# Supplementary material for: Value-free random exploration is linked to impulsivity
Source: Nat Commun. 2022 Aug 4;13:4542. doi: 10.1038/s41467-022-31918-9 (PMC9352791; doi:10.1038/s41467-022-31918-9)
Supplement: Supplementary file 4 — Source Data [file 41467_2022_31918_MOESM4_ESM.zip]

Archive with 250 entries (233 files):
- SourceDataCSV/
- __MACOSX/._SourceDataCSV
- SourceDataCSV/FigS9/
- __MACOSX/SourceDataCSV/._FigS9
- SourceDataCSV/FigS8/
- __MACOSX/SourceDataCSV/._FigS8
- SourceDataCSV/FigS7/
- __MACOSX/SourceDataCSV/._FigS7
- SourceDataCSV/FigS6/
- __MACOSX/SourceDataCSV/._FigS6
- SourceDataCSV/FigS5/
- __MACOSX/SourceDataCSV/._FigS5
- SourceDataCSV/FigS4/
- __MACOSX/SourceDataCSV/._FigS4
- SourceDataCSV/FigS3/
- __MACOSX/SourceDataCSV/._FigS3
- SourceDataCSV/FigS2/
- __MACOSX/SourceDataCSV/._FigS2
- SourceDataCSV/FigS13/
- __MACOSX/SourceDataCSV/._FigS13
- SourceDataCSV/FigS12/
- __MACOSX/SourceDataCSV/._FigS12
- SourceDataCSV/FigS11/
- __MACOSX/SourceDataCSV/._FigS11
- SourceDataCSV/FigS10/
- __MACOSX/SourceDataCSV/._FigS10
- SourceDataCSV/Fig5/
- __MACOSX/SourceDataCSV/._Fig5
- SourceDataCSV/Fig4/
- __MACOSX/SourceDataCSV/._Fig4
- SourceDataCSV/Fig3/
- __MACOSX/SourceDataCSV/._Fig3
- SourceDataCSV/Fig2/
- __MACOSX/SourceDataCSV/._Fig2
- SourceDataCSV/.DS_Store
- __MACOSX/SourceDataCSV/._.DS_Store
- SourceDataCSV/FigS9/usermat_completed.csv
- __MACOSX/SourceDataCSV/FigS9/._usermat_completed.csv
- SourceDataCSV/FigS9/model_parameters_mod8_desc.csv
- __MACOSX/SourceDataCSV/FigS9/._model_parameters_mod8_desc.csv
- SourceDataCSV/FigS9/model_parameters_mod8.csv
- __MACOSX/SourceDataCSV/FigS9/._model_parameters_mod8.csv
- SourceDataCSV/FigS9/to_exclude.csv
- __MACOSX/SourceDataCSV/FigS9/._to_exclude.csv
- SourceDataCSV/FigS9/mod12_eta_LH.csv
- __MACOSX/SourceDataCSV/FigS9/._mod12_eta_LH.csv
- SourceDataCSV/FigS9/mod12_eta_SH.csv
- __MACOSX/SourceDataCSV/FigS9/._mod12_eta_SH.csv
- SourceDataCSV/FigS8/model_parameters_mod8_desc.csv
- __MACOSX/SourceDataCSV/FigS8/._model_parameters_mod8_desc.csv
- SourceDataCSV/FigS8/usermat_completed.csv
- __MACOSX/SourceDataCSV/FigS8/._usermat_completed.csv
- SourceDataCSV/FigS8/mod12_xi_SH.csv
- __MACOSX/SourceDataCSV/FigS8/._mod12_xi_SH.csv
- SourceDataCSV/FigS8/model_parameters_mod8.csv
- __MACOSX/SourceDataCSV/FigS8/._model_parameters_mod8.csv
- SourceDataCSV/FigS8/to_exclude.csv
- __MACOSX/SourceDataCSV/FigS8/._to_exclude.csv
- SourceDataCSV/FigS8/mod12_xi_LH.csv
- __MACOSX/SourceDataCSV/FigS8/._mod12_xi_LH.csv
- SourceDataCSV/FigS7/inp_params_thompson.csv
- __MACOSX/SourceDataCSV/FigS7/._inp_params_thompson.csv
- SourceDataCSV/FigS7/out_sim_thompson_org.csv
- __MACOSX/SourceDataCSV/FigS7/._out_sim_thompson_org.csv
- SourceDataCSV/FigS7/out_sim_thompson_fitted.csv
- __MACOSX/SourceDataCSV/FigS7/._out_sim_thompson_fitted.csv
- SourceDataCSV/FigS6/model_recov_inv.csv
- __MACOSX/SourceDataCSV/FigS6/._model_recov_inv.csv
- SourceDataCSV/FigS6/model_recov_perc.csv
- __MACOSX/SourceDataCSV/FigS6/._model_recov_perc.csv
- SourceDataCSV/FigS6/out_sim_thompson_org.csv
- __MACOSX/SourceDataCSV/FigS6/._out_sim_thompson_org.csv
- SourceDataCSV/FigS6/out_sim_thompson_fitted.csv
- __MACOSX/SourceDataCSV/FigS6/._out_sim_thompson_fitted.csv
- SourceDataCSV/FigS5/usermat_completed.csv
- __MACOSX/SourceDataCSV/FigS5/._usermat_completed.csv
- SourceDataCSV/FigS5/to_exclude.csv
- __MACOSX/SourceDataCSV/FigS5/._to_exclude.csv
- SourceDataCSV/FigS5/mle_mat_all_t1.csv
- __MACOSX/SourceDataCSV/FigS5/._mle_mat_all_t1.csv
- SourceDataCSV/FigS5/BIC_all_desc.csv
- __MACOSX/SourceDataCSV/FigS5/._BIC_all_desc.csv
- SourceDataCSV/FigS5/BIC_all.csv
- __MACOSX/SourceDataCSV/FigS5/._BIC_all.csv
- SourceDataCSV/FigS4/score_block1.csv
- __MACOSX/SourceDataCSV/FigS4/._score_block1.csv
- SourceDataCSV/FigS4/per_trial_score_LH_all.csv
- __MACOSX/SourceDataCSV/FigS4/._per_trial_score_LH_all.csv
- SourceDataCSV/FigS4/per_trial_score_SH.csv
- __MACOSX/SourceDataCSV/FigS4/._per_trial_score_SH.csv
- SourceDataCSV/FigS4/per_trial_score_SH_desc.csv
- __MACOSX/SourceDataCSV/FigS4/._per_trial_score_SH_desc.csv
- SourceDataCSV/FigS4/per_trial_score_LH_all_desc.csv
- __MACOSX/SourceDataCSV/FigS4/._per_trial_score_LH_all_desc.csv
- SourceDataCSV/FigS4/per_trial_score_LH_1st_desc.csv
- __MACOSX/SourceDataCSV/FigS4/._per_trial_score_LH_1st_desc.csv
- SourceDataCSV/FigS4/per_trial_score_LH_1st.csv
- __MACOSX/SourceDataCSV/FigS4/._per_trial_score_LH_1st.csv
- SourceDataCSV/FigS4/score_block4.csv
- __MACOSX/SourceDataCSV/FigS4/._score_block4.csv
- SourceDataCSV/FigS4/score_block3.csv
- __MACOSX/SourceDataCSV/FigS4/._score_block3.csv
- SourceDataCSV/FigS4/score_desc.csv
- __MACOSX/SourceDataCSV/FigS4/._score_desc.csv
- SourceDataCSV/FigS4/score_block2.csv
- __MACOSX/SourceDataCSV/FigS4/._score_block2.csv
- SourceDataCSV/FigS4/to_exclude.csv
- __MACOSX/SourceDataCSV/FigS4/._to_exclude.csv
- SourceDataCSV/FigS4/usermat_completed.csv
- __MACOSX/SourceDataCSV/FigS4/._usermat_completed.csv
- SourceDataCSV/FigS3/IS_LH_mat.csv
- __MACOSX/SourceDataCSV/FigS3/._IS_LH_mat.csv
- SourceDataCSV/FigS3/score.csv
- __MACOSX/SourceDataCSV/FigS3/._score.csv
- SourceDataCSV/FigS3/score_desc.csv
- __MACOSX/SourceDataCSV/FigS3/._score_desc.csv
- SourceDataCSV/FigS3/EV_LH_mat.csv
- __MACOSX/SourceDataCSV/FigS3/._EV_LH_mat.csv
- SourceDataCSV/FigS3/EV_SH_mat.csv
- __MACOSX/SourceDataCSV/FigS3/._EV_SH_mat.csv
- SourceDataCSV/FigS3/IS_SH_mat.csv
- __MACOSX/SourceDataCSV/FigS3/._IS_SH_mat.csv
- SourceDataCSV/FigS3/to_exclude.csv
- __MACOSX/SourceDataCSV/FigS3/._to_exclude.csv
- SourceDataCSV/FigS3/usermat_completed.csv
- __MACOSX/SourceDataCSV/FigS3/._usermat_completed.csv
- SourceDataCSV/FigS2/usermat_completed.csv
- __MACOSX/SourceDataCSV/FigS2/._usermat_completed.csv
- SourceDataCSV/FigS2/score_SH.csv
- __MACOSX/SourceDataCSV/FigS2/._score_SH.csv
- SourceDataCSV/FigS2/task_RT_1st_in_sec.csv
- __MACOSX/SourceDataCSV/FigS2/._task_RT_1st_in_sec.csv
- SourceDataCSV/FigS2/score_LH.csv
- __MACOSX/SourceDataCSV/FigS2/._score_LH.csv
- SourceDataCSV/FigS2/sum_dur_4blocks_s.csv
- __MACOSX/SourceDataCSV/FigS2/._sum_dur_4blocks_s.csv
- SourceDataCSV/FigS13/allF_param_pval_uncorr.csv
- __MACOSX/SourceDataCSV/FigS13/._allF_param_pval_uncorr.csv
- SourceDataCSV/FigS13/behav_r.csv
- __MACOSX/SourceDataCSV/FigS13/._behav_r.csv
- SourceDataCSV/FigS13/allF_param_r.csv
- __MACOSX/SourceDataCSV/FigS13/._allF_param_r.csv
- SourceDataCSV/FigS13/behav_pval_corr.csv
- __MACOSX/SourceDataCSV/FigS13/._behav_pval_corr.csv
- SourceDataCSV/FigS13/behav_pval_uncorr.csv
- __MACOSX/SourceDataCSV/FigS13/._behav_pval_uncorr.csv
- SourceDataCSV/FigS13/allF_param_pval_corr.csv
- __MACOSX/SourceDataCSV/FigS13/._allF_param_pval_corr.csv
- SourceDataCSV/FigS12/all_behav_and_FAscores.csv
- __MACOSX/SourceDataCSV/FigS12/._all_behav_and_FAscores.csv
- SourceDataCSV/FigS12/AQ10_all.csv
- __MACOSX/SourceDataCSV/FigS12/._AQ10_all.csv
- SourceDataCSV/FigS12/STAI_all.csv
- __MACOSX/SourceDataCSV/FigS12/._STAI_all.csv
- SourceDataCSV/FigS12/SDS_all.csv
- __MACOSX/SourceDataCSV/FigS12/._SDS_all.csv
- SourceDataCSV/FigS12/IUS_all.csv
- __MACOSX/SourceDataCSV/FigS12/._IUS_all.csv
- SourceDataCSV/FigS12/CFS_all.csv
- __MACOSX/SourceDataCSV/FigS12/._CFS_all.csv
- SourceDataCSV/FigS12/OCIR_all.csv
- __MACOSX/SourceDataCSV/FigS12/._OCIR_all.csv
- SourceDataCSV/FigS12/usermat_completed.csv
- __MACOSX/SourceDataCSV/FigS12/._usermat_completed.csv
- SourceDataCSV/FigS12/LSAS_all.csv
- __MACOSX/SourceDataCSV/FigS12/._LSAS_all.csv
- SourceDataCSV/FigS12/BIS11_all.csv
- __MACOSX/SourceDataCSV/FigS12/._BIS11_all.csv
- SourceDataCSV/FigS12/to_exclude.csv
- __MACOSX/SourceDataCSV/FigS12/._to_exclude.csv
- SourceDataCSV/FigS12/ASRS_all.csv
- __MACOSX/SourceDataCSV/FigS12/._ASRS_all.csv
- SourceDataCSV/FigS11/inp_params_thompson.csv
- __MACOSX/SourceDataCSV/FigS11/._inp_params_thompson.csv
- SourceDataCSV/FigS11/out_sim_thompson_org.csv
- __MACOSX/SourceDataCSV/FigS11/._out_sim_thompson_org.csv
- SourceDataCSV/FigS11/out_sim_thompson_fitted.csv
- __MACOSX/SourceDataCSV/FigS11/._out_sim_thompson_fitted.csv
- SourceDataCSV/FigS10/usermat_completed.csv
- __MACOSX/SourceDataCSV/FigS10/._usermat_completed.csv
- SourceDataCSV/FigS10/pickedB_LH.csv
- __MACOSX/SourceDataCSV/FigS10/._pickedB_LH.csv
- SourceDataCSV/FigS10/pickedB_SH.csv
- __MACOSX/SourceDataCSV/FigS10/._pickedB_SH.csv
- SourceDataCSV/FigS10/to_exclude.csv
- __MACOSX/SourceDataCSV/FigS10/._to_exclude.csv
- SourceDataCSV/FigS10/pickedA_SH.csv
- __MACOSX/SourceDataCSV/FigS10/._pickedA_SH.csv
- SourceDataCSV/FigS10/pickedA_LH.csv
- __MACOSX/SourceDataCSV/FigS10/._pickedA_LH.csv
- SourceDataCSV/Fig5/all_behav_and_FAscores.csv
- __MACOSX/SourceDataCSV/Fig5/._all_behav_and_FAscores.csv
- SourceDataCSV/Fig5/usermat_completed.csv
- __MACOSX/SourceDataCSV/Fig5/._usermat_completed.csv
- SourceDataCSV/Fig5/to_exclude.csv
- __MACOSX/SourceDataCSV/Fig5/._to_exclude.csv
- SourceDataCSV/Fig5/OCIR_all.csv
- __MACOSX/SourceDataCSV/Fig5/._OCIR_all.csv
- SourceDataCSV/Fig5/BIS11_all.csv
- __MACOSX/SourceDataCSV/Fig5/._BIS11_all.csv
- SourceDataCSV/Fig5/ASRS_all.csv
- __MACOSX/SourceDataCSV/Fig5/._ASRS_all.csv
- SourceDataCSV/Fig4/all_behav_and_FAscores.csv
- __MACOSX/SourceDataCSV/Fig4/._all_behav_and_FAscores.csv
- SourceDataCSV/Fig4/loadingsplot.csv
- __MACOSX/SourceDataCSV/Fig4/._loadingsplot.csv
- SourceDataCSV/Fig4/usermat_completed.csv
- __MACOSX/SourceDataCSV/Fig4/._usermat_completed.csv
- SourceDataCSV/Fig4/to_exclude.csv
- __MACOSX/SourceDataCSV/Fig4/._to_exclude.csv
- SourceDataCSV/Fig3/all_behav_and_FAscores.csv
- __MACOSX/SourceDataCSV/Fig3/._all_behav_and_FAscores.csv
- SourceDataCSV/Fig3/OCIR_all.csv
- __MACOSX/SourceDataCSV/Fig3/._OCIR_all.csv
- SourceDataCSV/Fig3/BIS11_all.csv
- __MACOSX/SourceDataCSV/Fig3/._BIS11_all.csv
- SourceDataCSV/Fig3/ASRS_all.csv
- __MACOSX/SourceDataCSV/Fig3/._ASRS_all.csv
- SourceDataCSV/Fig3/to_exclude.csv
- __MACOSX/SourceDataCSV/Fig3/._to_exclude.csv
- SourceDataCSV/Fig3/usermat_completed.csv
- __MACOSX/SourceDataCSV/Fig3/._usermat_completed.csv
- SourceDataCSV/Fig2/pickedhigh_SH.csv
- __MACOSX/SourceDataCSV/Fig2/._pickedhigh_SH.csv
- SourceDataCSV/Fig2/pickedhigh_LH.csv
- __MACOSX/SourceDataCSV/Fig2/._pickedhigh_LH.csv
- SourceDataCSV/Fig2/mod12_xi_SH.csv
- __MACOSX/SourceDataCSV/Fig2/._mod12_xi_SH.csv
- SourceDataCSV/Fig2/pickedC_SH.csv
- __MACOSX/SourceDataCSV/Fig2/._pickedC_SH.csv
- SourceDataCSV/Fig2/pickedD_SH.csv
- __MACOSX/SourceDataCSV/Fig2/._pickedD_SH.csv
- SourceDataCSV/Fig2/mod12_xi_LH.csv
- __MACOSX/SourceDataCSV/Fig2/._mod12_xi_LH.csv
- SourceDataCSV/Fig2/mod12_sgm0_LH.csv
- __MACOSX/SourceDataCSV/Fig2/._mod12_sgm0_LH.csv
- SourceDataCSV/Fig2/pickedC_LH.csv
- __MACOSX/SourceDataCSV/Fig2/._pickedC_LH.csv
- SourceDataCSV/Fig2/mod12_eta_SH.csv
- __MACOSX/SourceDataCSV/Fig2/._mod12_eta_SH.csv
- SourceDataCSV/Fig2/pickedD_LH.csv
- __MACOSX/SourceDataCSV/Fig2/._pickedD_LH.csv
- SourceDataCSV/Fig2/mod12_sgm0_SH.csv
- __MACOSX/SourceDataCSV/Fig2/._mod12_sgm0_SH.csv
- SourceDataCSV/Fig2/mod12_eta_LH.csv
- __MACOSX/SourceDataCSV/Fig2/._mod12_eta_LH.csv
- SourceDataCSV/Fig2/usermat_completed.csv
- __MACOSX/SourceDataCSV/Fig2/._usermat_completed.csv
- SourceDataCSV/Fig2/to_exclude.csv
- __MACOSX/SourceDataCSV/Fig2/._to_exclude.csv
