# Supplementary material for: Value-free random exploration is linked to impulsivity
Source: Nat Commun. 2022 Aug 4;13:4542. doi: 10.1038/s41467-022-31918-9 (PMC9352791; doi:10.1038/s41467-022-31918-9)
Supplement: Supplementary file 4 — Source Data [file 41467_2022_31918_MOESM4_ESM.zip › SourceDataCSV/FigS9/usermat_completed.csv]

1	3	4	6	8	9	10	11	12	13	14	15	16	17	20	21	23	31	35	38	39	40	41	43	44	46	49	50	53	56	57	63	64	65	66	67	68	69	71	72	73	74	75	76	77	78	79	80	81	83
[truncated: 607 more columns]
