# Supplementary material for: Value-free random exploration is linked to impulsivity
Source: Nat Commun. 2022 Aug 4;13:4542. doi: 10.1038/s41467-022-31918-9 (PMC9352791; doi:10.1038/s41467-022-31918-9)
Supplement: Supplementary file 4 — Source Data [file 41467_2022_31918_MOESM4_ESM.zip › SourceDataCSV/FigS9/model_parameters_mod8_desc.csv]

I	D	Q	0	g	a	m	m	a	_	s	h	o	r	t	g	a	m	m	a	_	l	o	n	g	t	a	u	_	s	h	o	r	t	t	a	u	_	l	o	n	g	x	i	_	s	h	o	r	t
[truncated: 24 more columns]
