# Supplementary material for: Value-free random exploration is linked to impulsivity
Source: Nat Commun. 2022 Aug 4;13:4542. doi: 10.1038/s41467-022-31918-9 (PMC9352791; doi:10.1038/s41467-022-31918-9)
Supplement: Supplementary file 4 — Source Data [file 41467_2022_31918_MOESM4_ESM.zip › SourceDataCSV/FigS9/model_parameters_mod8.csv]

1	2.3996	3.3854e-06	0.17468	0.31977	6.911e-08	0.10233	0.21002	2.3583	5
3	1.7626	2.1596e-07	9.5603e-06	0.30725	0.41513	0.076587	0.078587	2.6503	3.9296
4	2.072	2.3291e-07	0.020829	0.98985	0.68631	7.0987e-08	0.20629	2.2081	1.837
6	2.9992	5.3629e-06	2.3557e-06	0.64343	1.657	0.34997	0.41139	2.9991	3.9267
8	2.5637	6.0696e-07	7.7275e-07	0.63208	0.78471	0.19728	0.12765	3.5849	2.958
9	1.1835	3.2821e-08	0.93729	0.56233	0.58855	0.084718	0.15796	4.2374	5
10	1	4.9009e-08	3.1941e-08	0.30237	0.44525	0.16831	0.10992	2.9012	3.315
11	1	3.2281e-08	1.6605e-07	0.58866	0.41691	0.036194	0.18154	3.6132	3.8154
12	1.2164	9.0147e-08	0.058158	0.43841	0.49055	0.17862	0.18206	4.102	5
13	1.5777	1.5185e-08	2.5109	0.51604	1.0926	0.20173	0.074262	4.7018	5
14	1	1.3907e-06	1.0673e-06	0.69118	0.52996	0.27875	0.33653	3.8726	4.9962
15	3.4486	4.3073e-07	1.8058	0.39519	0.53953	0.092783	0.21165	3.1574	3.3134
16	1.7859	4.2497e-07	5.1938e-07	0.31864	0.458	0.26361	0.38592	4.1697	5
17	2.5385	3.4144e-07	1.3588	0.48769	0.46664	0.25546	0.20012	2.8395	1.617
20	2.5465	3	5.5626e-08	2	2	0.5	0.5	1.7207e-08	1.8984
21	2.584	1.311e-06	3.5095e-07	0.35193	0.40007	0.075044	0.086893	2.3166	3.5063
23	3.9507	7.8752e-07	0.65655	0.39337	0.51243	0.065592	0.075502	2.4228	2.5253
31	1	1.3715e-08	7.2683e-08	0.45232	0.42786	1.3232e-09	0.084453	2.9765	3.8313
35	1	2.1771e-08	2e-08	0.75288	0.60564	8.1939e-09	0.04243	1.7683	2.0892
38	1.1351	5.2219e-08	1.2169	0.65505	0.22669	1.1581e-08	0.26555	3.0633	3.2812
39	1	3.2797e-08	3.363e-08	0.42393	0.43636	0.10249	0.079917	2.6712	3.0427
40	1.826	2.6704e-07	1.1048	0.39339	0.24496	0.12219	0.16128	2.8978	2.8733
41	3.8012	1.46e-07	0.28838	0.43214	0.31727	1.4713e-09	0.034825	2.0465	2.0761
43	2.8095	1.4708	1.7658e-07	2	1.9681	0.5	0.5	2.4321e-07	1.6621e-07
44	3.4239	3.3077e-06	5.5742e-06	0.49392	0.51094	0.025268	0.028848	3.0691	3.9584
46	3.8881	2.945e-06	0.33898	0.27462	0.23329	0.1404	0.23322	2.1905	2.6115
49	1	1.1443e-07	2.1912e-08	0.45547	0.26049	0.20522	0.15192	2.2857	2.5493
50	2.2899	9.6275e-08	2.0928e-07	1.2746	0.6599	7.1239e-09	0.20914	4.3456	4.4022
53	2.1565	1.4244e-06	6.0955e-06	0.31443	0.31479	0.13337	0.059516	3.7146	4.3789
56	1.7029	3.6313e-07	8.3692e-07	0.37138	0.44104	0.41192	0.27922	4.4613	4.858
57	1	1.5818e-07	1.5132e-07	0.74419	0.74052	0.12395	0.15636	2.6917	3.2785
63	4.8862	2.2958e-05	0.86891	0.21475	0.2524	0.0682	0.049055	1.1349	1.5074
64	1	3.1414e-08	4.1569e-08	0.53387	1.055	0.17949	3.306e-08	2.9429	2.1836
65	2.9174	3.1349e-05	0.81785	0.25302	0.0095671	0.075785	0.20809	3.3507	4.094
66	1.5492	1.3543e-07	3.8887e-06	0.59654	0.59122	0.05119	0.13353	4.9869	5
67	3.309	1.4874e-07	3.2689e-07	0.35809	0.46155	0.14947	0.21691	2.2215	3.0922
68	3.1616	1.0758	1.7851e-06	0.34425	0.36276	0.1307	0.057605	2.241	3.726
69	1	1.0978e-07	1.5216e-07	1.7136	1.8338	0.072733	1.6137e-07	0.61758	1.3549
71	2.7602	3.0141e-07	0.72858	0.48147	0.61513	0.036566	0.084644	2.0426	3.7394
72	1.1216	1.7829e-07	1.7167	0.8435	0.89216	0.31404	0.31843	4.0024	3.3306
73	3.8822	0.053943	2.3456e-06	0.37439	0.38934	0.22283	0.21935	2.9512	3.7101
74	4.3181	0.00047772	0.29578	0.37093	0.0038738	0.18196	0.15364	2.2573	3.4132
75	1	3.252e-08	4.2216e-08	0.41267	0.4086	0.083793	0.12456	3.625	4.1436
76	2.8536	0.27736	1.5305e-06	0.28241	0.4234	0.29849	0.28994	1.6465	2.5797
77	1	2.4108e-08	2.1413e-08	0.72451	0.57537	0.29436	0.17075	0.58021	0.17645
78	1	7.7233e-08	3.9057e-08	0.53435	0.8582	0.039507	0.020635	2.5223	3.0653
79	2.3158	1.2258e-06	0.83594	0.39546	0.45285	0.099126	0.072032	3.9857	4.2983
80	3.0921	3.521e-07	0.27193	0.51791	0.53109	0.053798	0.13831	2.1616	3.0796
81	2.5285	1.3259e-07	1.7971e-06	0.57471	0.70474	0.097977	0.0471	4.4515	5
83	2.6513	4.7329e-07	1.3984e-06	0.42336	0.31905	0.092277	0.1199	3.0333	3.2864
84	3.1046	9.6141e-08	2.077	0.30913	0.63227	0.13707	0.16127	3.178	3.0201
85	1	1.7557e-07	0.51295	0.71017	0.89415	0.23834	0.24792	2.8725	3.712
86	1.9979	2.4807e-07	2.5147e-06	0.78224	0.83998	0.081146	0.10985	3.4797	3.3121
87	2.9121	1.2604e-06	0.35901	0.89072	0.0010278	0.45148	0.5	2.4031	4.5924
89	2.2019	2.1558e-07	0.037475	0.36871	0.46035	0.10831	0.15153	3.7471	5
90	3.3546	5.0585e-07	0.22777	0.32307	0.54883	0.027708	0.029041	1.1587	3.2019
91	1.7628	2.1619e-07	1.6709e-06	1.0091	0.49086	0.021137	0.21039	5	4.8063
93	1	2.1591e-08	3.183e-08	0.59167	0.62686	0.049893	0.14732	2.4964	2.8445
94	2.308	0.38414	2.5245e-07	0.52282	0.45855	0.24597	0.3944	3.4119	3.86
95	2.2186	2.9676e-05	2.9694	0.5454	0.00046131	0.15321	0.4637	3.5715	2.1427
97	1	3.427e-08	0.49847	0.38538	0.29457	0.042125	0.018056	3.6469	3.7813
99	1.4799	5.2308e-07	4.3274e-07	1.0138	1.4701	0.46763	0.22699	1.014	1.2097
100	2.9914	2.8962e-07	7.4226e-07	0.3602	0.62707	0.4694	0.29694	3.8504	5
101	1	0.62544	6.4661e-07	0.0019731	0.44281	0.40214	0.20587	2.6175	4.2367
103	3.1387	1.0323e-07	0.47159	0.7877	0.21148	0.00059761	0.080273	3.3543	5
105	3.0942	2.7134e-08	0.89686	0.23223	0.25888	1.7692e-10	0.029689	1.9308	2.7593
106	1.2702	5.5596e-07	2.6754e-07	1.0306	0.55882	0.0059952	0.18502	3.8528	3.7863
107	1.0002	8.5298e-07	2.7974e-06	0.78118	0.94021	0.18076	0.12166	3.1	2.5337
108	2.2178	2.4459e-07	0.58939	0.19087	0.2517	0.075435	0.13068	3.0233	4.2741
109	1.3413	6.8764e-08	1.9502e-07	0.48795	0.38112	0.06628	0.12637	2.969	3.326
110	1.1653	2.2276e-07	1.0573	0.32854	0.43834	0.08621	0.14025	3.679	3.6622
111	2.203	7.2052e-06	2.5118e-07	0.35637	0.4522	0.036815	0.082357	2.9725	4.2031
112	1	3.1522e-08	5.4803e-08	0.36901	0.37257	0.069802	0.042858	3.5566	4.0789
113	2.7393	8.2177e-08	0.13739	0.58768	0.66278	5.6835e-09	0.068115	2.3392	3.9982
114	2.3579	9.9815e-07	1.3113	0.42691	0.66228	0.041222	0.065809	1.8724	1.7718
115	2.5436	3.0128e-08	4.2587e-07	0.61259	0.48157	0.091749	0.10413	3.1839	5
116	3.9416	6.2669e-07	0.14103	0.26578	0.44081	0.075422	0.056569	1.9883	2.4739
117	1.849	1.3283e-06	4.8406e-06	0.44752	0.43946	0.33809	0.28689	2.871	3.383
118	1.564	0.63848	5.7489e-08	0.53402	0.66927	0.14305	0.09246	2.3555	2.972
119	1	2.8008e-08	0.95877	0.38358	0.41132	0.04267	0.05924	4.5187	5
120	3.2255	0.062246	3.0426e-07	0.31194	0.4023	0.060535	0.040931	3.1018	3.8952
121	1.9887	6.4187e-08	0.61955	0.42357	0.57079	0.017061	5.4763e-09	2.7435	2.4823
122	1	1.7262e-07	5.3865e-08	0.55273	0.98484	0.22582	5.5614e-09	4.0456	4.3924
123	1.0987	4.473e-07	2.8097e-07	0.43652	0.51148	0.079949	0.090036	4.265	4.928
125	2.9128	6.1889e-07	1.1017e-06	0.46092	0.34579	0.1895	0.28285	1.8084	2.455
127	2.9063	0.2256	1.5687e-06	0.4245	0.54274	0.1115	0.12058	2.6851	3.2785
128	1	1.3735e-07	1.5164e-07	0.55083	0.57342	0.21203	0.13187	3.5844	3.843
129	3.3852	1.6268e-06	0.18659	0.52996	0.92572	0.48039	0.47343	1.7454	1.1526
130	4.5598	2.8445e-05	7.5031e-06	0.64209	0.43095	0.034796	0.059311	3.4047	4.3545
131	1	9.804e-07	2.319e-06	0.83732	0.50275	0.16909	0.37397	2.0957	2.8657
132	3.1184	1.3975e-06	0.47797	0.31489	0.24472	0.040947	0.048371	2.1312	1.9781
133	1	2.2974e-08	1.3451	0.65114	0.60344	0.03189	0.11205	3.6862	5
134	2.4511	1.2903e-06	2.1922	0.30839	0.33199	0.076085	0.14991	3.0909	2.5922
135	1	2.7365e-08	3.9578e-08	0.46441	0.8257	0.14093	0.25503	3.9246	3.0206
136	2.7008	1.4294e-06	0.81243	0.47984	0.45431	0.16532	0.20105	3.9198	3.7198
137	1.5033	8.7803e-07	4.73e-06	0.48499	0.56113	0.065762	0.17155	4.884	5
138	2.7384	5.7959e-07	9.2616e-08	0.36666	0.29454	1.2461e-09	0.13831	1.6581	3.6547
139	3.9828	3.2184e-06	1.1526	0.39404	0.59547	0.048243	0.082484	2.3426	2.3746
141	2.1208	3.8312e-07	5.8767e-07	0.46491	0.40027	0.10873	0.11918	1.7025	4.2649
142	1.3841	3.1813e-08	4.4511e-07	0.34283	0.39825	0.1091	0.031826	4.1506	5
143	1.7134	2.0859e-07	1.0475	0.28471	0.40565	0.037671	9.998e-08	3.4774	3.8721
144	2.0245	3.3763e-07	1.6912e-06	0.79144	0.67401	0.074169	0.14552	3.7328	3.4856
145	1	7.1598e-08	3.4112e-08	0.61407	0.63703	0.15539	0.14702	3.2878	3.0504
147	1	3.6791e-08	2.3048e-07	0.56967	1.3476	0.15762	0.053293	3.5246	3.0924
148	2.3063	1.2215e-06	0.5897	0.61382	1.7439	0.11802	0.1432	3.4814	4.5047
149	1.5516	2.8828e-07	1.5894e-06	0.98622	1.6866	0.173	2.6211e-07	2.2246	1.9656
150	1	6.4183e-08	1.5143	0.78485	1.0115	0.23865	0.24177	2.8582	5
152	1	1.9798e-07	2.3197e-07	0.68248	0.60591	0.045167	0.23597	2.4185	3.1197
153	1.5747	8.1184e-08	1.5401e-07	0.6816	0.55948	3.9342e-09	1.6371e-09	2.1189	2.2229
154	1.0421	2.6121e-07	2.8782e-07	0.46783	0.31788	0.023527	0.0918	4.6324	4.8854
155	1	2.9897e-08	0.3499	0.34957	0.41906	0.17076	0.13217	4.7307	5
156	1.7655	5.7985e-07	3.2241e-07	0.39339	0.51869	0.1915	0.10321	4.0957	4.2492
157	1.4374	2.6139e-07	8.9016e-07	0.41623	0.46869	0.033434	0.17212	3.2363	5
158	4.577	1.553e-06	1.2435	0.50781	1.0795	0.1651	7.5886e-07	1.1893	1.0972
159	1	3.8504e-07	5.0028e-08	0.58343	0.64282	0.060594	0.19172	3.7103	4.0929
160	2.8591	3.9109e-07	0.54779	0.23147	0.38383	0.053905	0.077355	2.1815	2.3668
161	2.7803	3.7756e-07	0.55582	0.47886	0.37327	0.32328	0.21954	4.374	3.8377
162	1	1.9132e-08	0.91265	1.0098	0.19094	1.181e-08	0.086097	4.0563	5
163	3.3687	1.6104e-06	0.5747	1.7782	2	0.3215	0.45114	3.2273	2.7322
164	1.2489	3.9533e-08	0.993	0.5507	0.55429	0.052831	0.069851	5	5
165	1	2.2786e-07	3.6204e-07	0.55797	0.31535	0.4131	0.4311	3.5381	3.7297
166	2.1583	1.0076e-06	1.1633e-05	0.46839	0.32612	0.15193	0.18153	3.2446	3.6397
167	2.2039	1.3603e-07	0.84086	0.6156	0.75937	0.10292	0.069459	3.9734	5
168	1	2.4786e-08	2.1503e-07	0.47342	0.55528	0.16217	0.14211	3.5505	4.6499
170	4.3125	0.11673	0.36973	2	2	0.5	0.5	5.5586e-06	1.7952e-07
171	3.3468	5.2278e-08	4.7032e-08	2	2	0.5	0.5	2.4571	1.9776
172	1.5596	7.8052e-08	1.665e-07	0.33095	0.36745	0.024285	1.2663e-09	3.5483	4.1822
175	2.223	2.4916e-07	1.364e-05	1.1923	2	0.5	0.5	2.3653	1.3252
176	1.8424	2.6803e-07	1.0492e-06	0.53356	0.40518	0.022052	0.092522	3.3958	4.181
177	1	8.188e-08	1.205e-07	0.56883	0.44926	0.10285	0.14476	2.7519	3.0852
178	1.7189	3.5862e-08	0.47724	0.69393	1.0924	0.14333	0.051475	4.6347	5
179	1	3.952e-08	0.28946	0.44404	0.84976	0.02145	8.3621e-09	3.2997	3.6516
180	1.7777	6.0167e-07	4.5258e-07	0.57123	0.55294	0.12634	0.25679	2.8559	3.4483
184	1.7263	2.0937e-07	1.7331	0.24011	0.46308	0.01122	0.011105	2.8485	2.9038
185	3.5137	0.35836	1.7666e-06	0.19123	0.25821	0.072211	0.017669	1.1991	2.5551
186	3.6549	4.9525e-07	0.36489	0.32786	0.43068	0.078943	0.058061	1.5913	2.2148
187	1	1.8063e-08	0.50896	0.47872	0.37377	0.036979	0.11066	2.9559	5
188	4.5247	0.35534	8.8439e-07	2	2	0.5	0.5	4.1429e-07	1.9894
189	2.2984	0.16793	3.2894e-08	0.43994	0.16095	0.078823	0.12524	4.5809	5
190	1	1.9142e-07	6.1449e-07	0.38827	0.6939	0.050215	0.055105	3.2409	4.7503
191	3.0038	8.5841e-08	1.6926e-07	0.42654	0.32614	0.065264	0.099671	3.7439	5
192	1	2.3344e-08	2.0743e-08	0.57146	0.48159	0.17703	0.10475	2.5268	2.4529
193	1.1545	2.1136e-07	1.0904e-06	0.1303	0.48589	0.13635	0.10499	2.7768	4.2864
194	1	5.4931e-07	2.0928e-07	1.4089	0.58551	0.1621	0.24719	3.7555	3.6136
195	2.9818	9.0852e-08	1.0008	0.3707	0.52419	0.096092	3.286e-09	2.3715	1.3776
196	1	1.4567e-07	1.5905e-06	0.071333	0.14016	0.44487	0.41664	4.766	4.736
197	2.4021	6.4374e-07	6.3254e-07	0.54757	0.59556	0.15955	0.2837	2.6998	4.4696
198	4.2202	1.0256e-07	8.6377e-08	2	2	0.5	0.5	1.8462	1.9761
201	1.0959	2.1696e-06	9.7864e-07	0.57793	0.28968	0.051787	0.15138	4.3612	4.6496
202	1	1.4091e-07	7.3687e-08	0.60797	0.48599	0.051903	0.15351	2.001	2.1011
204	3.1431	0.0018843	3.6155e-07	0.93392	1.3405	0.041525	1.9559e-07	0.78975	0.23819
205	1	0.8192	1.9095e-07	0.59148	0.37879	0.10932	0.24792	3.4877	4.3045
206	3.8908	1.1431e-07	8.3189e-08	0.20693	0.21686	0.19375	0.23485	5	4.6983
208	2.4037	0.20551	2.4672e-07	0.50371	0.27838	0.058	0.12038	3.0889	5
212	2.9811	2.1849e-06	4.1463e-07	1.3005	1.2996	0.5	0.47952	4.5194e-06	0.77127
213	5	0.88437	0.99505	0.37394	0.35057	0.063129	0.087787	0.14538	0.33336
214	1	1.1612e-07	2.9851e-07	0.54023	0.52847	0.057137	0.25661	2.8013	3.2346
215	3.1555	2.4245e-07	0.57892	0.23733	0.35958	0.11049	0.074728	5	5
216	1	8.3269e-08	3.8326e-08	0.66668	0.50011	0.096409	0.13389	3.4413	4.1261
217	1	3.9179e-08	6.5338e-08	0.71058	0.52504	1.0536e-08	0.21886	2.4328	4.0773
220	1.4058	0.28359	1.916e-07	0.3088	0.33943	0.069774	0.10173	3.8195	4.7313
223	3.3078	8.5133e-07	2.9282e-05	0.8333	1.0218	0.16736	0.14792	3.4112	5
224	4.1753	3.9672e-06	0.52158	0.66858	0.49578	0.15948	0.15692	2.7643	2.2851
225	1	2.7535e-08	3.7837e-08	0.58014	0.83184	0.21681	0.16221	2.9854	3.6066
226	1.3342	9.5218e-07	2.0691e-07	0.61608	0.41871	0.25297	0.21088	4.5782	5
227	2.6063	2.8268e-07	1.0715	0.42002	0.52679	0.016302	0.057904	2.8415	2.424
229	1	2.0664e-08	4.4251e-08	0.27197	0.724	0.059228	2.7886e-09	2.7311	4.7828
230	4.8988	2.5834e-05	0.36062	1.0987	0.54961	0.23632	0.35352	2.4527	1.9492
231	4.4653	1.2307e-06	2.474	0.42205	0.53454	0.04171	0.1439	0.35597	0.46066
232	1.1458	2.5276e-07	5.6995e-07	0.40436	0.41793	0.037866	0.10427	3.9608	4.3789
233	1	2.8165e-08	0.054159	0.61113	0.61025	0.099746	0.14573	3.5738	4.8719
234	1	1.9297e-07	8.8234e-08	0.80232	0.78952	0.17626	0.1416	0.99022	4.2394e-06
236	1.6268	2.1278e-07	4.2342e-06	0.41477	0.39024	0.013322	0.020399	2.2043	3.0293
237	1	1.113e-07	3.9135e-07	0.91348	0.60411	0.10559	0.21801	4.5065	5
238	1.3911	4.7053e-07	4.5404e-07	0.46687	0.64537	0.095541	0.066745	3.9536	4.1197
239	1.1396	5.2269e-08	1.1008	0.57911	0.68614	0.5	0.5	3.7736	3.4685
240	1	1.227e-08	0.25926	0.41646	0.26608	0.057961	0.10042	4.2748	5
242	4.4874	0.9099	7.3665e-08	0.95367	1.0198	0.5	0.48496	1.1481	1.5484
243	1.3911	4.7053e-07	4.5404e-07	0.46687	0.64537	0.095541	0.066745	3.9536	4.1197
244	2.3123	3.1356e-07	0.93499	0.37002	0.47125	0.058967	0.13192	2.4257	2.1849
245	1	4.4624e-08	0.35134	0.34714	0.39228	0.053124	0.060356	2.912	3.6023
246	2.2246	3.3459e-07	3.1254e-06	0.67636	0.43128	0.19591	0.26366	3.4922	4.074
247	1.0571	0.3743	1.7375e-07	0.33508	0.35154	0.090517	0.21323	4.1025	5
248	2.4688	1.2993e-06	0.79861	0.70265	0.3033	0.033898	0.11666	4.0124	3.7047
249	5	1.5	0.14849	0.52368	0.55039	0.5	0.5	0.21022	1.1245
251	1	1.4259e-07	0.37347	0.53413	0.37388	0.0061164	0.085703	2.6333	2.5196
252	1	2.9844e-08	1.2485e-07	0.42579	0.63591	0.017397	0.083396	2.1069	4.0867
253	1.117	1.4326e-06	1.2849e-06	0.50111	0.48146	0.34238	0.382	4.0432	4.1477
255	2.391	3.4638e-06	1.9711e-06	0.37726	0.3905	0.093926	0.08712	3.3249	3.623
256	1.831	1.8302e-07	0.089899	0.3758	0.92972	0.11944	0.11869	3.2199	5
259	1	1.7942e-07	3.3964e-07	0.47271	0.60191	0.078601	0.066394	4.0591	4.6809
260	2.8095	4.7957e-08	6.6666e-08	0.50722	0.32246	0.073228	0.10523	3.5349	5
261	3.4642	1.71e-06	0.37828	0.39035	0.22918	0.086715	0.1171	2.1416	2.3676
262	2.1472	2.3879e-07	1.1676	0.55056	0.61765	0.094197	0.19127	3.2639	4.0755
263	1	4.7865e-08	4.5969e-08	0.54166	0.60803	0.10636	0.1427	3.9132	4.2835
264	2.2638	3.1911e-07	1.0548e-06	0.48913	0.27734	0.1134	0.08535	3.0513	3.4864
265	1	1.8235e-07	1.346e-07	0.37577	0.37824	0.14373	0.23387	2.9554	3.3824
268	4.7122	1.1347e-05	0.68703	0.36469	0.51526	0.059226	0.064394	1.8857	3.1916
269	3.3997	1.5761e-08	0.14363	0.72045	0.080619	0.074437	0.1009	3.2305	5
270	3.2782	0.24781	3.8907e-07	0.73176	0.60621	0.1727	0.22194	3.1628	3.586
272	1	1.5139e-07	3.3104e-08	0.38993	0.35142	0.24574	0.25399	3.0637	3.8517
273	1	3.7475e-08	1.2173	0.76638	0.46345	9.7202e-09	0.090945	4.9393	5
274	3.0676	5.8073e-08	0.22572	0.32431	0.30202	0.043348	0.059545	3.0935	5
276	2.4031	2.6134e-07	0.14538	0.39648	0.19215	0.029216	0.1131	3.4562	3.4687
277	1.5365	5.7111e-08	0.87218	0.56488	0.95799	0.041344	4.6068e-09	3.5556	4.1303
278	3.0772	2.5664e-07	1.1227	2	2	0.5	0.5	9.4793e-08	1.3727
279	2.7993	3.0659e-07	1.1494	0.53386	0.33706	0.052601	0.058473	3.0532	2.7541
280	1	2.5406e-08	3.8955e-08	0.56534	0.98404	0.01665	1.6077e-08	4.1648	5
281	1.5832	2.0102e-07	1.6563	0.52605	0.56965	0.091973	0.023202	4.6209	3.8323
282	1.9559	6.0109e-08	3	0.056824	2	0.5	0.5	3.9791	0.66736
283	2.2833	1.6481e-07	5.0196e-06	0.33437	0.47791	0.2445	0.090295	4.4678	5
284	1	2.2478e-07	5.0718e-07	0.66238	0.90565	0.40486	0.44103	4.5505	4.3092
285	1	1.8759e-07	1.373e-07	1.2637	1.2419	0.068697	4.8734e-08	1.8946	2.7785
286	1	6.0042e-08	1.208	0.29809	0.56431	0.03686	0.10043	2.7953	5
287	1.0254	0.37924	4.2843e-08	0.37468	0.68368	0.061498	0.037192	1.9768	2.8386
288	4.6166	4.3551e-07	0.69442	2	2	0.5	0.5	0.27009	0.89495
289	3.2396	1.8638e-06	2.5927	0.66479	0.5005	0.092662	0.16789	4.0503	2.0305
290	1	2.9844e-08	1.2485e-07	0.42579	0.63591	0.017397	0.083396	2.1069	4.0867
291	1	1.0264e-07	2.0957e-07	0.40839	0.40197	0.17137	0.24611	3.9744	4.4672
292	1.358	1.27e-07	0.33036	0.65178	0.59109	0.034451	0.072921	4.1548	5
293	3.325	5.7563e-08	1.4881e-08	0.40232	0.3857	0.14289	0.072512	5	4.6278
294	1.5999	2.409e-08	2.223	0.822	0.78765	0.13259	0.10585	5	5
295	1.9772	3.1915e-07	7.2602e-07	0.27678	0.45813	0.061256	0.15293	2.5376	4.5239
296	1	2.4376e-08	3.7435e-08	0.62896	0.5484	0.065753	0.082094	3.1793	3.2384
297	1.9109	1.7903e-07	0.926	0.57164	0.63453	0.024192	0.095823	4.7811	4.9757
298	3.4159	2.6984e-06	3.9222e-08	0.11697	0.28348	0.048014	0.08648	4.875	5
299	4.5902	6.6098e-06	0.00018338	0.34903	0.42387	0.21332	0.2492	1.8105	2.0296
300	3.9923	4.5625e-08	0.18374	0.92765	0.23893	4.7646e-09	0.016198	3.6857	5
301	1.0001	2.1647e-06	9.308e-07	2	0.36818	0.20909	0.47812	4.1609	2.6366
302	1.7537	6.0264e-08	0.14224	0.64418	0.43338	0.057405	0.046103	3.4696	4.2732
303	1.1175	1.7078e-06	2.4983e-07	0.53995	0.31817	0.14304	0.27501	3.6748	4.9616
304	2.0089	1.101e-06	0.35593	0.43387	0.37021	0.02122	0.088236	3.0469	4.3864
305	7.7002	1.1544e-06	3	0.45559	2	0.18219	0.31856	4.9999	5
306	2.3862	5.4468e-07	4.785e-07	0.62104	0.54551	0.14437	0.26386	3.8086	4.3023
307	2.2834	4.9556e-06	1.5967e-06	0.56746	0.70405	0.20222	0.2756	2.1137	2.115
308	1	7.5958e-07	2.367e-06	0.51958	0.33526	0.13501	0.23004	3.9499	4.4134
309	3.1409	4.489e-07	0.63863	0.027326	0.32899	0.064095	0.1184	1.429	2.4951
310	2.7155	5.4059e-08	0.37251	0.46148	0.67196	0.094279	1.9024e-09	3.2827	5
311	1	2.6755e-07	2.1248e-07	1.6798	1.0643	0.26338	0.32247	3.5436	3.3208
312	2.5024	2.0718e-06	7.7469e-08	0.99814	0.14676	0.39488	0.5	0.68704	1.5415
313	1	3.095e-08	2.8799e-08	1.7265	1.1361	6.9938e-08	0.036062	2.7854	2.4935
314	3.2213	5.2891e-08	8.4498e-08	0.67127	0.54372	0.057722	0.093183	4.0903	5
315	1	4.6026e-08	4.4294e-08	0.39642	0.42219	0.11166	0.059434	3.0734	4.0067
316	1	2.3778e-08	0.60122	0.25308	0.32312	0.086943	0.07523	2.7434	3.7348
318	4.3873	0.12132	5.3366e-06	0.5191	0.75353	0.42524	0.31763	1.2477	1.8881
319	2.4072	1.5453e-07	7.7695e-07	0.47146	0.66658	0.12832	0.12192	2.7888	5
320	2.9814	1.6267e-06	0.74519	0.18277	0.38934	0.10321	0.069878	2.3095	4.0135
321	2.1976	0.022839	2.4291e-07	0.33806	0.37638	0.057346	0.022131	3.634	4.3543
322	3.8898	2.3616e-06	2.075	0.83972	0.67741	0.3192	0.5	1.9229	0.62896
324	2.4413	3.7007e-08	1.7165e-06	0.4101	0.4448	0.056339	0.11289	2.2882	5
325	1.6354	3.5744e-07	8.127e-07	0.54815	0.22932	0.091428	0.24282	4.0116	4.776
326	1	3.8207e-08	1.0156	0.34342	0.44958	1.7771e-09	0.062288	3.2234	3.2589
327	1	3.123e-08	7.9146e-08	0.35407	0.62194	0.21964	0.24823	4.2412	4.3954
328	1	4.2625e-08	9.7553e-08	0.52102	0.62447	0.12933	0.046025	4.6083	4.7153
329	2.5705	1.0846e-06	1.525	0.47624	0.2294	0.010158	0.12082	3.7331	4.2965
330	3.1594	4.1491e-08	3	0.39036	0.49135	0.01476	0.092572	0.90931	3.0818
331	3.9612	6.3833e-07	0.22627	1.8926	2	0.5	0.5	2.5297	1.6385
333	3.1163	0.11471	1.396e-06	0.58952	0.63502	0.19211	0.24601	3.0028	4.0862
334	2.3139	1.0427e-06	4.4029e-07	0.38177	0.46753	0.064113	0.1425	2.6871	3.3253
335	1	3.3329e-08	3.3085e-08	0.34057	0.2052	0.10891	0.12754	2.305	2.6899
336	1	4.5155e-08	3	0.26687	0.41582	0.10849	0.32852	1.5261	4.9187
337	1.281	1.9747e-07	2.7584e-06	0.57577	0.56211	0.039737	0.11443	3.5819	3.8857
338	1.2259	0.00038912	9.2284e-06	0.57294	1.2472e-05	0.35845	0.48475	4.388	4.0561
339	1.4893	4.143e-06	1.2093e-06	0.91979	0.53989	0.11054	0.16734	1.8121	2.5181
340	1.0869	3.7486e-08	0.41785	0.38696	0.69853	0.14578	0.15241	5	5
341	2.111	0.076897	2.924e-07	0.6744	0.66361	0.018353	0.45841	2.7557	3.0073
342	4.8115	1.7319e-05	1.384	0.74254	0.67835	0.032227	0.070201	1.1983	0.91763
343	1.8126	6.1192e-08	1.4395	0.27521	0.24595	0.054543	0.061809	3.5842	2.948
344	1.8092	1.7364e-07	0.041369	0.27692	0.2891	0.1497	0.076158	4.2243	4.891
345	2.7429	0.14009	3.7146e-07	0.6017	0.72167	0.056415	0.076214	2.1609	2.1381
346	1	3.5207e-08	2.6892	0.49782	0.79341	0.10703	0.13166	4.1344	3.3279
347	3.4736	0.074177	2.7152e-07	0.43121	0.38193	0.1996	0.27437	5	4.8162
348	2.4742	3.3301e-07	0.74677	0.5428	0.30821	0.15005	0.18139	3.3384	4.1674
349	1.7029	2.0796e-07	0.12111	0.48417	0.59477	0.23642	0.20692	2.4259	2.5085
350	3.9605	2.4741e-05	5.2273e-07	0.38171	0.33916	0.016721	0.06384	2.2426	2.8833
351	2.4979	4.3708e-08	1.6417e-07	0.66497	0.87565	0.0618	0.057281	4.8827	5
353	3.3268	4.0322e-06	5.6486e-07	0.50668	0.47567	0.15021	0.22201	2.9446	3.1154
354	2.1326	6.1066e-08	9.2086e-08	0.25167	0.48612	0.08792	0.070352	3.6252	5
355	3.2375	0.00018553	1.2131	0.60315	0.0013815	0.31295	0.37174	3.5744	3.3728
357	3.4062	1.7284e-07	3.0417e-06	0.65751	0.55567	0.12158	0.049869	4.4465	5
358	1	1.1538e-07	2.5192e-07	0.40101	0.66559	0.22356	0.30216	2.9433	3.8028
359	2.1581	1.5665e-07	1.0437e-07	2	1.5908	0.5	0.32775	2.1145	2.4639
360	1	2.9232e-08	0.29643	0.23841	0.34815	0.028668	0.028573	3.5312	4.7996
362	1	1.4949e-08	1.6217e-08	0.49116	0.59283	0.17556	0.1672	1.9112	1.886
363	3.6229	3.2548e-07	1.3402	0.37433	0.3564	0.061403	0.059663	4.568	5
364	1.7059	5.1365e-08	5.8373e-07	0.52854	0.57929	0.069743	0.066869	4.5326	5
365	1.8787	7.8417e-07	2.965e-07	0.24178	0.48328	0.11197	0.1823	3.9822	4.4874
366	2.0853	5.4787e-08	0.18522	0.51048	0.47173	0.074987	0.045874	3.3209	3.5669
368	1	3.3937e-08	7.1806e-08	0.72855	0.87277	0.12409	0.24461	2.5579	4.1785
370	1	3.2806e-08	0.62659	0.54924	0.73854	0.11915	0.14965	3.9493	4.6076
371	1	1.7024e-07	1.0902	0.3678	0.57788	0.057945	0.088585	2.8525	2.7234
372	3.2705	1.0414e-07	3	0.55725	1.1657	0.16993	1.8634e-08	3.8525	2.6242
373	2.6636	1.431e-06	5.2404e-06	0.55512	0.46649	0.031035	0.043867	3.6365	4.8761
374	3.8151	2.2134e-06	0.15848	0.41474	0.82765	0.090773	0.024928	3.2151	4.034
375	2.4347	3.4105e-08	6.5542e-07	0.5624	0.36214	0.14661	0.1657	4.0686	5
376	2.2005	1.5619e-06	4.6952e-06	0.5154	0.37972	0.060626	0.089937	3.2677	3.4237
377	3.2781	1.2954e-06	1.7212	0.50061	0.014259	0.1319	0.2325	5	4.1488
378	1	9.306e-08	2.9989e-07	0.52525	0.34346	0.0044249	0.099721	3.7444	4.354
380	1.8834	3.1064e-07	1.7113e-06	1.1429	0.49874	0.19279	0.39772	5	3.8476
381	3.5868	3.1669e-06	8.609e-06	0.53218	0.57254	0.12701	0.22711	3.2692	3.8633
382	2.0706	6.5702e-08	1.2164	0.39031	0.5342	0.07307	0.037566	2.1672	4.3555
383	1	2.3906e-08	0.46166	0.40084	0.4332	0.18919	0.13279	4.4388	5
384	1.5867	2.5485e-07	8.8297e-07	0.45694	0.45752	0.049334	0.081681	3.3606	3.6361
385	1	2.2848e-08	2.2004e-08	0.43526	0.48041	0.061956	0.091225	0.81793	0.3878
386	1	1.0671e-07	1.0902e-07	0.53306	0.3585	0.11611	0.15513	3.9784	4.3402
387	1.6331	2.0385e-07	0.30998	0.35015	0.31246	0.072359	0.070688	3.9914	4.9582
388	1.6359	9.8005e-07	1.1847	0.026053	0.42892	0.22498	0.13519	3.3839	2.1257
389	2.0776	4.343e-07	4.8157e-07	0.38511	0.32697	0.38491	0.23444	3.4401	4.3663
390	2.3237	9.8906e-07	0.00026903	0.55014	0.37996	0.32343	0.36456	3.3031	3.329
391	2.2819	4.9011e-08	0.48554	0.39511	0.31041	0.15927	0.19766	2.9497	5
392	1.9796	2.261e-07	0.10373	0.54359	0.46887	0.042751	0.034355	2.854	3.2534
393	3.4778	0.6806	0.0022783	1.0455	3.3075e-05	0.00017695	0.44692	1.9582	3.519
394	1	2.3817e-08	3.5717e-08	0.59232	0.7077	0.33694	0.27643	1.169e-07	2.3779e-07
396	3.3776	1.8879e-06	1.1253e-05	0.31856	0.42803	0.098045	0.10372	3.4413	3.993
397	4.3918	0.0060802	2.7833e-07	0.28923	0.61643	0.030598	3.8126e-09	0.93484	2.2003
399	1	2.5376e-08	2.785e-08	0.44895	0.54032	0.17188	0.12718	3.1119	3.0518
400	3.5111	1.1959e-07	0.27706	0.70807	0.69039	0.2065	0.37003	2.1987	2.2149
402	1	3.8076e-08	0.42025	0.33412	0.72174	0.068339	0.13761	4.0744	4.5274
403	1.5232	1.9773e-07	0.67446	0.31918	0.35869	0.017043	0.018215	3.0051	3.2923
405	1.0085	1.7352e-07	1.386	0.40923	0.57455	0.063817	0.04632	3.7617	4.5086
406	1.6879	5.9266e-08	1.3699	0.43444	0.38105	0.15639	0.10564	4.3019	3.3044
407	1	4.2257e-08	1.6148	0.51272	0.25138	0.087624	0.25677	3.0817	2.4393
408	2.1239	6.6734e-08	0.59239	0.20168	0.28035	0.088586	0.086569	1.6516	1.7479
409	1	1.6349e-08	2.2226e-08	0.33516	1.4676	0.06863	1.465e-09	1.9893e-07	4.1455
410	3.1367	1.5387e-06	1.6803e-05	0.43941	0.34961	0.090765	0.13544	2.3095	2.559
412	2.6399	0.65423	0.85891	0.19702	0.52393	0.029635	0.021173	2.0263e-07	0.6876
414	1.2262	1.6806e-06	2.0292e-07	0.78852	0.65894	0.010918	0.068285	3.6269	4.2902
416	1.1473	5.2354e-08	0.66607	0.57053	0.69672	1.7799e-09	0.043801	4.0705	4.2851
418	3.6749	2.3054e-06	1.3918e-05	0.49543	0.46018	0.19056	0.31352	3.1177	2.6303
419	2.0413	3.5e-07	4.5406e-08	1.0276	0.67949	0.086206	0.22553	5	4.1174
420	2.2193	5.724e-07	4.1287e-07	0.24375	0.31632	0.037557	0.023455	2.6104	3.2869
421	1.8166	8.1767e-07	3.8541e-07	0.81681	0.45649	0.27761	0.5	2.4238	4.39
422	2.3388	1.5923e-06	5.4606e-06	0.60969	0.39093	0.14904	0.333	3.6977	3.7163
423	1.4918	1.2628e-06	2.9557e-07	0.59869	0.61963	0.072455	0.04782	2.0113	1.9746
424	1	1.4178e-07	1.7018e-07	0.73486	0.16665	0.11107	0.37303	3.0893	3.2913
425	1.2612	3.221e-08	0.86434	0.4672	0.6515	0.068807	0.010492	4.1414	5
426	1	1.2254e-08	1.2958e-08	0.62106	0.66063	0.17084	9.0544e-10	3.6994	3.7528
427	1.872	3.8532e-08	1.7417e-07	0.30481	0.66622	0.033879	0.05463	3.4817	5
428	1	3.1846e-08	0.3491	0.24033	0.39874	0.28355	0.26214	3.7674	3.1809
429	3.2183	1.2116e-06	3	0.27669	0.71243	0.11099	0.039845	1.6523	1.7493
430	1.5698	2.4785e-07	0.53537	0.48223	0.79907	0.17054	0.12991	3.9751	3.8478
431	1.6893	2.024e-07	0.43208	0.52733	0.63915	0.13646	0.18378	4.5431	5
432	1.2019	5.2962e-08	0.042413	0.90111	0.39562	0.27087	0.5	1.3354	1.191
433	3.3492	1.8012e-06	1.3521e-05	0.27881	0.43854	0.13882	0.080664	2.5951	4.332
434	1	9.4343e-08	1.0882e-06	0.38346	0.57176	0.13315	0.055948	2.9192	4.3027
435	1	1.0165e-07	0.97207	0.35759	0.42484	0.11501	0.12202	3.6692	4.3059
436	2.4199	2.6297e-07	2.0778	0.7313	0.0017553	0.2964	0.5	3.6056	1.3797
437	2.4836	2.9832e-07	9.3984e-08	0.52279	0.73362	1.4132e-09	0.048171	3.5624	4.8751
438	1.462	4.0682e-08	0.0092322	0.31269	0.40635	0.072537	0.099987	4.2005	5
439	3.9925	5.7886e-08	3	0.45899	2	0.080412	0.027439	2.2986	5
440	2.3496	7.1565e-08	0.088657	1.3881	0.71321	9.9257e-09	0.29987	4.2295	3.7595
441	2.3847	0.26859	1.0083e-06	0.31264	0.36979	0.041097	0.068408	2.3998	3.7704
442	1.376	4.4326e-08	0.91592	0.4751	0.89693	0.041856	0.030507	4.3464	5
443	1.4782	2.4166e-07	0.56985	0.27855	0.41969	0.061769	0.09564	2.4019	3.985
444	3.1062	3.5464e-07	0.084536	0.47483	0.35836	0.14393	0.28145	3.9963	4.4637
445	2.9286	2.8683e-06	2.2646e-06	0.41074	0.61253	0.028023	0.093427	3.2648	4.5269
446	1.0008	4.2638e-08	0.067724	0.42636	0.5059	0.10397	0.07877	4.1584	4.096
447	1.6346	2.159e-06	1.777e-06	0.6824	0.76541	0.40545	0.41922	2.225	2.6787
448	1.2842	1.8565e-07	1.1145	0.39879	0.57593	0.054069	0.037471	3.6794	4.4368
449	2.2383	7.3007e-07	5.1094e-07	0.60436	0.39144	0.16399	0.5	2.7246	2.7249
450	3.6318	1.9182e-06	1.5155	0.37926	0.61238	0.066921	0.12872	2.4013	2.2836
451	1	3.2664e-08	2.0588	0.85842	0.70936	0.14533	0.30921	3.4333	1.5175
453	2.4016	1.0598e-07	1.119e-07	0.66715	1.4991	0.16868	1.0774e-08	3.6887	5
454	1.4623	2.1926e-07	3.4676e-07	0.53313	0.34973	0.128	0.12527	4.6943	5
455	5	0.56357	0.38202	0.56393	0.71021	0.07267	0.073266	1.6588	2.7957
457	5	1.0959	1.7853	0.32915	0.37241	0.16128	0.077808	0.77311	1.8709
458	2.4943	7.5971e-06	1.5823e-06	0.5064	0.81069	0.081695	0.044285	3.5014	3.9697
459	1	1.0228e-06	2.4985e-06	0.44245	0.4159	0.12667	0.24573	4.6795	4.81
460	3.2749	3.8837e-07	0.54072	0.37164	0.32845	0.052782	0.089173	2.9731	3.4105
462	1	1.2193e-07	4.7074e-08	0.49101	0.41104	0.27302	0.31441	4.154	4.6137
463	1	2.4404e-08	3.1009e-08	0.50943	0.62453	1.0252e-08	0.14538	2.7743	4.1053
464	1.7571	1.8401e-07	2.0882e-07	0.7194	0.40675	0.10686	0.15048	4.0205	5
465	1	2.4205e-08	3.9298e-06	0.35936	0.79985	0.068603	0.054369	2.9052	4.8397
466	2.5292	2.7416e-07	0.018493	0.28885	0.41228	0.14091	0.17457	2.148	3.4285
467	2.3349	0.22013	1.6012e-07	0.94256	0.27378	0.055675	0.21501	4.5547	5
468	1	1.5308e-07	0.12156	0.68571	0.63994	0.12423	0.2705	2.8402	2.9419
469	1	2.6669e-06	1.1157e-06	0.36311	0.39586	0.16192	0.1087	4.2536	4.4606
470	3.8923	5.9925e-07	0.99734	0.43825	0.44221	0.057183	0.10805	2.8423	3.6342
471	3.0329	2.5477e-07	1.3547e-07	2	2	0.5	0.47942	1.2777	2.0958
472	1.731	4.7339e-08	0.31078	0.27785	0.57685	8.8993e-10	0.055929	2.6508	5
473	1.4451	6.1078e-08	4.5242e-07	0.49919	0.56721	8.2868e-09	0.10809	3.613	5
474	1.2789	8.8103e-08	1.0999e-07	0.48375	1.0556	0.19097	8.7699e-09	3.8076	4.4054
475	2.6152	3.7778e-07	3.4296e-07	0.44854	0.52058	0.078432	0.18246	2.2718	5
476	2.7808	0.11415	3.7764e-07	0.43958	0.54135	0.069592	0.070749	2.4781	3.4511
477	2.5206	1.5924e-08	2.6053	0.74438	0.82259	0.037951	0.12693	4.6598	5
478	1.7908	6.0846e-08	0.48913	0.55127	0.4875	3.7316e-09	0.13082	4.053	4.8257
479	1	2.64e-08	3.0423e-08	0.53724	0.60777	0.19613	0.34316	2.5581	2.381
480	3.6873	1.9989e-06	1.3958	0.48612	0.24101	0.066829	0.076156	3.3288	2.5914
481	2.1085	2.3573e-07	0.17643	0.39753	0.45669	0.072334	0.050153	1.4845	1.3974
482	1	7.57e-07	1.6361e-07	0.50021	0.44207	0.15139	0.30837	3.4455	3.8767
483	1.5376	1.9851e-07	0.17223	0.41839	0.45316	0.018828	0.10433	4.0663	4.5554
484	1	2.0884e-08	0.1027	0.44947	0.33776	0.050371	0.16408	3.1827	3.74
485	1	1.5141e-07	3.1271e-07	1.0792	0.23736	0.041187	0.47243	4.0115	3.638
486	1.3681	3.6043e-08	0.7613	0.66847	0.45004	0.072455	0.17768	4.4945	5
487	2.4424	3.1788e-08	0.76582	0.34247	0.22016	0.075803	0.16124	2.6951	5
488	3.1302	9.7812e-07	5.283e-06	0.81702	0.32645	0.19168	0.2859	4.6293	5
489	1	5.8424e-07	6.5794e-07	0.5405	0.54027	0.16384	0.30955	4.4187	4.9908
490	3.0256	4.2321e-07	0.69408	0.40716	0.36456	0.26854	0.27216	2.2025	2.0111
492	3.2896	1.3901e-07	0.0056613	0.86039	0.50276	0.035055	0.074733	4.1656	5
493	2.1204	3.6823e-07	1.365e-06	0.70532	0.45285	0.082488	0.2037	1.0586	1.4742
495	1.2402	8.7799e-07	0.65421	0.51486	0.4563	0.089961	0.14982	4.2282	4.5826
496	4.4151	2.1409	2.4661e-07	0.76826	2	0.5	0.5	0.13558	5
497	2.4524	2.471e-07	0.16636	0.4467	0.42924	0.063456	0.21384	3.2594	5
498	1	3.3997e-08	6.9398e-08	0.332	0.24385	0.038998	0.070501	3.7272	3.98
499	2.269	6.975e-08	0.30781	0.58982	0.57306	0.11163	0.16852	3.8658	4.0644
500	4.5479	6.7614e-06	1.8464e-06	0.40428	0.29604	0.064035	0.14359	2.6863	3.9881
501	1	1.8635	1.4579e-07	0.89925	0.39656	0.28608	0.32226	1.2724	3.3371
504	2.6181	2.8402e-07	0.19552	0.58654	0.46302	0.12027	0.095422	4.3251	2.9824
505	1.9335	6.3211e-08	1.013	0.81261	2	0.38636	0.5	2.6071	1.9607
506	4.3623	1.8571e-05	5.2639e-06	0.59688	0.48845	0.14339	0.13991	0.83514	0.75963
507	1	2.027e-08	3.1098e-08	0.36057	0.58667	0.083348	0.060243	3.2285	4.947
508	2.3122	0.016276	2.0891e-07	0.4489	0.65741	0.36616	0.19538	3.8698	5
509	1.0254	0.37924	4.2843e-08	0.37468	0.68368	0.061498	0.037192	1.9768	2.8386
510	1	0.58446	1.5888e-07	0.26633	0.36353	0.074113	0.10831	2.7524	3.9787
511	1.2866	3.3525e-08	0.57767	0.54035	0.39679	4.639e-09	0.023732	4.7679	5
512	1.9943	2.7611e-07	1.1902e-06	0.39405	0.51017	0.092608	0.19102	3.3019	4.6528
513	3.4498	1.6871e-06	2.2872	0.27427	1.2153	0.11456	0.073936	3.1046	4.9997
516	2.01	6.854e-07	4.0743e-06	0.62462	0.94367	0.1836	0.10453	3.8432	5
517	1	3.3613e-08	1.0047	0.61319	0.62257	0.071479	0.098921	3.3631	3.7546
518	1.1431	5.2307e-08	2.5652	0.23452	0.36015	0.010678	0.060356	3.929	4.1606
519	1	2.8245e-08	3.9558e-08	0.60888	0.78221	0.11474	0.17569	4.1835	4.3499
520	1	3.0311e-08	6.8088e-08	0.72567	1.1686	0.18928	0.27415	3.9888	3.3802
521	1	2.766e-08	3.2886e-08	0.71241	0.55543	3.2611e-09	0.20902	3.5806	4.3793
522	2.1015	3.9788e-08	3.6736e-08	0.55953	0.26074	1.282e-09	0.15858	2.7576	3.3879
523	1	2.0424e-07	1.4367e-07	0.6644	0.48746	0.092588	0.25481	3.2528	4.2737
524	1	1.2864e-08	1.5679e-08	0.59561	0.71271	6.2252e-10	0.079074	2.7788	2.8405
525	3.2148	3.7562e-07	0.90629	2	1.4724	0.1089	0.5	1.0406	0.51823
526	1	3.1948e-07	2.109e-07	0.6126	0.74231	0.32164	0.29057	4.4899	3.5607
527	3.4928	4.4306e-07	2.0883	0.29962	0.25558	0.028033	0.013283	1.2434	1.2554
528	3.4928	4.4306e-07	2.0883	0.29962	0.25558	0.028033	0.013283	1.2434	1.2554
530	1	0.062543	2.1299e-08	0.45896	0.034257	0.092393	0.14712	4.1662	4.6079
531	1.8362	2.0315e-08	2.1676	0.47123	0.70615	0.039193	0.05212	4.4785	3.3479
533	2.6506	2.8781e-07	1.2713	0.47603	0.24346	0.039683	0.088263	3.9275	4.283
534	1.517	4.9271e-07	4.6506e-07	0.48266	0.26039	0.14223	0.16745	2.9462	4.4187
535	2.2486	7.1083e-06	1.1053e-06	0.55503	0.53305	8.4977e-06	0.030122	3.0097	4.6602
538	3.7331	5.252e-07	2.1245	0.36541	0.50288	0.050074	0.17238	1.74	1.8601
539	1	2.8422e-08	0.85355	0.33353	0.61754	0.03286	0.1149	3.7803	5
540	3.5827	2.3125e-06	0.79977	0.4669	0.76277	0.057767	0.059553	2.9813	3.13
542	1.905	5.1819e-07	2.3224e-07	0.69263	0.44347	0.23363	0.26232	4.8749	5
543	1	4.0498e-08	0.62699	0.45961	0.56782	0.016527	0.055342	3.3937	4.9214
544	1	4.7712e-08	0.58169	0.24858	0.30709	0.075555	1.9775e-09	1.4418e-06	0.3737
545	1	3.4327e-08	3.0243e-08	0.39067	0.3706	0.056598	0.073626	0.98793	7.105e-07
546	1.9483	2.7735e-07	0.2759	0.18047	0.47349	0.14781	0.14845	3.5273	4.209
547	1.6468	1.1303e-05	1.5898	0.83927	0.0025187	0.038234	0.27453	5	4.4646
548	1.1747	1.2115	1.8531e-08	0.24296	0.21684	0.48857	0.5	2.7688	3.8631
549	1	4.3437e-08	2.2414	0.57856	0.44024	0.046568	0.16834	3.2141	3.0153
550	2.6603	2.8897e-07	0.93531	0.30299	0.37745	0.04292	0.056467	2.7928	2.5755
551	2.5481	1.5505e-06	3.4579e-06	0.26984	0.46009	0.051142	0.01944	2.6724	4.3466
552	1	3.2423e-08	2.7549e-07	0.4872	0.41151	0.16329	0.12537	3.0045	3.1433
553	1.125	4.3746e-08	2.4967e-07	0.80471	1.4771	0.090654	7.7947e-09	3.1085	5
554	1.7206	4.1164e-07	6.6373e-07	1.2678	1.0214	0.02099	0.26119	0.8755	1.2125
555	1.1481	5.2361e-08	0.052532	0.32772	0.43121	0.12989	0.19639	3.0907	3.9346
556	2.1502	6.7258e-08	1.0963	0.74219	1.4997	0.39019	9.4021e-08	3.5179	3.2082
557	1	3.778e-08	3.7553e-08	0.57617	0.51516	0.15611	0.16658	3.3172	3.6648
558	2.5278	4.586e-07	6.5161e-07	0.31455	0.30467	0.057515	0.12109	3.5513	3.6958
559	4.396	8.4756e-08	2.0498e-07	0.37476	0.68944	0.14462	3.5509e-09	1.2697	0.78233
560	1	2.4922e-07	3.5528e-07	0.62874	0.31787	2.1305e-07	0.29493	3.718	4.3155
561	2.1107	2.359e-07	1.7946	0.52602	0.42409	0.040055	0.084597	3.2178	4.6967
564	2.7336	2.9798e-07	0.43097	0.32967	0.28197	0.11813	0.094898	4.4906	4.3094
565	1.5433	4.0915e-08	0.096021	0.26163	0.50547	0.14526	0.10569	4.5536	5
566	1	7.5708e-08	3.7802e-07	0.32764	0.78007	0.20216	0.18174	1.8577	2.4168
569	1.7475	1.0927e-06	1.3706e-05	0.59072	0.63119	0.03087	0.10256	3.3568	4.5145
570	2.484	0.23811	2.6942e-07	0.50334	0.38384	0.030734	0.1409	2.4147	4.4984
571	1	0.023373	3.8496e-08	0.24893	0.38124	0.091143	0.043996	0.95301	1.9588e-07
573	1	4.4705e-08	6.7824e-08	0.48642	0.39614	0.22991	0.19811	3.464	3.5424
574	3.0723	2.8087e-07	1.0501	0.36635	0.0041673	0.016935	0.03	3.4448	4.6482
575	2.8907	3.9719e-08	0.17448	0.58817	0.4451	0.10329	0.16257	2.7983	5
576	2.8163	1.5045e-06	1.4248	0.32614	0.30567	0.0371	0.058766	2.6153	2.1346
577	3.4974	6.4753e-08	8.5076e-07	0.47158	0.90132	0.098784	0.094521	1.9105	5
578	1	1.252e-07	0.65379	0.38421	0.41074	0.027473	0.080428	4.427	4.9896
579	3.453	5.3739e-07	0.87086	0.43781	0.40221	0.086459	0.12307	2.3969	2.2233
580	1	2.2032e-06	1.2627	0.43102	0.0045661	0.05335	0.092629	4.5735	4.4482
581	1.0538	4.8864e-08	0.30416	0.82796	1.3871	0.11091	1.4749e-08	3.808	5
582	1.172	2.3008e-07	6.7622e-06	0.28941	0.24102	0.10769	0.068549	3.4574	4.1251
583	1	4.3661e-08	3.4674e-08	0.43076	0.36663	0.047824	0.085913	3.4017	4.5021
584	1	3.5239e-08	0.39858	0.9231	1.2636	1.5239e-08	2.939e-08	4.4791	5
585	1	6.3675e-07	7.8539e-07	0.91401	1.1555	0.24344	0.12698	1.5543	0.92142
586	4.1495	4.837e-08	1.6524	0.46288	0.48004	7.4725e-10	0.030265	3.0203	2.7685
587	3.711	1.3637e-07	0.27489	0.70422	0.49918	1.5604e-08	0.12039	2.3283	2.8311
589	3.5372	0.20715	1.7948e-06	0.78189	0.38273	0.019641	0.14545	3.0179	3.6044
590	1	1.3305e-08	1.4639e-08	0.2561	0.35848	0.049887	0.06473	1.208	1.1949
591	1	1.4546e-07	9.8373e-07	0.38358	0.15844	0.1535	0.22946	3.1163	3.0868
592	1.3377	2.7619e-07	6.185e-07	0.44001	0.64625	0.11648	0.06388	4.6457	5
593	1	1.6955e-07	0.43739	0.38813	0.41397	0.21361	0.24354	4.5268	4.8364
594	1.8449	2.1687e-07	0.54681	0.46798	0.45672	0.083625	0.14421	4.6993	4.77
596	3.2926	1.1935e-07	7.6811e-07	1.7289	2	0.20581	0.5	4.5595	0.10874
597	2.7658	2.4528e-05	1.5632e-06	0.54666	0.42107	0.43111	0.35113	2.3129	3.0593
598	5	0.19252	0.17008	0.60769	0.36907	0.053328	0.033751	1.0732	2.7785
599	1	2.7052e-08	0.44358	0.51503	0.62616	0.13902	0.049356	3.0283	3.3353
602	1.2766	1.027e-06	6.3529e-06	0.3207	0.367	0.10348	0.11573	3.6942	4.4701
603	1	1.7985e-07	1.7257e-07	0.76053	0.26563	0.35967	0.5	2.8909	2.9214
604	4.6604	0.37893	0.7709	0.30522	0.71329	0.19335	0.047385	5.6331e-06	0.33722
605	1.5216	1.6124e-07	1.2568e-06	0.49328	0.76172	0.20873	0.21091	4.6509	5
606	2.8339	0.073724	1.5254e-07	0.78478	0.69239	0.050018	0.11593	5	5
607	4.0463	0.19747	2.7475e-06	0.34973	0.49552	0.17758	0.18294	2.6956	2.6912
610	1	7.0229e-07	1.8514e-07	0.3725	0.58518	0.3806	0.22182	3.763	3.6299
611	2.4897	1.05e-06	2.4366	0.078677	0.36556	0.039986	0.056117	2.717	1.1623
612	1.5982	5.8087e-08	1.7701	0.32257	0.45175	0.016869	0.12097	2.9968	4.5993
614	1.9692	0.63402	8.7142e-07	0.35023	0.37842	0.04042	0.07853	1.2969	2.0239
615	1	7.1444e-08	2.8834e-08	0.3016	0.46248	0.17109	0.16852	2.3463	4.3249
616	1.1452	1.7932e-07	0.76875	0.39442	0.46921	0.10401	0.10149	4.2116	3.745
617	2.3872	2.0697e-06	1.9507e-06	0.41953	0.47159	0.056291	0.084582	3.2054	4.0972
618	3.7401	0.022639	3.9822e-06	0.49062	0.63631	0.074636	0.11329	0.079307	3.1746e-06
619	2.2172	3.0318e-07	0.99496	0.46974	0.5533	0.11127	0.10247	3.8909	3.9601
620	1.5641	5.749e-08	0.70629	0.53756	0.092365	0.044774	0.19223	4.2077	4.3451
621	3.1601	0.28107	9.8686e-08	0.36016	0.61772	0.17255	0.082343	2.688	3.3057
622	1.7116	1.6548e-07	5.2028e-07	0.65295	0.70803	0.18645	0.16331	4.2909	5
623	1	2.744e-08	0.056079	0.26302	0.49143	0.079516	0.10462	3.3689	5
624	1.5635	1.0524e-06	3.1743e-07	0.27888	0.46906	0.11318	0.1292	3.666	3.8274
625	1	1.8524e-07	3.3573e-07	0.45825	0.36038	0.15476	0.13896	4.1931	4.5337
626	2.8024	8.4251e-08	0.26831	0.33828	0.4949	0.029259	1.1397e-09	2.6064	3.4512
628	1	2.2752e-08	1.0164	0.12813	0.59744	0.018976	0.065727	2.8161	5
629	3.5582	1.2974e-07	2.075e-06	0.59612	0.56472	2.3325e-09	0.17368	2.5323	4.119
630	1.4102	1.9182e-07	0.24995	0.30552	0.92379	0.25101	0.057392	3.488	4.0472
631	1.4086	5.5434e-08	2.4157	0.24805	0.47742	0.063263	0.042116	4.2124	4.4699
632	4.4195	1.4156e-06	0.84522	0.73749	0.53914	0.16798	0.20012	1.4157	1.6511
633	1	2.2581e-07	1.0981e-07	0.44019	0.3792	0.00092327	0.037581	2.755	3.87
634	1	7.7954e-08	8.5515e-08	0.49648	0.2269	0.41538	0.5	3.8046	4.0632
635	1.1689	1.4891e-07	3	0.22089	0.52013	0.13863	0.045874	3.8206	2.511
636	2.6406	4.0397e-07	6.9091e-08	0.69783	0.82396	0.054378	0.052868	5	4.5581
637	4.3224	3.8631e-06	0.99705	0.33794	1.3144	0.091319	0.0013179	3.3251	3.8025
638	2.4517	1.2907e-06	0.17298	0.33338	0.43789	0.1618	0.069492	2.2995	3.0675
639	1	1.4877e-07	3.6768e-07	0.62675	1.3839	0.5	0.37229	2.5772	2.5785
640	2.5257	2.645e-05	0.083345	0.5989	0.0019573	0.18296	0.3308	1.968	1.5606
641	2.9479	3.0389e-06	3.3583e-06	0.63698	0.46862	0.09993	0.19541	3.1065	2.9962
642	2.9134	2.406e-07	1.97e-07	0.68719	0.63113	0.052806	0.11841	5	5
643	2.6921	0.10531	2.9281e-07	0.38268	0.46255	0.05402	0.076127	3.0403	3.9085
644	1	1.0883e-07	8.6498e-07	0.84055	0.9433	0.2495	0.27988	3.641	3.7111
645	1.6747	7.3433e-08	2.2671e-07	0.21125	0.4352	0.1255	0.20888	2.9067	2.5097
647	3.6928	2.0072e-06	1.1734	0.35886	0.40287	0.025076	0.032245	2.4038	2.0936
648	2.7782	1.186e-06	0.0013961	0.62189	0.51904	0.055194	0.10979	2.9669	4.1937
649	1.8456	0.52829	1.7553e-07	0.32242	0.44618	0.11678	0.012825	4.5078	4.9483
651	1.6558	6.5114e-06	1.6998e-07	0.3284	0.62216	0.10877	0.044756	2.257	4.7946
653	1	0.50638	1.9786e-07	0.096148	0.58818	0.35133	0.33965	1.0635	2.1902
654	1.8561	2.1761e-07	0.13877	0.37755	0.35458	0.024899	0.071188	2.6869	4.7544
655	1.982	3.8749e-07	9.6234e-07	0.34872	0.54142	0.087529	0.12448	3.5676	3.7864
656	2.4224	4.1778e-08	2.807e-07	0.84859	0.59891	0.074543	0.30225	5	5
657	3.0948	4.9898e-07	6.5745e-07	0.7476	0.52016	0.20091	0.13318	4.3635	5
658	1	1.0474e-07	0.086654	0.25499	0.47503	0.27062	0.33217	3.577	4.4502
659	2.7028	2.9413e-07	1.6917	0.35771	0.32794	0.027313	0.064793	2.5969	2.702
660	3.0968	1.5249e-07	3.8748e-08	2	2	0.5	0.5	1.6615	1.5319e-07
661	2.0295	0.067776	2.2972e-07	1.1677	0.6781	0.063234	0.31745	1.774	3.0603
662	1.0819	1.7658e-07	1.414	0.28528	0.34483	0.16389	0.21358	3.8953	2.8039
663	3.8489	6.2467e-06	3.5742e-06	0.52552	0.64498	0.092355	0.13844	0.98248	0.69464
664	1	3.5749e-08	0.75909	0.73219	0.97452	0.02717	0.15	4.4311	5
665	5	0.25859	0.64544	1.1065	0.48584	0.0096378	0.23427	2.4795	1.8093
666	1.5827	6.6041e-07	3	0.94176	1.9858	0.34919	0.33375	4.7646	5
667	3.0675	0.37789	2.3752e-07	1.7289	2	0.5	0.5	1.2737	9.8372e-08
668	1.4268	2.2122e-06	1.5704e-06	0.33096	0.54824	0.21339	0.20203	2.2359	2.2998
669	1.8953	1.1703e-07	1.1578e-06	0.4614	0.36587	0.068248	0.18552	2.7142	5
670	1	1.5211e-08	1.6392e-08	0.73927	0.69638	0.037316	0.035861	3.7953e-08	9.5502e-08
671	4.8156	8.9373e-07	2.1554	2	2	0.5	0.5	2.2767	0.88623
673	3.2395	1.493e-06	1.3902	0.69215	0.51365	0.016982	0.14546	3.8504	3.0094
674	5.1119	3	2.0378	1.0699	2	0.5	0.5	6.1091e-07	3.9895e-07
675	3.0025	0.15872	3.3675e-07	0.26284	0.19357	0.033417	0.08915	0.59631	1.7425
676	2.8588	6.1062e-06	1.7332	0.59011	0.015007	0.042416	0.23126	3.0963	3.4141
677	1	2.5835e-08	4.2934e-08	0.52162	0.35128	0.022803	0.057562	3.2225	4.4965
678	1	3.5552e-08	1.052e-06	0.53214	0.44711	0.29114	0.32994	2.9825	3.2439
681	3.9019	2.6941e-07	3	0.41424	0.63976	0.024984	0.022397	2.3293	1.2468
682	2.9003	1.5642e-06	0.38057	0.63523	0.9303	0.27221	0.16667	3.5598	4.7094
683	1.1645	1.8017e-07	0.84432	0.4141	0.059898	0.11166	0.24248	4.5289	4.6864
684	4.502	1.4677	7.5527e-08	2	2	0.5	0.5	3.0759	2.6061
685	1	2.6459e-08	2.9544e-08	0.57217	0.80654	0.21769	0.10785	2.9485	3.6156
686	4.2517	5.3614e-08	0.030636	2	1.6514	0.5	0.5	0.52311	0.40691
687	1.9614	2.248e-07	0.55682	0.58703	0.65437	0.079082	0.0097932	4.162	4.4837
688	4.469	6.1562e-06	0.57921	0.44331	0.31202	0.22555	0.28902	2.63	2.324
689	2.8659	0.027427	1.2334e-06	0.44452	0.45928	0.045376	0.036167	1.7621	1.8747
690	1.2961	2.3788e-07	3.2482e-06	0.47748	0.47025	0.271	0.33906	4.3105	5
691	2.9764	1.3002e-06	0.14331	0.45745	0.52297	0.018267	0.020831	4.2312	4.3841
692	1.4166	1.9214e-07	1.0226	0.58666	0.57922	0.064155	0.018145	1.7619	1.4537
693	1	1.926e-08	1.4148	0.26278	0.5117	0.036606	0.063187	2.9846	5
694	1	3.4423e-08	1.0504	1.3865	0.58653	0.056393	0.15704	1.8263	1.6338
695	1	4.5561e-08	5.0984e-08	0.40138	0.40722	0.029806	0.053488	3.0775	4.0544
696	1.6527	1.8577e-07	2.0139	0.58829	0.343	0.4074	0.42611	3.6034	5
698	3.1182	1.7442e-06	0.66925	0.17267	0.31022	0.025676	0.11092	1.3062	3.4367
699	4.0837	5.4054e-06	0.86123	2	2	0.5	0.5	5.1099e-07	1.8336e-07
700	1.3952	3.0821e-06	1.2935e-06	0.30652	0.48322	0.04143	0.049624	2.0359	3.109
701	1	3.7538e-08	3.8447e-08	0.93871	0.55836	0.027298	0.18919	4.3474	3.9855
702	1.06	4.9379e-07	2.6192e-07	0.45187	0.57173	0.23686	0.21042	3.4811	4.1724
703	3.7751	9.8932e-07	3	0.63069	0.025695	0.24087	0.36965	3.1898	0.17093
704	3.7329	0.22234	7.0118e-07	2	2	0.5	0.5	2.1068e-06	4.9952e-06
706	1	2.9643e-08	1.6157	0.39731	0.54914	0.08911	0.12421	3.9519	3.1473
707	2.7314	1.9177e-06	1.1735e-05	0.69461	1.0938	0.29843	0.29382	0.4367	8.5523e-06
708	1.4938	1.6411e-06	2.1777e-06	0.44492	0.5487	0.039442	0.0076752	2.861	3.1934
709	2.0385	3.5077e-08	0.58034	0.81314	0.70938	0.13814	0.18265	3.8291	5
710	1	1.2439e-07	3	0.5592	0.68361	0.049187	0.1123	3.1556	2.8813
711	3.1252	3.5815e-07	0.34091	0.31172	0.18422	0.049967	0.053113	3.3505	3.6036
712	3.6571	9.9598e-07	4.3256e-05	0.50483	0.30631	0.20493	0.2308	4.9844	5
713	1.5788	7.8282e-07	2.6331e-07	0.28354	0.31671	0.092564	0.048877	0.28011	0.81091
715	3.842	0.37902	2.8281e-06	0.52047	0.6757	0.15621	0.12058	0.84279	1.5762
716	2.1639	1.1978e-07	0.028972	0.35351	0.31716	0.078529	0.088196	2.7544	5
717	4.0674	1.9969e-06	3	0.60972	0.69977	0.035	0.062713	2.7463	0.90964
718	1	2.5388e-08	2.8503e-08	0.84178	0.59448	0.049323	0.050374	4.0742	4.2573
719	3.1344	1.7593e-06	0.35463	0.28635	0.42415	0.10159	0.087017	1.4652	1.3893
720	3.2382	6.7493e-07	1.1967e-06	1.422	1.3552	0.5	0.5	2.08e-06	0.71538
721	2.6012	1.3704e-06	0.3617	0.35769	0.28022	0.12016	0.18323	3.3342	3.6583
723	1.5611	1.7068e-06	2.237e-07	0.39747	0.4364	0.2227	0.12227	4.0112	3.9728
724	1.4265	2.6038e-07	6.8516e-07	0.5507	0.44491	0.1153	0.17112	4.2725	4.8762
726	1.325	5.1545e-07	4.0588e-07	0.67718	0.2918	0.0032396	0.11472	3.348	4.0689
727	3.4956	2.1792e-06	0.69364	0.5207	0.82366	0.12584	0.086264	3.1025	4.3322
728	1.106	5.1903e-08	0.20571	0.54412	0.42138	0.059706	0.11762	4.1483	4.4582
729	3.6069	0.011592	1.8948	0.44603	0.30804	0.09265	0.1659	1.5729	1.3734e-06
730	3.3139	1.0678e-07	0.38638	0.65746	0.34502	9.6445e-09	0.059075	3.7249	4.85
731	2.2512	3.0681e-07	0.88851	0.40399	0.5605	0.059607	0.062187	2.3724	3.6145
732	3.7339	0.0030291	0.7782	3.7881e-05	0.14018	0.2274	0.23388	4.0976	3.4529
733	4.3666	2.5117e-06	0.097196	1.0706	0.29029	0.2937	0.40529	4.3993	5
734	3.4405	3.6328e-08	0.67332	0.35854	0.51896	0.14354	0.19127	5	5
735	4.6318	7.1016e-06	0.12004	0.37969	0.3292	0.022193	0.13798	1.1543	1.7983
736	1.4403	1.5375e-07	0.23677	0.58835	0.58239	0.022878	0.086037	4.6237	5
737	1.9713	0.12754	2.255e-07	0.6007	0.62206	0.034545	0.20804	3.6367	4.2105
738	3.1512	0.68671	3.6675e-06	1.2131	0.51964	1.0045e-07	0.5	3.6769e-07	0.060443
739	2.432	3.8743e-08	1.6005e-07	0.82461	0.66585	0.18631	0.06409	3.6337	5
741	3.8128	2.7588e-06	0.82132	0.41015	0.69988	0.13377	0.1502	2.84	3.1017
742	1	1.5081e-07	2.8197e-07	0.8709	1.4234	0.26555	0.30615	2.6167	1.5102
743	1.5998	1.3111e-07	0.85258	0.42132	0.60539	0.20495	0.30212	5	5
744	1	5.7697e-08	5.5663e-08	0.39549	0.2732	0.14797	0.26765	3.7202	4.1572
745	1	1.5596e-07	6.071e-06	0.41592	0.44785	0.15978	0.25822	4.1784	4.8538
746	1	4.5239e-08	5.4859e-08	0.40993	0.55218	0.23007	0.11351	3.6797	4.2756
747	1.311	3.8439e-07	5.5037e-07	0.36767	0.6263	0.33518	0.39529	3.6244	3.8805
748	1	4.6065e-08	6.5871e-08	0.67712	0.6788	0.045852	0.11772	4.252	4.5091
749	1	1.0883e-07	1.1462e-07	1.8376	1.5439	1.4892e-07	0.020336	1.9454	1.6171
750	1.6592	7.9129e-07	0.78822	0.064045	0.32179	0.091349	0.22495	4.9975	4.9021
751	1	2.4285e-08	0.47122	0.50791	0.44723	0.017203	0.16477	3.8862	5
752	1.7982	2.0062e-07	2.117e-06	0.39487	0.49788	0.21136	0.18371	2.9237	5
753	1	5.7953e-08	1.1207e-07	0.58752	0.4451	7.6463e-09	0.070106	3.9087	4.4115
754	2.4603	7.4249e-08	0.31433	0.40761	0.45451	0.11063	0.11795	3.5042	4.0658
755	2.8865	0.11371	1.2453e-06	0.47993	0.49384	0.027285	0.19566	1.634	2.6991
756	1.2378	1.5815e-07	0.19396	0.42537	0.52889	0.045899	0.10209	3.8933	5
757	1	3.3002e-08	1.2079	0.62221	0.74015	0.0089007	0.027816	4.9259	4.3913
758	3.2481	3.8257e-07	0.23659	0.4767	0.56966	0.14744	0.14816	3.3016	3.5759
760	4.4672	1.5413e-06	0.40539	0.57779	0.56672	0.26181	0.1321	2.1451	1.4282
761	1	1.8605e-08	2.9283e-08	0.82788	0.78408	0.025461	4.8295e-09	2.0982	3.3993
763	2.375	2.5865e-07	0.3914	0.32985	0.37357	0.067986	0.098038	2.7913	2.8191
764	2.4295	2.6392e-07	0.53828	0.47711	0.55996	1.5366e-07	0.025211	2.5624	2.6229
765	1.6885	3.302e-08	2.7232e-08	0.43035	0.58915	0.38052	0.5	3.6305	4.0436
766	2.4861	3.3454e-07	1.0626	0.34209	0.46733	0.067287	0.09282	2.3839	1.4843
767	1	3.355e-08	2.8329e-08	0.42711	0.25445	0.11095	0.27129	1.6022	2.5506
768	4.0095	6.6896e-07	0.5726	0.50297	1.311	0.079509	0.072984	2.892	3.9455
769	2.0996	1.8554e-07	0.0085292	0.49027	0.45365	0.022259	0.08707	3.1962	5
770	3.4529	0.0086513	0.42127	0.00024213	0.31521	0.29036	0.28634	1.9763	1.9021
771	1.3463	1.8426e-07	0.38184	0.3387	0.71009	0.24971	0.17322	4.352	5
772	1	2.2131e-07	1.0957e-06	1.0016	1.0231	0.081427	0.16004	3.0226	3.7883
773	1	4.0844e-07	4.1516e-07	0.44205	0.58564	0.24929	0.28656	3.3306	3.8929
777	2.7023	1.7402e-07	0.11321	0.30594	0.64551	0.16126	0.14326	3.4412	5
778	2.434	1.8052e-07	1.2474e-07	1.7163	0.94451	0.33065	0.5	6.3926e-07	1.3561
779	1	2.6626e-08	0.44071	0.53661	0.65277	0.070183	0.23304	4.5758	5
780	1	3.0927e-08	5.3623e-08	1.3971	1.5114	1.1748e-08	0.088944	0.92459	1.997
781	1.0541	5.3648e-08	9.7817e-08	0.35295	0.54667	0.11447	0.098153	4.603	5
782	2.9239	4.0298e-07	0.20412	0.59985	0.37305	0.01145	0.12211	2.5123	3.0819
783	1.3285	5.795e-08	6.1765e-07	0.56272	1.4099	0.23599	1.2044e-08	4.0133	4.7382
784	3.618	2.3713e-06	1.185	0.22854	0.10131	0.12947	0.080086	3.1052	3.2479
785	1	2.6196e-08	0.39942	0.55179	0.56341	0.13253	0.127	4.611	5
788	1	1.3692e-07	0.88702	0.36581	0.1578	0.041136	0.16451	3.0514	3.5358
789	1	3.6282e-07	1.3736e-07	0.78223	0.73035	0.083927	0.10953	2.8914	3.6628
790	2.4955	0.02835	3.3577e-07	0.36584	0.40363	0.10857	0.16139	3.0749	3.2111
791	1	3.3474e-08	3.3416e-08	0.38295	0.29659	0.14528	0.19488	3.7139	4.7359
792	2.3266	1.2307e-06	0.94271	0.47152	0.49067	0.1996	0.19907	3.5334	3.3654
