# Supplementary material for: Value-free random exploration is linked to impulsivity
Source: Nat Commun. 2022 Aug 4;13:4542. doi: 10.1038/s41467-022-31918-9 (PMC9352791; doi:10.1038/s41467-022-31918-9)
Supplement: Supplementary file 4 — Source Data [file 41467_2022_31918_MOESM4_ESM.zip › SourceDataCSV/FigS9/to_exclude.csv]

20	43	56	57	76	99	113	131	145	163	164	165	170	171	175	177	188	198	212	225	242	245	246	247	262	278	284	288	301	313	359	386	393	428	430	431	471	501	505	509	517	519	527	554	564	596	597	603	604	618
[truncated: 27 more columns]
