# Supplementary material for: Value-free random exploration is linked to impulsivity
Source: Nat Commun. 2022 Aug 4;13:4542. doi: 10.1038/s41467-022-31918-9 (PMC9352791; doi:10.1038/s41467-022-31918-9)
Supplement: Supplementary file 4 — Source Data [file 41467_2022_31918_MOESM4_ESM.zip › SourceDataCSV/FigS9/mod12_eta_LH.csv]

5
2.2602
1.148
0.057334
1.8924
4.6561
2.3986
3.6355
5
5
3.9026
4.9995
3.7117
1.868
2.2251e-08
3.0873
2.8975
2.1057
0.80097
3.8952
1.9274
2.2693
1.5646
2.6527e-06
4.3967
1.3192
0.72791
4.593
3.4548
2.5058
2.1282
2.4941
0.35974
4.2224
4.6366
2.158
3.2943
2.0297e-09
4.3355
3.7299
3.5634
4.6848
1.994
0.6502
3.1047e-07
1.9911
4.7463
4.335
5
2.3736
3.6644
2.8566
2.4691
4.9999
5
3.2842
5
1.8837
2.3717
4.4732
2.1954
6.8604e-09
2.8183
1.5255
5
2.987
1.0795
0.019741
4.4143
2.1142
2.7676
3.1054
1.5793
3.8118
0.92186
5
1.9409
2.1654
1.0179
4.5115
3.9228
2.1297
1.5983
2.5538
1.8858
2.9809
0.55306
0.01131
5
0.32015
2.1162
5
3.1492
1.6804
2.2871
3.4661
3.7765
2.8011
3.3307
3.3656
2.9971
2.6781
2.2926
0.13367
4.6944
2.0867e-09
0.50959
2.4559
1.9547
3.2094
3.2444
2.5094
3.9331
2.7542
3.5825
1.1084
3.713
5
0.024533
5
0.096443
2.7313
5
1.8136
2.0581e-08
0.011238
2.6249
3.0138e-09
2.5627
1.1244
3.4915
3.1495
0.7187
2.3205
1.039
1.8989
5
0.065336
4.8304
3.4469
5
0.93114
2.7668
1.9885
0.49371
1.8743
4.034
0.040677
3.0322
1.0126
1.1725e-08
0.52563
4.6787
4.7852
0.066679
0.30772
1.7334
5
1.8861
2.8917
2.6885
5
1.505
3.2241
3.2533
1.8307
3.6248
1.1135
2.8506
1.974
4.4856
2.1931e-08
2.3866
4.3272
3.2343
2.8978
3.8478
0.031044
3.2343
1.7699
2.8405
1.4049
2.1587
3.6158
0.50933
1.8102
3.2341
0.88051
2.2466
5
2.981
4.5185
1.9724
5
2.6319
2.0961
0.96859
4.3262
5
2.6739
1.2973
5
5
2.2076
4.2935
0.0034878
3.0137
4.5591
2.6102
0.058949
5
2.0224
0.37626
4.5587
2.6907
0.026162
1.4797
3.2341
1.207
5
4.8857
2.5001
2.9798
0.79066
5
4.4888
1.3059
5
0.38431
3.1911
2.7425
4.4978
2.4997
2.3481
0.96845
3.6403
2.7463
5
0.97958
0.1058
0.90112
5
2.1519
2.7951
1.0939
5
3.5216
4.1791
0.88416
5
4.4211
2.879
2.8577
4.3342
5
5
0.036539
3.0458
1.0979
1.7579
5
4.101
2.6533
0.18592
3.0513
1.093
0.69685
2.7316
3.5881
1.7299
4.7684
3.4565
5
1.7945
2.4505
5
2.0481
4.5069
3.0488
5
3.041
0.054971
3.1746
0.95386
5
3.949
1.9277
2.1088
2.549
4.2787
2.4993
4.9846
5
4.2309
5
2.1728
5
3.3999
2.7733
5
5
5
1.5381
1.7429e-07
3.4983
3.9527
0.6675
4.2185
1.2199
4.8091
2.2967
2.7891
8.8714e-08
2.8638
2.0626
2.4697
2.3811
4.6044
1.9158
4.9761
2.8293
0.99196
1.3478
4
1.0835
1.869
4.2604
3.8787
2.9413
3.1231
1.6897
2.553
1.3482
1.3396
0.90353
5
1.0614
4.7736
0.11785
3.0162
2.6158
5
3.4071e-07
3.7592
4.4047
3.9308
0.96173
3.8849
3.76
2.4995
1.9389
2.6772
5
3.9478
4.7019
2.7149
2.7664
0.088923
3.9289
0.30171
1.8526
2.5334
5
3.4659
3.7142
2.2087
1.913
3.3647
2.8379
2.4459
2.62
3.5651
4.9397
2.4969
5
0.29694
2.6857
5
0.019051
4.53
4.6472
3.1252
4.8892
3.0913
5
5
0.57692
3.745
0.87373
1.4853
3.983
2.4391
0.87234
5
5
5
2.5199
1.1034
5
0.026867
3.4368
4.9999
4.3733
2.2266
2.453
4.9291
1.8588
2.7904
0.025731
0.40498
2.8652
4.5705
2.6907
2.0759
5
1.0957
2.8666
5
2.2637
5
4.0298
2.6265
2.202
2.3305
1.9031
1.0153
0.0268
0.09422
2.3929
2.3929
1.9835
3.1687
5
2.8591
3.5208
2.671
4.2857
4.726
2.8953
4.3036
1.9622e-08
1.5931e-06
3.8561
5
1.5119
3.2945
2.1308
3.9879
2.4112
5
5.4077e-08
2.9246
3.4852
0.65788
2.3399
0.53956
1.149
5
4.5079
3.1974
1.4769
4.8168
3.6358
5.3563e-09
1.9677
5
5
2.8375
4.3007
3.9842
1.7094
4.2383
3.8775
2.0133
2.1176
5
1.0934e-07
3.7204
3.6151
3.8413
0.51814
1.2603
4.2893
3.6383
3.3489
5.1912e-10
2.9008
3.0029
2.817
1.7626
0.2907
0.49885
2.1048
4.8162
1.8486
1.903
0.75631
5
1.0902
3.6481
1.5467
3.2056
3.5107e-07
3.3072
4.7495
1.8055
5
3.7575
1.6679
2.663
2.9068
4.2182
3.3313
3.6791
5
2.109
1.8253
0.90933
1.8473
4.8575
2.6271
2.2459
0.96569
0.89316
3.8792
5
3.6136
1.2455
0.35921
2.2824
2.5831
4.0876
4.4726
0.93092
4.2795
0.70004
3.4383
5
2.1556
3.3001
3.4791e-08
0.69706
1.1879
3.6545e-08
3.061
1.7095
3.4957
1.1716e-09
0.71264
4.5987
2.1819e-08
0.04522
1.4265
0.0045097
1.5025
5
2.8542
1.9754
2.8681
5
3.5743
0.0083885
3.0459
1.1097e-06
4.9003
2.7395
0.39089
4.2196
3.4566
0.58467
5
0.40626
2.9677
5
3.3577
2.2179e-09
2.4098
3.6295
2.0123
1.7873
1.8054e-10
1.7603
7.8157e-08
2.0757
5
3.7005
2.513
3.8463
0.33139
0.94448
4.2885
1.0091
2.4526
0.90768
1.1154e-07
2.3174
2.7451
3.0404
2.3086
5
2.7867
0.40348
5
4.4055
5
5
5
1.5131
4.4669
1.4397
5.4526e-08
5
2.7504
2.2863e-08
4.9562
2.6672
4.0077
2.4401
1.6714
3.0489
1.2391e-06
4.3399
4.7019
3.2898
2.7435
3.3229
2.0839
3.5619
4.6581
4.2901
1.1449
1.9119
1.8082
2.0081
1.9307
1.0058
0.57143
1.7508
5
1.0457
3.264
1.7099
0.85189
5
0.56566
4.9596
0.36192
3.0907
2.9403
3.8114
5
4.9518
2.4222
3.079
2.3375
3.9095
4.4053
