# Supplementary material for: Value-free random exploration is linked to impulsivity
Source: Nat Commun. 2022 Aug 4;13:4542. doi: 10.1038/s41467-022-31918-9 (PMC9352791; doi:10.1038/s41467-022-31918-9)
Supplement: Supplementary file 4 — Source Data [file 41467_2022_31918_MOESM4_ESM.zip › SourceDataCSV/FigS9/mod12_eta_SH.csv]

2.2469
1.1638
1.4207
0.81521
2.7303
2.5612
2.1362
3.3182
3.9963
2.4873
2.8415
2.4358
2.9224
1.5932
5.3964e-09
1.821
2.0671
1.1887
0.59219
2.221
1.4887
1.1547
1.3273
3.8545e-08
3.4228
0.72143
0.69185
3.9153
2.763
1.765
1.7542
0.93639
0.8375
2.1601
4.2211
1.3577
2.7854
5.5603e-10
1.3043
2.2683
2.5062
2.5981
1.4517
0.23778
0.17558
1.4694
2.7111
2.5529
4.3618
2.191
1.5184
0.85568
2.7503
0.76692
3.2161
0.6843
4.3315
1.4788
2.6383
1.215
1.4246
1.3403e-08
3.2372
0.87229
2.6403
0.76286
1.2996
0.30809
2.2078
1.6692
1.3165
1.8821
1.024
1.965
3.7031e-08
3.2818
1.1683
1.7081
1.1631
2.6847
3.124
1.6735
1.5145
1.9936
1.2132
2.7374
0.37912
0.34672
3.7928
1.4291e-06
1.7332
2.2297
1.337
2.3107
0.98364
2.9767
1.174
1.3171
0.44417
2.678
1.1603
2.7997
2.7754
0.2853
3.2232
2.2973e-08
1.5006
1.6602
1.8511
2.9526
2.3839
2.2989
1.8395
0.89827
3.3773
0.40112
3.3058
0.4955
1.9465
3.503
0.083545
2.3441
3.1164
0.68246
1.203e-08
0.020252
1.9177
0.18461
1.8848
0.74995
2.9372
2.2817
0.25269
0.72746
1.3016e-07
0.76256
1.7323
1.6505e-09
4.7956
1.7302
3.3015
0.98803
0.88677
2.4171
0.51046
1.6865
2.1477
0.0030653
2.6512
1.1587
3.9812e-07
0.59475
5
2.6417
5.3068e-09
0.025099
1.2566
4.8224
1.3835
1.1861
2.239
3.9633
1.5214
2.5844
3.0399
1.1317
1.2765
0.65051
6.5158e-08
1.5634
2.7553
4.8678e-07
1.357
3.9027
2.9884
1.3149
2.5618
0.46275
2.9884
1.081
1.5853
0.24817
1.9815
3.0759
0.8237
1.5213
1.0187
0.85911
1.8057
2.7879
1.856
3.5076
1.1281
1.8685
2.2796
1.5094
0.8514
1.5417
3.7404
2.749
0.64081
2.8922
2.2809
1.7025
2.2891
9.0253e-09
1.749
3.7443
1.8499
1.0254
4.1643
1.7812
0.13239
0.91583
2.0461
0.005478
1.8729
1.0187
0.60646
3.3691
5
0.87861
0.87347
0.59009
3.593
5
1.2831
5
0.26524
2.138
1.8009
2.2864
4.4159
2.0297
0.96994
2.9743
0.57865
2.7202
0.092174
1.4821e-07
0.074682
4.5619
1.2564
0.83207
0.48599
2.733
0.81178
3.2451
0.85804
1.9617
3.2075
1.5118
2.4377
4.0301
2.0017
1.7225e-08
0.022155
2.5382
0.65296
1.3642
3.4361e-09
3.4307
2.1663
1.6128e-08
2.4695
1.3764
2.2025e-07
1.5069
2.7346
1.9028
2.2289
4.6397
3.1597
1.5454
1.6617
5
1.7937
3.3433
1.9127
4.1619
2.0717
0.0039667
1.4353
0.99028
3.563
3.4687
2.2544
1.6285
1.1354
2.1922
1.3247
2.802
3.5079
3.311
4.1403
1.9351
3.8354
2.7058
3.5309
3.8273
1.1016
3.5164
1.2086
0.080456
3.3255
2.0867
0.31489
2.8009
0.90318
2.3725
1.7586
1.6556
2.5321e-08
2.3557
0.57924
2.3369
1.8193
3.2598
1.0075
1.9923
2.18
0.14914
0.60102
5.9557e-07
0.92349
2.742e-08
3.5033
2.6211
3.0474
4.0351
1.1157
0.9789
1.1924
1.3796
0.45307
3.0428
0.67589
3.3071
0.087501
9.7002e-07
2.22
3.4111
0.23755
1.9697
2.3823
2.1495
0.40922
2.1496
2.6529
1.02
3.4002
1.4165
3.2814
1.438
4.0711
1.6646
2.5548
0.0053147
1.8794
0.54042
0.76037
1.9912
4.486
3.2943
2.5419
0.036468
1.8505
3.1556
1.9519
2.1104
1.3689
2.6704
2.5279
0.97598
4.0247
0.13447
2.361
2.9385
0.0054607
1.4402
3.0714
2.447
2.0709
2.5175
3.4177
3.0302
0.7799
2.4365
0.75627
1.2475
3.1384
1.1774
0.41317
3.0803
2.1709
3.4504
1.9629
0.69794
3.9881
1.7964e-08
2.083
0.24154
2.3828
1.9097
1.9888
2.6035
1.8533
3.9114
1.2737
0.59125
1.3161
3.7544
2.0461
1.5843
3.9999
0.88632
1.122
4.1571
0.77659
1.4668
3.7457
2.9509
1.4754
1.4772
1.1359
0.95756
0.0052163
0.78125
1.0173e-08
1.0173e-08
1.9213
1.6666
2.2469
1.2066
2.1565
0.38859
2.0368
3.5174
3.1871
1.8075
0.21636
0.13013
2.6464
3.5447
1.9302
0.96447
1.2091
2.0923
2.1909
3.0134
1.18e-08
2.3479
2.1551
0.20308
2.2571
0.94506
0.58299
1.0453
4.1737
2.5854
0.7253
3.377
1.9842
4.6066e-09
1.7194
2.7326
2.1795
1.5343
1.9116
2.4224
1.114
2.5822
2.006
1.105
1.2271
3.9622
0.20247
2.3611
2.4973
3.8284
0.41304
1.2142
3.8508
2.5795
2.5475
2.8572
2.4499
0.81434
1.7185
1.0417
0.36587
5.7625e-07
2.0186
5
2.4369
2.5214
0.068138
1.2061
0.72333
2.2661
1.1141
2.2921
0.048106
1.8689
3.6034
1.8247
4.5957
1.9876
1.6526
2.3494
1.416
0.85349
1.5592
2.8738
1.8237
0.76359
0.86484
0.98222
0.26724
5
2.2658
1.0515
0.78841
1.177
3.9031
5
2.7759
0.14242
0.6423
1.3255
1.0678
4.6339
1.6804
2.6377e-07
1.5578
0.8202
3.4362
4.4225
0.91462
1.3328
0.0015617
0.17438
0.82001
0.20945
1.6738
1.603
0.13091
0.021302
0.77702
2.3331
9.5128e-09
1.7598
1.5926
0.063787
2.3357e-07
1.949
1.4574
1.3719
1.0004
3.7975
1.9645
4.9999
2.385
0.0049986
3.5308
2.1652
0.42603
3.4156
3.2885
0.039774
1.1466
6.3734e-09
2.0012
1.6118
1.3634e-08
9.4472e-10
0.93055
3.9821
1.3684
2.0068
1.5004e-09
0.78087
1.5819e-06
1.7701
3.1989
0.9342
1.8478
3.9463
2.9815e-08
0.62016
2.0766
0.48019
1.9591
0.66983
4.4839e-09
1.7458
2.7022
2.2139
1.5823
2.6396
1.9275
0.26805
3.548
1.6043
3.1093
4.2484
5
0.68346
3.6596
1.7253
0.17076
2.9063
1.6693
0.59513
3.3301
1.9882
3.2829
1.9145
1.7444
2.7032
0.033754
3.3309
2.7627
1.4827
1.9771
2.528
1.2862
1.9447
3.5664
3.3082
1.6507
0.51251
1.4794
1.2643
1.9239
0.75518
1.9912e-08
1.2093
2.7252
0.26497
2.2148
1.0519
0.65245
3.3268
7.6881e-07
3.3348
5.8913e-08
2.9279
2.1654
2.7104
2.8611
3.623
0.95045
2.415
2.0726
2.8281
2.6301
