# Supplementary material for: Value-free random exploration is linked to impulsivity
Source: Nat Commun. 2022 Aug 4;13:4542. doi: 10.1038/s41467-022-31918-9 (PMC9352791; doi:10.1038/s41467-022-31918-9)
Supplement: Supplementary file 4 — Source Data [file 41467_2022_31918_MOESM4_ESM.zip › SourceDataCSV/FigS8/mod12_xi_SH.csv]

0.031621
0.02882
0.1873
0.35065
0.17888
0.087978
0.11522
0.040897
0.13977
0.16358
0.29913
0.063111
0.2037
0.21721
4.7397e-06
0.016194
0.028739
1.2289e-08
0.055652
0.04212
0.075593
0.070989
1.0227e-08
0.017628
0.0323
0.070665
0.16633
0.20031
0.096576
0.37445
0.19921
0.044236
0.14456
0.053067
0.051851
0.094396
0.079318
0.10602
0.014257
0.36573
0.18956
0.13025
0.054213
0.13836
0.26451
0.034615
0.070013
0.031758
0.085202
0.037362
0.080242
0.26514
0.11904
0.49721
0.059643
0.016404
0.13073
0.076725
0.21864
0.11963
0.028519
0.49142
0.41624
0.26767
0.033096
1.4264e-08
0.13486
0.19374
0.024622
0.028598
0.041244
1.7465e-08
0.027804
1.397e-08
0.0059831
0.082507
0.039994
0.2788
0.11943
0.031233
0.041568
0.0094436
0.19543
0.065664
0.13663
0.063495
0.11037
0.44118
0.02887
0.24055
0.014881
0.039507
0.033582
0.10653
0.11913
0.05332
1.091e-08
0.026355
0.088064
0.066008
0.010142
0.11711
0.12987
0.051626
0.098351
0.14012
0.28341
0.065491
0.014286
0.018879
0.13395
0.15332
0.024958
0.078121
0.056354
1.5399e-08
0.30175
2.4466e-08
0.5
0.044055
0.13255
0.11359
0.095261
0.10019
3.252e-05
0.49998
0.012065
0.5
0.021148
0.081709
0.16844
0.013116
0.080847
0.0050409
0.014852
0.034304
0.015741
0.19522
0.051464
0.031119
0.055559
0.17093
0.080082
0.40254
0.036945
0.31678
0.14366
2.1545e-05
0.038138
0.064655
0.18376
0.066181
0.14983
0.043473
0.5
0.022982
0.053792
0.10039
0.11158
1.0211e-08
0.037654
0.19208
0.17519
0.18907
0.25614
0.0089855
9.8135e-08
0.31718
0.029107
0.016622
0.083262
0.25063
1.0227e-08
0.16356
0.076108
0.49783
0.023268
0.5
0.076108
0.031223
0.022528
1.9053e-08
0.060354
0.046533
0.5
2.0138e-08
1.032e-08
0.30362
0.048556
0.063614
0.056902
0.047281
0.052785
0.066064
0.096989
0.10346
0.083843
0.0383
0.069312
0.18696
0.1611
0.030601
0.014482
0.018177
0.030568
0.49996
0.034122
1.3369e-08
0.070852
0.47634
0.22011
0.39793
0.31711
0.0018518
0.027972
0.5
0.10175
1.032e-08
0.069158
0.040148
0.1295
0.095825
0.036312
0.02569
0.015391
0.027439
0.18205
1.1209e-08
0.49984
0.056001
0.12267
0.021245
0.089019
0.13716
0.18921
0.086008
0.023803
0.062439
0.21258
0.48748
1.395e-07
0.073043
0.074809
0.056256
0.38948
0.097755
0.030698
0.032279
0.39609
0.036067
0.08264
1.0868e-08
0.17333
0.10255
1.1384e-08
0.011086
2.1071e-05
0.18738
0.0028662
0.074305
0.057176
0.023586
0.33808
0.20388
0.11119
0.042092
0.054629
0.019867
0.096099
0.057311
0.083784
0.19855
0.10152
0.20476
0.0071517
0.0616
0.1116
0.03246
0.3084
0.11947
0.18543
3.05e-06
0.0041751
0.15098
0.04444
0.062101
0.088976
0.062553
0.1614
0.13358
0.035145
0.16493
0.030813
0.07239
0.12185
0.04349
0.11685
1.4058e-08
0.30075
0.071027
0.030547
0.13546
0.02887
0.041611
0.069633
0.033663
0.058883
0.28883
0.28187
0.09959
0.034838
0.094438
0.27108
0.078148
0.018241
0.1476
0.24204
0.037806
1.2626e-08
0.034466
0.086224
1.2788e-08
0.032475
0.041986
0.049613
1.0617e-08
0.078446
1.1914e-08
0.17005
0.14787
0.021778
0.34414
0.13952
0.072836
0.13016
0.060981
0.093088
0.026447
2.4312e-08
0.034745
0.15169
0.08912
0.34854
0.061346
0.092064
0.073509
0.19572
1.0245e-08
0.033612
0.039725
0.21263
0.0065612
0.041447
0.030728
0.12036
0.016286
0.079834
0.26206
0.029913
0.15047
0.035401
0.23095
0.15985
0.096065
0.068678
0.085649
0.064641
0.086747
0.027941
0.22231
1.6897e-08
0.14653
0.037525
0.065375
0.13112
0.11447
0.1069
0.044801
1.1441e-05
1.0792e-08
1.1114e-08
0.17336
0.033542
0.026815
0.062042
1.1364e-08
0.16199
0.060406
0.03742
0.1327
0.014861
0.033983
0.10092
0.092001
0.033572
0.20801
0.13607
0.21459
0.052385
0.12006
0.080928
0.5
0.03534
0.020186
0.104
0.044317
0.40773
0.10863
0.428
0.137
0.036478
0.32541
0.027972
0.035931
1.1117e-08
0.055106
0.019274
0.17495
0.078448
0.0014261
0.11843
0.20239
2.1839e-08
0.001152
0.12623
1.1527e-08
0.35427
0.26771
1.0815e-08
1.0815e-08
0.066105
2.6927e-08
0.033363
0.10214
0.013992
1.2824e-08
0.017213
0.041679
0.24443
0.010941
0.019263
0.045713
0.093682
0.079553
0.42372
0.044472
1.0279e-08
0.023318
0.14026
0.1482
0.22667
0.05891
0.42839
1.8031e-08
0.0052979
0.096909
1.2053e-08
1.3186e-08
0.069541
0.094468
0.13386
0.017509
0.01949
0.072781
0.19644
0.010557
0.096868
0.021851
0.0612
0.016457
0.056947
0.043814
0.1608
0.056301
0.023424
0.052647
0.32728
0.0078957
0.029231
0.013258
0.022933
0.088448
0.10322
0.15871
0.066857
0.43702
0.31895
0.063271
0.12236
0.052095
0.34364
0.083696
0.17552
0.072682
0.14212
0.30934
1.1328e-08
1.1011e-08
0.030381
0.06907
0.053038
0.036482
0.050473
0.092439
0.035694
0.13057
0.17171
0.044271
0.063797
0.11415
0.024195
0.0024318
4.1771e-08
0.17062
0.043801
0.20161
1.117e-08
0.39841
0.058112
0.054645
0.067031
0.080441
0.48896
0.18934
0.095801
0.059459
0.037703
0.060205
0.050071
0.012884
0.065322
0.070441
0.073473
0.28815
0.014147
0.03581
0.10443
0.20217
0.16139
0.015371
0.066606
0.26778
0.074777
0.064893
0.049166
0.11645
8.9875e-08
0.5
0.1523
0.042191
0.025133
0.5
0.024078
0.4549
0.011229
0.040707
0.013986
0.27033
0.010999
0.25848
0.080312
0.5
0.17755
0.5
0.058359
0.1981
0.013257
0.23293
0.01455
0.071817
0.011207
0.080698
0.021267
0.38944
1.3395e-08
0.5
0.014174
0.12426
0.18964
0.24061
0.5
0.035415
0.32154
1.2855e-08
0.17962
0.043946
0.035246
0.19786
0.056999
0.1226
0.041929
0.030315
0.099277
0.051379
8.3195e-07
0.087424
0.17024
0.11469
0.03039
0.079714
0.057368
0.049883
1.123e-08
0.021788
0.16755
0.34491
0.056191
0.0088569
0.028708
0.049253
0.28474
0.24767
0.11812
0.32721
0.18228
0.11863
0.10247
0.16094
0.28355
0.079107
0.12179
0.053712
0.020049
0.15485
1.8119e-08
0.07711
1.1548e-08
0.036179
0.022247
0.12389
0.23966
0.028839
0.039159
1.2575e-08
0.31074
0.045791
0.08183
0.074478
0.016196
0.17149
0.18064
0.20992
0.16482
0.13741
0.5
0.055304
0.2126
0.074269
1.0642e-08
0.21623
0.067575
0.1243
0.016631
0.15262
0.078311
0.086571
0.14872
