# Supplementary material for: Value-free random exploration is linked to impulsivity
Source: Nat Commun. 2022 Aug 4;13:4542. doi: 10.1038/s41467-022-31918-9 (PMC9352791; doi:10.1038/s41467-022-31918-9)
Supplement: Supplementary file 4 — Source Data [file 41467_2022_31918_MOESM4_ESM.zip › SourceDataCSV/FigS8/mod12_xi_LH.csv]

0.12595
0.054375
0.24575
3.1238e-05
0.17112
0.15404
0.059406
0.14111
0.15217
0.15677
0.30205
0.21027
0.35757
0.15272
0.5
0.062677
0.070188
0.051781
0.035182
0.13727
0.048013
0.085893
0.021642
0.5
0.023103
0.18899
0.087756
0.20848
0.038131
0.24654
0.2181
0.035312
0.14257
0.13576
0.1168
0.16004
0.05064
0.21135
0.087264
0.39084
0.20018
0.039874
0.090723
0.18901
0.13436
0.12085
0.06161
0.065509
0.071937
0.064734
0.17565
0.26547
0.16718
0.47874
0.13638
0.01976
0.19155
0.14614
0.33497
0.39959
0.0038273
0.32368
0.28591
0.14785
0.071359
0.016364
0.14827
0.15549
0.07552
0.081852
0.12226
0.076966
0.012935
0.074856
0.072594
0.094524
0.046778
0.24161
0.12716
0.053994
0.020713
1.1601e-08
0.13828
0.059594
0.21174
0.1072
0.061202
0.49364
0.051885
0.3149
0.025299
0.12107
0.10989
0.32103
0.18795
0.14777
0.11103
0.08665
0.10133
0.0014121
1.086e-08
0.13983
0.15662
0.2256
0.39581
5.7222e-08
0.25318
0.21208
1.1811e-08
0.05971
0.1223
0.095537
0.12106
0.052332
0.15996
0.056492
0.19531
0.06544
5.6794e-06
0.069865
0.02417
0.12889
0.087961
0.12236
0.49989
6.5136e-06
1.08e-08
0.42743
0.055445
0.10615
0.17397
0.051083
0.22777
0.013282
1.0896e-08
0.047694
0.082626
0.5
0.10848
0.076103
0.088495
0.076227
0.077905
0.24885
1.1608e-08
0.31671
0.25987
0.5
0.099675
0.1369
0.28186
0.15254
0.21133
0.11008
0.5
0.04984
0.23444
0.069598
0.11381
0.17422
0.082542
0.227
0.13891
0.20899
0.1834
0.042577
1.7787e-08
0.33102
0.11431
0.083928
0.1381
0.15687
1.1284e-08
0.2033
0.068173
0.5
0.073192
0.03974
0.068173
0.10457
0.043196
0.22663
0.18401
0.084593
0.5
0.04692
0.089397
0.32831
0.053384
0.13834
0.066239
0.07893
0.086567
0.13049
0.14226
0.065932
0.18786
0.067088
0.060294
0.21008
0.19903
0.086708
0.024713
0.055773
0.042128
0.49998
0.044026
0.060365
0.021554
0.5
0.079693
0.5
0.25021
0.10978
0.058244
0.49999
0.14584
0.089397
0.18156
0.061803
0.068707
0.12033
0.078273
0.051826
0.099235
0.068696
0.22558
0.015703
0.37321
0.042158
0.19799
0.072105
0.29107
0.25478
0.32167
0.14112
0.040181
1.2258e-08
0.43405
0.30079
0.22466
0.092873
0.027043
0.03507
0.3668
0.11185
0.060692
1.0349e-08
0.5
0.085326
0.16768
0.033215
0.24836
0.052257
0.09102
0.092588
0.49998
0.24615
0.098108
0.055293
0.25839
0.074001
0.35862
0.11198
0.17275
0.46093
0.081724
0.029107
0.069929
0.095987
0.16502
0.25565
0.14022
0.19358
0.033367
0.090731
0.18439
0.05917
0.30238
0.040926
0.31132
0.21462
0.018833
0.17293
1.1816e-08
0.061016
0.16448
0.031691
0.3009
0.16417
0.075444
0.13598
0.030257
0.0509
0.14963
0.039723
0.20504
0.05676
0.34897
0.17088
1.1335e-08
0.10582
0.048734
0.06146
0.12319
0.041592
0.087729
0.17485
0.29522
0.15182
0.022178
0.34929
0.29916
0.087041
1.153e-08
0.10188
0.33847
0.10219
1.1779e-08
0.042336
0.081435
0.1634
0.046593
0.015085
0.075858
0.019405
0.067816
0.059261
0.23181
0.2296
1.2413e-08
0.46939
0.28705
0.063726
0.25736
0.028607
1.0594e-08
0.058418
0.16987
0.062761
0.17741
0.17191
0.48513
0.065651
0.0085886
0.073012
0.38652
0.042789
0.084544
0.14038
0.3303
0.038834
0.076849
0.070977
0.23065
0.10145
0.06994
0.38297
0.035939
0.39372
0.13399
0.31577
0.22376
0.094094
0.081786
0.068169
0.065583
0.18411
0.072869
0.27331
0.14708
0.12773
0.06605
0.1395
0.20307
0.24796
0.078022
0.08251
7.5868e-06
0.048349
0.075909
0.11089
0.15981
0.066969
0.15892
0.10649
0.30285
0.05483
0.026245
0.26579
0.091352
0.11632
0.32631
0.15789
0.12871
0.2713
0.27252
0.2291
0.066877
0.18241
0.12276
0.5
0.20152
0.032156
0.16704
0.13591
0.27698
0.0758
0.49999
0.12484
0.071306
0.19291
0.058244
0.06344
0.01845
0.12929
0.12827
0.15516
0.091506
0.043866
0.21873
0.44505
0.1813
0.092471
0.21194
0.10216
0.5
2.0124e-08
0.0081247
0.0081247
0.066643
0.071731
0.05214
0.095558
0.028597
0.15989
0.12143
0.070036
0.23194
0.042431
1.0839e-08
0.051226
0.10527
0.22973
0.47944
0.1377
0.036053
1.1264e-08
0.079131
0.25381
0.39187
0.15795
0.31609
0.13063
0.078717
0.061322
0.24569
0.072102
0.089859
0.096095
0.24474
0.082668
0.085945
0.03501
0.15537
1.0723e-08
0.15936
0.022593
0.14245
0.055487
0.096221
0.055438
0.22155
0.034745
0.05986
0.17391
0.28823
0.032307
0.090522
0.091511
0.041747
0.136
0.074185
0.20257
0.12878
0.5
0.29598
0.025229
0.047896
0.072493
0.33372
0.11349
0.24327
0.10843
0.15889
0.22603
0.041977
0.096919
0.046825
0.12621
0.084276
0.06426
0.13567
0.10051
0.10188
0.083446
0.17316
0.07848
0.088664
0.098817
1.0206e-08
0.064529
0.17254
0.15269
0.041877
0.1957
1.3925e-08
0.47961
0.048845
0.070557
0.12302
0.046009
0.5
0.15424
0.12287
0.11037
0.06023
0.35719
0.15226
0.01481
0.09457
0.0027424
0.040098
0.33741
0.048956
0.06197
0.29651
0.12336
0.29695
0.03211
0.5
0.28911
0.14201
0.1472
0.23923
0.20364
0.5
0.5
0.19825
0.1689
0.031105
0.5
0.12071
0.00012127
0.020217
0.18108
0.033241
0.27998
0.031451
0.22886
0.21048
0.0001062
0.1734
0.5
0.02344
0.26591
1.9287e-08
0.2995
0.017859
0.038062
0.059407
0.16765
0.039561
0.38322
0.083813
8.221e-06
0.032126
0.158
0.19087
0.26659
0.5
0.11059
0.44853
0.0053073
0.18558
0.16817
0.037911
0.20225
0.027407
0.13569
0.054917
0.078883
0.04964
0.057374
0.5
0.14523
0.075952
0.14391
0.079752
0.098205
0.090307
0.10181
0.048909
0.057423
0.20377
0.26388
0.18644
0.10777
0.076868
0.19304
0.5
0.067948
0.17319
0.39315
0.30762
0.19164
0.20519
0.10033
0.40299
0.12537
0.22402
0.1987
0.14538
0.17575
0.070635
0.085457
0.15764
0.086968
0.059333
0.1425
0.11779
0.027731
0.059553
0.018846
0.5
0.081108
0.18767
0.19082
0.08424
0.22225
0.19279
0.29728
0.2438
0.1466
0.5
0.18857
0.39345
0.09894
0.10415
0.20598
0.052823
0.11602
0.07887
0.14366
0.11587
0.14357
0.14754
