# Supplementary material for: Value-free random exploration is linked to impulsivity
Source: Nat Commun. 2022 Aug 4;13:4542. doi: 10.1038/s41467-022-31918-9 (PMC9352791; doi:10.1038/s41467-022-31918-9)
Supplement: Supplementary file 4 — Source Data [file 41467_2022_31918_MOESM4_ESM.zip › SourceDataCSV/FigS7/inp_params_thompson.csv]

1.8384	1.3025	5.3679	0.084612	0.11065	0.23653	4.0624
0.73942	1.0661	2.0684	0.16723	0.025352	2.6668	4.2659
1.5625	1.1334	2.3807	0.10482	0.043815	1.466	0.90231
0.63259	1.6794	3.7044	0.058444	0.15642	4.2339	4.2925
0.69937	1.2406	4.0861	0.045915	0.087223	1.3914	4.8396
0.59636	0.85582	2.9074	0.14822	0.20794	0.17974	2.2437
1.8727	1.4721	3.9342	0.067206	0.064961	3.779	4.4278
0.74851	1.287	4.2296	0.060006	0.26104	3.6051	0.57452
2.4027	1.2828	1.9883	0.076459	0.12374	0.12493	4.7662
2.3576	0.61972	3.211	0.10602	0.072713	0.067965	3.0736
2.1202	1.7136	4.4997	0.30395	0.11383	0.83881	4.1485
1.83	0.85202	4.8445	0.14101	0.12927	1.8269	1.6157
1.9032	1.2589	1.5189	0.047986	0.17162	3.1458	2.1036
1.2528	1.3527	4.4498	0.14131	0.28253	0.74967	3.2315
0.97954	0.51634	2.8911	0.11864	0.22393	0.93261	3.9369
0.74169	1.1605	2.9371	0.16545	0.19772	3.8263	0.36835
1.1924	0.58763	2.5519	0.16736	0.11823	3.1698	2.2539
1.6464	2.3758	4.7681	0.11088	0.32528	1.0174	4.4742
1.0515	2.0951	1.4186	0.18142	0.20579	3.2636	0.2918
0.65064	2.3534	3.2218	0.07425	0.17474	1.7966	2.2763
0.50478	0.93711	1.8564	0.13908	0.37057	2.7254	1.0579
0.69025	1.1353	2.1317	0.065905	0.16226	2.9004	0.4072
2.1176	1.3766	3.7096	0.11154	0.41685	2.2445	1.4687
1.5287	0.76709	4.075	0.23637	0.24657	0.20018	2.3562
1.4144	0.97008	1.7825	0.085325	0.076646	1.1736	0.77153
1.0174	2.1345	2.2009	0.19335	0.21103	1.8881	2.8887
2.2923	0.90958	3.0413	0.080959	0.031787	0.90987	0.54303
1.8542	1.3402	5.6419	0.071099	0.038057	0.084067	3.1044
1.0482	1.9149	2.7377	0.035634	0.049047	0.9065	2.6894
0.75202	0.85912	2.8298	0.16702	0.24242	2.7436	1.382
1.2605	1.5065	4.982	0.026753	0.14627	0.097995	2.4525
0.66091	1.1084	2.453	0.04526	0.019685	1.6762	0.27303
1.5505	1.623	3.843	0.11522	0.25508	3.6107	3.1178
2.2953	0.91203	2.7864	0.29067	0.29005	0.33626	3.6967
0.52197	1.1009	1.3423	0.099987	0.033138	2.4113	0.11162
0.72422	2.221	1.3729	0.039443	0.26888	2.2487	3.8431
1.43	1.3919	2.8963	0.18226	0.055846	1.3177	2.1913
1.5809	0.67182	2.2899	0.14417	0.13634	1.3429	1.6529
2.0198	2.1126	4.0281	0.03833	0.030338	1.2239	1.2447
1.007	1.6151	2.5907	0.12847	0.13592	3.3416	2.424
0.80443	0.53642	3.3845	0.26424	0.15127	1.4026	4.5599
0.59586	0.72745	2.4493	0.0013325	0.030894	1.9687	1.2526
1.6173	1.3831	1.9465	0.15623	0.18788	1.2245	1.4938
2.4632	1.0951	5.2593	0.026594	0.13713	4.1091	2.5422
0.78575	1.5566	4.2345	0.11327	0.021221	1.7427	0.15463
1.0122	1.5792	1.4225	0.097355	0.15692	2.1034	1.3119
0.92975	1.8147	2.3698	0.19353	0.059687	3.201	4.5321
1.3708	1.2727	4.5402	0.11896	0.03059	0.68747	2.9932
0.72959	1.4692	1.4854	0.028953	0.11411	0.35285	0.87811
1.1332	0.7799	3.6868	0.074105	0.22594	0.78666	0.81284
0.71015	0.79449	2.3291	0.14012	0.19674	0.53405	1.3794
0.80615	0.51352	1.8835	0.036482	0.074607	1.5942	3.6196
1.1355	0.78711	2.6502	0.12481	0.055337	2.017	1.5932
0.59297	0.52702	2.2099	0.10452	0.025199	2.5132	4.5403
0.9592	1.9012	3.2846	0.19848	0.035601	1.8028	0.057041
0.62671	0.98587	2.5209	0.066652	0.2246	2.5849	0.66912
1.2693	1.5106	1.8901	0.13369	0.37519	3.09	4.8312
1.7214	2.2086	1.1198	0.034364	0.10601	0.34493	0.98058
0.76905	0.79047	1.2004	0.054836	0.12428	1.3535	2.3545
1.1123	0.54129	3.3989	0.033104	0.024737	2.7665	1.7991
0.69305	1.2811	1.3179	0.05373	0.45507	1.3672	2.6439
1.2026	2.0499	3.1162	0.035963	0.19989	0.47609	2.5702
0.88649	1.4551	2.7952	0.067777	0.27898	1.7167	0.0031772
1.2518	1.7916	1.7072	0.074689	0.028782	0.23587	4.6475
2.042	0.69922	3.5047	0.22713	0.41019	3.7664	0.47874
0.59663	1.725	2.3596	0.037094	0.12253	4.069	4.2904
0.61819	1.1146	5.1302	0.13141	0.26324	0.99943	1.5198
0.86466	0.9674	1.2613	0.058538	0.19762	4.5392	0.89536
0.80709	1.1755	4.2583	0.089883	0.084132	4.8462	1.9643
0.70273	0.57008	2.0593	0.057743	0.062507	2.2484	1.9599
0.63855	0.78605	3.4812	0.18489	0.16887	1.485	1.5266
1.1033	1.1557	1.7194	0.0070711	0.29366	2.7484	2.3714
0.80519	0.83016	4.7544	0.028887	0.096928	3.3562	3.68
0.85328	1.0121	4.2678	0.21923	0.22849	2.1306	0.54663
0.95015	1.8716	4.9771	0.046817	0.12503	3.1698	1.2686
1.0619	1.1205	1.7408	0.033389	0.25617	1.6336	0.66516
0.99206	2.3882	1.2397	0.099142	0.14175	1.1191	3.6781
1.6435	0.71532	2.7521	0.21853	0.22356	2.8196	0.59316
0.65696	1.3872	3.0985	0.19762	0.18222	3.7216	3.966
2.2922	0.91381	4.2135	0.1327	0.11505	1.3862	4.4106
1.5492	1.9847	3.5182	0.15335	0.25	2.3054	1.3072
1.0156	1.3638	3.6124	0.12669	0.093562	2.006	1.09
0.95922	1.8567	3.2447	0.12919	0.13938	2.995	2.2064
1.2167	1.2451	5.4426	0.17105	0.1442	2.9337	3.8638
0.98626	1.0039	3.9392	0.087973	0.23839	2.3922	3.093
2.2663	2.4176	3.3481	0.071424	0.04099	0.63164	3.7564
0.87358	0.58241	3.8614	0.14851	0.14451	0.29207	0.12271
0.71088	1.9549	2.9824	0.023449	0.029193	0.38628	1.3026
0.54868	2.3259	1.4236	0.11965	0.185	0.76092	0.078829
2.2048	0.86101	2.9038	0.20874	0.056229	1.8901	1.7988
1.5372	1.3127	2.0375	0.065031	0.40325	0.37977	4.7752
0.51713	1.2349	2.7678	0.14084	0.014692	2.5049	1.4983
0.78071	2.1989	3.3575	0.15381	0.027434	0.30598	1.65
0.6807	1.7526	1.2827	0.12255	0.15044	1.7156	4.9166
0.5251	0.72952	3.5626	0.11587	0.17121	1.8396	3.7315
0.50661	0.77846	5.8789	0.082369	0.14447	2.1878	2.3552
0.85962	0.9112	2.1215	0.096067	0.15548	2.4304	2.9468
1.5998	2.4284	4.241	0.096877	0.07129	2.2562	1.056
2.2893	1.788	4.0561	0.15104	0.14669	0.98478	4.2548
0.5793	1.866	4.2822	0.088316	0.19369	1.7604	1.5212
0.52199	0.59504	2.6559	0.084628	0.15295	1.4562	4.4298
0.70103	1.5112	1.5943	0.1603	0.32328	3.0008	2.8985
1.8568	1.8382	1.6534	0.16027	0.088606	2.2626	0.13539
1.5299	1.6342	2.914	0.037557	0.126	2.097	4.4387
0.66986	2.2383	1.9288	0.12603	0.060183	0.71096	0.60626
1.825	2.409	4.5904	0.010599	0.19675	0.62271	3.2185
0.69272	1.4544	3.7285	0.061534	0.10515	1.0923	4.5814
1.2593	1.3722	3.384	0.14429	0.48422	1.9043	2.1472
1.1838	2.4641	5.4291	0.042428	0.021071	3.9504	0.74028
1.5852	1.5883	1.2092	0.10804	0.21869	1.7162	1.889
1.1546	1.1618	5.4374	0.10353	0.016811	0.81978	0.28364
1.4911	1.1668	3.9355	0.11841	0.3648	3.4951	2.541
0.65077	0.54888	3.4749	0.15363	0.11857	2.3325	0.46621
0.97369	0.76423	2.6576	0.055945	0.16751	0.68096	4.1273
0.90805	2.2091	2.6571	0.14753	0.39465	0.41366	1.6027
0.83353	1.0378	3.6055	0.17418	0.15596	0.56252	1.0369
0.7904	1.483	5.0202	0.29217	0.21203	2.2413	1.002
0.54742	1.0104	3.8772	0.034516	0.12736	3.1561	0.6629
2.0002	1.9614	3.7701	0.068767	0.055907	2.6993	0.70266
0.74735	1.6342	1.496	0.17207	0.14268	2.1005	2.3193
0.70262	1.7177	4.819	0.10534	0.0259	1.5983	1.2189
1.4607	1.2271	5.5079	0.13603	0.16034	2.1403	0.39617
1.1377	1.8645	3.625	0.28668	0.43098	0.59742	2.9793
0.77177	0.85841	1.2595	0.13629	0.3649	3.8063	3.8285
1.3815	1.124	2.1919	0.18295	0.1537	0.4963	4.9318
0.53628	0.6574	4.8243	0.12102	0.0054565	2.2559	0.57623
1.9588	0.5762	3.9577	0.057382	0.090139	0.57364	3.0875
2.2134	0.93424	2.5583	0.12246	0.019748	0.81706	1.3474
0.74705	0.85014	5.0392	0.25354	0.046305	1.4477	4.3883
1.0946	1.8745	5.5906	0.027744	0.35253	4.2283	2.1707
0.51238	0.54345	1.6515	0.10603	0.28764	0.29963	0.33127
1.4226	0.95965	2.4517	0.25431	0.2349	4.4678	1.0239
0.88368	0.9755	4.5851	0.16419	0.25771	1.3127	2.0521
0.5973	0.65719	1.2028	0.077713	0.04106	0.48103	2.3142
1.1433	0.56817	3.5576	0.058932	0.12876	3.2864	2.4613
0.88624	2.1656	4.0591	0.25224	0.096521	1.8208	4.1538
0.5327	1.5468	2.6189	0.015039	0.13229	4.6526	0.33324
1.6959	1.2975	4.4467	0.20365	0.17824	0.45798	2.7938
0.68819	1.0647	4.0623	0.14471	0.15803	0.82872	1.0107
0.7812	1.2942	3.254	0.041088	0.20548	1.8608	4.2293
1.0508	1.9487	4.3055	0.093836	0.182	3.4026	3.919
0.70652	0.59724	2.1997	0.055872	0.18688	1.5684	1.3026
1.0077	1.4454	2.1759	0.021384	0.23639	2.487	4.0021
1.2645	1.0963	3.6584	0.22361	0.018481	1.5934	4.8082
0.82743	0.77337	2.3464	0.25144	0.099914	1.9041	4.2094
0.75713	1.0542	5.4296	0.090746	0.20823	0.026185	0.54442
1.3463	0.99037	3.8273	0.026467	0.095917	1.5717	0.44929
1.7471	2.2266	3.0635	0.27852	0.24164	1.0415	2.023
1.8373	1.3977	1.906	0.069496	0.24794	3.6465	2.8236
1.1256	0.63683	1.1044	0.026335	0.34362	1.7269	0.59809
1.5854	1.3651	3.1904	0.066331	0.42139	0.39567	2.3416
0.72199	1.7144	3.6913	0.045927	0.21922	0.18651	1.385
0.94259	1.9727	1.8661	0.018136	0.081773	2.346	0.50567
2.4862	0.56072	4.9189	0.12591	0.014168	1.3547	1.4418
0.91886	0.81405	1.8681	0.17208	0.10331	2.221	1.1897
1.8763	0.52112	2.3003	0.20648	0.23675	1.1777	0.63039
0.58166	1.9231	2.1353	0.054202	0.028547	1.2466	2.9849
0.51458	1.9993	2.3113	0.038225	0.052212	3.9502	2.2749
1.2927	1.0704	5.2602	0.043524	0.059729	2.3292	0.25456
0.51414	1.0177	2.7897	0.065646	0.082687	1.4495	3.2102
0.8607	0.78592	3.4831	0.055273	0.22942	3.1155	4.9257
2.0854	2.2408	2.277	0.10628	0.035939	0.65288	0.2653
1.1342	0.94894	1.916	0.21999	0.13826	1.3863	0.79972
1.0752	0.66396	5.1279	0.095933	0.13673	0.68845	3.0305
1.0217	0.53673	1.4057	0.17866	0.18652	1.1418	0.41958
1.5391	1.6217	2.2845	0.024022	0.062811	2.8173	3.5887
0.80918	2.1338	2.9147	0.15605	0.22779	1.5498	3.877
1.1365	1.5615	2.2786	0.11502	0.061689	1.9427	3.096
1.1631	1.1956	1.672	0.022544	0.32796	3.9491	0.42886
1.058	0.69713	5.4622	0.13	0.055643	3.8302	4.6139
1.9585	1.0904	1.9239	0.0049553	0.18316	3.7115	0.75834
1.545	0.62986	2.3043	0.20429	0.084083	2.574	0.50007
1.0064	1.8948	1.1851	0.26884	0.11886	1.1109	2.2759
1.4484	2.0718	2.7304	0.19313	0.13675	0.065191	1.0418
1.7678	1.7685	4.9677	0.2035	0.16861	1.9257	2.8381
0.60044	0.65233	2.6481	0.13151	0.057595	1.9539	0.059632
1.315	2.34	2.4089	0.23721	0.044591	1.6255	1.3147
0.8921	0.95918	2.8332	0.19355	0.068963	2.4264	4.2777
1.2561	1.5798	2.9401	0.097116	0.22171	1.5854	1.5264
0.65798	1.2057	1.0122	0.11733	0.17995	1.5371	3.5536
2.396	2.3308	2.4084	0.13341	0.13962	4.0688	3.285
1.0157	1.2601	5.9794	0.010705	0.076979	4.5408	2.9431
1.5618	0.78304	1.1344	0.15654	0.15993	1.9593	0.97575
1.6133	1.4027	1.8474	0.085436	0.091578	0.74911	0.2103
1.5477	1.9066	2.9994	0.14303	0.0787	4.2053	1.1128
1.3097	2.1354	3.4435	0.35499	0.13356	0.26661	4.5179
1.6583	1.5832	4.617	0.028103	0.22423	2.5486	1.0346
1.3221	1.2182	5.9965	0.38	0.12301	0.99993	3.09
0.95823	1.7087	3.6998	0.12438	0.22529	1.5718	2.5375
0.50177	0.65312	4.621	0.0078702	0.077699	3.1082	0.68861
0.56548	1.3713	3.0683	0.070428	0.22341	2.9991	2.0027
0.53708	1.7142	5.0439	0.14725	0.13877	0.31587	2.5605
2.054	1.8857	2.142	0.18496	0.075164	2.003	0.1644
0.9361	2.1506	2.8069	0.12881	0.23636	1.8961	0.6221
0.58151	0.59905	3.9857	0.21629	0.28978	2.6653	3.0746
1.4798	1.4269	3.5171	0.081393	0.16448	3.5871	4.7681
1.7709	2.4033	3.6112	0.084292	0.20314	0.85641	4.6214
0.74623	1.1668	2.5457	0.20842	0.016194	0.89654	4.5209
0.91822	1.5416	3.957	0.2858	0.15031	1.7728	0.57393
0.61831	1.3985	1.1286	0.027059	0.2566	4.855	2.8771
1.1502	0.56792	3.5418	0.15611	0.049015	2.7462	0.40333
1.3411	0.72281	3.0928	0.024388	0.26767	0.11792	3.8537
0.56487	1.4591	2.2772	0.28811	0.058103	0.98994	2.9544
0.64123	1.3672	1.6477	0.0263	0.24688	0.80755	3.3091
1.0048	0.76121	2.7035	0.02555	0.21852	1.112	4.2805
0.65824	1.2283	1.7131	0.18103	0.45055	3.9724	1.6828
1.5201	1.3002	1.3288	0.13955	0.071958	4.4261	0.75179
0.55783	1.0346	5.1783	0.069281	0.27491	1.3695	3.9113
1.1568	1.2366	4.2118	0.12839	0.041591	0.42925	3.8614
0.78289	0.70854	4.8934	0.065352	0.020322	0.21676	2.4041
0.58844	0.6759	5.0491	0.16785	0.11945	2.2337	0.68025
1.1187	2.1467	2.379	0.17155	0.34206	2.9795	2.7323
1.1003	1.4981	3.2997	0.015151	0.1063	1.8568	2.1978
1.7431	0.53798	2.552	0.19155	0.0078872	2.4589	2.4787
0.57786	0.8427	1.4954	0.0197	0.05929	2.2637	0.41252
1.1231	2.2853	1.4449	0.043702	0.25197	0.82023	0.37198
1.6389	2.0786	5.317	0.01079	0.18068	1.0721	0.40586
0.83364	1.1192	4.3118	0.19366	0.27523	2.4312	4.7286
1.0293	0.81149	2.6523	0.19887	0.071382	3.3949	3.7199
1.3779	1.0246	1.0835	0.13174	0.12643	2.6957	4.2877
2.0925	2.2603	2.1363	0.049075	0.16807	4.8767	1.8462
1.4431	1.1707	2.0423	0.022287	0.15363	1.5429	2.0804
2.3467	0.64366	2.606	0.088965	0.29035	2.1517	3.0554
1.6898	1.77	3.2597	0.12714	0.0056415	4.3726	1.2957
1.4317	0.56046	3.5447	0.014993	0.25384	1.7129	4.0601
1.4325	1.8572	3.1613	0.00044604	0.17303	2.8696	2.6917
0.59942	0.66771	3.5617	0.18681	0.084997	3.1069	3.1876
1.2314	1.1965	2.4416	0.084046	0.2636	1.9732	0.33284
0.76272	1.5418	1.9039	0.13485	0.13529	2.4859	1.9985
0.79448	2.1088	4.1422	0.12576	0.14631	2.6384	1.6877
1.79	1.1884	1.4369	0.058081	0.068303	3.4695	1.5055
1.0803	0.76577	2.8167	0.062296	0.10512	1.6265	1.5667
1.398	0.73485	3.87	0.12943	0.21345	0.53035	3.4538
0.58352	1.7406	2.4901	0.091856	0.14243	0.68517	1.4617
0.91046	2.4098	1.3295	0.095855	0.11886	0.13727	3.586
1.6645	1.9845	2.5558	0.093548	0.23361	2.8541	0.59947
0.51036	0.69637	4.3611	0.033451	0.19737	1.7489	4.1706
0.9541	1.7423	3.9245	0.12486	0.21754	1.7334	1.7194
1.4471	0.89731	4.7712	0.25867	0.18996	0.90634	3.4036
1.2564	0.73093	3.1954	0.043603	0.044421	0.3443	1.6243
1.0249	1.6046	4.975	0.16938	0.47138	3.8279	3.2967
0.7948	0.53749	1.5938	0.098877	0.19374	0.76256	3.4281
0.56023	0.91295	5.0126	0.054672	0.087405	2.648	1.3087
0.59771	1.6156	3.2848	0.012159	0.049759	1.3844	0.66415
0.60539	0.9663	3.3214	0.01715	0.14504	1.4523	2.1082
0.51697	1.4984	1.119	0.1657	0.058618	1.0411	0.57073
0.51991	0.82714	3.6452	0.047952	0.11302	2.5927	0.99425
0.82429	1.0892	3.1063	0.19815	0.34312	0.55551	1.434
0.85367	1.0429	3.617	0.11744	0.051422	0.69336	4.8624
1.7551	2.0603	1.7594	0.072948	0.17829	1.1141	0.18388
2.2483	1.3754	4.3973	0.1654	0.064233	2.9211	1.1285
0.6948	1.7372	2.7751	0.1647	0.23109	3.6087	2.9609
1.0081	0.55856	1.154	0.2529	0.1057	0.34116	0.14049
1.3584	0.92812	5.0951	0.097682	0.10941	1.7947	4.4069
0.75191	0.78398	1.3301	0.12879	0.20265	0.52839	0.64146
1.7252	2.3489	5.1565	0.22502	0.067526	4.3474	0.024888
0.8337	1.1412	4.3078	0.091876	0.21354	0.36767	0.47339
0.80238	1.2775	1.2903	0.1309	0.20837	2.5162	0.93068
1.436	1.1422	1.6473	0.082605	0.45544	0.40043	1.715
0.60579	2.254	2.8515	0.19134	0.041418	1.1429	3.0078
1.369	0.61134	5.0069	0.16056	0.071982	0.7707	3.4611
0.84039	0.93692	2.8249	0.13846	0.14121	1.2569	1.4228
0.82141	1.177	5.2657	0.066926	0.014131	0.40146	0.10562
1.9222	1.6446	3.7649	0.0052724	0.23147	1.7969	2.5322
2.1371	1.801	1.8251	0.037324	0.090345	1.0491	3.6936
1.1095	1.0687	1.3645	0.17159	0.035438	2.8883	0.31511
0.7896	1.0438	1.3606	0.10089	0.016618	0.43773	2.3247
2.3793	1.0252	2.8587	0.20515	0.066752	2.7554	2.4496
1.644	1.2064	1.9508	0.11234	0.060235	0.56545	2.669
1.142	1.5701	2.9233	0.064671	0.40857	0.26728	3.7407
0.67176	1.1591	3.279	0.061441	0.14707	0.65571	4.0343
1.4203	2.0947	4.817	0.047064	0.20399	0.39453	4.462
0.51125	2.1013	1.2915	0.12646	0.29064	0.39327	4.1339
1.8241	0.59936	1.1117	0.065299	0.46807	2.2916	2.368
0.58512	1.194	4.8882	0.2057	0.049828	0.49922	1.1194
0.62002	1.5746	5.258	0.11858	0.037619	3.1064	2.3234
0.69063	0.59104	3.0228	0.091616	0.06687	2.3004	4.3078
0.69363	1.0493	2.2783	0.11516	0.22214	2.6599	1.3092
0.82418	0.87241	2.8637	0.15429	0.20207	1.6795	1.1818
1.245	1.7251	5.8169	0.2314	0.11582	3.4825	1.6549
1.7602	1.2481	2.6227	0.037867	0.097512	1.1093	0.23158
0.94273	0.79363	2.7249	0.022386	0.1148	0.2859	4.0941
1.949	1.875	4.1271	0.062127	0.012647	0.93823	1.7136
2.3655	0.7479	1.7371	0.18073	0.18613	1.3658	1.1227
1.8197	1.2891	2.401	0.051014	0.21135	3.0566	1.0476
0.90868	2.1355	4.0128	0.14351	0.39077	4.0699	1.6256
0.67383	0.67793	5.2054	0.01854	0.13545	2.6593	2.4392
0.53812	1.0103	2.5603	0.040129	0.21787	3.7763	3.2791
1.3483	1.8827	3.7971	0.16307	0.098147	3.02	1.5133
0.79149	1.2979	4.0171	0.053854	0.16385	3.5314	0.038123
1.3145	1.0632	4.0071	0.20425	0.13634	2.4548	2.9639
1.849	1.0949	2.762	0.17204	0.032591	0.94417	2.3768
1.5154	1.5856	1.3796	0.054283	0.28353	0.41812	1.6815
1.7576	1.4167	3.6207	0.30356	0.069102	1.8801	1.851
1.2044	2.0466	2.2361	0.005391	0.064206	1.3949	3.3327
0.84437	1.4592	1.5219	0.10914	0.08734	2.2006	3.9172
0.50393	2.4838	2.387	0.0026142	0.029927	2.447	0.32771
0.86729	1.2144	1.6734	0.18627	0.26372	1.6803	3.9581
0.53522	1.2017	1.479	0.0071433	0.25915	0.23134	3.0802
0.50204	0.64285	2.4666	0.007982	0.030263	0.2316	0.96014
0.66885	1.497	3.7193	0.34959	0.20773	0.83163	2.2254
1.0875	1.3958	1.3917	0.24797	0.2665	1.2947	4.4904
1.5749	1.9209	2.857	0.028459	0.24467	4.0233	2.665
1.5445	1.7883	3.8567	0.019019	0.025326	0.41328	2.3079
0.60571	1.2877	3.0327	0.21443	0.23633	4.8612	4.5468
1.6589	1.8379	1.4734	0.095943	0.23723	1.4691	2.0545
1.6571	1.173	2.4634	0.117	0.032335	0.42227	2.3171
0.7135	1.3009	3.5838	0.14073	0.086468	2.9543	3.8334
0.92751	2.1016	1.5443	0.07566	0.31314	2.2397	3.1048
1.0226	1.9806	4.8293	0.070668	0.22446	4.2221	3.1125
0.82437	0.61019	2.4784	0.1979	0.024573	2.2361	0.57164
1.2764	0.59987	2.338	0.096137	0.079093	3.1812	4.0105
0.61247	0.69195	3.4628	0.0088197	0.054913	0.064897	0.38338
0.57529	0.54231	3.3912	0.077966	0.1542	2.8613	1.1302
0.91106	0.80688	1.3618	0.24501	0.14491	0.90687	3.8699
1.1653	0.51006	2.9913	0.12556	0.1102	0.1166	0.85093
1.0034	2.4201	5.154	0.0083372	0.10126	2.4794	0.65818
0.87737	0.6116	5.0577	0.085227	0.20169	4.3558	2.8504
1.1259	1.2577	3.1512	0.050844	0.049512	2.2443	0.17541
0.65072	0.8131	1.0615	0.15928	0.17815	2.1371	3.6877
0.87355	1.1203	3.7378	0.16533	0.15174	0.066823	1.955
0.80566	0.5905	3.1146	0.17007	0.044881	4.6013	1.3283
0.91855	1.0359	5.7995	0.075892	0.040543	0.27181	0.2483
0.87665	1.1754	1.1804	0.034906	0.16097	1.202	3.8095
0.51334	1.8113	1.5803	0.15122	0.007847	0.46021	3.3829
1.5675	1.8242	3.1012	0.1992	9.147e-05	2.169	0.27796
1.0313	0.72815	2.0013	0.194	0.056522	2.9001	2.282
0.92782	0.50446	3.1337	0.079182	0.041089	1.9309	0.30293
1.2607	1.719	2.4953	0.066639	0.19606	2.1634	3.0561
1.7234	2.2739	4.4029	0.25976	0.08854	0.91058	0.68474
1.8765	1.9704	4.3347	0.11522	0.18638	1.3947	1.0598
0.61036	1.6134	2.5794	0.078325	0.11215	0.85526	2.3817
1.0463	0.79767	5.874	0.11643	0.041616	2.2005	0.76399
0.61841	0.71774	1.6705	0.040831	0.19076	0.81241	2.782
0.91948	1.8481	2.4467	0.17975	0.01009	1.7832	2.4917
0.65664	1.8059	2.0589	0.11905	0.082403	2.6461	4.7334
0.68814	1.4684	2.5269	0.014982	0.047086	1.3935	3.0588
0.92799	1.228	2.756	0.0017565	0.12532	2.6487	1.0744
0.83064	1.2748	3.2692	0.14665	0.25801	1.6229	4.6389
2.4488	0.76085	1.5484	0.15558	0.30216	0.99312	0.21733
1.1023	1.4733	1.9075	0.11464	0.042086	0.69733	2.6429
1.9163	1.9568	2.5187	0.12754	0.36599	0.21268	2.7734
1.2825	1.6337	2.1459	0.037562	0.3073	2.9193	0.77559
1.9505	0.69767	3.5177	0.044118	0.12801	2.1389	0.39671
2.4708	0.52417	2.4361	0.092858	0.24986	0.54768	2.0066
2.4666	1.6362	2.0657	0.25031	0.066235	2.0912	3.2465
1.6706	1.1865	2.1247	0.035322	0.17924	0.73006	0.42195
1.1058	2.1262	2.3756	0.23331	0.17782	0.61235	0.80418
2.0763	1.5371	2.3978	0.065751	0.19105	1.2179	2.7535
1.3477	2.2998	1.7589	0.20431	0.13389	1.1795	2.2836
2.0199	2.4203	3.0267	0.067353	0.17987	1.8357	4.2259
0.8732	0.7756	1.965	0.14343	0.16702	4.0387	3.3053
1.0598	2.008	1.7535	0.23876	0.16276	1.0788	4.3362
0.50751	1.3081	2.6552	0.017723	0.16431	1.2526	3.996
1.336	1.0172	1.4474	0.16796	0.27132	3.1425	0.55269
0.75809	1.8009	3.4225	0.12897	0.01667	1.4197	0.72901
1.4255	1.5984	5.6192	0.024804	0.018768	3.5591	2.7569
0.86302	1.3168	5.0372	0.053388	0.23285	3.1765	3.9421
1.2095	0.78598	1.6556	0.12635	0.090668	2.5711	2.8345
0.86975	1.1265	2.3963	0.1153	0.24035	1.5497	0.62118
0.67742	1.9886	3.3432	0.20027	0.071785	2.6918	4.985
1.7393	0.93715	4.0932	0.25366	0.14947	1.86	3.704
1.589	0.75563	4.5738	0.040343	0.15119	3.0564	4.3421
1.3167	1.6772	2.4813	0.11061	0.21436	0.083685	0.79969
2.2812	1.6469	1.409	0.11167	0.0046474	0.48146	4.2792
0.62335	0.6922	2.7087	0.14808	0.38469	1.8792	0.24188
0.6729	0.89808	5.5026	0.024947	0.11849	0.82673	4.1671
1.0159	2.224	1.0373	0.19792	0.16129	2.1719	0.034062
0.61176	0.75339	2.0778	0.17554	0.11394	4.5003	3.7936
0.68727	1.4524	4.8464	0.0092339	0.24266	3.9544	3.3704
1.0662	0.78201	3.3714	0.15769	0.0074144	0.78775	1.8771
1.4996	1.6345	1.497	0.1852	0.03767	2.6197	2.9336
0.62679	1.2984	2.6273	0.058682	0.17215	2.0025	1.6184
0.81295	0.84267	2.9304	0.24741	0.06145	4.7862	4.9471
0.82743	0.58386	1.6713	0.19301	0.22251	4.6069	1.9057
1.4417	0.79819	1.0495	0.24354	0.097838	0.39354	4.5331
1.5047	1.547	3.0062	0.1709	0.29499	2.6389	1.6368
1.4535	0.73607	4.3959	0.038148	0.27078	1.7436	2.5859
0.78254	0.71942	2.3319	0.0109	0.067515	3.9695	3.1068
1.9086	0.91948	1.0141	0.018358	0.18145	2.7847	0.90097
1.0102	0.55815	4.6449	0.10814	0.10162	4.6038	3.8158
0.72043	1.3688	3.5473	0.053502	0.26807	1.9399	0.99602
1.1889	1.4389	4.1288	0.14615	0.12666	2.6794	3.648
1.3991	2.015	4.0027	0.059787	0.14142	0.29223	4.6891
1.6371	1.2087	2.5509	0.073045	0.24022	2.5419	1.9462
1.0144	2.4486	4.5535	0.060708	0.22547	0.68127	0.041923
1.311	1.5573	5.4344	0.095681	0.09554	2.4011	0.23342
1.0921	1.1679	1.2878	0.23021	0.063274	4.1618	4.4041
1.6715	1.4657	3.8176	0.046927	0.08925	3.8001	1.4107
1.397	0.57096	2.2433	0.010847	0.26831	0.046039	0.092546
0.74084	2.2223	2.0743	0.10284	0.26932	1.8122	3.0913
1.4727	0.9647	5.0223	0.23535	0.10423	1.5118	0.76525
0.7109	1.4045	2.9858	0.15755	0.14307	0.31161	4.1387
1.6638	2.475	3.4069	0.086578	0.14866	1.1032	1.3025
0.53643	0.97446	2.6921	0.088548	0.061483	0.59154	1.7956
0.66681	0.68184	1.5273	0.10356	0.21408	3.3846	0.2804
1.0352	1.0029	3.4015	0.22056	0.27113	4.1171	1.7978
1.7314	1.7229	3.6871	0.29684	0.16197	0.30624	0.045009
1.4337	0.69718	1.8479	0.13298	0.19134	0.010338	2.8233
0.6247	0.78998	2.8273	0.17781	0.12233	3.4939	3.109
0.86604	1.0031	2.0528	0.14908	0.068338	3.0986	0.89604
2.059	2.3264	1.4909	0.14466	0.14378	1.1143	4.1277
1.1367	1.6866	2.1916	0.087399	0.27656	1.5559	2.9956
1.7033	1.243	2.728	0.061709	0.20762	0.072151	0.12663
1.0087	1.0361	5.2848	0.30953	0.23615	0.25761	4.8029
1.2186	1.0193	1.7509	0.19302	0.17478	4.4204	2.2917
1.8338	0.91511	2.6921	0.020719	0.44172	2.3903	4.1224
0.64954	1.176	2.5623	0.14491	0.02318	1.9771	3.4922
1.1971	1.3726	3.1999	0.070268	0.028649	3.4852	1.2586
0.81299	1.3369	3.7963	0.089724	0.11022	0.19421	2.8363
2.2144	1.1543	1.3806	0.086939	0.071146	0.81544	2.855
0.92327	1.2434	3.6826	0.13715	0.070799	1.879	1.988
1.1367	1.3395	2.3352	0.035405	0.34984	4.3649	0.9652
0.58765	1.9096	3.4649	0.08415	0.33745	0.082998	3.0177
1.2887	1.394	3.0623	0.035294	0.096273	4.3589	1.6646
0.99762	2.3136	4.4196	0.26625	0.12153	1.1271	1.6055
2.3205	0.87012	1.2494	0.10622	0.085287	2.8774	2.5653
1.3805	0.5499	2.9121	0.11922	0.22983	1.0157	0.63179
1.3938	0.51209	5.6467	0.25724	0.11815	1.7773	4.6272
2.0047	0.89707	1.3129	0.27572	0.077352	1.6812	3.1465
0.82609	0.58854	5.1143	0.24146	0.021042	0.75753	0.97952
0.6092	1.2514	3.4605	0.20331	0.26421	3.9877	0.9481
0.5573	1.1868	3.1312	0.076615	0.054083	1.3221	0.82712
0.81963	1.4316	2.204	0.13896	0.11565	1.1284	2.8643
1.0508	0.80886	1.8713	0.068202	0.13815	1.497	4.3609
1.6398	1.0568	5.0293	0.053987	0.096828	3.1161	0.98286
0.69174	1.2553	3.6091	0.20354	0.022029	0.9906	2.3097
1.4641	1.561	1.157	0.016071	0.20318	1.5332	3.6319
0.58137	0.93377	5.6037	0.01345	0.14128	2.2458	4.6937
0.59771	0.64943	3.9944	0.046913	0.088321	3.715	2.1359
1.2996	1.1401	2.0322	0.20727	0.40605	2.8425	0.54292
1.7704	0.69325	5.5057	0.012467	0.22995	1.2967	1.9115
1.4405	2.0001	1.8039	0.20684	0.13817	2.5514	3.1365
1.0881	0.61536	5.7799	0.13101	0.14346	2.6287	0.9157
1.155	0.69629	1.4712	0.20077	0.00031617	1.3428	1.1536
1.3008	1.994	4.0063	0.18073	0.15648	1.0493	0.0054683
0.94341	1.2994	3.1308	0.040466	0.092281	1.6274	2.4127
0.64684	0.63902	5.0634	0.14377	0.12522	1.1277	0.20367
1.035	0.65574	3.9989	0.27342	0.1316	4.1342	0.84312
1.1943	1.419	1.3555	0.12444	0.04758	3.3187	1.4052
1.5655	0.59629	2.7731	0.054257	0.02762	0.35778	0.34771
0.87283	1.1728	3.3022	0.15008	0.048739	0.072173	1.0731
0.64756	0.58134	1.0698	0.12121	0.2098	1.691	2.0641
0.82727	1.2835	3.4779	0.021386	0.013002	2.1632	3.1084
0.5391	2.4392	2.4016	0.088889	0.24472	1.8816	0.58231
0.58907	1.9469	4.7171	0.1834	0.075709	3.4288	2.7319
2.1695	0.83913	1.7902	0.20392	0.27737	2.3956	0.49349
0.6323	2.004	4.2342	0.20257	0.17918	0.46182	3.8744
1.0709	2.0858	1.9601	0.028581	0.15167	3.8211	2.4566
1.9588	1.3643	2.7285	0.050276	0.21516	3.4036	4.5124
1.2264	1.8033	1.199	0.067916	0.10712	2.1954	2.0731
1.2727	2.008	3.1424	0.27934	0.042856	2.4954	0.37475
1.3069	0.99136	3.9812	0.23102	0.062889	4.7572	0.5271
0.57573	1.7592	4.1528	0.0055309	0.28559	2.9497	3.9617
0.8959	1.4896	2.5623	0.084478	0.071237	1.1029	2.854
1.3876	1.4225	5.1068	0.28688	0.27613	1.3617	2.5032
1.4923	1.7621	3.7407	0.11928	0.030988	2.8982	2.1105
0.73248	0.68563	3.7307	0.027923	0.14678	0.66409	1.87
2.1626	0.79844	2.7368	0.061265	0.10996	4.2578	3.7898
1.8106	2.2691	2.6802	0.29112	0.075919	3.3556	2.4996
1.1601	0.80766	5.2356	0.055375	0.063269	1.7623	0.23525
1.218	0.68763	1.5346	0.093366	0.052026	2.8873	1.8162
1.8916	1.7066	2.5129	0.1924	0.090345	0.31703	2.6102
1.0904	0.5331	5.1461	0.1857	0.12156	0.038726	0.68325
1.6607	2.2652	2.1232	0.13931	0.054305	0.81753	3.8837
2.2615	1.0664	3.2801	0.25483	0.0099159	4.2318	1.7307
1.1247	2.0803	3.7932	0.095408	0.088864	4.2037	3.106
1.3777	0.7365	4.0104	0.1703	0.15057	1.1223	3.1507
2.1629	1.3336	2.6936	0.034035	0.13953	1.3572	1.1791
1.2167	1.4904	1.2685	0.17808	0.089986	2.54	2.9926
1.9511	1.7799	3.4499	0.14925	0.16394	1.132	4.4861
1.316	1.0626	4.7944	0.13788	0.24333	0.65559	1.0515
1.3594	0.82004	4.1367	0.11916	0.13971	3.1797	1.6343
1.3574	0.91392	2.954	0.11025	0.26293	3.0851	0.64866
1.2671	1.6689	1.21	0.091294	0.17571	2.4494	3.8531
0.52358	0.75137	2.7615	0.056304	0.10507	0.9182	1.4773
1.1034	0.60439	1.2135	0.085287	0.31473	2.856	2.2866
1.3081	0.75189	3.9745	0.11315	0.16278	1.6466	1.1643
1.3919	0.73032	1.2059	0.058207	0.31256	0.25158	1.8199
1.3738	1.1204	5.3042	0.1575	0.2794	1.9865	3.6877
1.189	1.2595	1.3383	0.14387	0.3412	2.9706	1.3525
1.741	1.0476	1.0771	0.076416	0.27244	0.0076033	1.4039
1.3498	0.72035	2.0118	0.16079	0.15826	1.9242	1.8835
1.2281	1.4068	1.3554	0.067001	0.16921	1.7679	1.6154
0.7613	2.0397	4.6297	0.077335	0.25303	4.1143	0.54601
1.0484	2.4674	4.6656	0.10423	0.098278	4.8673	1.2553
1.6132	1.9639	1.0287	0.0091876	0.22898	1.1168	0.89675
1.582	1.3895	1.8486	0.23179	0.093167	3.4205	2.3003
1.6085	1.2709	4.7042	0.060062	0.23659	0.88101	0.5945
0.91342	1.937	3.5188	0.15014	0.21778	1.0918	0.67816
1.0032	2.0674	5.8353	0.18968	0.32023	1.8173	0.51511
1.1973	1.6186	2.5232	0.098219	0.21162	0.076642	2.6175
2.344	1.229	2.2983	0.039291	0.069312	1.7504	0.65079
1.0872	2.0473	1.5041	0.060706	0.15036	0.54501	4.0332
0.8006	1.5397	5.0811	0.1096	0.11696	0.62101	3.5962
0.56443	0.70921	4.8905	0.021979	0.070585	4.0012	3.2923
0.89339	2.1736	5.7894	0.051774	0.064228	0.86058	4.4774
0.61557	1.2313	1.6503	0.12171	0.05049	0.83289	4.0968
0.79337	0.68242	3.251	0.12006	0.03691	0.61151	1.7221
0.87528	1.4098	2.0613	0.025116	0.024027	0.33866	2.7879
1.3713	2.2129	1.3951	0.29143	0.21395	1.7562	0.99136
1.5242	2.0613	4.7823	0.0063581	0.14636	0.5908	0.44996
0.88674	1.7754	2.8827	0.13613	0.23498	4.306	3.7388
2.1383	1.9305	2.9546	0.16411	0.10215	0.41101	4.1878
0.93612	1.2848	1.2339	0.00073992	0.30973	2.886	3.3558
0.86446	2.0985	3.7876	0.1176	0.10319	0.21584	1.4453
1.1477	0.84514	2.3045	0.0437	0.21637	3.259	1.6595
1.1979	2.2198	1.8114	0.048649	0.19175	2.7656	1.2326
0.55236	0.69243	4.5894	0.20896	0.31829	1.2574	0.71392
1.8231	1.071	2.6355	0.040712	0.04169	2.2425	0.34457
0.98074	0.97952	1.8547	0.15949	0.063253	0.84924	1.7552
1.2839	2.2111	1.2251	0.098973	0.11174	3.7586	1.7084
0.73829	2.4843	3.9829	0.13785	0.33555	0.4914	4.0213
0.72955	0.78717	3.0562	0.17023	0.1108	4.6643	1.0691
0.89664	2.0703	3.9873	0.05278	0.067133	1.8147	0.95974
2.0805	0.67092	2.0996	0.13216	0.046222	0.60413	2.5261
1.6094	1.9284	3.664	0.11798	0.18247	3.8968	0.62662
0.56399	1.2594	1.5544	0.12612	0.19376	1.4051	1.9554
1.2119	1.4659	4.185	0.015091	0.12261	0.17607	1.8807
0.58396	2.0882	5.7642	0.0067391	0.05716	3.5743	2.2802
1.3285	0.89039	3.1525	0.024004	0.01943	2.1309	2.072
1.7163	1.76	3.5391	0.10671	0.086269	1.4474	4.0904
0.76962	0.67026	1.0718	0.12055	0.35537	0.63077	4.5397
1.5409	1.0529	1.2125	0.092148	0.052373	2.4804	3.2298
1.4225	1.6134	2.1855	0.29447	0.19759	0.75161	1.1051
2.0329	1.7248	5.3858	0.089248	0.23985	0.8452	2.5164
1.2537	1.3433	2.6325	0.069358	0.1559	1.3726	2.7945
2.1363	0.89339	1.9372	0.18011	0.040943	2.771	0.26629
0.98118	0.69631	1.1322	0.17118	0.20479	1.4062	2.8287
0.62557	1.6084	3.356	0.13033	0.045689	4.5419	3.1494
1.6007	2.3585	2.857	0.105	0.21977	3.1306	0.22199
1.0913	2.0282	2.2843	0.17396	0.14078	2.8064	3.0837
0.5252	0.72907	2.4615	0.23914	0.02811	2.4438	1.7023
1.5451	1.5993	3.4331	0.08627	0.2666	0.68136	0.3126
1.6027	1.2301	3.5277	0.24299	0.0016518	2.0658	2.9696
2.2154	1.0318	3.9001	0.24031	0.12145	1.3457	1.9613
0.6289	0.51608	1.0217	0.0014585	0.11093	2.351	1.3595
0.76347	1.5203	4.8221	0.0019723	0.018757	3.57	0.36151
0.9287	0.90986	4.8181	0.074583	0.1002	0.54921	2.7635
1.7154	0.68078	4.0557	0.069485	0.044101	1.3792	2.692
0.67806	1.1452	4.4664	0.019571	0.24853	0.20902	1.6885
1.8365	0.80518	2.6956	0.10032	0.098733	1.213	0.66188
0.50645	0.6001	2.3132	0.046894	0.003896	0.57216	0.17833
1.4841	0.71685	5.8818	0.20959	0.14216	0.37037	1.2357
1.7422	1.3298	4.1308	0.057464	0.09177	0.38524	1.0821
0.99422	1.515	2.8125	0.2423	0.041735	3.6141	4.8998
1.1385	0.63414	3.6268	0.012062	0.10268	4.3645	1.0682
1.3733	2.2235	4.545	0.29081	0.25981	1.0243	2.2341
1.6886	1.2162	2.7809	0.17729	0.17196	0.3693	2.2699
1.2825	1.1405	1.4322	0.15935	0.35603	0.98568	2.3365
2.0542	2.176	3.0599	0.21472	0.10832	1.1746	3.5245
0.68521	1.4464	4.4333	0.016683	0.16878	2.333	3.1673
0.85388	0.82959	5.725	0.15024	0.081169	3.9334	1.0433
0.54782	1.0922	2.2193	0.17884	0.16653	1.9514	4.7278
1.2032	1.7296	2.3097	0.22598	0.23445	0.41831	4.542
2.4877	1.0376	3.0067	0.040767	0.14487	1.3526	3.1856
1.5488	1.2617	5.4356	0.22811	0.086002	2.5816	2.132
0.56892	2.4639	4.0031	0.37473	0.39252	2.1424	3.544
0.88784	1.4234	1.6165	0.14567	0.20727	1.8274	1.0817
0.84254	0.5311	2.5033	0.14946	0.03803	3.9785	3.9539
0.76982	1.675	3.4493	0.087075	0.17352	0.058655	4.9098
0.606	1.3774	3.8493	0.21595	0.201	2.764	4.3395
0.74625	1.9132	1.0237	0.097441	0.069273	1.5035	0.84732
0.69014	0.81925	3.5727	0.056042	0.26722	3.9237	2.8972
0.56432	1.2602	3.3591	0.11141	0.10188	3.081	1.1019
0.80726	1.7416	3.4769	0.050141	0.23316	3.6781	2.0304
1.355	1.0408	1.0248	0.021923	0.028077	0.80777	0.64664
1.7297	1.0185	1.8905	0.16131	0.12633	2.9009	0.47489
1.0974	0.82642	2.9767	0.16818	0.16605	2.047	0.27744
0.9948	0.65062	3.9627	0.079969	0.21931	3.4217	1.9352
2.4083	0.52617	5.0629	0.097163	0.1632	0.59699	3.1824
0.94305	0.79435	1.2501	0.11546	0.012844	0.70262	4.8022
0.53646	1.2926	2.4518	0.074645	0.090067	0.66723	0.40431
0.58886	1.011	3.0155	0.073987	0.017733	2.3214	3.0051
0.68802	1.3201	3.8877	0.12784	0.18939	0.82283	0.10497
1.9684	1.1089	2.0471	0.083497	0.060653	1.2378	1.7463
1.1369	1.1696	5.6421	0.17412	0.059206	1.8458	1.1748
1.541	0.93679	1.4637	0.12168	0.098572	2.5616	1.8891
1.3836	1.1061	5.1299	0.16645	0.15027	2.8051	3.4933
0.92994	0.58068	3.1753	0.17791	0.012943	0.30632	0.17936
0.55385	0.91758	4.1809	0.038743	0.063454	2.8033	4.9872
1.562	2.0913	3.8849	0.11366	0.24206	3.2055	0.72176
0.55293	1.4619	1.028	0.21766	0.05473	1.0031	1.6601
0.80372	2.2459	1.5906	0.10998	0.06637	0.079019	0.38084
0.88585	0.91253	3.4824	0.035779	0.22343	0.84396	3.036
0.85831	1.1965	1.7988	0.22962	0.23852	1.3718	1.3169
0.61842	1.2613	2.4278	0.13171	0.073675	3.6487	2.7357
0.61157	0.94704	1.3223	0.0040747	0.25058	2.4963	0.33833
1.6628	2.0462	3.2134	0.10865	0.15689	4.3417	3.6745
1.1916	1.7522	1.9784	0.10685	0.052603	4.3832	2.7939
1.514	1.857	4.6306	0.22251	0.010849	3.5877	1.0708
0.56458	0.95689	3.8059	0.083873	0.02349	2.1726	0.20764
1.7612	1.6152	2.0953	0.20516	0.030578	1.8924	2.4882
1.0763	0.55334	1.5452	0.16456	0.2241	3.1387	2.7598
0.82942	2.0853	1.3884	0.06906	0.035933	0.86593	0.26952
0.85912	1.0691	2.3354	0.087946	0.091046	1.8463	1.0228
0.50245	1.2931	3.9572	0.093064	0.3188	1.1336	3.6162
1.6175	0.90346	1.6653	0.17377	0.24763	2.9592	0.0069522
0.92656	0.57378	1.8169	0.066182	0.23206	2.9409	0.7247
2.0669	1.1874	3.6	0.12644	0.018516	0.82337	0.68676
1.9124	0.71116	2.098	0.1415	0.14549	3.5918	2.2481
1.4952	1.2054	4.2921	0.050853	0.021132	2.0859	3.3523
1.1287	2.2365	4.426	0.098791	0.36023	2.5054	3.6596
1.5842	1.2841	1.255	0.05034	0.19473	2.1403	3.9181
1.6671	0.62146	1.8232	0.17778	0.10775	0.97082	0.25084
0.78474	1.142	4.3554	0.002244	0.098676	2.4009	2.1423
1.5147	2.1244	1.2428	0.0084451	0.09701	1.0212	2.6394
0.7682	1.7381	3.6535	0.17121	0.025035	2.2804	3.826
0.82227	0.74807	1.1173	0.15714	0.022215	3.4995	3.6382
0.82071	1.2827	4.8374	0.17768	0.032425	2.4072	4.5775
1.1445	1.6628	1.7011	0.071582	0.037749	2.6672	1.2174
0.82821	1.8038	1.4074	0.024922	0.065923	2.5887	0.18464
1.4154	1.6642	2.1793	0.024739	0.11112	1.8133	1.3603
2.3734	0.65866	1.1002	0.27708	0.2225	2.4154	0.91329
1.1304	0.81793	2.5562	0.064703	0.22296	1.3059	2.8539
0.58976	1.4836	1.9469	0.13031	0.077262	0.84041	1.1628
0.54296	0.77293	3.3727	0.11017	0.18215	4.6225	2.0036
0.61429	1.7179	3.4914	0.16174	0.11636	3.7163	1.2761
1.6166	0.67945	3.2441	0.13615	0.040719	3.2112	0.30398
0.95638	1.2834	1.3728	0.19585	0.010373	1.1309	2.6624
0.51571	2.2555	2.9103	0.254	0.0013221	1.5122	4.7357
0.58021	0.57755	3.5167	0.12703	0.062658	0.7292	4.4288
1.2041	1.5135	2.4742	0.15698	0.067732	2.7787	1.3738
0.58539	1.2491	3.5469	0.099287	0.12994	1.909	3.116
1.141	0.56275	3.5442	0.17359	0.21472	2.5698	1.0335
1.3455	1.472	3.166	0.1914	0.10162	1.5995	2.1913
0.59412	2.315	2.1468	0.12437	0.12425	2.3488	3.9114
0.53825	0.59758	4.3763	0.05089	0.14752	2.3309	2.6596
0.63965	0.77721	2.2593	0.19664	0.085529	0.011774	4.0923
1.3899	0.5354	4.6777	0.102	0.35151	2.0169	4.6218
1.4993	0.88662	1.4035	0.086705	0.074851	0.41955	1.2522
0.69267	2.0073	1.684	0.14939	0.011899	4.0435	2.5431
0.62888	0.90656	1.746	0.12308	0.17582	1.2295	0.56411
0.80332	1.7143	3.3594	0.15201	0.064923	1.1562	3.0456
0.96178	1.0285	2.1162	0.27428	0.36512	3.7103	1.3732
1.248	0.5252	1.6274	0.0025249	0.058346	2.8171	0.81478
0.7458	2.1656	2.1641	0.18144	0.03293	1.6413	2.8225
1.0762	1.6797	3.5525	0.16823	0.029703	2.3538	3.6766
1.4809	2.2609	1.4759	0.2102	0.185	0.66893	2.2225
1.8086	1.231	1.6318	0.19293	0.13347	1.7332	4.7191
1.6036	1.6343	2.6583	0.084819	0.11611	4.989	1.5951
1.4642	1.399	2.5622	0.044327	0.042109	1.9386	4.9753
1.0854	0.58402	3.1074	0.22146	0.043271	1.727	1.9683
1.1383	1.3233	1.5605	0.12882	0.12359	1.1931	4.1207
0.94785	1.1378	1.3823	0.07711	0.28909	0.71533	4.0152
1.4557	0.84622	5.7593	0.27542	0.1397	2.3587	2.6979
1.9838	2.0333	3.7996	0.013516	0.16367	0.096872	3.9494
1.3122	1.2525	2.919	0.050518	0.17091	1.6682	1.4495
1.6582	1.2386	1.7244	0.12842	0.22226	4.8196	4.1981
2.2566	1.3861	1.1673	0.064588	0.2594	1.5956	3.7678
1.7064	1.6856	1.078	0.070318	0.085227	1.2753	3.6036
1.0396	2.2456	5.8656	0.20748	0.060491	2.0011	0.23543
0.56844	1.2748	1.9727	0.15949	0.21686	1.6731	1.7351
0.52174	1.9969	1.1941	0.25806	0.28541	2.0332	2.1592
0.50213	1.6147	1.5497	0.21843	0.23878	2.5227	2.3925
1.6457	0.85147	2.9658	0.079672	0.17247	2.7847	3.2293
1.0571	2.0204	5.0813	0.048196	0.068429	4.4993	3.7563
1.2987	1.3241	2.1628	0.11111	0.25363	0.29424	3.7524
0.7094	1.1112	4.1753	0.44788	0.17374	2.6156	2.0034
2.0223	1.4707	5.6157	0.14338	0.083704	1.5178	4.9725
1.2959	1.9188	2.6776	0.07001	0.29972	2.6763	2.7164
1.3967	0.71674	2.1867	0.189	0.15433	0.73736	3.2473
1.2902	1.4575	5.1083	0.079813	0.37407	0.77498	2.6077
1.3182	1.8832	3.0771	0.00011585	0.25316	1.7983	2.1024
1.2292	0.95891	1.1933	0.11631	0.15817	0.91445	4.7357
1.7247	0.62522	1.8862	0.17655	0.1018	1.3528	0.56607
0.78203	0.57848	4.4385	0.10177	0.20589	4.4359	0.1257
1.2998	0.75679	3.5506	0.16941	0.42209	3.4782	4.2189
1.6192	0.91237	2.8533	0.032641	0.17739	1.2877	2.3974
1.7578	1.8158	2.2353	0.057337	0.14876	1.503	0.78178
0.68611	0.58208	2.1163	0.18704	0.014892	2.7574	1.5518
0.66408	1.7123	2.0975	0.030752	0.12681	1.7017	3.4167
1.3878	1.7401	2.1555	0.13798	0.11146	1.6172	3.4299
1.5119	1.2405	1.8007	0.003181	0.11224	0.96369	4.4351
0.67158	1.3172	5.9009	0.13829	0.27144	1.9148	4.5388
1.3763	0.99509	1.2005	0.045061	0.048262	0.8688	2.1578
1.6174	2.0499	5.9752	0.15635	0.053442	2.6898	2.2062
2.2238	0.94659	4.4927	0.035897	0.27763	2.068	2.9794
1.1081	1.5909	1.7759	0.18981	0.14923	2.9461	2.6754
1.1664	0.57929	2.1776	0.049466	0.1639	1.1071	1.9568
0.5652	1.0327	2.3128	0.10535	0.20724	0.83679	4.003
1.4166	1.1839	1.7211	0.14183	0.29448	1.1209	0.64762
1.1946	1.5105	3.7556	0.11347	0.082597	2.3427	2.7716
0.88047	1.4013	2.6962	0.17693	0.14837	2.4539	0.50136
1.7006	0.57162	3.869	0.19468	0.025713	1.8036	2.7886
1.3689	0.52639	2.6292	0.12886	0.066384	2.2993	1.3363
2.0549	1.0248	1.1605	0.13529	0.065979	4.1904	3.0597
1.4799	0.78459	1.6992	0.12146	0.22463	3.2541	3.2564
2.1311	1.3597	1.6546	0.077378	0.045512	0.39147	0.3705
0.65943	0.72214	1.4277	0.071296	0.065322	3.3526	1.3135
0.61217	1.4901	3.2937	0.044162	0.046532	1.3302	2.0488
1.9379	1.2146	2.1337	0.090268	0.040373	1.7729	2.4561
0.50637	0.73206	1.9799	0.18521	0.052097	0.65671	0.42893
0.79308	2.2173	3.1268	0.064428	0.27027	0.96925	3.1361
0.51428	0.61882	5.2754	0.17554	0.20055	3.1791	1.4726
0.63319	1.228	2.5225	0.15579	0.0010329	0.33226	2.5175
1.6771	0.50608	3.217	0.09086	0.0017329	0.084558	1.7195
1.1779	1.8073	3.7472	0.067787	0.17215	1.7792	1.5126
0.83968	1.4188	1.5716	0.0016184	0.062176	4.1241	1.023
0.57236	0.71788	1.1224	0.07446	0.16706	2.8655	0.9527
1.6021	1.4629	3.7171	0.10563	0.21569	1.094	0.10192
0.58323	1.0459	1.5329	0.0040083	0.059315	3.6231	2.5745
1.279	1.0011	2.5466	0.18394	0.0028958	3.2085	0.55501
0.61072	1.7234	1.3907	0.085772	0.0027924	2.9448	1.1149
0.96594	1.91	2.5438	0.064924	0.031624	2.5921	4.581
1.1802	0.76332	3.2807	0.08709	0.118	0.83396	4.9366
0.59961	0.56525	5.8805	0.19553	0.002382	1.0409	2.1691
1.4576	1.2903	3.1264	0.083569	0.16017	2.0076	0.69213
1.1462	0.67147	3.8939	0.081497	0.30916	1.6027	0.22084
0.8156	0.87687	5.892	0.104	0.13649	0.86286	2.3603
1.1429	2.4308	4.296	0.13159	0.1057	4.4806	1.44
1.1547	0.86371	1.3243	0.12558	0.10057	1.2433	1.4774
1.1146	1.0949	1.1975	0.012751	0.10068	1.8874	2.7067
2.2493	0.93741	1.0961	0.025753	0.13548	2.4605	1.3809
1.8595	0.75697	1.7174	0.18828	0.062306	0.99307	0.14088
0.79046	1.0561	1.168	0.21274	0.088643	0.9452	0.95439
0.89092	1.2607	2.5001	0.052401	0.17312	1.1348	3.19
0.57507	0.83991	3.4503	0.074379	0.24867	1.9872	2.9628
1.5979	1.6276	2.9458	0.072231	0.11362	0.98766	0.57311
1.3216	1.1441	2.6346	0.22546	0.038417	2.2966	4.0399
1.2564	1.0977	4.7902	0.19532	0.23176	2.8787	3.8295
1.2452	1.0317	4.043	0.14248	0.23656	2.656	3.5039
2.2803	2.1236	1.5467	0.044008	0.21802	2.5676	2.937
1.6731	1.0442	2.1853	0.24349	0.037032	2.0205	0.87125
1.0887	2.1204	1.0969	0.10094	0.15075	1.2484	3.1829
1.2156	0.51897	4.3139	0.094538	0.20214	2.1483	3.035
1.4507	1.5596	3.1405	0.035935	0.14049	2.8288	4.7808
1.8168	0.92945	1.9745	0.082467	0.35328	1.635	2.3082
0.54587	0.7885	3.3319	0.16209	0.010644	3.116	0.53365
1.5461	1.8303	3.0662	0.072205	0.19476	0.81183	3.6556
1.6311	1.6578	2.7155	0.062849	0.10864	0.33054	3.7095
1.1829	1.3832	3.6156	0.13738	0.20985	0.70436	3.019
1.8028	1.882	2.311	0.11972	0.1195	1.6842	2.3299
0.80736	2.0956	5.0432	0.04005	0.13877	4.4648	1.29
1.1746	0.85468	4.0542	0.022331	0.20128	1.8132	1.4239
0.80864	0.69725	2.0209	0.12441	0.17324	0.23555	3.6692
0.74579	2.1182	2.7578	0.19857	0.064105	1.9301	4.6226
0.85844	1.062	5.6748	0.1357	0.067821	1.7757	1.9852
0.51558	1.9019	3.2593	0.11978	0.31693	0.093515	1.9673
0.68227	0.86384	4.4611	0.17561	0.032	3.6969	1.0064
0.98445	2.155	4.4985	0.2164	0.093916	1.5559	4.7655
0.51365	1.0144	5.6095	0.0045391	0.2795	3.2844	3.8566
1.0482	1.8547	4.1283	0.25814	0.084762	4.2031	2.0109
2.4055	1.9042	1.6827	0.17837	0.23107	1.2519	0.63479
0.91849	0.61086	1.7623	0.041394	0.16866	2.7918	0.43999
0.50965	1.1298	3.3532	0.015926	0.34383	2.0828	4.1645
1.2112	1.6578	5.5611	0.0089502	0.12196	2.5827	3.2262
1.2732	1.7912	3.9254	0.2177	0.28297	3.9879	0.30389
1.4206	0.96308	1.4709	0.094886	0.14125	2.6454	0.5624
0.78231	1.6566	1.3157	0.1131	0.024341	1.2566	4.031
1.1224	0.55412	5.4962	0.17323	0.16882	2.2297	1.1941
1.3389	1.1133	1.466	0.049027	0.07858	0.72386	4.9054
0.57005	1.8854	4.1634	0.1997	0.0068052	4.7164	3.0443
1.208	1.8458	2.6819	0.053734	0.061712	3.054	1.2118
1.9166	0.76574	1.4011	0.26402	0.20684	3.9552	4.3626
0.82017	1.5971	4.4311	0.073553	0.046305	0.25295	2.8833
1.9738	1.388	3.4542	0.016885	0.20998	1.7891	3.3258
0.95755	1.4121	4.4215	0.077103	0.10517	2.6443	2.2455
1.1934	0.79391	1.983	0.12828	0.1605	3.415	1.1062
1.6284	1.5591	1.4289	0.02685	0.16765	0.61803	2.7621
0.51754	0.9061	1.9513	0.24786	0.11681	2.6119	0.2899
0.57958	1.6724	1.2291	0.15646	0.099354	0.91119	0.13716
0.90903	1.8362	2.4948	0.032404	0.26896	3.5326	1.7287
1.4374	0.93626	1.8887	0.049056	0.091907	0.20718	4.4644
0.67037	1.8511	1.8202	0.1695	0.27219	1.911	1.4831
0.94407	2.395	1.0093	0.1763	0.054935	0.67937	2.1518
1.439	0.69719	2.7281	0.012755	0.22464	2.9855	2.493
0.94923	1.2442	1.6621	0.11201	0.1328	1.8653	2.0418
1.2777	0.56645	2.1772	0.25138	0.10816	1.7232	3.6388
1.9117	0.74377	4.0521	0.025494	0.2286	3.1488	1.9184
1.5515	1.1215	1.0236	0.054924	0.04662	1.9176	2.0871
1.299	2.3852	3.8983	0.12166	0.22923	2.3193	1.0969
2.4883	1.2728	3.1688	0.09858	0.086783	3.8443	0.90881
1.706	2.2111	3.0052	0.31145	0.08617	2.908	2.2441
0.77763	1.7378	5.594	0.15826	0.22043	2.6538	1.2181
1.7803	1.4201	1.783	0.048794	0.10294	1.6914	2.3888
0.96015	0.75448	3.8896	0.22673	0.018282	0.63455	2.7269
1.5341	1.0992	3.7152	0.24132	0.055491	0.71221	2.5391
0.56098	1.4341	1.356	0.14105	0.3709	0.83327	1.5031
1.1422	1.5365	5.4242	0.14448	0.12466	1.122	0.12922
1.8263	1.2121	2.7428	0.15036	0.23453	0.047979	0.97977
1.9657	1.2573	1.2769	0.13777	0.04399	1.9847	0.27526
1.4852	1.1761	1.1694	0.2141	0.28068	1.5061	2.7515
1.0089	0.72861	2.5324	0.14548	0.097735	1.3537	0.1651
1.1058	1.0289	4.3419	0.1038	0.13699	1.5171	1.4446
1.0084	1.1093	3.0509	0.010907	0.11334	2.4821	3.6873
0.60439	1.2415	2.3773	0.07061	0.13408	4.759	3.6635
0.63516	0.87809	1.8325	0.090554	0.11186	0.49497	0.30929
0.88625	1.0998	3.6294	0.082763	0.058316	0.86098	1.4021
2.1121	0.97038	1.0011	0.32686	0.26285	2.372	0.31022
0.66183	2.1828	3.2275	0.082323	0.20996	2.799	1.5872
1.7353	2.1138	1.4893	0.10861	0.30007	4.2936	0.48074
0.94946	1.7266	1.3574	0.19904	0.047135	1.7615	2.7954
0.83426	0.64299	2.2774	0.22769	0.19421	0.47587	3.8228
1.039	0.82249	3.1054	0.33361	0.05048	1.9108	2.2768
1.0317	1.3618	4.4579	0.051804	0.20351	2.8826	2.3904
2.0594	0.77524	2.2242	0.16742	0.056698	3.8359	4.1396
0.74712	1.1608	5.9905	0.20474	0.11934	3.4498	1.6522
1.4844	2.4338	2.0724	0.092954	0.27424	0.35335	2.0365
0.63662	0.80096	1.1342	0.18842	0.068059	2.6226	1.7354
0.95755	0.84179	1.7581	0.19891	0.13335	3.7343	2.8544
1.8822	0.63054	2.1342	0.073182	0.067796	2.8112	0.20341
1.7413	0.62162	1.6934	0.20288	0.22529	0.42578	3.3136
1.0596	2.3228	2.4731	0.1155	0.10648	3.7423	1.1895
0.93873	1.0428	2.3092	0.12579	0.067761	2.5711	2.4274
1.238	2.0749	1.0157	0.062627	0.083855	4.9036	4.0022
1.5345	1.6679	1.0169	0.12137	0.085237	1.1995	3.0429
0.63378	1.0624	3.1495	0.001609	0.23352	0.59829	0.47046
0.84605	2.1895	2.0114	0.10695	0.16987	1.3164	4.0539
1.6397	0.95504	1.247	0.16089	0.038942	1.9623	2.097
1.0599	1.6219	3.2877	0.049084	0.23164	0.88676	4.1712
0.82622	2.099	3.8159	0.15507	0.15154	3.057	1.7098
0.59217	1.4619	4.4775	0.16608	0.21256	2.6541	4.6481
1.1401	1.9645	5.6154	0.12965	0.24604	0.63478	3.7511
2.4757	1.8345	4.6414	0.10539	0.29272	0.19205	3.0644
0.96288	2.3758	4.2155	0.23387	0.29308	1.6882	1.4473
0.8835	1.3798	1.1736	0.040815	0.057907	3.9697	1.6947
1.457	1.7522	3.8789	0.23492	0.19541	4.305	3.6734
1.6934	2.3857	1.1453	0.16234	0.19482	2.5049	2.2105
1.705	0.69791	1.1587	0.020088	0.11341	3.6174	3.0998
1.3598	1.4351	2.9681	0.17475	0.11829	3.3358	0.25997
1.3125	1.0975	3.6541	0.035556	0.0053851	1.5116	4.6909
1.4179	1.3868	5.1219	0.018994	0.081301	2.0837	1.0116
0.67022	0.52528	4.5841	0.014005	0.037689	0.048886	0.14291
1.1536	0.93431	1.674	0.089928	0.22666	1.6833	2.8796
0.71161	1.6077	1.0468	0.16667	0.11367	1.7956	0.23311
1.2682	2.1805	2.9263	0.25001	0.1721	1.3942	1.7742
0.58646	0.51145	2.3211	0.04537	0.23694	1.9728	4.0486
0.95988	0.97417	3.8992	0.0035695	0.036338	1.7401	1.1537
1.1762	2.1815	3.9773	0.051041	0.023174	3.3155	1.6796
0.63325	0.80712	5.6469	0.017156	0.039585	0.65778	4.1694
2.0289	1.0015	2.4786	0.11747	0.35839	2.282	2.9833
1.4933	0.70383	2.2997	0.18279	0.14629	1.598	3.7197
0.86179	0.82847	1.64	0.055484	0.075348	3.4266	4.4921
0.72369	2.0508	1.3859	0.0039732	0.22447	1.6912	4.0952
0.7858	1.0727	4.8531	0.015991	0.13672	2.4891	2.5299
1.4171	2.0569	1.2995	0.13392	0.29051	2.6343	2.9936
1.3607	1.513	2.1099	0.14791	0.022342	0.57446	0.42395
0.74015	2.1888	2.09	0.050628	0.15487	2.1813	4.2096
0.51225	1.0018	3.0032	0.079422	0.12924	1.333	0.11282
1.7691	0.78223	2.0461	0.065616	0.20056	4.6281	1.3924
1.2109	1.3697	1.2352	0.15296	0.37918	3.3623	0.51663
0.86896	1.81	4.2795	0.21125	0.066808	1.1515	3.8582
0.65187	1.3394	4.8647	0.085414	0.065298	0.20978	4.2093
1.5443	0.71328	2.8389	0.046553	0.20061	1.4827	1.7782
1.1721	1.6462	4.7747	0.2408	0.10313	3.4004	1.321
0.71711	1.2398	4.1807	0.14363	0.11647	0.73099	4.7319
1.5499	1.6028	1.4643	0.055052	0.048844	0.64224	2.6408
1.1016	0.52514	1.6454	0.11151	0.1003	0.9295	1.3761
2.3497	0.88339	5.5445	0.11081	0.11453	2.9629	2.1278
1.9737	2.1373	1.4872	0.12448	0.20004	1.0198	1.8084
0.6031	1.01	5.1402	0.12101	0.17283	1.3656	1.968
1.7721	0.56314	3.2686	0.20566	0.17969	1.8822	2.2781
1.3725	2.1089	2.4749	0.13741	0.29052	2.1201	2.4916
0.6525	0.86176	2.7947	0.21162	0.10644	2.8483	0.71627
0.75437	1.228	1.7381	0.2223	0.18907	0.045298	1.7153
0.75806	0.64934	1.3553	0.15237	0.075919	0.26334	3.4203
0.62067	0.60896	5.5652	0.2606	0.050229	0.23381	3.1839
2.0547	1.7296	1.1527	0.10369	0.15063	1.4121	0.97874
2.4613	1.2233	3.9723	0.11426	0.32689	2.7824	3.6641
0.5583	0.55585	3.5733	0.057508	0.10896	0.1678	1.9903
1.064	1.9159	5.8942	0.027141	0.11309	0.21329	3.5957
1.0357	2.4101	3.4959	0.08096	0.22384	0.33414	0.68477
2.0972	1.2286	2.968	0.095938	0.10446	2.2474	0.85212
0.77038	0.88392	4.3363	0.14308	0.29422	1.2206	3.4034
1.0707	0.62793	3.401	0.029992	0.28607	3.9107	3.0008
1.038	1.4132	3.9014	0.06356	0.19811	2.0216	3.2569
0.89837	1.5176	2.7722	0.043854	0.0012565	1.7938	2.0445
0.70195	0.62478	5.6437	0.17164	0.061095	0.41815	1.4133
1.0817	1.4774	2.5787	0.050862	0.24176	0.0016522	0.85507
1.5962	1.8837	5.6576	0.075891	0.06615	2.462	2.2639
1.3025	0.98231	4.7983	0.21499	0.042314	0.83492	3.2942
0.92929	1.9768	4.4316	0.1083	0.0033181	2.5724	0.12848
1.3291	1.7964	2.924	0.15176	0.089121	0.8522	3.1947
2.0496	1.7082	1.7334	0.16245	0.17753	0.81046	3.367
1.2083	0.7712	1.0029	0.15947	0.29002	0.93127	0.16141
0.57167	1.857	4.614	0.32573	0.12036	1.6353	3.1198
2.2218	2.0924	4.5823	0.17553	0.18765	3.7246	3.3785
0.76439	1.3546	3.3882	0.10485	0.3753	2.7917	0.48039
1.5046	0.71348	3.782	0.028113	0.17707	1.5496	1.6624
0.77395	0.90821	1.212	0.05861	0.20713	3.0734	2.608
1.0561	1.5183	2.0979	0.17069	0.054627	1.156	2.6482
2.3454	1.0504	1.0151	0.28995	0.12365	2.9404	3.8181
1.294	0.86958	2.5674	0.099608	0.38391	1.4237	1.3558
0.9803	1.6287	2.3253	0.11614	0.032805	2.7212	3.992
1.4464	1.2008	2.1645	0.063457	0.2083	2.3673	3.3304
0.64423	1.7133	2.533	0.21241	0.22163	0.47289	1.2732
1.9298	2.0997	3.724	0.12905	0.062146	2.4942	4.2728
0.62664	1.2431	3.3281	0.2984	0.12129	1.4622	2.6561
1.1952	1.5274	4.4534	0.0062354	0.14105	2.6922	2.3742
1.6179	1.233	4.9343	0.027492	0.08649	3.028	3.5975
0.83011	1.2974	4.2849	0.075423	0.36628	2.919	3.8374
0.65149	1.8696	3.3932	0.11774	0.15911	3.5418	1.7417
0.85029	1.2053	1.732	0.11631	0.13141	1.9644	1.0424
1.1746	1.5205	1.1338	0.094857	0.062891	2.2585	1.0229
0.77048	0.50679	3.1829	0.1442	0.24463	1.4029	4.8576
1.3051	1.5469	2.0821	0.11099	0.31218	1.1889	2.5586
1.7246	1.2381	3.0322	0.14827	0.22162	0.69279	3.5905
1.4112	1.6581	3.4809	0.3561	0.21607	1.8993	1.7437
0.5291	0.78575	2.1957	0.095322	0.016188	0.25578	3.2909
1.7483	0.86951	5.5678	0.15731	0.25118	1.358	2.6418
0.92167	1.2472	2.3001	0.12166	0.10406	2.278	3.6666
2.4706	1.0571	2.7289	0.077399	0.17762	1.4163	1.5122
2.3118	1.0217	2.8153	0.19013	0.18528	2.9385	1.1909
0.94847	0.80389	3.3408	0.01846	0.18762	4.7186	4.9368
1.9217	1.5411	4.5006	0.20166	0.03312	0.074124	2.8641
0.87115	1.0771	4.6822	0.15687	0.11821	0.037549	1.8821
0.57449	1.5896	2.0498	0.078214	0.015085	4.2574	1.1957
0.95121	1.1193	2.1323	0.14352	0.12098	1.1936	1.1376
0.64037	2.2462	1.4518	0.11913	0.21425	1.6734	2.0831
1.8993	1.5157	1.5537	0.10881	0.22917	1.8577	2.2361
1.4912	1.6722	2.2978	0.020309	0.0074292	2.2693	2.1858
2.4574	0.67425	3.821	0.029929	0.012873	0.2637	3.2112
0.78589	1.2173	4.6784	0.26051	0.1739	2.0103	4.0375
1.7308	0.9064	5.5699	0.013994	0.089872	4.2772	4.0337
0.85682	0.94015	4.6025	0.11996	0.16232	3.241	1.6475
1.8441	1.199	2.8217	0.191	0.21906	1.2584	2.6786
1.2059	1.5296	2.3308	0.18727	0.05313	2.1809	3.4574
1.1067	1.4608	2.9622	0.0158	0.16162	1.9971	0.2751
1.9584	0.52482	4.618	0.11241	0.025367	2.6676	0.78594
0.73352	1.6707	2.6437	0.07018	0.060424	2.636	4.3352
1.4186	1.4136	3.1123	0.17495	0.37615	1.17	0.49802
0.84086	1.3125	1.5998	0.090695	0.20605	1.2939	4.8812
2.2406	2.1973	5.226	0.065008	0.10214	0.65161	0.85467
1.673	2.3016	3.2797	0.061956	0.14449	3.4764	1.535
1.1886	1.4067	3.5911	0.16626	0.09105	4.1056	2.0802
0.82965	0.56821	1.9122	0.036598	0.052425	1.4716	1.3165
1.8091	0.56642	3.3786	0.012062	0.23172	3.5146	3.5346
0.60427	0.52156	1.2761	0.0022931	0.28154	4.0649	0.56452
2.2023	1.4787	3.2153	0.16648	0.17351	1.9513	2.088
0.82326	1.7475	1.9588	0.22852	0.02275	2.343	1.8579
1.4859	1.2313	4.9304	0.21386	0.055765	3.1932	4.3728
1.1804	2.1758	1.0053	0.26871	0.18169	2.5073	2.3613
1.2635	1.594	2.7339	0.2381	0.074769	2.1144	3.1747
0.89198	0.92464	1.909	0.013032	0.16452	1.0688	1.001
1.6159	1.7349	2.7523	0.182	0.17126	0.081723	3.2898
1.1654	0.69503	5.2049	0.021724	0.11282	1.2051	4.5661
0.50446	0.52812	3.0351	0.1221	0.067312	2.2959	2.6706
0.96107	2.1699	1.2068	0.13505	0.024331	0.24056	2.788
1.6937	1.3002	3.8425	0.061854	0.17576	2.4629	0.45791
1.5233	0.59757	5.9376	0.13825	0.12088	3.4976	0.77166
1.194	1.5558	3.9481	0.064757	0.19106	0.28474	3.5856
1.6861	1.8328	3.1255	0.010271	0.15941	2.4203	1.4455
2.0125	1.543	1.9322	0.053895	0.16692	4.3233	2.2879
0.83672	0.74085	3.4957	0.0028309	0.28841	4.5823	2.3044
0.86601	1.014	2.0086	0.045646	0.36791	1.745	0.76771
0.96307	2.2343	1.3481	0.18617	0.15074	0.37008	0.062924
0.69846	1.465	1.517	0.11592	0.088737	1.7654	1.887
2.2939	2.0106	1.94	0.034156	0.20122	2.4021	4.5456
1.2523	1.1955	2.4562	0.21441	0.2502	3.726	3.8499
1.246	1.9466	3.8637	0.24587	0.16616	2.8699	2.9575
0.80279	2.0386	2.6616	0.16912	0.051347	0.70833	2.0402
1.0198	0.53588	3.0182	0.27018	0.2199	4.2323	3.4596
0.60926	2.2237	1.5437	0.2252	0.043279	1.757	1.2284
1.7254	1.8542	4.0454	0.051664	0.3261	0.76342	2.3212
2.2564	1.3651	1.9602	0.28132	0.19109	0.71166	3.3156
1.3015	1.8969	5.5974	0.20024	0.007271	1.1622	4.9183
1.1366	1.6428	4.1628	0.179	0.02625	1.4978	2.8011
0.51877	0.83092	1.6799	0.14707	0.14301	2.5655	2.04
0.82721	1.3413	2.4005	0.0030359	0.12825	2.0844	1.1235
2.2381	1.2239	2.2675	0.2692	0.15311	3.9618	1.65
1.2499	1.4315	1.8747	0.16023	0.18306	1.7777	1.753
1.6857	0.50618	2.9652	0.10371	0.097649	2.2658	1.3655
1.2742	1.5684	2.1861	0.062634	0.14753	1.3867	3.928
1.0451	1.0518	1.9294	0.094769	0.048865	2.5968	0.73122
2.1401	1.1495	5.2596	0.086821	0.069357	0.57637	4.577
1.9685	0.68807	3.3594	0.071874	0.23297	1.2623	0.42447
0.89436	1.4698	1.7243	0.19364	0.17186	3.2246	2.2391
1.7759	2.1766	3.3213	0.018823	0.03599	3.1276	2.0444
1.3475	0.67971	1.3036	0.10535	0.019509	3.6393	4.0271
0.79615	1.2616	4.1887	0.057571	0.24347	1.6836	1.838
1.2679	1.2761	4.8107	0.18253	0.092299	1.7173	2.8682
0.70172	0.62857	3.4165	0.011204	0.022913	1.0712	1.9158
1.7201	1.6926	3.1137	0.060487	0.2263	3.2275	1.3335
1.0792	2.2931	2.7372	0.10984	0.19387	0.85841	0.64023
0.51443	2.3477	2.6898	0.11777	0.13591	2.0554	1.4672
0.95157	1.5302	3.4499	0.056773	0.028282	1.6399	2.5738
1.247	1.412	2.5106	0.22576	0.24222	1.3118	3.2204
0.89429	1.3945	4.5634	0.28392	0.12912	0.78809	3.0561
1.0759	1.133	3.2597	0.009745	0.12708	0.38813	2.8315
0.5647	1.2147	1.3806	0.12332	0.20728	4.2552	0.96058
0.50762	0.89804	4.9009	0.068322	0.078794	0.48298	1.4065
1.8544	1.374	1.5218	0.028626	0.35392	4.2531	0.62566
0.67772	0.99188	1.25	0.03088	0.027968	0.62723	4.9454
1.714	1.8473	1.0185	0.078416	0.1455	2.3722	4.6098
1.0401	1.4041	2.5377	0.1038	0.27606	0.71702	4.7307
0.61047	0.91409	1.3067	0.052519	0.30067	2.318	4.4852
1.5837	0.59496	3.6413	0.22242	0.10351	2.4145	4.7073
2.3159	0.5111	3.09	0.22975	0.064447	1.0617	1.4025
1.3326	2.2992	1.0439	0.019942	0.039878	2.0242	2.3586
0.5174	2.3101	1.0779	0.12256	0.055454	2.6425	1.2095
1.7273	0.62263	1.9227	0.09265	0.033098	0.29773	1.5745
0.99375	1.0181	2.5469	0.20294	0.35664	4.7892	1.6295
1.2759	0.83125	2.3488	0.28001	0.15983	0.36429	3.2958
2.0646	1.24	2.3543	0.011744	0.013499	2.06	3.6304
1.6192	0.76258	2.4225	0.086489	0.12216	3.0938	4.4379
2.2698	0.55208	1.6271	0.05908	0.27552	0.49575	1.0983
0.89095	1.4507	2.9402	0.14293	0.13703	0.85977	3.3614
0.77947	1.9512	1.9041	0.021323	0.16514	1.2859	2.9813
1.8583	1.6329	1.7882	0.052431	0.20905	1.9251	3.3553
0.71558	0.82968	4.0305	0.19656	0.07562	2.1342	1.3888
0.5914	1.8697	4.2145	0.15928	0.028957	1.9717	0.90559
0.82752	1.2516	1.3449	0.11976	0.076901	3.0054	2.7818
1.8634	1.0164	4.5155	0.033696	0.032408	1.0595	0.058618
1.4627	1.054	5.4157	0.049268	0.0044809	3.6002	4.8499
0.50355	0.68722	4.0147	0.22775	0.15926	0.23499	0.47815
1.4369	1.0138	4.5234	0.10773	0.16067	2.2451	3.4425
1.9025	1.5668	1.2125	0.13935	0.012415	3.452	4.3203
0.57477	1.1018	1.4092	0.12073	0.1158	1.8594	1.2575
0.62278	1.1706	5.3424	0.08067	0.30701	2.1225	1.3487
0.75823	1.8912	3.6902	0.15217	0.091686	2.779	0.88907
1.0947	2.145	1.0712	0.1401	0.11387	3.122	0.72149
0.72037	1.7076	3.3676	0.21269	0.34004	2.7969	2.6994
1.5834	2.1238	1.2887	0.083753	0.083936	0.63395	2.3269
1.6191	2.3584	5.2087	0.061467	0.080862	2.1395	0.64397
0.99502	0.58449	1.7695	0.10235	0.14046	1.4296	3.7513
1.8738	2.0915	5.2673	0.14181	0.033369	1.9959	0.50206
1.0938	1.5185	1.9394	0.053271	0.23224	1.0276	3.4792
0.59752	1.1501	3.2976	0.18859	0.32907	2.6021	2.8846
2.1304	1.7062	3.322	0.18487	0.44899	0.72834	4.4717
1.4281	2.2519	1.9065	0.12608	0.14113	1.9786	3.578
1.5505	1.9901	2.2667	0.12527	0.3494	1.1747	2.9999
2.0818	0.91365	5.3451	0.19541	0.14241	0.38772	0.49345
0.91546	0.95435	5.1082	0.13564	0.077416	3.1091	3.4736
1.2011	1.3263	5.5907	0.39503	0.15639	1.0111	1.3514
1.7318	1.2196	1.1395	0.17489	0.20933	0.043075	4.4881
1.0759	0.87082	2.6246	0.092185	0.10761	1.3251	0.2524
1.4667	1.4297	1.3142	0.27633	0.19743	1.3148	0.37446
0.55176	1.0551	3.5919	0.29831	0.098282	0.72591	2.5639
0.85239	1.1834	1.6216	0.11593	0.055487	4.0954	1.7484
0.71021	1.3034	2.0582	0.34228	0.10299	0.43305	2.3718
1.5557	1.5826	2.3653	0.10901	0.053298	1.0189	3.4276
0.54742	2.2184	3.7622	0.1013	0.075712	0.065157	4.7987
1.1383	0.53824	4.041	0.1691	0.238	0.38231	0.90333
1.2723	0.76904	2.5129	0.14196	0.14983	0.22526	2.0948
1.2734	2.1082	1.0627	0.15405	0.16517	0.57378	3.6447
1.5104	0.50875	1.161	0.043434	0.045388	2.7508	1.6794
1.4724	2.1999	2.1886	0.12755	0.14207	1.5864	2.5072
1.2366	1.9917	1.413	0.088403	0.11111	1.7697	4.5547
1.1656	2.0254	4.6318	0.075159	0.1565	0.42214	3.3884
0.64443	0.6023	1.548	0.079995	0.27147	2.6679	2.5728
1.094	0.56233	4.7605	0.028062	0.18377	1.1689	2.4147
0.55645	1.2472	4.592	0.020402	0.12986	1.304	2.6354
0.66923	0.95821	2.151	0.18904	0.12372	2.9882	3.2304
1.0764	1.4094	2.9678	0.0029918	0.077004	3.306	2.2042
0.77986	2.1993	5.3094	0.22174	0.46609	2.9042	3.0332
1.6176	1.2182	2.0831	0.015498	0.0059371	2.3729	1.767
0.5413	2.2286	4.0743	0.022049	0.040432	1.2082	1.8504
0.89063	1.1437	4.1265	0.0094306	0.064886	1.316	0.80594
0.84443	0.53122	3.5743	0.11375	0.084655	0.77204	0.96227
1.4977	0.98174	3.1054	0.20034	0.16011	1.2427	4.6308
2.1213	2.0446	5.7464	0.050617	0.19249	3.7631	1.1593
1.6661	1.4947	3.2285	0.10738	0.093794	0.1636	2.4686
1.4109	0.54859	2.7847	0.11768	0.14269	2.4902	0.65923
0.86571	1.1709	2.8935	0.07894	0.43469	2.3375	0.73905
1.03	2.3563	5.3001	0.12403	0.2508	0.033176	4.7316
1.8021	1.3185	4.6741	0.21867	0.17004	1.3638	0.70335
1.3225	1.5735	2.3678	0.042614	0.22798	0.014514	3.5473
2.3567	0.63545	3.488	0.13282	0.026813	2.2293	0.49607
0.94274	0.88394	3.043	0.064869	0.23813	3.4813	1.4903
1.4327	2.3604	1.9316	0.074617	0.068034	0.37559	2.8687
1.6089	2.3576	2.7759	0.073749	0.026319	3.8725	4.7469
1.6553	1.7483	3.2534	0.23953	0.21285	2.6716	0.89022
0.84899	1.8134	3.5829	0.16205	0.21021	1.3707	0.84552
0.7408	0.70711	3.5429	0.04833	0.14925	0.87428	3.8327
0.82002	1.6637	5.5084	0.04039	0.020342	1.965	0.97281
1.3931	0.71454	3.718	0.11584	0.20916	1.103	2.8139
1.1747	1.9713	1.9207	0.10424	0.01624	1.4639	0.26119
1.3421	0.78289	2.3179	0.12983	0.10098	0.76714	3.2217
0.57234	0.55103	4.277	0.2638	0.21416	2.2425	2.8419
0.57452	1.6687	1.0349	0.088641	0.048018	2.5036	1.3373
2.3444	2.0995	3.3361	0.18964	0.31093	1.7835	0.1995
1.6186	2.4003	1.5455	0.0056971	0.39476	2.9216	2.3985
0.92752	2.2229	3.7946	0.23988	0.0046757	0.50431	2.8944
1.8647	1.1774	4.2043	0.1455	0.13607	1.4984	4.8959
0.53079	1.5336	2.8301	0.083631	0.19847	2.6475	4.4165
0.70497	1.0426	2.5425	0.16703	0.012913	2.3201	0.86863
1.1024	0.81686	3.8996	0.036097	0.16397	1.0611	3.9857
0.84115	2.2684	3.6731	0.13352	0.22857	1.4767	1.8139
1.4664	1.3357	1.1745	0.095082	0.26429	3.4552	0.63272
1.2397	0.90059	3.9947	0.12962	0.21456	0.24066	1.6429
0.89944	2.2162	1.6703	0.061574	0.17805	2.467	4.0589
0.97952	2.4798	1.5413	0.083713	0.15324	1.8898	4.9627
2.0688	1.3921	2.2686	0.048538	0.14636	1.2024	3.8327
1.0859	1.8889	2.8468	0.031504	0.033896	1.3561	1.5086
0.50059	0.83927	2.7796	0.14044	0.23888	2.4999	3.9675
0.70181	0.9242	2.1565	0.10173	0.18936	1.0967	1.8391
0.99825	1.3783	4.3617	0.051833	0.26574	1.2981	2.1289
1.294	1.7452	1.4571	0.15513	0.11646	1.2648	1.6698
0.9429	0.7433	3.6608	0.16394	0.060771	3.1376	0.12575
1.1545	2.232	3.5271	0.17206	0.035686	2.2321	4.6983
1.2396	2.3585	2.7771	0.093028	0.15174	2.826	1.2497
1.2242	1.5081	3.2001	0.12203	0.2291	2.9741	0.19259
0.59177	1.6187	3.2911	0.0054382	0.11874	1.4999	3.2702
1.7564	1.5148	3.4817	0.0051633	0.14424	0.4339	0.67543
0.70077	1.2354	1.9564	0.056471	0.038954	0.24985	4.8632
0.63781	1.3241	2.3247	0.18947	0.010515	3.3361	2.5846
1.0947	1.5342	1.5635	0.11866	0.34138	0.54579	1.2995
0.97821	1.3827	3.4306	0.18017	0.30464	1.2835	2.1164
1.635	1.6181	2.92	0.25932	0.13436	0.69127	3.3773
1.4527	1.0457	3.8231	0.067597	0.076728	0.77498	1.4755
1.6821	2.0662	2.2381	0.084891	0.28756	2.7428	0.59654
0.51341	2.0664	3.4167	0.11257	0.23879	3.3023	2.6473
0.58836	1.5745	1.1015	0.016341	0.31002	2.229	1.7946
1.655	2.2557	1.9215	0.09707	0.10522	2.7188	1.0238
1.3405	0.86191	2.8755	0.044851	0.025394	1.0576	3.4585
0.77561	2.2659	3.3318	0.083746	0.26544	0.74658	2.7794
0.58259	0.84824	3.7586	0.060901	0.32468	4.5952	3.8658
1.0528	0.84271	1.1699	0.2408	0.11911	2.6281	1.7634
1.0788	1.3547	3.4303	0.32989	0.15897	4.2435	0.097557
0.6657	1.2665	4.0367	0.055336	0.18995	0.24058	4.9977
0.80166	1.4587	3.3538	0.11949	0.22124	2.5551	3.6312
1.642	0.54158	2.2764	0.14632	0.099467	1.8799	2.7052
1.5399	1.7443	1.1965	0.14772	0.069819	1.3695	2.1725
1.2653	0.98	2.7582	0.13102	0.092667	3.1093	3.0129
0.82395	1.4538	1.4158	0.11772	0.30302	3.603	3.4547
1.0838	2.02	3.994	0.15767	0.38994	1.6344	0.78186
0.91268	2.2497	3.4508	0.13456	0.13211	2.2045	2.3339
0.97727	0.93075	4.5831	0.068171	0.075385	2.1209	4.4091
0.7076	0.52289	2.4551	0.17784	0.00467	0.45364	0.91959
1.4832	0.97018	2.9825	0.11576	0.074134	0.72526	2.4065
0.94684	1.0884	3.1667	0.1674	0.065133	2.2369	0.53718
0.58204	2.0297	2.9367	0.10307	0.2482	1.7676	2.968
0.67619	1.9124	4.7471	0.28129	0.085743	1.6106	4.9967
1.7536	1.0499	2.5401	0.30212	0.18246	1.1172	1.5164
1.3729	0.61771	5.0872	0.033808	0.058655	0.076118	2.7887
0.73314	1.4229	2.4543	0.18496	0.17378	0.43506	0.30183
1.6985	1.5259	3.9676	0.19006	0.13206	4.2644	4.2476
0.60503	1.6258	3.106	0.14661	0.14295	1.8933	0.8386
0.9028	1.2422	4.4985	0.10522	0.0085127	0.21558	2.4516
1.0118	0.64517	3.1232	0.037123	0.22729	2.4442	2.4533
1.4309	0.76572	4.5437	0.043081	0.10625	3.4978	2.237
0.70399	0.76124	2.3087	0.35236	0.14662	4.6578	3.1197
1.2632	2.1786	3.1361	0.13569	0.28623	0.62896	1.8014
0.58994	1.9884	1.874	0.086903	0.05808	1.0478	4.5789
0.7053	0.96123	4.3233	0.13039	0.028267	2.6675	4.3478
0.63544	0.72513	3.1485	0.11388	0.15658	0.19949	2.9586
0.71261	0.50623	2.2106	0.049879	0.12647	1.5755	2.8039
1.859	2.357	1.9486	0.27065	0.12519	1.5873	0.1159
1.2036	1.0021	3.3479	0.10248	0.098375	1.0276	0.33994
0.74527	1.5558	4.7046	0.057238	0.18082	0.25061	2.5278
1.8641	2.1194	4.4554	0.18115	0.2111	0.42138	0.51568
0.65709	2.281	4.7011	0.094327	0.11286	1.2738	1.7034
1.8536	0.83969	3.4507	0.16227	0.037249	2.6813	4.4151
1.4645	0.96963	4.0909	0.056628	0.15844	2.7159	3.0209
0.73051	2.2643	5.046	0.11847	0.031378	0.36642	1.2176
1.6404	1.1063	1.9245	0.045198	0.12879	2.1864	2.4809
1.385	1.5359	3.6612	0.081003	0.052567	3.5804	4.6265
0.82574	1.9267	1.9798	0.044466	0.066793	0.30936	0.39529
0.74492	0.87247	2.813	0.12456	0.21125	0.49953	2.8571
1.7882	0.88162	1.0489	0.040907	0.12142	0.87734	3.4066
0.7159	1.3923	3.3823	0.084531	0.31038	0.45797	3.7646
1.4254	0.9839	1.1916	0.066396	0.15595	3.8517	3.2851
0.57797	0.54617	3.8709	0.1197	0.067635	3.2344	3.141
1.2095	0.94073	3.1684	0.14244	0.112	4.8084	2.7066
1.5441	1.6765	3.0337	0.17152	0.23491	2.3052	2.8925
0.80571	1.0323	1.2654	0.16394	0.15292	4.1768	0.62502
2.32	0.58253	3.5323	0.035776	0.04378	1.7225	4.6939
1.6306	2.0559	3.2367	0.09311	0.052939	0.77107	0.61957
1.461	1.0876	3.3683	0.14257	0.13899	3.7099	0.34524
0.7806	0.84017	3.1454	0.14498	0.17999	2.63	2.5221
1.2757	1.6646	1.0209	0.1417	0.17519	3.0029	2.2475
0.76163	2.2651	1.9777	0.064056	0.047605	0.35451	3.9065
1.3744	1.4699	1.5658	0.13732	0.075493	2.9012	0.79609
0.52673	0.57867	3.7874	0.25201	0.074296	4.4209	1.0429
0.71199	1.0948	1.162	0.074715	0.27644	2.6408	3.478
0.87501	1.3317	1.7966	0.10881	0.046673	3.7946	1.6847
1.4692	1.5981	3.6791	0.11059	0.023077	2.2521	2.1741
1.4294	1.2145	2.5507	0.016441	0.17224	2.4415	0.24997
1.7746	0.96427	4.6341	0.13087	0.32746	2.0768	0.18173
0.95269	1.9441	1.1301	0.15843	0.0055734	3.4057	0.6612
1.0776	1.0008	2.0892	0.28434	0.16764	1.05	3.0351
1.0281	1.1978	2.6127	0.069556	0.035056	0.25848	2.1889
1.1849	1.262	4.8541	0.12568	0.1043	1.653	2.6908
0.79468	0.71623	3.3187	0.14695	0.28004	2.0277	2.0464
0.78061	1.4321	1.6648	0.20886	0.12328	3.1439	3.0889
1.2228	2.2854	4.4684	0.31473	0.06271	1.5753	1.316
1.8679	0.73512	2.8594	0.1086	0.13138	1.8993	2.8293
0.85601	2.3073	1.02	0.21206	0.1898	1.1119	2.3594
0.52274	0.90666	3.2562	0.096647	0.036923	0.10128	0.64538
0.6811	2.0934	3.5225	0.10958	0.18176	1.6282	4.1382
1.5654	0.50224	5.0015	0.056477	0.096168	1.1868	4.5945
1.3428	2.2587	4.6595	0.011096	0.19052	2.0484	0.92922
0.73543	0.84608	1.7542	0.14164	0.085175	1.6477	3.8653
1.8125	0.80124	2.0873	0.14521	0.12052	3.1215	4.339
1.7838	0.63507	4.7351	0.27247	0.15209	2.9992	1.9654
0.6547	1.5248	5.4749	0.030709	0.22011	2.955	2.2962
0.58141	1.8745	4.4188	0.19827	0.1656	1.8588	2.9048
1.0192	0.8135	1.9063	0.17761	0.11313	0.10003	3.1487
1.5061	1.2666	1.4136	0.33012	0.079844	4.1832	1.1337
1.6774	1.3105	4.6623	0.089492	0.075732	0.1155	0.28513
2.4367	0.83663	4.2335	0.006223	0.25684	1.6804	4.1453
1.6071	1.7935	1.4967	0.089684	0.0095084	0.28549	1.8302
0.79209	0.72388	2.6187	0.010274	0.22337	2.0268	1.6229
1.1621	2.4137	4.6028	0.12913	0.17373	2.2598	3.6431
0.86627	1.3113	1.7738	0.1088	0.04598	0.11805	3.1434
1.0874	0.77772	3.9868	0.2559	0.0073926	0.61234	3.2217
1.6685	0.55768	2.3743	0.053006	0.0079463	3.0944	4.2141
0.67792	1.5012	4.7518	0.018578	0.085306	0.41217	0.044351
1.2327	0.76907	5.3541	0.039271	0.080246	2.5883	3.4223
1.5632	2.3735	1.0428	0.078496	0.29972	1.6881	0.5102
0.85532	1.6308	2.0794	0.21007	0.058597	0.91389	2.4772
0.95284	1.2908	3.5291	0.17805	0.34102	4.9987	2.7346
1.1136	1.6062	2.3468	0.038297	0.14041	0.20711	2.1847
0.62977	1.0665	4.4281	0.24712	0.047616	4.8836	3.9423
0.5525	1.2902	2.0562	0.0054566	0.25206	0.29323	1.2796
0.96878	1.3787	5.468	0.14187	0.36226	3.2342	1.9153
1.7669	0.86931	3.6178	0.067103	0.050418	1.6816	2.7517
0.71585	1.679	4.8537	0.073667	0.27475	2.0686	4.8928
1.8666	2.3822	5.1101	0.047355	0.25825	1.5143	0.050649
0.65148	1.4692	1.2534	0.08415	0.26948	2.5759	2.0929
2.4042	0.52914	4.3479	0.29884	0.33236	3.2199	0.0794
0.72862	0.68184	3.1238	0.245	0.41293	1.0327	2.2447
2.1579	2.1604	1.2972	0.065527	0.094824	3.3841	0.44121
2.4904	0.78983	4.0807	0.1001	0.19575	2.1615	0.67515
1.0068	2.3204	1.8514	0.1412	0.14048	0.15775	4.2809
1.9774	1.3266	3.6735	0.029279	0.094172	0.091438	4.8917
1.6532	1.6924	2.2248	0.00049786	0.095991	0.45381	3.9273
1.2094	1.6213	5.1351	0.1094	0.11213	2.5745	4.6816
1.3451	0.94652	1.5468	0.10777	0.19904	0.75474	0.12283
0.81419	1.279	2.1775	0.13446	0.17929	1.8255	3.8048
0.51178	2.1998	3.6213	0.15026	0.084862	3.5487	0.60213
1.6984	1.5382	1.7033	0.16576	0.29703	0.47417	2.4627
0.69154	1.5001	1.8002	0.07931	0.19645	2.929	0.55646
0.84248	1.236	3.0031	0.24866	0.15471	1.0614	3.4596
1.7627	1.2503	2.3683	0.13436	0.1145	2.3468	2.7951
0.81909	0.53179	3.0494	0.044754	0.19104	2.0322	4.3282
1.9453	0.99641	2.8719	0.016118	0.13772	2.6028	2.2635
0.93473	1.1137	4.4333	0.091972	0.29335	0.38012	2.637
0.55616	1.9663	1.042	0.047609	0.032652	0.82258	3.6873
1.7221	1.463	3.2471	0.10971	0.28775	1.0421	1.5975
0.59461	0.89458	4.018	0.17341	0.1533	1.7386	2.4245
0.59591	1.3478	4.7227	0.12374	0.045307	1.6829	1.1882
0.50192	0.70924	5.7889	0.23868	0.020246	2.3796	2.5533
1.4021	2.2745	4.4903	0.078249	0.090382	0.72423	4.1898
1.4251	1.4398	1.5438	0.22965	0.014157	0.31801	3.2813
1.0829	1.4935	3.72	0.12734	0.23168	0.80478	3.6056
2.0945	0.63835	4.4358	0.14219	0.36814	1.3169	0.86712
1.311	0.63022	5.0377	0.060792	0.025725	3.3613	0.34425
1.3412	0.98229	1.3134	0.16432	0.17691	0.25419	1.4228
2.3041	1.0951	1.0658	0.11263	0.0017663	2.844	3.2401
1.4259	0.6297	2.8724	0.10842	0.17754	2.1112	1.5491
1.6582	1.0517	1.3119	0.16329	0.18584	1.1238	2.1592
0.96513	1.4787	1.1302	0.19781	0.077031	2.6235	2.7035
2.4849	0.59737	4.851	0.19406	0.22106	2.1514	1.6906
1.6773	2.0279	5.5498	0.16225	0.10851	2.6436	4.6285
0.57574	0.50495	1.4405	0.10798	0.032685	2.8744	1.413
0.73243	2.4939	3.4119	0.0017056	0.20427	1.4436	1.3124
1.9312	0.53907	5.1709	0.23903	0.036294	1.3597	0.51386
0.55564	1.8244	1.3054	0.075896	0.0016383	1.934	4.7117
1.8652	1.3945	1.8371	0.11243	0.20991	1.4023	1.1932
0.71262	1.1704	2.8001	0.088334	0.13574	2.2963	0.39832
0.91331	2.2539	3.4136	0.077477	0.31923	3.4738	1.1367
1.2203	2.3726	5.737	0.17819	0.052785	0.46317	1.5853
1.6895	0.50254	2.7522	0.14422	0.051851	1.4947	1.881
0.66665	0.50102	2.4848	0.037964	0.073904	0.61989	4.9168
1.0787	1.1941	4.2766	0.26839	0.09431	0.042406	0.95228
0.5284	0.69686	4.3341	0.12243	0.18189	0.90769	1.8187
1.772	0.83366	5.4948	0.078002	0.21955	0.012763	1.4834
0.80918	0.68374	1.4544	0.094078	0.29004	1.4804	1.4572
1.0836	1.4512	3.3551	0.10062	0.28417	2.1127	3.2545
0.67589	1.7328	2.9231	0.11772	0.16173	1.1916	0.52345
0.5555	1.4729	5.7824	0.11544	0.033257	1.6822	2.4061
0.53972	1.2508	3.6036	0.10966	0.17833	2.282	2.5906
1.2279	0.93403	1.2429	0.059741	0.089772	2.1338	3.2172
2.0689	1.2097	1.971	0.14731	0.1065	1.3275	0.96088
1.0265	2.2112	4.1292	0.1629	0.1352	2.9859	4.3799
0.74005	1.2379	2.0246	0.091515	0.13668	4.3164	3.0952
0.52262	1.8678	2.3351	0.086717	0.15433	3.0466	4.6066
0.96936	1.5908	3.0185	0.031846	0.048839	3.6814	1.0271
0.54115	0.75274	1.5139	0.10603	0.18457	0.24051	1.5791
1.1962	0.78184	1.5854	0.19006	0.10831	0.079564	2.1701
1.8934	1.319	2.8652	0.13437	0.18386	1.6433	3.624
1.5761	1.4929	5.9163	0.13359	0.2147	0.61373	1.72
1.6476	1.6399	5.8024	0.011153	0.10055	3.3726	3.018
2.2262	1.0365	1.1559	0.20841	0.22285	3.7564	0.77531
1.791	1.2576	2.8826	0.16189	0.46305	2.8811	0.056056
1.4491	1.9941	1.5091	0.062599	0.12203	2.7536	0.31853
1.2498	0.54597	2.6254	0.074776	0.32445	0.89749	4.1863
0.67929	2.4438	2.1684	0.064971	0.073897	1.4664	3.2837
0.64605	1.0172	5.0035	0.070156	0.12758	1.7522	0.47064
1.0711	0.60938	3.1825	0.14203	0.048075	1.0137	2.132
0.85434	1.1427	3.0155	0.23364	0.25418	2.0775	3.7611
0.66806	0.92021	1.0717	0.15425	0.071383	1.127	2.7393
1.4747	0.69152	3.2831	0.22829	0.060821	1.9459	1.4093
1.1297	0.77407	2.9446	0.086846	0.084717	2.037	1.6628
1.7285	0.81152	2.0688	0.10623	0.16554	4.4828	0.65761
0.71054	2.1966	1.9433	0.23196	0.078258	2.8099	1.7837
1.6967	1.6949	3.1497	0.037761	0.019737	2.2979	2.4718
0.67758	2.4698	2.6792	0.05338	0.13003	3.2334	4.3399
1.0854	1.5204	3.8308	0.088535	0.15428	0.84339	1.9864
1.3811	1.572	3.0785	0.11815	0.0057061	1.6157	3.8525
1.9271	2.4121	3.0392	0.15452	0.12573	4.4153	3.5306
2.1628	1.0039	4.715	0.26145	0.26686	0.94881	2.7845
1.3469	2.0222	3.1508	0.24198	0.024059	1.3794	0.60387
1.8804	1.2012	4.5881	0.17141	0.041471	0.50433	0.58071
1.0984	1.6735	3.3662	0.016977	0.25529	3.1234	2.6361
0.73618	0.93621	2.4378	0.074366	0.13367	0.9414	1.4342
1.2517	0.52749	5.8094	0.036764	0.12906	2.3482	4.3421
0.90227	0.88812	4.409	0.056926	0.078185	2.8695	1.613
1.5563	0.57267	4.3346	0.014778	0.18782	2.1403	3.3534
0.97484	1.3323	2.9955	0.089879	0.17098	2.5912	3.7113
0.86389	1.962	1.3063	0.18375	0.24976	4.2176	4.9417
1.2593	1.4404	1.943	0.057096	0.28894	3.2424	0.016292
1.9613	1.0416	3.3287	0.054666	0.15819	3.7804	3.8941
1.2624	1.2941	4.8934	0.23612	0.22358	1.7225	2.4123
0.81119	1.3287	4.4517	0.034231	0.25038	0.42261	2.2208
1.1911	1.0113	5.0959	0.16987	0.11379	0.59646	0.27083
0.59361	0.99724	5.1702	0.10942	0.023364	0.56705	1.1067
0.85953	1.996	5.7261	0.028947	0.15726	1.021	4.7774
1.4537	1.2294	4.1447	0.16139	0.23989	2.5206	4.4935
0.84249	1.6154	1.014	0.098337	0.23357	3.3406	0.10322
0.74245	1.5306	2.1385	0.060731	0.19728	2.4248	0.85247
0.6877	1.1926	2.3829	0.16122	0.011167	1.6461	1.4638
1.0341	0.58167	3.5686	0.13221	0.21983	1.0775	4.2198
1.2511	2.453	1.4561	0.090117	0.32212	3.583	3.0819
2.2043	1.1077	4.7861	0.10242	0.12148	2.2917	1.8464
1.1075	0.6601	1.8707	0.22939	0.17328	1.9951	2.5451
0.83367	2.1026	2.0993	0.27455	0.056658	2.4837	3.0444
1.4314	2.0161	2.2555	0.067253	0.20033	2.4662	0.79313
1.484	0.78565	5.9939	0.14634	0.076943	1.8624	0.24808
1.2956	0.78267	3.454	0.059246	0.037239	1.8002	0.72361
1.133	1.3259	1.6006	0.22932	0.28855	2.751	2.8779
0.97049	1.0719	2.49	0.12832	0.008859	4.6418	1.7077
0.66783	1.0279	4.4815	0.040548	0.065478	0.6588	3.8626
1.1457	1.5586	1.7785	0.26512	0.1559	2.4114	3.8086
1.1449	1.342	1.3298	0.22456	0.028374	0.98013	1.883
1.3001	1.2498	1.702	0.24795	0.34133	3.695	0.46181
0.66568	1.2303	1.0042	0.1335	0.023242	1.2295	0.44678
1.4183	1.9778	2.9822	0.12755	0.24836	0.77071	2.8467
0.81712	0.93705	5.2856	0.23911	0.057289	2.819	4.7275
2.1323	0.55604	4.1435	0.13634	0.08775	3.7842	0.66043
0.89576	1.7555	2.0658	0.22956	0.25214	1.9105	4.8665
0.80874	0.81598	4.3739	0.16817	0.1991	2.9528	2.742
1.3193	1.0512	2.3213	0.3558	0.18606	1.3593	2.5413
1.7446	1.5088	5.3253	0.011818	0.19727	0.49782	1.2824
0.52452	2.3838	2.3271	0.031718	0.079194	3.6079	2.8441
1.3083	1.4847	1.0148	0.0154	0.20218	0.46488	1.478
1.1974	1.3354	5.4161	0.092966	0.39091	0.80785	3.1141
1.3917	1.7602	1.2667	0.18051	0.10949	2.5327	3.4872
2.0591	0.52404	3.8603	0.084613	0.22	1.1678	2.8888
1.0404	1.7913	1.8014	0.091608	0.19984	2.2912	4.8006
0.99189	1.3732	3.7634	0.10283	0.3055	1.8075	1.5871
1.2558	1.1732	3.8574	0.01042	0.081476	1.1415	0.20779
1.0787	1.1184	1.0191	0.17161	0.042812	2.8798	0.87252
0.924	0.98756	3.1578	0.044887	0.12034	0.51485	1.9135
0.70198	0.69313	3.3344	0.035068	0.075165	0.1683	1.1708
0.50469	1.228	3.6184	0.064552	0.036117	1.1959	0.74455
0.97143	0.62974	1.9636	0.24653	0.29247	1.1455	2.1739
0.63074	0.71343	1.9444	0.030073	0.38059	2.2115	4.2853
0.92134	1.5969	2.3254	0.11075	0.068474	2.0814	0.91291
1.4778	0.5878	1.015	0.29539	0.22571	0.88462	0.61633
0.5517	0.75516	2.237	0.088018	0.026441	1.8125	3.2216
0.56862	1.8353	5.6547	0.25018	0.10481	0.9662	2.4388
1.2432	1.4531	5.6962	0.14403	0.016778	0.023333	2.7039
1.3739	0.85273	1.9022	0.010659	0.1427	0.093978	0.076781
1.9864	1.3465	3.7047	0.14215	0.054808	4.0197	4.8094
1.2272	1.408	2.6436	0.12052	0.16836	3.3945	2.2985
2.0536	2.3599	2.3324	0.2147	0.082732	1.4323	4.8444
0.69932	0.50396	4.7282	0.041651	0.14635	0.89587	3.9058
0.70562	2.3092	2.7752	0.091456	0.2164	1.6567	4.0449
1.6833	1.8986	3.6255	0.021359	0.17985	0.90506	2.581
1.8571	2.2392	1.4792	0.052934	0.308	3.0057	4.9563
2.0915	0.52827	4.0255	0.12049	0.20345	4.4613	0.41896
0.87886	1.359	1.7163	0.030372	0.074693	0.29954	2.7306
1.2927	0.59881	5.7415	0.23314	0.077092	0.073401	4.012
1.7558	0.74289	1.0258	0.095744	0.26221	1.7783	3.8259
1.3629	0.93092	3.3939	0.22943	0.13176	3.5294	0.91789
0.94806	0.86057	1.626	0.16058	0.23724	2.2211	1.8064
1.6607	0.67312	1.3087	0.10558	0.13714	0.71156	1.561
0.5305	0.54609	3.8835	0.16594	0.18452	0.59389	1.0512
2.4572	0.59291	1.1957	0.060815	0.27543	1.0962	2.2546
2.4324	1.4123	2.6787	0.14322	0.16688	2.3488	0.39746
0.82147	1.0712	2.3909	0.1211	0.36166	1.3037	3.1292
1.1495	0.95502	1.1891	0.055503	0.21422	0.23995	1.7326
2.146	1.9992	5.0956	0.052672	0.20381	3.6242	4.256
0.58346	0.61629	1.6202	0.051568	0.018381	2.681	1.9603
1.2667	1.4689	4.8536	0.020018	0.061558	0.52547	2.9735
1.2574	1.3117	1.2826	0.014558	0.18846	1.3515	3.2644
0.97268	1.5351	4.9674	0.071457	0.091921	1.2221	4.1151
1.1145	0.60343	3.8121	0.00038426	0.34494	0.047485	3.4309
0.82417	2.4134	2.545	0.26138	0.056384	2.2265	4.9776
0.76732	0.93569	1.6744	0.0029028	0.40555	3.6458	0.14774
2.3057	1.0759	3.3063	0.060005	0.0070497	3.1981	4.2424
0.93232	1.1024	3.6556	0.16253	0.1336	4.4634	1.0465
2.221	2.0517	3.9577	0.30309	0.13783	1.561	2.883
2.2956	2.2855	1.125	0.11507	0.13786	0.10245	1.6509
1.3979	1.4876	4.6587	0.10201	0.13279	1.7111	2.2791
1.8964	1.0633	3.4362	0.1199	0.17265	1.9236	4.344
0.76406	0.65083	5.0816	0.10907	0.083597	2.0633	4.8023
1.0722	2.3076	1.2529	0.099838	0.023926	0.10036	3.9331
2.0706	1.0197	3.7603	0.096173	0.18402	2.9842	0.84269
0.9349	0.54382	1.5948	0.27795	0.12032	1.4412	2.4022
0.51616	0.51198	5.0523	0.12554	0.079383	0.015193	0.53024
1.6657	0.93559	5.335	0.050669	0.1065	2.6835	2.776
1.5177	0.64158	1.9748	0.12748	0.099306	3.5978	4.0313
1.2637	1.0701	5.1581	0.12459	0.028944	4.1236	2.0429
1.807	1.6758	5.3164	0.12867	0.030683	4.0154	3.5083
2.0555	1.5318	1.5904	0.025245	0.096835	0.43724	2.9134
0.69498	0.50549	1.8725	0.025389	0.010967	0.12124	1.8399
0.55639	1.145	4.8586	0.14973	0.10426	4.0937	1.8994
0.62637	2.0864	2.7725	0.19146	0.17687	1.071	2.5867
0.83231	0.94579	5.3607	0.25635	0.20367	0.17709	1.9407
2.4304	1.4967	1.019	0.015124	0.16506	1.464	0.7174
1.0812	1.1527	3.9507	0.11434	0.10509	2.9653	4.6605
1.5603	1.095	3.1177	0.18268	0.19006	0.84738	1.0885
0.97512	0.67438	5.2208	0.067096	0.27236	3.0696	2.8692
0.97006	1.4754	2.4769	0.15513	0.19885	1.1554	2.2535
0.85348	1.5037	4.3879	0.023562	0.0031628	0.071085	1.7668
1.5485	1.9428	2.1967	0.040694	0.30747	2.0832	1.1052
1.1909	1.1749	4.8536	0.048072	0.036094	0.93561	0.010839
0.54869	1.5827	1.7675	0.074268	0.042499	3.8759	3.7881
0.67073	1.0236	5.0184	0.2451	0.13562	3.2759	1.3408
0.90091	0.92525	1.9499	0.13231	0.20497	3.3335	1.5212
0.88608	1.4774	4.1499	0.07732	0.096915	1.1546	1.5772
0.89809	0.73945	1.8631	0.12235	0.37799	3.6958	3.41
1.4264	1.8357	5.1424	0.014275	0.094917	2.4567	1.5968
0.52705	1.0214	1.3891	0.078882	0.27736	3.2391	1.2308
1.7284	0.90182	3.1884	0.22225	0.24017	2.3043	1.1798
2.0182	0.74099	2.3757	0.028834	0.079969	0.78987	1.3418
0.55061	1.7812	3.7418	0.26117	0.13162	3.0175	1.7884
1.6504	1.1287	3.434	0.13979	0.11365	0.30887	2.9494
0.70675	1.3262	3.5938	0.24215	0.10021	2.2792	1.3054
1.7514	1.3372	2.7232	0.034965	0.13086	3.3381	1.601
2.1133	0.68056	2.584	0.18062	0.22245	2.5428	1.6014
0.60681	0.7839	5.1118	0.15577	0.13505	0.61732	3.4491
1.24	2.4648	4.1884	0.042628	0.017037	0.49371	2.9263
1.7411	0.79702	2.8373	0.0889	0.18305	1.8306	0.19748
0.54351	0.94125	4.7501	0.17426	0.25295	1.9651	1.7647
1.2391	0.93087	2.6526	0.10384	0.21125	0.40622	4.7482
0.60313	1.0902	4.7082	0.030303	0.22772	4.3806	1.5824
0.56304	0.87253	1.7511	0.080919	0.20056	4.2303	0.1647
0.85454	0.86622	3.4758	0.038393	0.11468	0.34307	2.9161
1.9555	1.7588	2.1676	0.082498	0.10512	1.5122	2.0967
1.0454	1.1602	1.0759	0.21551	0.14933	2.1213	0.71037
1.6097	1.9848	2.0301	0.18063	0.09898	4.2536	0.60841
0.53059	0.97754	4.3476	0.13867	0.016462	3.132	1.5469
1.3427	1.5109	4.7618	0.31667	0.016959	0.058269	3.9106
1.5621	0.54485	2.68	0.060991	0.21948	2.2872	1.5911
1.4054	1.0734	1.5839	0.070603	0.035597	1.9041	3.1169
1.8259	2.2948	3.3073	0.015266	0.074519	2.0264	2.2855
0.52007	1.2613	1.4202	0.30137	0.14371	0.075221	2.7923
1.1048	2.1023	2.6503	0.2036	0.19537	2.0466	2.9175
1.2638	1.3379	3.3635	0.087751	0.18071	1.3724	0.023257
2.2536	0.65186	1.6883	0.21501	0.02446	2.2139	0.57987
1.1477	1.6692	1.0803	0.092005	0.38425	3.596	3.3014
1.5092	2.2647	3.1865	0.02742	0.12936	0.68134	4.264
0.74618	0.82534	4.6835	0.10231	0.032698	1.969	4.4617
1.0697	0.51977	3.1992	0.31808	0.12895	1.0843	3.8627
1.2056	2.2301	4.0647	0.03578	0.025407	0.49954	3.5458
0.85074	1.0027	2.9455	0.16896	0.12741	0.58004	1.431
1.3536	0.86756	2.4752	0.095771	0.021569	1.7181	1.6162
1.7714	2.2623	1.7875	0.06478	0.068399	1.5761	4.0653
0.60259	1.0193	1.4997	0.037232	0.25295	3.9506	4.6148
0.93904	0.86925	2.3282	0.1691	0.23066	0.57691	0.7564
1.026	0.93788	2.3095	0.11242	0.049509	1.2162	0.87837
0.69396	2.1801	2.088	0.20761	0.40427	1.1921	2.796
1.6607	1.6411	2.0443	0.25539	0.028618	2.4769	0.16966
1.1869	1.1206	1.9355	0.097276	0.068358	1.1304	2.821
0.58551	0.83671	5.9951	0.11067	0.32204	0.18121	1.1338
1.8339	1.747	2.0833	0.047716	0.0236	2.5173	4.3889
2.0577	1.5652	1.8432	0.029873	0.0093581	3.9373	3.715
0.61202	2.2383	5.0231	0.20712	0.23938	0.52551	1.9682
1.2992	1.025	1.9623	0.12837	0.21303	0.8735	4.5469
1.3194	2.4	3.8511	0.3146	0.067279	2.0826	3.3818
1.5603	1.2662	4.2387	0.13027	0.31404	0.76066	3.6577
1.0043	0.91921	3.3027	0.26747	0.22778	0.71791	4.0697
1.9001	1.5573	2.6911	0.099872	0.11571	0.016192	4.8642
0.91365	1.7269	1.2879	0.025991	0.091539	0.93007	3.2219
1.1832	0.99541	3.9586	0.16639	0.26231	3.6236	2.6351
1.6272	1.2198	1.4924	0.099766	0.27219	1.8533	2.0777
1.5365	1.9239	3.1898	0.1016	0.082206	3.3693	0.42366
0.75958	1.1233	1.1032	0.32606	0.38673	1.8411	2.9223
0.89259	1.3688	3.1046	0.079032	0.17975	1.1093	4.8537
0.68098	1.6251	2.9982	0.15389	0.067942	2.9746	3.7905
0.89199	2.4675	4.1465	0.026972	0.007971	3.3331	3.0011
2.0597	1.6729	1.1145	0.18877	0.33957	2.1462	2.631
0.77051	1.6444	2.8419	0.16063	0.030279	1.8349	3.5471
0.88488	1.8313	3.5953	0.099971	0.00030419	2.2498	0.49734
0.63448	1.2984	3.0351	0.020274	0.089408	0.4217	3.7064
0.80486	1.4793	2.8991	0.03938	0.023588	0.45708	1.0217
1.5123	1.9345	3.041	0.077785	0.11098	2.7404	2.4175
0.86915	2.1459	2.7072	0.2346	0.22494	4.1358	3.7834
1.1011	2.2715	2.4912	0.13253	0.080086	1.74	3.0424
1.7604	0.85949	3.4424	0.074487	0.090548	2.4037	1.4834
0.53986	1.0155	2.5012	0.16993	0.22628	0.013382	1.3945
1.2239	1.2812	2.0587	0.017719	0.31629	0.055794	2.2871
0.77723	1.0949	2.1095	0.12409	0.022131	0.072922	0.70393
1.7011	1.8646	3.5128	0.10367	0.17874	1.9239	0.50954
0.66126	1.081	1.4831	0.10361	0.039968	2.5492	2.752
1.9261	1.0978	4.3286	0.083977	0.25922	1.593	3.7174
0.5293	1.205	4.2013	0.092031	0.13306	1.1195	4.5521
0.69812	1.5921	5.2271	0.18303	0.03446	1.2566	1.9797
0.63358	0.9948	1.5265	0.036468	0.041914	3.321	4.2857
0.93649	1.1238	4.0925	0.02764	0.19037	0.46718	4.1398
0.55919	0.52811	2.0966	0.13454	0.096138	1.5867	3.7613
0.98612	0.65773	3.9515	0.10327	0.18	4.6022	2.1684
1.8906	0.65362	3.7444	0.089577	0.46165	1.9067	0.11091
0.99335	0.63121	2.7541	0.15798	0.1136	2.361	3.7335
1.8168	1.2492	3.3891	0.18239	0.070607	0.74713	4.4289
1.5275	1.2476	4.7289	0.037082	0.20648	1.3513	2.5848
1.6009	1.5601	1.9545	0.099859	0.096628	0.76365	1.566
1.0327	2.1186	4.5975	0.24102	0.14023	1.9207	3.179
1.1228	0.83087	2.9774	0.15919	0.15614	1.0748	3.1865
1.3707	1.5771	3.5917	0.054834	0.12575	1.3172	0.3888
1.0905	1.1184	5.0391	0.14797	0.14009	1.1989	2.2625
0.87216	1.5744	4.1033	0.026528	0.18356	3.1857	4.2614
1.3587	0.88983	2.9479	0.13108	0.0282	2.8454	3.9398
0.54528	2.4761	4.9978	0.06545	0.093347	1.9461	1.9958
0.67651	1.2808	3.021	0.21368	0.017094	3.3997	2.2543
1.118	0.91206	3.8299	0.023144	0.30573	1.8427	0.37963
1.9901	0.58235	5.6542	0.066203	0.14812	0.24429	2.1824
0.72768	1.526	2.4927	0.090111	0.20191	2.6677	2.2354
1.9423	1.2442	2.4265	0.12607	0.25326	1.0751	0.3753
0.83051	1.5333	1.4031	0.07391	0.2147	2.4923	3.244
1.9521	0.78135	1.2323	0.083869	0.062347	1.1988	2.4662
1.5401	1.8301	4.3011	0.054708	0.030981	0.38825	1.323
2.2008	2.1738	2.8087	0.0070779	0.1123	3.3182	2.3056
0.85386	2.0808	1.6652	0.20998	0.1077	4.371	4.001
1.4925	1.2973	2.7031	0.36399	0.11912	0.52908	2.9726
0.68187	1.7943	1.5466	0.13864	0.23135	1.0574	4.3502
0.81626	0.70448	5.3871	0.14894	0.361	2.8422	1.3402
1.4857	1.5985	3.6466	0.21075	0.23227	2.0679	4.238
0.82777	1.4745	3.1081	0.17945	0.38682	0.29769	2.5693
1.5773	0.50237	2.9077	0.025062	0.24563	4.9982	3.6108
1.3743	1.2705	3.4681	0.1143	0.011227	0.43697	2.4914
0.86304	1.8954	2.436	0.086701	0.22375	2.6448	4.0052
0.91016	2.3047	3.1482	0.19613	0.009823	1.4443	2.5376
0.68605	1.2177	1.4291	0.091935	0.092867	2.0163	1.2503
1.9838	2.1096	4.6717	0.141	0.17398	1.4159	4.3061
1.2686	0.60479	1.9694	0.02772	0.14435	1.5338	4.4775
1.4944	1.1458	5.419	0.15652	0.11968	1.0954	2.2175
1.3154	0.96116	3.148	0.043816	0.15488	2.518	0.033882
1.191	0.50943	3.5531	0.060755	0.26394	3.298	3.2982
1.2939	1.6742	4.2286	0.035216	0.45586	1.1949	0.43589
0.84283	1.4149	1.4325	0.1485	0.088044	0.68341	1.7558
1.4035	0.8026	3.5155	0.045974	0.22732	4.0428	2.1315
0.95481	1.8241	1.0524	0.11312	0.0010495	2.3694	2.644
1.0848	0.87945	3.4324	0.041234	0.1321	2.0491	1.4414
0.8336	1.8025	1.2322	0.061039	0.041872	1.0441	2.5665
1.6163	0.85609	5.1418	0.0391	0.14344	0.86532	3.8233
1.8052	1.2111	3.0825	0.016992	0.029616	1.1089	1.5841
1.7574	0.97666	2.6618	0.06808	0.068471	2.6616	3.0852
2.3985	1.3872	2.027	0.13742	0.17469	0.60562	1.2273
0.83531	0.5894	1.9836	0.15916	0.008024	2.4924	0.58238
0.66171	2.4657	1.5764	0.087679	0.16143	0.42832	0.79428
1.7724	1.2002	3.5042	0.13033	0.11521	4.5993	1.0343
1.9972	0.88068	3.0473	0.12281	0.12629	0.16385	4.1242
1.52	2.0619	3.2614	0.091256	0.23672	0.90441	3.8894
0.62184	1.471	1.9715	0.17051	0.037629	1.5944	2.3362
1.0268	1.7669	1.0582	0.10417	0.21182	4.4149	0.0069205
0.92917	2.1712	5.4286	0.19894	0.28195	0.64434	3.8669
0.60498	0.94183	1.8141	0.084343	0.36935	2.4868	3.2533
1.0621	1.8028	4.6965	0.07281	0.060039	1.4036	2.5579
0.83978	2.4748	1.8318	0.22729	0.14234	2.23	0.84833
1.3654	1.8501	5.5432	0.10217	0.21994	0.44039	3.8891
1.0856	0.99064	2.4263	0.20983	0.109	3.9975	2.4755
0.75007	0.82933	2.1896	0.16513	0.28607	2.3865	0.5267
1.7267	1.1021	2.4919	0.2903	0.15611	0.42982	1.3181
2.2269	1.8764	1.5932	0.12283	0.086046	0.69022	3.003
1.6897	1.7197	3.6335	0.13423	0.46783	0.48579	0.84046
0.53051	1.0714	4.8157	0.19129	0.24117	4.2811	1.335
1.032	1.1514	1.5238	0.26333	0.25624	3.1582	1.3381
0.84124	1.6937	4.3533	0.03013	0.2924	0.56946	2.3013
0.80413	1.718	2.2201	0.28146	0.13584	4.3172	2.7565
1.4501	1.1052	4.5703	0.081343	0.10169	1.6726	2.8941
1.3912	1.1734	3.4611	0.18762	0.1967	3.8532	0.28392
0.52824	1.1628	4.1484	0.074937	0.29034	2.5743	1.2369
0.68948	0.616	1.3156	0.17411	0.10739	1.402	3.6045
0.95545	0.58877	1.486	0.10393	0.1239	2.8012	2.3677
1.6175	2.0324	5.8241	0.070876	0.1689	2.5568	2.9459
1.1225	1.2903	1.993	0.011524	0.031706	1.5882	0.75737
0.91142	1.1405	2.2968	0.023184	0.033691	2.455	1.8099
1.9987	1.9631	1.6824	0.10171	0.069741	1.4304	2.7931
2.1189	0.71533	1.2951	0.085641	0.25988	2.1977	2.3013
0.68948	2.4217	2.5243	0.06634	0.20562	1.9721	0.87958
0.53109	0.91043	1.4913	0.066166	0.1344	3.5206	0.94613
0.99904	0.67558	4.5626	0.054894	0.1971	2.4955	3.6407
0.94953	1.3327	2.0991	0.016062	0.17456	1.2505	0.12991
1.7363	0.56418	5.1954	0.036148	0.17598	2.7703	0.42207
0.92016	2.348	5.8009	0.097169	0.13329	0.96036	3.0479
0.72247	1.8368	1.8819	0.26199	0.05783	2.1993	1.3188
1.2773	1.9215	2.4511	0.086603	0.017543	1.8822	0.65983
0.76311	0.68335	3.4233	0.14689	0.2141	0.60665	3.2498
0.73367	2.1113	1.3747	0.015663	0.040452	4.137	0.6909
0.89251	1.78	1.5633	0.039487	0.15738	2.8593	1.3449
0.61232	1.0576	3.5875	0.082052	0.031618	0.25771	1.2878
1.6198	1.833	1.1635	0.11082	0.14784	4.0276	0.76417
1.0437	1.1177	2.3115	0.20156	0.33948	2.5238	0.0077116
1.2768	0.55695	1.3399	0.079175	0.15864	0.59168	1.7113
0.71023	2.1429	4.3363	0.20131	0.037059	1.1925	0.33776
0.90288	0.79877	3.4031	0.12159	0.3101	1.7725	0.12623
0.80442	1.2435	2.962	0.1796	0.097915	0.39147	1.6657
1.3648	0.57824	3.8036	0.099722	0.10101	2.6104	2.9862
0.53265	1.5084	1.581	0.098253	0.12749	0.17759	4.3806
1.3943	2.3072	3.4466	0.15754	0.094044	0.32202	0.32758
1.2155	0.77736	5.9343	0.24054	0.1901	3.9993	2.1576
0.77229	0.86076	4.1009	0.29791	0.057158	2.6206	3.6662
0.53329	1.045	2.0103	0.24973	0.077931	2.2705	1.9307
1.5121	1.4157	1.1171	0.22089	0.048121	4.4383	3.5147
0.81385	0.73101	4.7529	0.29723	0.08849	0.4942	1.9325
1.2815	0.73024	2.5884	0.12233	0.095368	0.74472	4.3994
0.55905	0.53536	2.3852	0.16179	0.24306	0.0156	0.51779
1.9236	2.3668	2.0465	0.025449	0.010977	1.1261	2.4085
1.1608	0.50082	2.7245	0.15697	0.20549	1.636	4.5495
1.3142	0.9626	2.3199	0.068347	0.06211	2.2542	0.6829
2.0855	1.4472	1.299	0.025958	0.037385	1.0698	2.3061
1.3251	1.4493	1.709	0.15495	0.072617	0.44691	1.1025
0.54328	2.2125	1.0803	0.10526	0.14743	1.7996	0.33089
1.2506	2.1181	4.5448	0.03955	0.14976	1.3565	1.9973
0.75114	0.68248	2.5437	0.11738	0.25286	0.72234	2.7296
0.52398	1.8742	3.0792	0.14515	0.23159	1.3923	0.72402
1.6922	0.52959	2.765	0.3027	0.19707	0.13566	0.44585
1.549	0.9864	1.3736	0.157	0.39849	2.1656	2.1097
1.3455	1.1286	1.5365	0.04425	0.032915	0.52284	1.2693
0.9057	0.63203	3.6919	0.082344	0.22974	0.98449	0.47671
1.4558	1.2976	4.4004	0.2021	0.067899	0.53698	4.4915
2.044	1.2846	4.7127	0.10976	0.16694	1.3539	2.0533
0.93128	1.0569	2.6204	0.11292	0.11109	2.8158	2.2209
0.98834	2.0622	2.6123	0.25817	0.011093	2.0448	3.7506
1.9681	1.3435	4.4978	0.20991	0.23196	2.0862	0.9156
0.77529	0.57196	5.0605	0.16755	0.10687	0.40062	0.43075
2.3974	1.2467	4.5049	0.086273	0.24437	3.9812	1.2485
0.79963	2.4912	1.7366	0.061703	0.072019	1.4788	4.3432
0.73248	1.6332	2.813	0.067045	0.092455	0.6193	1.9036
1.5247	0.7723	2.6909	0.26437	0.089043	0.48411	2.8193
0.82307	1.6766	2.3141	0.13762	0.18876	0.31625	3.0966
0.7188	1.504	3.2906	0.010146	0.21921	4.2684	1.0538
1.3075	1.9824	1.9937	0.12996	0.044911	2.6457	3.8941
0.71766	1.5419	1.3385	0.086174	0.14906	0.67429	1.3797
2.1117	0.66625	4.066	0.0060276	0.060832	1.0142	1.2351
1.3447	1.0022	1.8454	0.17399	0.1043	0.41632	2.6524
1.7294	0.68762	2.1522	0.17235	0.22128	0.25863	1.9468
1.4398	0.71336	2.4789	0.10796	0.22048	0.92764	3.0313
0.67075	0.70748	2.7832	0.1442	0.020133	2.107	1.7011
0.86007	0.59843	2.8707	0.096156	0.18043	1.4046	1.2611
0.76337	0.91572	1.8672	0.054374	0.21966	0.74855	1.467
0.51747	2.2946	3.5789	0.23651	0.029658	3.8569	0.1641
0.62726	1.8183	5.3471	0.11659	0.14434	1.4362	2.4119
1.0621	2.161	2.6346	0.061169	0.11257	2.7464	0.13066
0.81519	1.4548	1.4976	0.020837	0.22748	0.57122	1.4845
1.1995	1.4077	1.3574	0.065291	0.096574	3.0891	0.0096319
0.56672	1.5582	4.8528	0.016175	0.081225	1.6762	0.92348
1.1362	1.6813	4.2328	0.14461	0.18622	3.8573	0.81307
1.4058	1.924	1.628	0.16393	0.18012	2.1075	0.68025
1.3559	0.58708	4.806	0.033868	0.032935	0.34012	1.2835
0.57306	1.3007	5.3846	0.066209	0.15283	1.4548	3.521
0.91847	0.65134	3.4576	0.22788	0.29549	0.99421	3.7774
1.5023	0.57778	2.8649	0.081066	0.12158	2.7456	4.7724
1.0267	0.6516	2.1304	0.17506	0.051487	0.93027	3.2851
0.69571	1.0475	2.0021	0.15054	0.11029	1.8971	1.7066
0.52116	0.76905	5.2512	0.098866	0.1686	2.0671	1.2527
1.2513	2.0503	3.3327	0.1563	0.070478	2.6847	2.3621
1.7602	1.5811	4.4127	0.04173	0.15504	1.8751	1.6999
2.0241	2.1108	1.9389	0.21378	0.17777	1.1646	4.8621
1.5059	0.97523	5.7252	0.33593	0.17214	1.3728	0.84194
1.2184	2.4896	3.2523	0.028382	0.28466	0.30967	0.42915
1.146	1.6903	5.8378	0.079336	0.19514	1.9554	2.2452
1.2381	1.1778	1.1639	0.16775	0.27469	1.4841	1.8507
0.64362	2.1361	1.3414	0.065699	0.020296	1.5569	2.7414
1.1489	1.4235	5.1397	0.063835	0.14001	3.1966	0.61641
1.289	0.72498	4.1762	0.22073	0.11048	1.9793	1.4448
1.2855	1.0167	2.1556	0.13909	0.33059	2.4985	0.026131
1.9476	0.90919	3.3398	0.24101	0.021995	4.3208	0.84177
1.0108	1.2279	3.9475	0.23706	0.2195	2.6524	2.6557
1.1563	1.3462	1.5516	0.10354	0.41192	1.9136	3.4849
1.4783	1.1395	1.6938	0.22458	0.23975	1.4618	3.0419
0.61574	2.1104	4.3245	0.12595	0.23223	2.9926	3.3481
0.79219	2.2585	2.9539	0.17083	0.046685	2.5453	2.2961
0.74392	0.99707	3.3393	0.028008	0.041248	1.6716	0.18251
0.74526	1.0117	2.0485	0.2019	0.089933	3.2407	0.56791
0.5407	0.60243	2.5646	0.048762	0.28847	0.18152	0.33127
1.6484	0.54886	2.3177	0.24213	0.17113	2.5304	0.51676
0.70373	0.63487	1.7094	0.036916	0.048487	0.85591	0.014072
1.0418	1.4724	1.8801	0.16428	0.078405	2.73	0.66858
0.81001	1.2438	1.2393	0.08407	0.028198	1.2567	1.5443
1.0596	1.682	4.3566	0.19837	0.31101	0.28798	1.8043
2.3526	0.71865	3.9468	0.0092652	0.23684	0.24181	3.0256
0.59481	1.8624	4.588	0.15386	0.29902	1.3967	2.0843
0.85282	1.4012	2.2372	0.1794	0.12265	1.5252	1.0777
1.1958	1.9896	4.5529	0.039794	0.30748	2.3764	1.2659
2.4886	1.3981	5.6478	0.20745	0.28046	1.4614	1.2195
2.0761	1.1312	2.8334	0.12072	0.16587	1.2894	3.5298
0.50955	1.2335	5.5816	0.0063018	0.35703	0.22137	4.2534
0.52613	0.91549	5.4852	0.16642	0.20071	1.1479	4.0859
1.0421	0.88619	1.8999	0.17373	0.0034708	4.1589	2.5957
0.71285	0.75696	2.5857	0.16113	0.12188	0.13568	3.892
0.87836	1.2736	3.5158	0.22092	0.15229	0.69832	4.0333
2.0891	1.4032	1.0583	0.11726	0.074012	1.9096	3.4469
0.946	0.91808	4.5681	0.13952	0.19631	0.96724	2.5381
1.7595	1.7167	2.4748	0.040668	0.23254	0.032357	1.1715
0.64439	2.1272	1.3452	0.12683	0.14147	0.42932	4.4292
0.59125	1.5872	5.8578	0.047123	0.059596	1.4971	4.64
1.9541	1.0632	2.8195	0.054035	0.11785	0.3779	3.3237
0.91437	0.61079	1.0006	0.073959	0.061228	1.4651	1.3767
1.4994	2.2574	4.6414	0.012699	0.073489	4.722	0.40292
1.1593	1.0846	5.604	0.18791	0.1804	0.48886	1.7924
1.0483	2.4028	3.9489	0.056872	0.10931	0.92083	1.4426
0.74833	1.3926	3.1218	0.13458	0.082942	2.4626	2.7726
1.9839	1.4429	2.331	0.12486	0.16049	1.19	1.9051
1.235	2.4847	1.4828	0.07873	0.19497	0.058218	2.2776
1.149	2.2109	1.717	0.33179	0.21499	0.10934	2.9082
1.3323	0.89555	2.7327	0.12368	0.013362	2.4112	1.7227
1.1726	2.3499	5.1359	0.01955	0.097757	2.5812	0.18783
1.2042	1.7506	3.625	0.074498	0.065534	1.5425	1.2877
0.59194	1.7141	1.7441	0.15758	0.13825	1.8764	3.6314
1.2473	0.55499	2.1569	0.058141	0.0051468	0.81557	2.2634
1.0239	1.7504	3.2654	0.097963	0.2222	0.60269	4.451
1.0511	1.2053	4.3148	0.046788	0.15772	1.8095	0.46485
1.5662	0.56445	1.5991	0.13941	0.023914	2.4549	3.308
0.88558	1.1826	4.2	0.10248	0.2598	1.4942	1.9294
1.3595	1.4083	1.1769	0.01836	0.27296	2.1391	1.4219
0.5994	1.6475	1.3428	0.22793	0.18375	1.1386	1.2053
1.3566	0.63637	3.4917	0.035241	0.14969	1.8702	2.8308
0.50907	1.3592	3.0529	0.20615	0.27842	3.2206	2.0357
0.76331	1.968	3.2587	0.052333	0.32791	3.5937	0.37304
0.78798	0.59725	3.7049	0.050794	0.046718	2.7232	0.67828
1.2459	1.0909	2.9594	0.092577	0.16	3.2592	0.72342
1.8435	2.4457	4.5599	0.075371	0.26686	1.2881	3.4443
1.113	1.5448	1.6144	0.025625	0.020812	1.8665	2.1097
0.91105	1.9449	3.3467	0.10745	0.039637	4.0192	2.9092
1.501	1.3767	2.2784	0.0043531	0.18268	0.10687	2.4126
2.2412	0.92778	2.307	0.13843	0.34513	2.1759	4.1722
0.89299	2.4437	4.6077	0.20233	0.11294	2.4442	0.20901
1.5114	1.1632	3.3447	0.10545	0.36438	0.24654	3.3043
1.0885	1.3375	2.742	0.062041	0.10829	4.5055	0.72207
2.1821	1.8188	2.669	0.15639	0.10853	2.779	1.9619
1.2959	0.69183	3.4861	0.30261	0.0381	2.6298	0.74906
0.67973	2.3132	3.2762	0.051634	0.11897	3.0474	3.9675
0.73223	0.72704	2.516	0.06681	0.14265	1.238	2.3872
1.3651	1.3902	1.5916	0.11592	0.035065	3.4949	2.8808
2.2758	1.3317	2.8825	0.020869	0.17997	1.0186	0.99392
1.3883	0.77559	1.5083	0.16074	0.019802	1.0403	3.4081
1.5043	0.76057	2.1162	0.057895	0.0001542	0.11238	2.0663
1.0456	1.6423	4.6933	0.20023	0.0088706	2.3993	2.0884
0.93508	0.5219	4.9359	0.0023104	0.30571	1.7247	2.2504
1.1693	1.8746	2.702	0.027416	0.094511	2.3394	4.5413
0.75324	0.63514	2.3731	0.20741	0.17285	2.9475	1.7717
1.0046	0.51766	3.3524	0.1013	0.03852	0.88412	2.0397
1.4082	0.80083	1.0091	0.15909	0.13191	2.606	2.5097
0.61307	0.75512	1.7887	0.16721	0.17618	0.15389	1.4512
0.68021	1.1076	2.7864	0.079775	0.14067	1.0482	2.9815
0.74307	1.0154	4.1319	0.18617	0.081318	4.1541	3.1946
0.52166	0.94615	1.7347	0.20608	0.14053	2.5239	3.3332
1.7313	0.96378	3.0509	0.21305	0.016407	0.30875	0.53535
1.2389	1.7876	3.7913	0.19745	0.18369	1.2236	4.7982
1.2935	1.3404	3.5947	0.35653	0.27174	3.7622	1.0191
1.8991	0.71247	4.2652	0.098591	0.23657	3.1582	3.4586
0.58376	0.52458	3.6136	0.30438	0.12994	0.55513	1.12
0.78948	1.1789	2.6587	0.086257	0.0085628	3.3988	0.26536
1.5108	1.9685	3.3206	0.032718	0.23746	2.0823	0.43601
0.54252	0.67135	2.3843	0.061272	0.21228	1.8672	4.445
1.7567	0.86948	4.9231	0.065033	0.21884	2.3941	3.7975
0.68543	0.82805	2.7693	0.013312	0.032259	0.60849	2.6223
0.96608	2.1376	3.2922	0.054807	0.065219	3.5589	1.4202
1.4984	1.6756	5.4001	0.25949	0.23578	1.0059	1.7156
1.2895	0.51219	3.4708	0.031694	0.1954	1.8551	4.4951
1.1263	1.7348	4.7377	0.20968	0.098136	1.9324	1.5002
0.74344	2.3359	4.5768	0.080188	0.18965	2.8455	3.3921
0.76673	0.82616	2.8529	0.22161	0.25831	1.0488	1.9248
2.0228	0.56318	3.292	0.10744	0.084761	2.706	0.71744
1.6654	1.018	1.4091	0.095531	0.17292	2.157	0.073684
1.1182	0.54164	1.1174	0.037697	0.25646	3.6227	2.7804
0.7414	0.69994	1.3639	0.0014382	0.17101	2.252	4.1253
0.59115	0.72778	2.941	0.14918	0.058567	1.2423	3.8919
0.71399	1.4405	1.243	0.17923	0.27675	3.6333	1.1404
1.1483	2.4951	1.0392	0.080369	0.17862	1.5206	1.7548
0.91138	2.0762	4.4407	0.19574	0.21373	0.6597	1.7704
0.70386	0.95362	4.6326	0.096717	0.12449	4.3587	1.6224
0.52305	1.8833	1.2989	0.2101	0.41051	4.5304	2.9649
1.8996	1.1398	1.8252	0.22387	0.20864	1.283	1.0361
0.73536	1.1471	2.0236	0.11482	0.054327	0.48284	4.8827
1.3361	0.58116	2.2394	0.15619	0.029572	1.9877	1.5128
1.6135	0.99468	1.9695	0.073784	0.076252	1.7765	4.7701
0.50902	2.1429	5.5103	0.058219	0.094622	1.3612	3.8446
0.83323	1.8559	3.8381	0.18589	0.12625	4.4525	2.2684
0.77662	2.2156	5.7237	0.1747	0.13783	1.1755	1.9932
1.6347	0.56252	5.9557	0.098399	0.12416	0.83393	0.88385
2.0333	0.98313	4.3704	0.14983	0.09214	1.0004	2.1513
0.60458	2.028	2.5229	0.083116	0.14484	2.5061	3.1734
0.89887	1.3845	3.258	0.085618	0.11689	1.5976	2.9628
0.54711	0.97238	2.7299	0.1264	0.007603	0.028031	4.033
1.5136	1.0258	3.2018	0.17623	0.18455	0.77475	3.1775
1.2148	1.1916	1.7238	0.23835	0.071508	0.8762	2.1606
0.55413	0.99017	3.7268	0.062608	0.14614	0.98172	2.6828
1.5342	2.3009	4.4167	0.032511	0.092656	0.23566	1.4585
0.51486	1.9359	4.6738	0.14764	0.14388	0.5938	2.4193
1.6875	0.87904	1.8269	0.087623	0.00011333	3.5924	0.13811
0.58449	1.5379	1.1698	0.22661	0.052715	2.8941	1.9431
0.80204	2.0847	2.4019	0.11217	0.28041	2.043	2.3845
0.59634	1.7702	2.2905	0.058633	0.31179	1.0543	0.27591
1.4662	1.7934	3.7594	0.015667	0.26975	1.7111	0.59316
0.81592	0.74034	1.6716	0.26009	0.24611	3.7527	1.1729
1.6128	0.60378	3.0216	0.14762	0.16695	4.1474	2.2325
0.66887	0.52866	4.196	0.12256	0.2158	4.7026	0.038216
1.8914	2.1577	1.6549	0.11967	0.32523	3.2387	4.4585
0.72836	0.91664	4.4073	0.013062	0.18796	4.9522	3.6442
0.86574	1.8147	3.9261	0.12192	0.25465	0.34197	1.1337
0.98063	0.64958	2.8458	0.12603	0.18485	0.40928	3.2982
2.3832	1.216	2.3321	0.013398	0.23682	1.3263	2.6757
1.0163	2.2925	1.2432	0.08453	0.00056883	1.4525	0.58163
2.3629	0.94939	5.9473	0.00033699	0.024167	2.8523	2.4591
2.1011	2.2263	2.3837	0.081348	0.091336	0.68461	1.8687
0.86413	0.73571	4.6583	0.14375	0.10523	2.4813	0.11632
2.4731	0.81898	4.8081	0.13834	0.27031	1.3595	2.3183
0.61303	1.3049	1.9632	0.1188	0.38957	1.0104	4.1803
2.3241	1.5355	2.7572	0.068074	0.18716	3.0172	3.0996
0.54719	0.7155	3.1781	0.20333	0.067046	3.1897	0.9406
0.5035	0.95541	2.3969	0.15823	0.23497	1.7699	2.0562
0.86669	0.5637	4.2706	0.041077	0.38677	4.3673	0.50226
1.0476	1.2593	2.267	0.084659	0.44106	2.3944	4.285
1.4546	0.72078	5.5514	0.029667	0.3303	1.1784	2.7803
0.70411	0.57245	2.274	0.04127	0.28797	2.4188	2.8213
0.56309	1.5454	3.1107	0.16211	0.013815	3.7379	4.9093
1.2177	0.83742	4.516	0.11938	0.3973	1.4736	2.6547
0.60229	0.90673	1.4643	0.085945	0.0099536	0.40437	3.4666
1.4812	1.1223	5.4075	0.033459	0.36442	2.3437	3.4018
2.3493	0.76236	3.3192	0.17717	0.18927	2.3207	1.6152
0.57548	2.4194	2.6101	0.15192	0.020492	2.7243	1.4328
1.2362	1.0562	1.9731	0.061274	0.22171	3.0256	3.2353
1.8036	1.4348	2.1757	0.039767	0.031201	1.4416	2.5676
1.1821	1.8186	2.717	0.12114	0.15306	1.7252	4.2414
1.086	2.0624	5.6756	0.11884	0.26045	1.3709	3.361
1.2012	1.2202	3.02	0.10397	0.3194	0.44854	2.1185
1.7007	1.8005	3.509	0.25998	0.20856	1.2659	0.73714
1.227	1.5995	3.963	0.070552	0.19656	1.6185	3.4946
0.96247	0.76746	5.9309	0.20128	0.36807	2.5988	4.0683
1.4034	1.9054	3.6635	0.21581	0.1408	3.5571	1.7421
1.0747	0.50862	1.2821	0.11113	0.11073	2.243	0.67596
1.4525	1.0754	4.3761	0.14986	0.18699	0.77372	4.0862
1.2054	1.7134	2.223	0.21034	0.161	2.6828	0.37867
0.97695	0.75939	3.7205	0.1946	0.049686	0.98406	2.1862
1.5458	1.0728	2.7739	0.09343	0.16356	4.6057	3.1249
0.51752	1.6977	4.7101	0.11052	0.2892	3.0076	2.448
1.6524	1.3578	2.8293	0.0095899	0.031145	2.9341	1.6749
0.7692	0.7011	4.8167	0.18354	0.28967	1.4696	2.9518
1.0037	0.60467	2.4814	0.15939	0.29881	0.64141	2.3735
1.5355	1.2973	5.293	0.24777	0.13307	4.0723	2.0632
1.2842	0.64178	1.3509	0.031281	0.13117	0.1217	1.1913
1.7421	0.9371	1.3472	0.12003	0.1382	0.96427	0.10511
1.2572	2.3653	2.974	0.2441	0.035035	2.44	0.84451
0.65686	1.7316	2.1539	0.10298	0.17207	2.4439	0.26322
0.50395	2.2258	1.4977	0.082207	0.12522	0.11614	1.1442
0.53246	2.3207	3.6707	0.032615	0.13586	2.6082	0.11435
2.051	0.69177	1.6801	0.04533	0.10421	1.4752	2.1809
1.4495	0.88868	2.202	0.021207	0.11171	2.2269	2.3976
0.56195	0.76167	2.0779	0.018168	0.17085	2.3065	2.3028
0.75514	1.3162	4.2275	0.058805	0.13269	4.9695	3.1041
0.90568	1.989	3.9252	0.19284	0.02558	1.5776	1.9371
2.0884	0.95168	5.1547	0.052926	0.097401	2.7672	4.5104
1.4555	1.2084	4.9551	0.0646	0.092793	1.8187	4.2333
0.86649	1.7863	1.6391	0.13334	0.15827	1.297	3.92
0.55594	1.5167	1.4071	0.35778	0.13414	0.77482	3.421
1.0487	0.72581	3.7493	0.14604	0.43478	1.1143	0.57398
1.6248	0.6204	3.3493	0.1429	0.23389	1.2094	2.9272
0.62422	1.745	5.7778	0.22558	0.019616	3.5956	3.8912
0.50437	1.4081	2.6271	0.064554	0.15885	0.23001	0.03002
1.8357	0.67902	1.0578	0.1123	0.14889	0.61331	2.2482
2.0586	1.751	2.3829	0.046869	0.055924	3.4144	0.73145
2.0711	1.6972	1.8672	0.11349	0.25837	0.081476	0.61428
1.3214	2.4604	4.4172	0.02831	0.22106	3.0842	0.52087
1.5917	0.85845	3.1494	0.054104	0.05505	2.1604	2.4186
1.2428	0.84714	1.6877	0.0012145	0.056402	0.088647	4.8146
0.70006	0.93504	1.9433	0.021908	0.063282	0.19984	1.2656
0.56421	0.65575	1.1445	0.11318	0.14177	0.32754	1.5345
1.4515	0.95058	2.3695	0.15299	0.12354	1.1588	3.5708
1.1608	1.4062	3.3129	0.16835	0.028808	3.919	0.30269
0.64526	0.72799	1.1133	0.18751	0.010248	0.39398	0.1056
0.90192	1.5596	2.0038	0.091394	0.027576	4.4834	0.11106
1.2411	1.2836	1.8828	0.10377	0.26852	2.2821	4.0725
1.7719	1.6531	4.5176	0.085199	0.17416	3.2145	1.6629
0.85509	1.348	1.5762	0.058356	0.14074	1.9861	3.0842
2.2202	0.87292	4.8966	0.093822	0.18903	0.85168	2.4793
1.7891	0.72363	5.7023	0.035273	0.033312	2.9522	1.7371
0.53143	0.87995	3.5957	0.1143	0.14508	1.6846	0.47102
1.9516	0.5647	2.5638	0.088253	0.085462	3.3824	3.2854
1.0735	1.771	3.6331	0.048106	0.14943	2.1096	3.6218
1.9352	2.4145	1.1381	0.16071	0.14584	2.4451	3.2724
1.5853	1.5945	4.5912	0.091324	0.089078	0.85966	0.47476
0.63626	0.67998	3.7007	0.10371	0.19764	2.8124	0.2672
1.2649	0.84779	4.1499	0.046705	0.23534	1.003	1.9062
1.7589	1.2729	1.025	0.07296	0.033606	1.3336	2.5366
1.1906	2.4323	3.3783	0.074327	0.12523	1.2402	3.6607
1.2224	1.7467	1.9644	0.18385	0.16349	0.58463	1.5973
1.0385	0.60374	3.3431	0.017337	0.23279	2.0999	0.27529
1.4199	1.1485	4.0801	0.20806	0.044222	3.8556	3.4314
0.89653	1.779	2.8588	0.1686	0.12009	3.839	0.53807
0.70494	0.85628	2.5844	0.12714	0.063646	1.7373	2.5694
0.88275	2.1781	3.8177	0.15974	0.026392	0.59456	4.009
0.59114	1.7037	2.1552	0.08601	0.26724	1.6357	0.9671
1.428	0.61905	5.4361	0.10109	0.16199	0.76953	3.7491
0.94107	1.4653	3.911	0.067391	0.04035	2.343	2.2168
1.66	1.8396	3.3387	0.086909	0.072007	0.87068	2.2863
1.396	1.1361	3.1456	0.092535	0.07776	0.27226	4.9865
1.1009	2.1905	3.1432	0.19676	0.33687	0.14433	3.7164
1.2176	0.78392	4.0743	0.026737	0.104	0.93912	3.9906
0.73809	0.88667	3.3075	0.044323	0.005824	3.6083	1.1162
0.86004	0.77227	1.769	0.043844	0.1206	3.3529	2.8262
1.0416	0.91616	5.2591	0.098025	0.26201	2.0065	3.1898
1.6883	1.7871	3.2243	0.050669	0.4042	0.426	0.72562
1.975	1.1402	4.762	0.31489	0.17792	1.8882	0.45818
1.0099	1.4212	2.3511	0.031254	0.011522	2.4685	2.3011
1.7013	2.2377	4.0911	0.23011	0.2802	0.85815	3.0903
1.9024	1.5799	1.0965	0.24184	0.054765	1.5107	4.1023
1.6577	1.0231	2.4726	0.23469	0.29099	2.0465	3.4786
0.73916	1.4335	2.5941	0.19609	0.067594	1.2094	3.1672
2.4097	2.0732	3.2327	0.13772	0.11991	3.5319	2.47
1.1669	1.0379	5.0668	0.1271	0.24834	0.044494	0.85638
1.3725	2.1236	2.9124	0.20195	0.10672	1.5785	0.58417
0.84808	0.88091	2.363	0.0089061	0.13583	2.5765	2.3168
1.1099	1.003	3.4044	0.093711	0.057746	2.9924	0.53859
1.9742	0.52929	2.214	0.1955	0.19887	1.9649	1.6579
1.2105	1.4883	4.3158	0.02915	0.12634	1.9629	3.6599
0.90083	1.7469	1.9059	0.19223	0.18532	4.2925	1.9104
1.9743	1.576	1.9908	0.1755	0.062905	3.739	4.9725
1.0847	2.0082	2.8057	0.1776	0.083806	4.3257	1.0582
1.0097	1.7809	3.5567	0.10882	0.097679	0.80693	0.032824
0.60581	1.0945	4.1292	0.38751	0.31925	0.050416	0.78368
1.526	0.94254	1.3583	0.017998	0.043618	1.5441	4.2328
0.73655	1.1995	4.7827	0.025047	0.29436	0.44041	2.4713
1.6236	1.7009	1.8794	0.049072	0.01871	1.1332	0.10265
1.0462	2.106	2.7552	0.043438	0.12317	0.041032	3.8994
0.87766	1.6742	2.6129	0.17252	0.10235	4.3956	4.3432
0.52642	2.2822	3.3796	0.14344	0.050181	0.75325	2.1746
1.8859	1.5314	2.7453	0.091913	0.050308	2.3607	3.3686
0.9579	0.85771	2.1711	0.021863	0.18424	0.22639	3.9668
1.7065	1.0018	1.9522	0.024657	0.35625	4.0799	3.615
0.84191	1.9036	2.6833	0.044485	0.19017	2.0196	0.025408
1.6904	1.8095	5.9874	0.13851	0.26061	3.925	3.3114
1.3927	1.0665	4.4871	0.25577	0.15518	1.2903	0.78433
0.63578	1.0907	1.6372	0.056319	0.099	3.2489	0.20563
1.2644	1.305	1.069	0.033675	0.1049	1.0154	1.6216
1.2461	1.9945	4.4142	0.21774	0.17894	2.5925	1.743
1.5977	1.9172	1.3101	0.15564	0.25606	1.4758	3.506
1.3053	2.0871	1.0619	0.13676	0.074171	3.4717	1.9301
0.65677	1.1409	2.6304	0.056493	0.0043802	3.6884	1.6164
1.9647	0.72119	2.6966	0.099695	0.012615	3.9253	0.25181
0.80239	2.1264	2.3044	0.023597	0.23536	0.54187	0.19725
0.76547	0.553	1.5036	0.061759	0.1719	3.1177	4.4406
1.3976	0.67174	1.0059	0.29307	0.15289	1.1493	0.52906
2.1587	1.6599	2.7517	0.010316	0.18502	0.683	3.2097
0.80377	0.70001	1.0035	0.11328	0.2203	0.62489	4.1799
1.1526	2.0156	2.446	0.017906	0.23446	3.1711	2.2132
1.0078	1.7707	2.3863	0.086555	0.012557	2.6026	3.1645
1.487	1.4727	2.3342	0.15532	0.15135	2.7507	2.4246
0.97732	1.3103	3.1702	0.060824	0.12687	3.4485	0.61232
0.97547	1.4609	3.4436	0.13545	0.04469	1.7523	4.9023
0.69533	1.9209	5.7206	0.27227	0.049802	4.1279	0.60729
0.80231	1.7	4.6628	0.13827	0.27769	0.83862	2.545
0.51334	2.4758	2.0337	0.076049	0.16115	4.6497	0.28728
0.8948	1.1801	2.8929	0.21392	0.0053929	3.2874	2.5468
1.1486	0.89655	4.3069	0.043361	0.0040376	1.5575	4.271
0.77234	0.77092	3.519	0.19904	0.17227	1.6209	3.0978
1.4115	0.58425	1.3571	0.16971	0.14094	3.9281	4.8004
1.6479	1.691	1.2414	0.14802	0.056824	1.8953	1.9437
1.9053	1.4993	2.0173	0.23476	0.21846	2.0827	1.1217
0.5938	0.62741	1.8556	0.013423	0.15667	3.6762	3.2674
0.82074	0.90327	2.7174	0.24275	0.00024966	0.5877	1.9126
1.3353	1.0388	1.2647	0.074698	0.18265	0.031478	1.8457
2.354	1.9877	1.3232	0.064364	0.054833	0.36273	3.2441
0.89211	0.66232	4.0514	0.063019	0.17755	0.93941	1.7793
0.61176	0.75346	1.0226	0.11952	0.008866	1.282	2.9056
1.0774	0.6408	3.2041	0.26431	0.0080374	2.1949	2.5421
1.5994	2.0741	4.4912	0.10044	0.0014279	2.7287	2.4952
0.87778	2.0163	2.8899	0.063937	0.25956	0.49303	3.4907
1.0205	1.858	2.2134	0.24861	0.057475	1.252	1.662
0.94301	1.5803	4.4691	0.11083	0.015199	1.996	4.8554
1.5542	1.6593	2.5641	0.0581	0.31499	0.75293	3.2257
1.2274	0.55187	4.3785	0.036234	0.14852	1.4404	4.8652
0.55462	0.8849	5.4147	0.13097	0.35152	3.5552	3.0426
2.405	1.3263	4.1407	0.13566	0.12835	1.7471	0.23775
0.53137	1.2162	3.0368	0.039924	0.14116	2.3088	0.65593
1.6431	1.918	2.2308	0.064358	0.26848	2.2504	1.2813
0.53251	1.3732	2.5424	0.0072865	0.31076	3.2718	3.3066
1.1183	2.3307	2.4763	0.1207	0.18221	0.056815	2.5362
2.0207	0.55154	2.6547	0.13181	0.1904	3.1773	4.7321
1.4233	0.68263	2.3378	0.15442	0.21623	0.39058	2.5121
0.62954	0.79442	3.1186	0.11492	0.083072	0.97589	1.3333
1.541	2.0403	2.1592	0.18848	0.22964	0.58691	2.2065
0.79299	0.99883	1.4609	0.19407	0.032876	2.1781	0.72912
0.77782	1.9293	2.2949	0.056724	0.21096	1.9785	0.23624
1.417	0.9115	1.1097	0.0060395	0.13187	0.9969	3.9625
1.1246	1.167	4.521	0.07356	0.011819	1.5661	2.0132
0.71564	2.2064	2.9438	0.17946	0.29762	0.59145	1.713
1.561	1.8411	2.0807	0.10554	0.27257	2.1435	1.1288
0.72677	1.8108	4.7611	0.092447	0.070662	4.3401	3.4238
1.0634	0.94583	4.0755	0.084483	0.19017	3.0386	4.3327
2.0791	1.2942	1.9981	0.052487	0.19528	1.6938	1.6339
0.62302	1.1276	2.5388	0.017131	0.11278	0.6552	2.1797
0.78411	1.6466	5.4067	0.15274	0.21465	2.6796	4.4208
0.92162	1.6265	4.0341	0.051796	0.25189	3.203	1.1635
0.89428	1.0476	1.8816	0.016362	0.0533	3.7512	0.019534
1.8358	1.7226	3.7398	0.21966	0.12511	0.25942	4.7314
1.3401	0.69513	3.3434	0.25128	0.15102	0.07411	1.9339
2.1376	1.4124	4.6235	0.073172	0.24748	1.9403	4.5314
1.3318	1.4331	1.2033	0.31303	0.029808	0.46771	0.89385
0.95568	1.5458	3.1965	0.1751	0.10027	1.9182	1.8246
1.4127	0.82166	1.6902	0.083129	0.21597	0.36647	1.8812
1.5778	1.7318	2.8376	0.049361	0.050792	1.1251	1.9606
0.5356	0.8101	4.5355	0.1759	0.16405	0.69232	2.977
[truncated: 18,000 more rows]
