# Supplementary material for: Value-free random exploration is linked to impulsivity
Source: Nat Commun. 2022 Aug 4;13:4542. doi: 10.1038/s41467-022-31918-9 (PMC9352791; doi:10.1038/s41467-022-31918-9)
Supplement: Supplementary file 4 — Source Data [file 41467_2022_31918_MOESM4_ESM.zip › SourceDataCSV/FigS7/out_sim_thompson_fitted.csv]

2.0572	0.97483	4.2446	0.045056	0.11986	1.6149	5
0.7116	1.1661	1.7293	0.15537	7.0307e-09	2.824	4.5505
1.6177	1.134	2.0475	0.077085	0.042906	2.2414	1.1338
0.56554	2.089	4.3222	0.026132	0.11304	3.6008	3.5053
0.50231	0.80237	4.413	1.8124e-09	0.069645	0.87879	3.8972
0.66463	0.86175	2.52	0.17509	0.13392	0.57971	2.4878
2.0958	1.3107	3.4095	0.038405	0.06644	4.4177	4.5588
0.58497	1.1776	4.5634	0.034082	0.20576	3.022	0.13927
2.5	1.2313	2.445	0.094161	0.11144	4.0939e-07	3.969
2.5	0.5	2.2851	0.073257	0.068763	1.5491	3.0929
1.7095	2.0778	3.4283	0.22111	0.079414	1.9598	5
2.1208	1.1793	4.1308	0.081977	0.10729	2.7265	2.3014
2.2183	1.0541	2.1611	3.2372e-10	0.15424	2.9542	1.656
1.2243	1.7228	4.0571	0.10766	0.25039	1.2769	3.2977
1.0194	0.5	2.1118	0.11424	0.2074	1.8503	5
0.83548	1.1626	2.8312	0.15716	0.15377	4.088	0.58454
1.2787	0.60506	2.4275	0.12179	0.13463	3.3621	2.2063
1.8395	2.5	4.3744	0.06812	0.29306	1.5833	3.8146
0.81222	1.4862	2.2639	0.16871	0.20327	2.3304	1.4828e-06
0.5	2.3685	3.9139	0.050504	0.095524	1.1176	1.7865
0.5	0.71264	1.9282	0.13397	0.35728	2.5982	0.71567
0.51875	0.9299	2.8002	0.06195	0.16321	1.9825	2.3574e-07
2.0888	1.4712	3.2522	0.061298	0.37952	2.771	2.1153
1.5122	1.0043	2.9916	0.19469	0.18221	1.5174	3.2632
1.4295	0.75027	2.4101	0.11287	0.063883	0.93369	0.14562
0.77417	1.948	2.5652	0.15707	0.1525	1.5213	2.6556
2.5	0.89813	2.549	0.051804	0.018961	2.0519	0.90721
1.9681	1.5688	3.9404	0.043526	0.029368	1.9192	5
0.95925	1.8529	3.4207	1.9535e-09	0.015683	0.73568	2.171
0.71006	0.73591	2.7691	0.15707	0.18707	2.595	1.3587
1.019	1.8921	5.0656	1.6459e-09	0.10284	0.20192	2.1973
0.5	1.02	2.913	1.1811e-08	0.0044997	1.168	3.216e-07
1.3186	1.9155	4.5935	0.12112	0.20754	2.7399	2.2994
1.975	1.0986	1.9184	0.19625	0.24304	2.1869	4.2186
0.5	1.0429	1.0459	0.071053	0.014103	2.5043	0.3067
0.5	2.4796	2.8009	0.014091	0.19466	1.0832	2.8483
1.3727	1.1616	3.1065	0.13474	0.049459	1.5225	1.9296
1.6075	0.53373	2.4779	0.11067	0.10214	1.6966	1.2219
2.5	2.5	3.2779	1.2506e-09	1.3248e-09	2.3266	2.1589
0.84495	1.4663	3.2587	0.12877	0.11023	2.5902	1.8918
0.83506	0.5	2.3983	0.19902	0.13447	2.2383	5
0.5	0.63276	2.5321	1.046e-09	0.035437	1.6616	1.1541
1.7336	1.2341	2.33	0.131	0.15031	1.3112	1.2076
1.8282	1.3098	4.9265	0.0087782	0.12496	3.9576	2.8096
0.57359	1.7405	4.5927	0.10239	1.5651e-09	1.1828	1.3098e-06
0.83306	1.4517	2.0255	0.10141	0.14702	1.827	0.89103
0.65552	1.6704	3.2817	0.15377	0.044755	1.9569	3.2761
1.4633	1.6327	3.5261	0.092483	1.6132e-09	1.8431	4.0563
0.71184	1.2032	2.1409	8.4504e-10	0.14655	0.10541	0.018336
1.367	0.79224	2.6976	0.059126	0.18107	1.9215	1.5135
0.76876	0.72345	2.0265	0.13127	0.19038	0.92731	1.5261
0.99543	0.5	1.1431	4.8743e-09	0.049219	2.6584	3.9754
1.1385	0.74304	2.2595	0.099633	0.014538	2.4172	1.8164
0.5	0.5	2.2552	0.095695	0.016001	2.0909	5
0.81534	2.0082	3.3783	0.16376	0.019011	1.5703	5.0069e-07
0.5	0.78144	2.9984	0.057323	0.18843	1.8892	0.35523
1.1961	1.5664	2.1402	0.10567	0.33254	2.9878	4.2689
1.7623	1.7011	2.156	4.125e-10	0.13708	1.9072e-08	0.1623
0.63821	0.5622	2.1635	0.02489	0.11934	0.82725	1.3865
1.2035	0.61065	2.7191	5.0464e-09	0.027169	3.5276	2.2651
0.5846	1.0882	1.8871	0.022464	0.46224	1.0005	1.8149
1.4309	2.0028	3.7834	8.8286e-10	0.14125	0.20332	2.0343
0.73439	1.2274	2.8774	0.031499	0.2215	1.6107	0.16984
1.1675	1.6339	2.5491	0.05908	1.1524e-09	4.9067e-07	3.731
2.0893	0.5	3.6071	0.16955	0.38572	3.6045	0.18263
0.5	1.5222	3.0786	3.6953e-09	0.10361	2.9301	3.245
0.5	1.2209	5.1922	0.10146	0.23762	0.80769	1.3324
0.75097	0.62621	2.5682	0.02724	0.17558	3.228	9.0928e-07
0.74139	1.1458	4.4206	0.054434	0.072131	4.3855	1.6615
0.5	0.5181	2.5256	0.026591	0.07381	1.5104	1.4899
0.68689	0.82802	2.8647	0.16656	0.12792	2.0052	1.9965
1.0342	1.004	1.7653	6.8421e-09	0.21687	2.7695	2.2654
0.61981	0.66645	4.7301	0.016266	0.077541	3.0319	3.4475
1.0896	0.98249	3.6581	0.1953	0.16749	3.0466	0.91236
0.70614	2.3439	5.4718	0.0063991	0.090356	2.3675	0.70466
1.0072	0.9453	2.044	1.0832e-09	0.22132	1.6949	0.32212
0.84863	2.2077	2.3322	0.093958	0.10855	0.50409	2.6252
1.4886	0.52157	2.9942	0.14983	0.18816	2.5969	0.34223
0.74451	1.5297	2.9853	0.2101	0.10497	4.3488	3.7886
2.0982	0.85988	3.5469	0.095544	0.094253	2.2104	4.9748
1.3912	2.3219	4.029	0.10052	0.19356	1.8258	0.84953
0.96434	1.1799	3.5759	0.095002	0.10929	1.9289	0.95972
0.75543	1.6291	4.2544	0.12823	0.09789	1.9696	1.356
1.2722	1.0967	4.9909	0.15535	0.15522	3.1355	5
0.87336	1.0492	4.048	0.08516	0.19948	2.2505	2.5846
2.5	2.4539	3.4376	0.051099	0.01504	1.2163	3.3301
0.80006	0.5	3.8835	0.12821	0.12991	0.53518	0.10783
0.88087	2.1509	2.3498	3.0802e-10	3.8494e-10	0.99306	2.0622
0.5	1.7808	1.4952	0.12442	0.17225	0.79504	0.5537
2.1678	0.81876	2.697	0.13719	0.038124	2.3618	1.8642
1.6589	1.2186	2.4962	0.031557	0.38277	1.4814e-06	3.8119
0.5	1.2757	2.3935	0.12326	1.9419e-09	2.5828	2.0536
0.71089	2.5	3.2044	0.15408	5.3572e-09	0.70787	1.7686
0.5	1.648	1.7688	0.11496	0.11378	1.2505	4.2613
0.51102	0.53451	3.4365	0.09222	0.163	1.8231	3.1894
0.5	0.67522	5.5869	0.046751	0.1356	2.3754	2.5482
0.7641	0.79598	2.2992	0.062018	0.10844	2.2382	2.5139
1.6109	2.5	3.9957	0.05037	0.045673	2.4937	1.3199
2.3168	2.2974	3.1105	0.096748	0.10464	2.1235	4.7687
0.52456	2.1448	4.8367	0.028153	0.12959	1.3073	1.0871
0.5	0.5	2.0601	0.069417	0.1361	1.7328	4.1247
0.5	1.282	2.2982	0.14359	0.28583	1.8855	2.3338
1.6869	1.4154	2.2782	0.12656	0.10712	2.1983	5.2168e-07
1.7907	1.646	2.5829	1.4844e-09	0.10991	2.6454	4.2835
0.60191	2.5	2.0866	0.12038	0.046173	0.67721	0.45263
2.3043	2.5	4.4894	1.2342e-09	0.16106	0.92286	2.7758
0.52557	1.098	4.1282	0.015777	0.10613	0.75819	3.6988
1.2547	1.5127	3.6215	0.11484	0.44052	1.8977	2.1081
0.93817	2.5	5.5939	0.017304	1.2732e-09	3.5673	0.64878
1.504	1.4173	1.8059	0.10269	0.18473	1.6346	1.4274
1.2656	1.3879	4.6798	0.076625	1.3053e-09	1.5	1.1516
1.1727	1.2909	4.4599	0.12473	0.33061	2.6796	1.9355
0.68525	0.5	3.2059	0.1524	0.12724	2.5803	0.60606
0.99392	0.56827	2.2795	0.061467	0.18392	0.99824	3.7808
0.77233	2.5	2.9782	0.17533	0.38956	0.37879	1.1606
0.8116	1.0714	3.0306	0.16474	0.11652	1.1616	1.4133
0.99515	1.8752	4.8147	0.24658	0.1395	2.5433	1.0451
0.60552	0.95815	4.1696	0.01677	0.099753	3.2724	0.43694
2.0063	2.0472	3.6768	0.043958	0.017297	2.8137	0.93561
0.5624	1.2846	2.463	0.15659	0.14688	1.2785	1.5024
0.63588	1.8128	4.7786	0.07838	1.201e-09	1.517	1.2249
1.4409	1.6052	5.4642	0.13184	0.092683	2.1367	0.32906
1.3665	2.434	3.4884	0.20641	0.35464	1.1652	2.8
0.5	0.50002	2.6363	0.13063	0.36435	2.0263	1.6961
1.4587	0.95655	2.6108	0.19203	0.15386	0.31954	4.1525
0.51756	0.67661	4.581	0.095888	1.5642e-09	2.5505	0.75816
2.5	0.61408	2.8922	0.021999	0.061298	2.0187	4.0776
2.5	0.97397	1.9323	0.089366	1.7768e-09	1.9913	2.0089
0.95745	0.6843	4.8405	0.2352	0.02685	1.9894	5
0.79212	2.5	5.8895	0.0085854	0.35124	3.2343	1.6153
0.58936	0.5	1	0.12712	0.27767	1.0004	0.48786
1.4731	0.73525	3.2	0.22561	0.1827	3.8477	0.52717
1.1462	1.2867	4.0589	0.11472	0.22154	1.9633	2.4667
0.54283	0.56358	1.5559	0.09463	0.0060959	0.5677	1.9049
1.3601	0.5	2.658	0.024733	0.13534	4.4126	2.6585
1.0351	2.4489	3.531	0.18396	0.074601	2.4263	4.1913
0.5	1.3483	3.0421	0.0090945	0.1435	3.908	1.763e-07
1.6627	1.7216	3.3606	0.14506	0.11046	1.5244	3.6666
0.61041	0.95202	3.9066	0.095514	0.13579	0.95869	1.0728
0.64964	1.5422	3.76	1.8224e-09	0.15476	1.3467	3.5684
0.81271	2.5	5.6867	0.03959	0.097429	1.7528	2.431
0.62033	0.5	2.5638	0.065672	0.16299	1.3781	0.99985
0.91379	1.5265	2.5675	1.7069e-09	0.17868	2.1553	3.5601
1.2775	0.86743	3.3651	0.19269	0.019083	2.028	4.7518
0.82385	0.64894	1.8784	0.18777	0.089148	2.296	4.2059
0.91601	1.3147	4.9639	0.053263	0.15375	0.54246	0.87218
1.4947	0.99645	3.9308	1.3467e-09	0.096453	1.6773	0.46475
1.629	2.2962	2.9819	0.19229	0.15618	1.6372	2.2542
1.8271	1.3692	1.9984	0.040378	0.19775	3.698	2.8895
1.0485	0.5	1.4291	1.2475e-09	0.30008	1.5056	0.32345
1.633	1.2646	3.3364	0.022503	0.38762	0.76494	2.2149
0.65247	1.7625	3.9362	0.011523	0.16348	0.31583	1.3493
0.90906	1.5835	2.3305	2.2806e-09	0.10536	2.1076	1.402e-07
2.2662	0.5439	4.3676	0.083676	0.0097369	1.986	1.5478
0.73384	0.64676	2.4014	0.15204	0.10605	1.6957	0.65186
1.6585	0.5	2.471	0.1677	0.22462	1.5922	0.45585
0.5	1.7411	2.7344	0.016268	7.995e-09	1.0037	2.6081
0.5	1.7867	2.6485	0.018069	0.033905	3.7424	2.0104
1.083	1.2369	4.934	9.6661e-10	0.047428	2.3706	0.61854
0.5	1.0743	2.495	0.040549	0.07296	1.5839	3.3264
0.95047	0.61198	3.4976	0.025686	0.20235	3.2832	5
2.5	2.422	2.6107	0.089076	0.019	0.66279	5.7124e-07
1.0261	0.78872	2.3756	0.1888	0.15844	1.4534	0.1977
1.1142	0.62603	4.5468	0.055982	0.12833	1.2133	3.3883
1.045	0.5	1	0.21303	0.19233	1.7089	0.37517
1.4817	1.5901	2.4943	3.3166e-10	0.029851	2.784	3.2673
0.60711	2.3292	3.0682	0.11833	0.1753	1.2666	3.3978
1.0225	1.5586	2.2674	0.087132	0.031063	2.1054	3.2115
1.0071	0.88553	2.2752	0.0033914	0.29891	3.3134	1.8261e-06
0.90819	0.66968	5.1846	0.098367	0.026094	4.1334	5
2.1267	0.91782	2.5697	1.2651e-09	0.18946	3.3304	0.16844
1.5222	0.5	2.6191	0.16222	0.068631	2.484	0.15204
0.8455	1.5123	2.3768	0.2342	0.12785	0.57742	1.3315
1.4599	1.894	3.1712	0.19797	0.14743	8.6794e-08	0.76056
1.9378	2.2576	4.2316	0.14308	0.092856	2.745	3.3399
0.5	0.54138	2.5196	0.099975	0.052986	1.725	0.015108
1.2279	2.5	2.6917	0.18796	0.019377	1.8033	1.2719
0.7147	0.82015	2.6815	0.15843	0.053962	2.2042	4.1337
1.3278	1.4325	2.5102	0.061226	0.1677	2.2074	1.7585
0.5	1.0945	1.3719	0.10935	0.14467	1.136	3.1063
2.4252	2.081	3.3804	0.084301	0.11378	3.3558	2.423
0.77141	1.0518	5.6907	0.0088331	0.067653	5	3.2104
1.5199	0.59614	1.8189	0.14975	0.16198	1.7599	0.29231
1.8295	1.1374	2.2226	0.10572	0.076644	0.32847	2.4848e-06
1.2692	1.6633	4.1111	0.14991	0.09008	3.0341	0.23121
1.2882	2.3579	3.5416	0.28873	0.091885	0.88188	3.9784
1.8892	1.6328	4.4567	0.011072	0.15314	3.0887	1.1924
1.4512	1.082	5.2807	0.32315	0.12627	1.6957	3.7303
0.73018	2.2378	4.4048	0.099711	0.16155	0.94013	1.9417
0.65399	0.56055	4.5233	7.6386e-10	0.043493	3.9225	0.65613
0.5	1.225	3.1905	0.039107	0.17645	2.5771	2.0031
0.5	1.9686	4.877	0.10054	0.1069	0.43703	2.4286
1.7934	1.4366	2.4016	0.13496	0.098938	2.2519	5.9366e-07
0.60936	1.8703	3.6464	0.097668	0.22328	1.0575	0.12591
0.71013	0.5	3.5803	0.2243	0.26726	3.3157	3.0291
1.2994	1.1973	3.5508	0.086483	0.16768	3.5523	4.3111
2.0336	2.5	3.007	0.057518	0.14448	1.8974	4.6568
0.8712	1.2524	1.9584	0.19759	3.4211e-10	1.736	4.9263
1.0312	1.4298	3.6293	0.19328	0.12294	2.1913	0.90972
0.5	1.1278	1.8636	2.133e-09	0.20848	3.559	2.1037
1.2789	0.5	3.394	0.12208	0.048826	2.9617	0.45301
1.5428	0.54412	3.0632	5.1137e-10	0.24686	0.18656	3.4069
0.5	1.3326	2.322	0.23498	0.033415	1.1182	2.9316
0.61431	1.2402	1.8307	5.1212e-09	0.18219	0.82662	3.2009
1.065	0.56604	2.4791	5.3608e-10	0.20704	1.6491	3.9427
0.5	0.8978	2.6569	0.19692	0.43815	2.6267	0.71456
1.4502	1.1321	1.6367	0.095261	0.07364	4.2392	0.25812
0.5027	0.79212	5.2856	0.027393	0.2876	1.2008	3.8909
1.3676	1.2723	3.0708	0.1048	0.030668	1.6289	5
0.6223	0.71189	4.6041	0.041702	0.024494	0.52703	2.8088
0.53925	0.74424	5.0932	0.14592	0.098627	2.1415	0.644
0.87117	2.5	3.3523	0.13927	0.30399	1.986	1.987
1.1109	1.4048	3.5533	1.3471e-09	0.090302	1.7779	1.9852
1.8332	0.51241	2.2237	0.12917	1.1323e-09	3.0248	2.5339
0.5	0.76252	1.5615	1.3069e-09	0.049945	2.0433	0.027951
0.92331	1.5988	2.5274	0.012938	0.21847	0.19762	3.3905e-06
1.9681	2.4246	5.3	5.9951e-10	0.090939	1.2763	0.60617
0.9436	0.87052	3.9364	0.19499	0.27875	2.8158	5
1.0681	0.64914	2.3656	0.16935	0.079992	3.6986	3.3918
1.32	0.92422	1.2888	0.10142	0.10067	2.9761	3.774
2.5	2.0073	4.0133	0.010056	0.1359	3.3435	0.068444
1.5029	0.93341	2.7395	0.018263	0.12419	1.2948	1.4524
2.5	0.5	1.9915	0.048536	0.2811	3.0703	2.7597
1.648	1.7742	3.4276	0.1352	1.4692e-09	4.1611	1.3335
1.5756	0.52095	2.9407	1.2203e-09	0.21093	2.5282	5
1.5136	1.977	4.0949	5.3447e-10	0.11136	2.1996	1.7852
0.75117	0.64713	2.9023	0.2128	0.071657	4.267	3.7743
1.259	1.1988	1.9467	0.060343	0.21827	2.664	0.48203
0.5	1.2272	2.8359	0.091014	0.14703	1.3689	1.1901
0.7184	2.1752	4.8683	0.091057	0.10755	1.946	1.0146
1.9208	1.0477	1.8004	0.0198	0.089799	3.3903	1.0287
1.1283	0.69757	2.4291	0.035337	0.095048	2.2277	1.6684
1.4275	0.67944	3.0392	0.10798	0.20011	1.5072	4.1733
0.5	1.6101	2.3793	0.11036	0.13698	0.79616	1.5791
0.86693	2.2099	2.2974	0.10448	0.10851	2.183e-06	2.6576
1.6889	1.7182	2.5582	0.05079	0.21602	3.0904	0.69885
0.69312	0.53496	4.1861	0.01265	0.18072	2.3304	5
0.80191	1.7752	4.3621	0.088788	0.15514	1.2625	1.3515
1.3723	0.73443	3.9938	0.17336	0.18428	1.6423	3.771
1.715	0.71346	2.6703	1.815e-09	0.0077134	1.0769	1.8525
0.94434	2.5	5.5669	0.15005	0.43858	3.6664	2.1762
0.89444	0.5	1	0.10149	0.20076	1.5495	3.4429
0.53324	0.94696	5.3543	0.023925	0.076986	2.5953	0.88988
0.5	1.4502	3.4252	1.7014e-09	0.030252	1.1144	0.78875
0.51333	0.87657	3.5079	1.9766e-09	0.1025	1.1895	1.7566
0.5	1.3119	1.1419	0.15596	0.062265	1.1458	0.0063456
0.5	0.65135	3.6987	1.5232e-09	0.078069	2.3365	0.82722
0.80603	0.94423	2.5854	0.18965	0.32595	1.168	1.6144
0.77987	0.86333	3.4042	0.1041	0.028227	1.0048	4.7418
1.637	1.506	2.7712	0.070328	0.15463	0.6378	3.1721e-06
2.2859	1.5344	3.7896	0.1265	0.048068	3.5212	1.7792
0.72238	1.9118	3.1794	0.15221	0.17479	3.3551	2.6334
1.0494	0.5	1	0.23555	0.077703	1.0524	0.35116
1.1869	0.70315	4.8796	0.12764	0.069161	2.0655	5
0.72364	0.60639	1.7192	0.13047	0.18105	0.6834	0.25296
1.7119	2.5	4.7567	0.2344	0.046343	5	0.55051
0.83694	1.106	3.6863	0.06184	0.17283	1.0145	0.77735
0.55612	0.98094	2.3811	0.10062	0.21474	1.3932	1.0465e-05
1.4421	0.8693	2.4315	0.064774	0.43579	5.5144e-06	0.85548
0.5	1.9656	2.8938	0.16261	0.03004	1.0109	2.8763
1.2915	0.57978	4.3382	0.1157	0.035674	1.4303	5
0.66908	0.77228	2.9051	0.11139	0.098773	1.2267	1.2915
0.89451	1.2448	4.9818	0.052698	3.1708e-09	0.69219	0.43089
2.1065	2.1086	3.8107	1.1368e-09	0.17713	2.0022	2.5622
2.5	1.573	2.611	7.3014e-09	0.063595	0.77308	2.9273
0.89618	0.95447	1.4809	0.15354	0.013323	2.6527	0.048953
0.81193	0.93976	1.5357	0.11256	1.5789e-09	0.75473	2.2792
2.1389	1.0661	2.121	0.14942	0.047299	3.5976	3.0798
1.7425	1.0179	2.5725	0.13441	0.034681	0.14053	2.1021
1.1991	2.1383	3.4718	0.044239	0.32618	2.1894e-06	3.1222
0.7401	1.2172	3.0088	0.066229	0.13323	1.1553	4.0917
1.4133	2.5	5.0478	2.838e-09	0.14179	0.54022	4.0282
0.5	2.1355	1.4596	0.12844	0.22251	0.63823	4.2119
1.9499	0.5	1.4819	0.016521	0.41319	2.5735	1.8618
0.50823	1.359	4.5747	0.15456	0.014225	0.62766	1.4507
0.5	1.8739	5.4561	0.071928	0.014034	2.6791	2.0211
0.72446	0.5	2.5184	0.11002	0.045348	2.7862	5
0.5	0.8453	3.0114	0.097686	0.20289	1.643	0.82479
0.60134	0.73852	3.2141	0.13377	0.16432	1.2341	0.88034
1.6705	1.9576	5.1222	0.22562	0.085923	4.6455	1.8574
1.7932	1.1218	2.6643	1.3817e-09	0.11511	1.6323	1.0436e-06
0.96696	0.5599	2.3842	1.1489e-09	0.11922	0.6241	3.5864
2.5	1.8519	3.3519	0.02063	1.2215e-09	1.9477	2.428
2.148	0.5	2.604	0.13631	0.16609	1.2315	0.38057
2.0356	1.2687	2.0384	1.3549e-09	0.18003	3.6935	1.3768
0.63772	2.5	5.0161	0.12288	0.32804	2.9438	0.90371
0.61806	0.62135	4.9204	0.0051814	0.13558	2.8601	2.6988
0.5	1.0543	3.0314	0.012067	0.18048	3.2458	2.7903
1.2218	1.9636	4.2757	0.16505	0.078852	2.5538	1.2895
0.65857	1.1105	4.2566	0.022924	0.12962	3.1141	3.3989e-08
1.6173	1.3039	2.9967	0.15741	0.10364	3.564	3.6065
1.785	1.0733	2.3545	0.13673	0.013254	1.7877	2.6587
1.6929	1.3287	2.2953	0.018094	0.23975	0.0071739	1.0233
1.6671	1.439	3.1317	0.23163	0.048102	2.4147	2.3705
1.1059	1.7863	3.0931	1.1959e-09	0.049417	0.94586	2.5255
0.77531	1.304	1.7651	0.095963	0.063222	2.1383	3.5779
0.5	2.5	2.5303	8.0266e-10	1.9921e-09	2.4208	0.43332
0.88933	1.1697	1.3581	0.1785	0.20634	2.3052	3.9412
0.5537	1.0697	1.6203	1.3715e-09	0.21242	0.47702	2.7826
0.54506	0.53325	2.6166	1.197e-09	2.2585e-09	0.32992	0.7328
0.69719	1.6943	2.9469	0.27256	0.13874	1.4453	2.8601
0.90997	1.4301	1.7481	0.22405	0.21039	1.2924	4.1058
1.1704	2.12	4.6053	0.015047	0.17544	2.3196	1.3817
1.632	1.6891	3.0656	1.345e-09	1.2044e-09	1.5282	2.8575
0.69054	1.4892	3.113	0.19652	0.19051	5	4.1646
1.5692	1.4527	2.2936	0.086768	0.23893	1.2282	1.4202
1.7545	1.059	2.5242	0.12308	0.013591	0.59982	2.2279
0.78451	1.4876	3.4473	0.10757	0.066347	3.0638	3.8983
0.69811	2.5	2.8497	0.062233	0.25569	1.2876	2.0182
0.81249	2.2898	5.5737	0.044826	0.21008	3.5561	1.9956
0.72052	0.5	2.8336	0.16013	6.6795e-10	1.8009	0.25654
1.3378	0.5	2.1161	0.05946	0.052184	3.4455	3.8126
0.76784	0.64365	3.2256	3.0433e-10	0.085478	0.36284	0.52431
0.5	0.5	3.2013	0.048891	0.10899	2.5645	1.0823
0.87451	0.70363	1.935	0.22253	0.12266	0.87204	2.8748
1.3993	0.5	2.5506	0.15815	0.080325	0.56644	1.0706
0.8412	2.4222	5.4885	4.7735e-10	0.093581	1.8467	0.4464
0.93755	0.51928	4.6366	0.047185	0.19469	4.9924	2.8551
1.2728	1.2633	3.0182	3.1669e-10	0.036173	2.5466	0.31664
0.5	0.67242	1.7821	0.13466	0.13981	1.4267	2.7214
0.85928	1.2474	3.3988	0.16204	0.10752	0.63858	2.2225
0.7634	0.50521	3.1405	0.17677	0.018913	4.8333	1.0786
0.77884	1.1929	5.5844	0.04419	0.01379	0.37687	0.40075
0.84468	1.0863	1.946	0.012973	0.11468	0.82687	3.1297
0.50578	1.7882	1.4703	0.1273	1.5699e-09	0.71224	3.4751
1.5297	2.1148	3.3006	0.16738	1.3563e-09	2.1478	1.8798e-06
0.83866	0.65031	2.3111	0.16436	0.040607	2.3706	1.8773
0.82453	0.5	3.009	0.069889	0.035825	1.9863	0.37901
1.4324	1.6857	2.0464	0.02888	0.11309	2.8496	3.3925
1.4754	2.5	4.088	0.21127	0.06073	1.3328	1.1522
1.9639	1.9465	3.73	0.0681	0.10874	2.1999	1.782
0.5	1.489	2.7993	0.077187	0.1088	0.83897	2.1656
1.1874	0.88783	5.4133	0.098651	0.018215	2.5567	0.95897
0.54673	0.66668	1.9763	0.025976	0.14102	0.72845	2.3672
0.74791	1.6754	2.4548	0.15371	0.014865	1.6607	2.4125
0.5	1.6263	2.6318	0.10243	0.077199	1.7779	3.75
0.61145	1.3969	2.9155	2.2904e-09	0.014661	1.1698	2.7072
0.74363	1.0607	3.1566	1.0091e-09	0.13253	2.1066	0.83133
0.70831	1.2001	3.1248	0.11627	0.21982	1.597	4.4298
2.5	0.5233	2.0588	0.1332	0.25959	0.89973	0.03435
0.95206	1.2659	2.1698	0.11534	0.034846	0.52978	2.3482
1.8455	2.2054	3.1152	0.12346	0.34071	6.1657e-07	2.4902
1.4137	1.4715	1.9005	1.6507e-09	0.25478	3.3876	1.2273
2.3167	0.62286	3.4274	2.4298e-10	0.10725	2.549	0.47138
2.5	0.5	2.5371	0.069688	0.20829	1.0617	1.7632
1.9823	1.5094	2.9006	0.18284	0.0504	1.9254	2.5308
1.8213	0.94824	2.8534	0.021156	0.16668	0.02329	2.6936e-06
1.0948	2.1355	2.4945	0.23066	0.14877	0.75247	0.71881
2.5	1.3604	2.4532	0.025022	0.14091	1.7773	2.7557
1.2847	2.0901	2.9351	0.19121	0.1199	0.5613	1.1482
2.5	2.4345	3.5098	0.021098	0.11377	1.6958	3.2574
0.82475	0.70014	2.5575	0.14757	0.12498	3.4691	2.4367
0.83453	2.1514	2.3675	0.22361	0.10148	0.83731	3.752
0.5	1.3385	2.6519	0.012901	0.11966	1.3052	3.6745
1.2505	0.86808	1.4001	0.14088	0.22744	3.2329	0.52262
0.54557	1.8561	3.7007	0.085386	1.6977e-09	1.0154	0.63815
1.9368	2.0744	4.9819	1.2967e-09	1.4378e-09	5	3.4091
0.94441	1.0488	4.9571	0.025359	0.23491	3.6374	3.826
1.0541	0.7017	2.0687	0.099343	0.083575	2.3214	2.2393
0.74544	1.0415	2.3886	0.10186	0.19958	1.6431	0.66029
0.79827	2.0589	3.0399	0.22	0.041435	3.1446	4.9292
1.645	0.92085	3.3141	0.17832	0.15559	2.5811	4.481
1.5766	0.64724	4.2758	9.6261e-10	0.13926	3.2691	5
1.461	1.5146	2.4282	0.10877	0.1964	4.748e-07	0.87678
2.5	1.5165	2.0214	0.13256	1.1197e-09	1.3843e-07	3.623
0.5	0.5	2.5453	0.1418	0.36717	1.6282	0.043561
0.66524	0.6979	5.298	2.101e-09	0.094452	1.014	5
0.88127	1.5651	1.8563	0.17334	0.15788	1.855	2.2715e-06
0.5	0.54273	2.4055	0.19277	0.11995	3.8454	2.7296
0.63206	2.1524	5.0918	0.0088674	0.176	3.4853	2.9997
1.305	0.81453	2.5696	0.12271	1.0826e-09	1.8482	2.4258
1.2855	1.3656	2.1968	0.16144	0.036224	2.2363	2.2714
0.5	1.0897	3.0063	0.021863	0.1491	1.4907	1.3072
0.77433	0.66987	2.9768	0.24131	0.043587	5	4.2715
0.93193	0.5	1.9035	0.19431	0.18535	4.4115	1.5441
1.4523	0.5	2.1262	0.23671	0.10474	0.06064	2.6965
1.5618	1.4559	2.8523	0.11305	0.26493	2.8278	1.7364
1.6808	0.74279	3.5955	6.8006e-10	0.25977	2.6235	3.2012
0.83297	0.6043	2.9599	8.8187e-10	0.058378	3.7573	2.2121
1.8917	0.71685	1.588	1.3217e-09	0.17574	2.7236	0.44275
1.0193	0.5	4.2286	0.066964	0.070649	5	5
0.5	1.1999	4.2311	0.015816	0.20462	1.1101	0.36131
1.1536	1.7474	4.1312	0.15785	0.10833	2.7972	3.4443
1.3923	2.3733	3.7447	0.020273	0.10658	0.87606	4.569
1.764	1.0318	2.3078	0.057336	0.18402	3.0697	2.0074
0.96597	2.5	4.5528	0.032337	0.19696	0.82696	6.597e-07
1.1484	1.8334	5.8008	0.040056	0.077093	1.8614	0.036696
0.89344	1.0922	1.7578	0.17062	0.042558	3.3938	3.769
1.8382	1.3897	3.8508	1.5696e-09	0.082669	3.8777	1.5266
1.5951	0.5	2.0954	9.211e-10	0.24081	0.048258	0.14698
0.67087	2.2279	2.2579	0.088897	0.18688	1.7094	3.1991
1.6128	1.0505	4.7005	0.16114	0.095461	1.8944	1.0089
0.83662	1.5975	2.348	0.19053	0.10264	0.94308	4.4055
1.9852	2.5	2.9936	0.057607	0.11834	1.9523	1.6079
0.5	0.86609	2.4407	0.118	0.056206	0.85175	1.9292
0.55533	0.53133	1.9903	0.11214	0.20318	2.6405	0.049001
1.2647	1.0669	2.8086	0.22941	0.20643	4.7333	2.3008
1.5334	1.6081	3.8542	0.19381	0.12193	0.77541	0.041609
1.3987	0.61275	2.1617	0.13052	0.13881	1.1487e-07	2.3075
0.61655	0.78777	2.9559	0.17879	0.11919	3.278	2.8298
0.65934	0.74419	2.9204	0.12415	0.076426	2.0437	0.016147
1.9978	2.0916	3.1577	0.12738	0.11335	0.21585	2.6303
1.2151	1.6327	1.585	0.075744	0.20088	2.4512	3.7177
1.7522	1.1529	2.7904	0.068696	0.20592	0.16695	7.4782e-07
1.1114	0.80802	4.7341	0.22694	0.20343	0.91355	5
1.2087	0.81253	2.0658	0.1495	0.12375	4.0252	1.9183
1.9418	0.95621	2.467	1.4101e-09	0.44111	2.7486	3.9042
0.5	1.2372	2.5325	0.11682	1.1013e-09	1.6357	3.458
1.1886	1.2433	3.2598	0.056675	2.6343e-09	3.5797	1.3408
0.81	1.458	3.6458	0.096419	0.10591	0.55459	2.7553
2.5	0.84506	2.2927	0.1194	0.067085	1.778e-06	1.889
0.69071	1.2307	4.0389	0.090076	0.046865	1.289	1.6744
1.0943	1.0518	2.975	9.5911e-10	0.32897	3.8111	0.38143
0.72763	2.2691	3.1352	0.12397	0.28023	0.40175	3.1249
1.1542	1.1585	3.7288	8.9565e-10	0.096468	3.5403	0.97163
1.1132	2.3836	4.3471	0.18116	0.10356	1.2915	1.6872
2.5	0.76524	1.8746	0.068215	0.067809	2.9506	2.0428
1.508	0.5	2.7614	0.090627	0.21421	1.6388	0.68548
1.5493	0.62173	4.6777	0.21715	0.088286	2.6235	5
1.8615	0.73842	2.0739	0.21475	0.082984	1.7278	2.2507
1.061	0.79113	4.6033	0.17429	3.9366e-09	1.2966	1.5167
0.75235	1.1024	3.2393	0.20319	0.20127	5	1.019
0.5	1.2258	3.0187	0.052064	0.04422	1.2706	1.039
0.82085	1.2645	2.2473	0.15228	0.11874	1.3918	2.742
0.95137	0.65845	2.0944	0.046565	0.14729	1.5614	3.663
1.7373	1.1959	4.8841	9.1716e-10	0.077676	3.1904	1.117
0.69021	1.338	2.9447	0.18158	1.1036e-09	1.4991	2.914
1.4541	1.3491	2.466	1.1167e-09	0.17712	0.41502	2.4866
0.52423	0.79057	5.4289	0.005543	0.12098	2.2404	5
0.75113	0.64485	3.7483	0.021237	0.075515	4.8546	2.1681
1.2043	0.83483	2.4883	0.17227	0.39814	2.5439	5.7697e-06
2.0907	0.81914	4.4498	1.5493e-09	0.23077	2.3274	3.0092
1.2913	1.856	2.3129	0.1627	0.10655	2.3026	2.7856
1.2965	0.93936	5.1051	0.10875	0.12269	3.3823	1.5064
0.9074	0.50584	2.237	0.19942	5.0805e-09	0.96381	0.44941
1.2543	1.9458	4.0353	0.14167	0.13955	1.1341	9.1045e-07
0.77095	1.2598	3.5551	1.497e-08	0.062876	1.244	2.0403
0.61787	0.56293	4.8133	0.12487	0.088142	1.2492	0.29612
1.2259	0.60012	3.7584	0.26556	0.096582	4.8314	0.85031
1.0019	1.2382	1.9045	0.12137	0.046279	2.8551	0.95553
1.7461	0.5	2.9076	0.019438	3.0321e-09	0.59917	0.22702
0.85548	1.2724	2.8204	0.16312	0.020414	0.64216	1.6492
0.51722	0.5	1.1931	0.14768	0.17044	1.4592	1.7833
0.69452	1.2579	3.7666	0.017068	1.2029e-09	1.7869	2.7052
0.5	2.137	2.3847	0.065496	0.21202	1.7967	0.73806
0.74957	2.1906	4.2661	0.18161	0.04488	4.3279	2.8863
1.8629	0.61866	2.1949	0.14519	0.23004	2.5403	0.0095921
0.62669	2.3196	3.7513	0.17049	0.088172	0.85645	3.8769
0.77138	1.7565	3.295	0.022916	0.099959	2.3858	1.1869
2.1425	1.4517	2.9172	1.1952e-09	0.15235	3.3429	3.8462
0.95257	1.4705	2.528	0.058976	0.11511	1.3705	0.92628
1.3107	2.5	3.4674	0.18453	0.022139	2.3278	1.4091e-06
1.4368	1.0447	3.8763	0.22788	0.055615	5	0.71139
0.5732	2.4486	4.578	0.0088241	0.24382	2.9877	3.4504
0.82116	1.4831	2.6565	0.093176	0.04484	1.2606	2.8346
1.6133	1.7639	4.3586	0.18443	0.25896	2.1572	2.7559
1.8864	1.7393	2.9428	0.076749	1.194e-09	3.8864	2.8357
0.75392	0.6219	3.6686	4.1049e-09	0.09771	0.83975	1.5637
2.5	0.68366	2.2482	0.020297	0.10475	5	3.7703
1.8055	2.2218	3.3464	0.18395	0.062037	2.8381	2.0449
0.88871	0.8361	5.1872	0.037575	0.05046	1.655	0.31237
1.0456	0.54379	2.16	0.060598	0.035633	2.4044	1.259
1.7364	1.481	3.3234	0.16299	0.068586	0.057146	2.0327
1.1222	0.5	4.8995	0.15207	0.095955	0.42984	0.64028
1.5836	2.1414	3.342	0.11936	0.015061	0.2613	2.6321
2.3841	1.1148	2.3993	0.18242	1.2421e-09	5	2.5492
0.81157	2.1905	5.2419	0.042758	0.058825	2.2596	1.5572
1.424	0.64957	3.2133	0.13379	0.1644	1.9827	3.8699
2.2588	1.0908	3.0622	1.2092e-09	0.14681	1.5245	0.94462
1.0136	1.2597	2.0341	0.16188	0.087364	2.1009	2.2905
2.2196	1.9674	2.6371	0.10067	0.095137	2.2943	4.7121
1.3461	1.2883	4.0604	0.11066	0.17311	1.4761	1.6834
1.2108	0.9452	3.7021	0.11298	0.10921	3.3746	1.9788
1.255	0.62456	3.6962	0.077264	0.19678	2.4592	0.22562
1.2093	1.4712	1.6244	0.075828	0.12026	2.4158	3.5377
0.5	0.66936	2.5536	0.064965	0.095021	1.1202	1.4935
0.92367	0.5	1.8189	0.056747	0.23151	2.3872	1.5387
1.3713	0.75142	3.4573	0.076077	0.1347	2.2161	1.4541
1.3634	0.52533	2.0742	0.039009	0.25038	2.7058e-07	1.0765
1.2887	0.73568	4.8507	0.16895	0.27929	2.3214	3.4202
0.92793	0.94725	2.0037	0.12149	0.3182	2.3419	0.71106
1.7409	0.81459	1.826	0.059423	0.24038	5.5252e-07	0.5743
1.2822	0.5477	2.4018	0.13864	0.10358	1.943	1.2911
1.1948	1.2992	2.0107	0.045995	0.13602	1.5403	1.2993
0.61104	2.5	5.1203	0.041929	0.17599	3.3797	0.15662
0.79856	2.5	5.5965	0.061515	0.094012	3.5045	0.40946
1.4936	1.4443	2.3113	9.2457e-10	0.20724	1.2855e-07	0.1905
1.497	1.1872	2.6032	0.19454	0.082507	2.7883	1.5898
1.9902	1.4281	3.9665	0.028379	0.16892	1.8851	1.4525
0.75578	1.8867	3.368	0.11621	0.19174	1.1747	0.65016
0.98254	2.5	5.6701	0.17374	0.22038	1.7431	0.66019
1.2817	1.5338	2.5744	0.1039	0.14678	6.1843e-07	2.7463
2.5	1.1207	2.3697	1.2605e-09	0.086819	2.2528	0.40539
0.91616	1.6877	2.5268	0.043727	0.091729	0.15354	2.9712
0.98469	2.1692	4.8926	0.071548	0.11976	0.85392	4.5154
0.67406	0.56699	4.8246	0.009052	0.043015	5	2.9802
0.74767	2.2987	5.7536	4.5962e-10	0.056422	0.81151	5
0.51651	1.2661	1.7266	0.12071	0.012987	0.81166	3.9609
0.80463	0.71531	2.6646	0.12802	0.007214	1.3019	2.0831
0.89917	1.1495	2.5727	9.3778e-10	0.01613	0.10141	2.2749
1.3951	1.7346	2.3359	0.22783	0.18876	1.7628	0.33432
1.6257	2.3472	4.9077	1.1898e-09	0.087138	0.71798	0.36591
0.77269	1.9589	3.633	0.12616	0.18125	3.3197	2.8501
2.1065	1.7909	3.5375	0.12515	0.093818	0.43424	3.1678
1.0052	1.1307	1.1822	1.5914e-09	0.25626	3.178	3.3702
0.77989	2.2753	3.7633	0.12039	0.076141	0.50801	1.6357
1.2612	0.70824	2.3106	3.3195e-09	0.18991	3.2898	1.5825
1.2236	1.966	1.7045	1.7009e-09	0.19402	2.9883	1.4683
0.54864	0.75772	4.3735	0.17906	0.2862	1.3459	0.84027
2.0588	1.0559	2.4906	2.8253e-10	0.055465	2.6206	0.10998
0.87613	0.81916	2.1538	0.18115	0.10079	0.90711	1.4821
1.1483	1.7143	2.1354	0.066933	0.11593	2.9867	1.0651
0.66908	2.5	3.888	0.095577	0.3387	0.70357	3.413
0.7321	0.65785	3.3703	0.15196	0.092519	4.7247	0.81791
0.64586	2.1775	4.9706	2.2966e-09	0.075432	0.83117	5.8458e-07
2.3169	0.51763	2.6798	0.12084	2.8659e-08	0.3892	1.6659
1.4791	1.8611	4.2812	0.12373	0.13849	3.2428	1.6529e-05
0.5	1.1688	1.514	0.12488	0.16079	1.486	2.0384
1.4264	1.4397	3.7593	1.4322e-09	0.085593	0.79798	2.0214
0.5698	2.3462	5.7913	6.9214e-10	0.039334	4.9998	2.1429
1.4733	0.83884	2.7076	0.014233	1.1469e-09	2.7229	2.2776
1.8478	1.8584	2.962	0.074157	0.07164	2.2273	4.2988
0.70743	0.5	1.489	0.13463	0.42405	0.72729	3.4952
1.4739	0.86142	1.8265	0.06557	0.038021	2.3723	2.4929
1.7702	1.3759	2.2203	0.23353	0.16877	1.1217	1.0965
1.8828	2.2951	4.6578	0.04255	0.20609	1.6015	2.8438
1.4537	1.2332	2.4061	0.053107	0.10092	2.0093	2.8873
2.108	0.80896	1.9098	0.12799	0.046064	3.0827	1.9564e-05
0.89884	0.57708	2.0199	0.20483	0.15899	0.9849	1.9002
0.71112	1.5122	3.4611	0.10574	0.02527	4.8991	2.8629
1.5157	2.1446	3.1817	0.06504	0.20518	2.8127	3.5578e-06
0.80629	1.7143	3.2071	0.16571	0.096595	1.8151	2.2094
0.5	0.73936	2.1792	0.19841	0.011209	2.3574	1.9775
1.3925	1.2717	3.6976	0.067518	0.24789	0.891	0.16669
1.4948	1.2455	2.8534	0.18937	1.0721e-09	2.738	3.351
1.9472	1.2616	3.1198	0.17449	0.078719	2.2845	2.6881
0.56854	0.5	1.1168	1.1667e-08	0.097455	2.1083	1.2948
0.76599	1.5517	4.927	7.2773e-10	1.5585e-09	3.7712	0.4018
1.0052	0.84574	4.3313	0.050786	0.11122	1.0936	3.124
2.0871	0.71529	2.7409	0.063509	0.058555	2.9301	3.7096
0.71603	1.5272	4.2653	6.4085e-10	0.18098	0.50602	1.9825
1.9201	0.64854	2.751	0.065745	0.10104	1.7339	0.47886
0.50875	0.57113	2.1807	0.022602	8.3212e-09	0.76779	0.086207
1.3524	1.0241	4.8032	0.15031	0.13335	1.2636	2.064
2.2776	1.2916	3.5279	0.019639	0.094349	1.182	1.6468
1.0641	1.5165	2.4942	0.22042	0.029102	4.0404	4.9633
1.2179	0.64684	3.3276	9.6702e-10	0.10651	4.7191	1.2117
1.1895	2.5	4.403	0.2147	0.17979	1.206	2.0227
1.6878	1.1151	3.0158	0.15508	0.13462	0.56016	2.0179
1.1307	0.92501	2.1684	0.18413	0.34876	0.57763	1.4435
1.7294	2.4736	3.3929	0.16596	0.089743	1.3681	3.1464
0.68552	1.7604	4.9467	1.0936e-09	0.1179	1.9131	2.3901
0.75166	0.98738	5.3816	0.11508	0.073318	3.8073	1.2138
0.5	1.1321	1.7105	0.1668	0.1485	2.0492	4.8697
1.2517	1.8083	2.952	0.22693	0.19009	0.19	3.6524
2.5	1.1904	2.2282	3.6036e-10	0.12043	2.6659	3.7456
1.546	1.676	4.6644	0.21795	0.05836	3.0494	2.6844
0.71299	2.5	4.021	0.35257	0.34888	2.384	2.9433
0.83131	1.2869	2.027	0.12473	0.19798	1.831	0.63148
0.9618	0.5	2.239	0.1375	0.024488	4.2228	4.0537
0.77464	1.707	3.003	0.11211	0.12097	0.49431	4.7444
0.7275	1.5588	3.4406	0.21546	0.16544	3.3749	4.5466
0.54383	1.4946	1.9473	0.071086	0.098369	0.87717	0.14534
0.64556	0.87148	3.7443	0.028545	0.21953	3.7445	2.4922
0.5	1.0441	3.6299	0.091546	0.083824	2.7725	0.82206
0.67639	1.7948	4.5983	1.4377e-09	0.15475	2.402	1.1437
1.3583	0.91174	1.6085	8.9982e-10	0.013034	0.54378	4.9249e-07
1.7336	0.87819	1.95	0.12557	0.15347	2.908	0.35969
1.164	0.69134	3.0831	0.1223	0.14639	2.1376	0.29272
0.80141	0.54267	4.5497	0.049821	0.19136	2.4033	1.2033
2.2695	0.5	4.0583	0.055008	0.14171	1.7959	5
0.89889	0.5	1.9677	0.12394	0.014708	0.55685	3.133
0.5	1.2297	2.1104	0.083198	0.11039	0.93363	0.43075
0.5	1.0007	3.3265	0.045242	0.014809	1.8231	2.648
0.57513	1.1591	3.8732	0.086528	0.18364	0.83106	0.15217
2.1532	0.98713	2.1601	0.079829	0.059576	1.5109	1.73
0.99541	1.4062	5.1885	0.16639	0.040873	1.997	1.4759
1.3606	0.73888	2.1538	0.087861	0.10866	2.3544	1.2391
1.4559	0.96263	4.7431	0.15896	0.15279	2.9575	3.5141
0.81042	0.5	3.1135	0.18462	2.172e-08	0.64762	0.14117
0.58675	0.72854	4.3298	0.026007	0.036123	3.0998	5
1.2602	2.5	4.5752	0.13965	0.19064	2.4962	1.9179e-06
0.5	1.3819	1.0278	0.21501	0.049578	1.0809	1.5659
0.80444	1.6395	2.1893	0.13447	0.10734	0.027173	7.4109e-06
1.0065	0.99295	3.1659	1.8775e-09	0.17141	1.3303	3.0528
0.87017	1.1082	1.8116	0.19592	0.19302	1.7598	1.3197
0.5	1.1546	2.6182	0.11101	0.066447	2.8869	2.5143
0.5	0.74736	1.5729	1.7502e-09	0.20739	2.0556	0.13584
1.5393	2.0654	4.213	0.11696	0.1124	3.3523	2.3747
1.0063	1.599	2.7195	0.11204	0.035659	3.5941	2.0412
1.5862	2.0423	4.579	0.22019	1.2528e-09	3.3363	1.2764
0.63546	1.0653	3.9318	0.058221	0.0056628	2.252	0.19246
1.6924	1.5243	2.0259	0.16214	1.6221e-09	2.4721	2.5991
0.91922	0.5	1.5658	0.15643	0.20675	2.9676	2.4012
0.84479	1.6099	1.9117	0.057402	0.03543	0.75795	1.1292e-06
0.76383	0.95901	2.2816	0.070877	0.11163	1.8991	1.0596
0.5	1.6941	3.8884	0.065948	0.27273	1.1181	3.341
1.5874	0.72467	1.9176	0.12489	0.21001	2.8464	0.054051
0.88449	0.5	2.1351	0.02755	0.23994	2.7257	0.31446
2.5	1.3535	2.2563	0.089224	1.5347e-09	2.6465	2.0878
1.7382	0.57925	2.4318	0.088909	0.10611	3.2941	1.6655
1.7018	1.417	3.1816	4.3272e-09	2.002e-09	3.1556	4.2967
0.83244	2.5	5.3636	0.083616	0.3481	1.533	2.1985
1.7362	1.0993	1.9192	1.6411e-08	0.13841	1.9276	3.2123
1.9451	0.5	1.9839	0.1639	0.06437	1.1578	0.20157
0.78167	1.2181	4.7147	9.9379e-10	0.10497	2.1829	1.6131
1.3954	1.8539	2.4489	8.4883e-10	0.12259	6.6683e-08	1.5789
0.68364	1.6762	3.9551	0.17797	0.010349	1.9695	3.1897
0.68635	0.63743	1.848	0.12963	1.1192e-09	2.7231	2.7182
0.93867	0.86698	4.7414	0.15693	0.024233	2.5469	5
0.9493	1.4657	2.3039	0.043546	0.035353	2.1681	0.75607
0.8498	1.4335	1.5719	0.0076119	0.066619	2.6211	3.7243e-07
1.5508	1.5261	2.5139	1.3862e-09	0.10853	2.0019	1.0514
1.9194	0.5	1.434	0.19174	0.22411	2.9208	0.48079
1.2573	0.79313	2.1569	0.021569	0.18076	2.0455	2.8849
0.51228	1.4212	1.7997	0.13199	0.10749	0.95402	1.2146
0.5	0.66708	3.4595	0.064999	0.13427	5	1.6268
0.67641	1.4635	3.5872	0.1496	0.10595	4.1735	1.0245
1.6709	0.58059	3.2036	0.091117	0.02883	3.2932	0.33611
0.94787	1.2012	1.7144	0.21048	2.0667e-09	1.1539	2.5587
0.5	2.2029	2.6185	0.19498	1.2323e-09	1.5944	4.7284
0.67273	0.5	2.6596	0.10752	0.036594	1.5134	5
1.0999	1.2962	3.4225	0.10936	0.093027	2.04	0.69734
0.54402	1.3573	3.552	0.090582	0.11111	1.7985	2.8908
1.2646	0.57281	2.9744	0.13233	0.17445	3.0867	1.3075
1.3204	1.4568	3.3347	0.13298	0.093841	1.5553	2.0458
0.5	2.3479	2.3386	0.10449	0.098513	1.8945	3.7449
0.57275	0.5	4.0647	0.029273	0.14713	2.7564	2.6622
0.58014	0.56644	2.3489	0.18763	0.070035	0.22854	3.2128
1.3426	0.5	3.854	0.1127	0.35954	2.7022	4.9999
1.4499	0.66422	2.3613	0.076618	0.081083	3.6626e-07	0.23822
0.5	1.715	2.737	0.14965	1.7252e-09	2.4887	1.7848
0.5	0.7349	1.9221	0.14137	0.17661	1.0817	0.39035
0.73698	1.686	3.0004	0.12237	0.043915	1.4268	3.2391
0.7707	0.75073	2.8594	0.18557	0.37108	2.6516	0.59925
1.272	0.5	1.2864	1.2131e-09	0.065806	3.3049	0.67898
0.68548	2.2438	2.39	0.15635	0.025717	1.542	2.6015
1.1919	1.7249	3.4059	0.11865	5.7575e-09	2.6423	3.631
1.378	1.8999	2.7639	0.20911	0.18599	2.2197e-06	1.1126
1.6367	1.1345	2.2587	0.14376	0.11724	1.7917	3.7393
1.3234	1.2184	3.6909	0.058155	0.1127	3.5855	0.72348
1.6114	1.4279	2.2926	1.3994e-09	0.02953	2.5082	5
1.172	0.64737	2.6321	0.17427	0.011299	2.3628	2.2679
0.99028	1.132	1.8708	0.14682	0.11947	1.258	3.4776
0.97846	1.0745	1.6801	0.06767	0.21954	0.81976	3.4919
1.5139	0.73449	4.9043	0.24617	0.12866	2.9471	3.3571
2.2473	2.1881	3.6723	1.1877e-09	0.11075	0.56103	3.7425
1.5627	1.2078	2.2205	1.4802e-09	0.14329	2.5965	2.0176
1.8215	1.2383	1.9787	0.093042	0.18005	4.7037	3.8301
2.5	1.1355	2.076	0.017736	0.20556	1.2299	2.9095
1.5944	1.2922	2.4607	0.037793	0.092826	1.6595e-06	2.1724
1.0465	2.4695	5.6653	0.20154	0.031955	1.9269	0.38252
0.5	1.1434	1.9188	0.14603	0.21691	1.5202	1.8287
0.5	1.5558	1.1212	0.18979	0.24588	2.0054	2.3101
0.5	1.4469	1.2924	0.15951	0.21277	2.5625	2.5161
1.6323	0.96488	2.6954	0.048759	0.13508	3.0623	3.4253
0.81288	2.1916	5.6661	0.018079	0.058543	3.4584	2.9427
1.4161	1.3774	2.1243	0.1133	0.1825	0.30478	3.7557
1.0807	1.2801	3.4235	0.36077	0.11196	3.4536	2.5998
2.4662	1.064	5.4361	0.096787	0.063719	2.0373	5
1.0729	2.0658	4.0312	0.04727	0.24724	1.5734	1.8367
1.3995	0.60031	2.7533	0.19087	0.12731	0.51259	2.2846
1.1541	1.9614	5.0605	0.054738	0.37382	0.83391	2.3254
1.4018	2.004	2.7807	1.2968e-09	0.1561	2.1858	2.6304
0.99838	0.87509	1.9118	0.11805	0.12408	0.63592	3.804
1.7889	0.5	2.1863	0.14635	0.064908	1.5211	0.17756
0.73892	0.5	4.3488	0.062687	0.14906	4.426	0.13815
1.2656	0.5	3.521	0.17746	0.43285	3.5386	3.1237
1.7229	0.88814	2.4888	1.3152e-09	0.1104	2.039	2.5434
1.7784	1.6161	2.5128	0.016735	0.12726	1.7938	0.68667
0.55809	0.5	2.4815	0.15431	4.713e-10	2.0719	1.2089
0.5	1.5198	2.9053	2.622e-09	0.093756	1.0426	2.6019
1.3771	1.4948	2.7485	0.1152	0.089368	1.5254	2.757
1.4516	1.1527	2.7287	9.6404e-10	0.11817	0.04514	3.3591
0.65714	1.0229	6	0.097436	0.26399	1.6962	5
1.3895	0.72583	2.3417	0.023009	0.028101	0.22521	1.2352
1.4587	2.3238	5.3276	0.15283	0.024731	3.022	2.5413
2.1874	1.2187	3.833	1.1841e-09	0.25583	2.7013	3.4312
0.80975	1.2643	2.6985	0.16338	0.12482	1.9217	1.7268
1.3504	0.58005	2.2371	0.015358	0.12018	1.3438	1.8469
0.5	1.1748	2.0535	0.12641	0.14404	1.0702	4.1069
1.4226	0.98484	2.1815	0.16652	0.25884	1.0914	0.18367
1.398	1.517	3.3108	0.075826	0.074059	2.9433	2.9837
0.7177	1.322	2.7906	0.15457	0.14153	2.1156	0.52993
1.6245	0.50686	3.115	0.1237	0.022122	2.5569	3.0165
1.3933	0.5	2.4916	0.11383	0.053532	2.6538	1.3294
1.9138	0.83001	1.8377	0.11845	0.060401	3.7355	2.2495
1.4561	0.76125	1.4673	0.093867	0.18467	3.6697	3.2265
2.3436	1.1798	1.857	0.092573	0.046993	0.14022	0.099523
0.5	0.5	2.285	0.076341	0.072457	2.1906	0.49814
0.5	1.4627	3.6754	2.0608e-09	0.017514	0.96333	1.778
2.0117	1.1175	2.1476	0.063689	0.038681	2.3345	2.4135
0.5	0.61656	1.9756	0.19857	0.044365	0.78386	0.16032
0.74106	2.5	3.1245	0.041268	0.17823	1.1185	3.0304
0.50641	0.76032	5.0036	0.16243	0.17597	2.9481	1.489
0.60588	1.1188	2.371	0.17133	1.2401e-09	0.50363	2.5751
1.997	0.62669	2.4107	0.080896	1.2619e-09	1.2059	2.4081
1.2445	1.7355	3.845	0.053432	0.094678	1.8458	1.603
0.75417	1.1233	2.6504	9.6553e-10	0.086017	3.1097	1.2486e-07
0.5	0.62157	1.2642	0.058708	0.18091	2.42	0.50068
1.9451	1.436	2.7289	0.082903	0.22298	2.3154	1.0228
0.5	0.8866	1.8717	8.5387e-10	0.036766	3.0227	2.2625
1.268	0.93014	2.4624	0.14459	2.4162e-08	3.308	0.48469
0.5	1.597	1.9529	0.060687	3.7384e-09	2.1399	0.49465
0.72778	1.7594	3.3443	0.020408	1.197e-09	1.6972	3.4786
1.3042	0.5744	3.0849	0.064004	0.095462	1.3924	5
0.80723	0.60254	5.2605	0.18639	7.0623e-10	1.6725	2.9619
1.3873	1.1336	3.3073	0.070887	0.1497	2.067	0.63623
1.1852	0.5	4.0225	0.060054	0.27904	1.6304	0.044675
0.5	0.83985	5.7437	0.059296	0.13422	0.6453	2.4983
0.98213	2.3853	5.4583	0.098001	0.077686	3.6063	0.44037
0.86659	0.59246	2.4245	0.12308	0.096461	0.52703	0.48634
0.9605	0.85574	1.7806	2.4156e-10	0.10378	1.3826	2.1365
2.2499	0.66873	2.3323	3.1073e-10	0.15811	1.9077	0.1968
2.0925	0.70225	1.5761	0.16156	0.041487	1.4836	3.7298e-07
0.76236	0.85922	1.7026	0.20288	0.067702	0.9488	0.28114
0.92174	1.2941	2.6301	8.3659e-09	0.11238	1.4103	2.9661
0.5	0.90123	3.59	0.04188	0.19351	1.6772	2.6487
1.4425	1.3832	3.2239	0.063463	0.11038	1.22	0.43091
1.3406	1.2411	1.9505	0.18126	0.01489	3.0968	4.5131
1.2664	0.82884	4.3202	0.2013	0.22214	3.085	3.712
1.3517	1.1445	3.5607	0.1404	0.19192	3.3133	3.8394
2.5	2.0424	2.9454	1.2721e-09	0.19677	1.8707	1.5834
1.5385	0.92254	2.4838	0.19347	0.043236	2.147	0.55224
0.87607	1.7285	2.5671	0.10286	0.11088	0.28206	1.7906
1.2808	0.5	3.6946	0.097895	0.20125	2.7593	3.4206
1.7791	1.5261	2.8272	1.3396e-09	0.1152	3.3581	4.7071
1.6723	0.67643	2.466	0.064782	0.34117	1.802	1.4608
0.53787	0.74261	3.3305	0.15743	2.5958e-09	3.187	0.65316
1.504	2.0874	3.1	0.065469	0.14146	1.199	3.3791
1.5821	1.4756	3.4757	0.057009	0.085924	5.4552e-06	2.7357
1.3474	1.4768	3.0059	0.10897	0.14716	1.5159	3.3011
1.6085	1.5482	3.1867	0.084537	0.10862	1.4129	1.3339
0.67295	2.5	5.5286	0.017373	0.091635	3.3971	0.73304
1.5723	0.92126	3.4819	2.1817e-09	0.13713	2.5783	1.8163
0.88941	0.5	2.0543	0.13271	0.16405	0.52362	2.7464
0.62556	1.9702	3.3269	0.14988	0.041195	1.3825	3.6484
0.74806	1.1942	5.4826	0.1024	0.063701	1.6924	2.1351
0.56738	2.1744	3.1307	0.16008	0.23451	0.33652	2.4112
0.84271	0.99308	3.7654	0.17538	0.010851	5	1.5797
1.1335	2.5	4.1638	0.15795	0.066596	1.9982	5
0.55443	0.83589	5.4917	6.978e-10	0.28676	4.9999	5
1.1547	1.8776	4.106	0.26094	0.058479	4.5068	1.9372
2.151	1.4845	2.628	0.14676	0.20063	1.0139	1.1494e-06
0.8676	0.51972	2.1038	2.7861e-09	0.16917	2.5694	0.13332
0.5	1.2367	3.6013	8.9449e-10	0.37122	1.9148	3.7148
1.1254	2.2241	5.6415	5.1744e-10	0.11019	2.2666	3.344
1.3288	1.7514	4.1286	0.22579	0.23601	3.5831	9.2153e-07
1.4338	0.77514	1.5949	0.061967	0.14586	2.8781	0.2016
0.70323	1.5753	1.8742	0.12028	1.4092e-09	1.0053	3.5966
1.128	0.80567	4.8962	0.16092	0.15331	2.5815	1.6075
1.5045	1.0717	1.7437	0.021459	0.072198	0.6742	4.4184
0.59327	1.9921	4.0987	0.20233	1.1189e-09	5	2.9202
1.3379	1.9129	3.2077	1.6345e-09	0.046315	2.7432	0.89447
1.6587	0.5	2.1508	0.20661	0.18159	3.2844	2.7233
0.81897	1.6075	3.9077	0.059254	0.025788	0.80448	3.1365
2.382	1.4952	3.1185	2.0873e-09	0.15054	2.2982	3.3257
0.79114	1.4566	5.0496	0.036465	0.099049	1.9162	1.4724
1.015	0.56097	2.6492	0.1032	0.13913	2.6836	0.47041
1.6194	1.2512	2.3398	9.5267e-10	0.15197	1.0951e-07	1.8996
0.5	0.77373	1.9607	0.18318	0.066907	2.3958	0.11781
0.50753	1.3989	1.3561	0.12845	0.076396	0.88537	2.2668e-06
0.79832	1.6701	3.4194	0.01157	0.21044	2.6273	0.82541
1.8123	0.69524	2.0093	0.012794	0.078573	0.30662	3.5452
0.52049	1.4082	2.4519	0.14629	0.23905	1.2655	1.0402
0.87883	2.5	1.8741	0.18376	0.023705	0.53957	1.4054
1.7265	0.69419	2.3801	3.3911e-09	0.18582	3.5269	2.5528
0.81031	1.0937	2.1002	0.11262	0.13393	1.7582	1.7648
1.3151	0.5	1.9674	0.20566	0.077177	2.3676	3.4852
2.4723	0.90103	3.4789	1.235e-09	0.2014	4.1716	2.411
1.74	0.86821	1.9221	0.0044167	0.038191	1.5713	1.3689
1.1337	2.5	4.5151	0.076226	0.17738	1.7037	0.59688
2.5	1.1681	3.5046	0.060169	0.095104	3.8303	0.71438
1.6474	2.2242	3.1955	0.19997	0.061926	2.7881	2.1852
0.6195	2.441	5.8069	0.15693	0.15284	2.3967	0.9117
1.9152	1.1608	2.6086	3.5742e-10	0.099017	1.4876	1.5778
1.285	0.93252	2.3488	0.18773	0.011602	2.1324	4.3935
1.4749	1.3096	2.9372	0.194	0.025149	1.7413	3.1241
0.5	1.1974	1.4595	0.12458	0.36424	0.83856	1.2818
1.0625	1.6365	5.1778	0.12182	0.091976	1.3096	0.45989
1.9428	1.0503	3.0516	0.12912	0.22267	1.4014e-05	0.76866
2.0048	1.1029	1.6071	0.1216	0.050799	2.1839	9.1904e-07
1.3764	0.87685	2.35	0.20607	0.24105	0.89275	1.5802
0.80477	0.61291	2.6606	0.1136	0.068766	1.4744	0.02473
1.1715	1.1034	4.2893	0.070684	0.11489	1.6577	1.4432
0.82983	1.1316	3.3867	3.5191e-10	0.098912	2.0014	3.1155
0.5	1.2228	2.968	0.043873	0.10373	3.948	2.9335
0.58655	0.71673	2.1247	0.098607	0.066673	0.5853	0.030084
0.79865	1.0369	3.4437	0.065293	0.04435	1.114	1.5555
1.8998	0.72543	1.4886	0.22686	0.20883	2.8266	0.17615
0.59453	2.1561	4.0833	0.056707	0.18409	2.0049	0.7577
1.621	1.5329	2.6077	0.06682	0.25471	3.2602	1.7154e-06
0.84616	1.5424	2.0592	0.17652	0.020814	1.5351	2.2478
0.90767	0.5	2.0138	0.22885	0.20572	0.83601	3.3468
1.2026	0.92219	2.2467	0.26991	0.010972	2.9467	2.9486
0.74406	1.6978	5.5083	0.0059912	0.15788	1.6417	1.3314
2.1347	0.63319	2.1709	0.10969	0.028902	3.8633	3.6316
0.71563	1.7096	5.8484	0.1923	0.11242	3.1151	1.7918
1.5145	2.2999	2.5551	0.092487	0.25578	3.6724e-07	1.4309
0.5	0.61436	1.6915	0.16239	0.075581	1.8946	1.1628
0.8093	0.73926	2.0507	0.15126	0.11826	3.2088	2.4196
2.0463	0.54813	2.1097	0.044122	0.05575	3.0986	0.040467
2.0064	0.5	2.0935	0.2059	0.22027	0.087555	2.5556
0.82534	2.036	3.6569	0.1225	0.11922	2.5061	0.2141
0.72746	0.83884	2.702	0.11412	0.060641	2.0263	1.8845
1.133	1.8599	2.2726	0.032245	0.067412	3.7389	2.9632
1.398	1.4034	2.1849	0.12577	0.071326	0.28701	2.0677
0.78201	1.0622	2.9742	2.9884e-10	0.20537	1.0198	0.69658
0.85125	2.3773	2.1083	0.11798	0.098832	1.5158	4.0259
1.4805	0.7404	2.2619	0.15791	0.02853	1.4956	1.301
1.2797	1.6685	3.423	1.5786e-09	0.20677	1.1078	3.6418
0.77087	1.861	4.5412	0.12082	0.0903	2.2275	1.1405
0.62266	1.1116	4.246	0.15943	0.19079	3.2139	4.3367
1.2683	2.5	4.9093	0.086488	0.18888	1.2865	4.2988
2.5	2.4385	3.6801	0.064378	0.2679	1.5274	3.5176
1.0428	2.5	4.4885	0.17069	0.24321	1.6958	1.493
0.67108	1.0914	2.6466	5.9725e-09	0.06115	2.4389	0.49865
1.2296	1.9784	4.799	0.22887	0.15743	2.7837	2.4809
1.4554	1.8887	2.9396	0.12858	0.1953	1.3213	0.81471
1.6951	0.62632	1.7544	1.3705e-09	0.084911	3.2738	2.448
1.3886	1.4427	3.2047	0.12998	0.11988	3.0608	0.17558
1.4297	0.87065	3.3326	1.2859e-09	0.0097512	2.0507	4.748
1.4282	1.3729	4.6216	9.3999e-10	0.067303	2.7231	1.4055
0.71887	0.5	4.4931	7.1364e-10	0.031147	0.2741	0.21171
0.98723	0.74942	2.0919	0.10678	0.19658	1.5835	2.2934
0.54687	1.2542	1.5525	0.16657	0.097159	1.3236	1.1502e-06
1.2492	2.176	2.8849	0.19411	0.12641	1.6717	1.8604
0.5	0.5	2.5181	9.3709e-10	0.20049	1.6224	3.8628
1.0698	1.0307	3.5143	1.5796e-09	0.012305	2.15	1.5422
0.89559	2.0713	5.1162	9.6377e-10	1.2613e-09	2.0403	0.7896
0.53505	0.66116	5.4398	1.7342e-09	0.02599	0.71084	5
2.5	1.0423	1.5401	0.066224	0.33735	3.4837	3.6085
1.4954	0.53281	2.4052	0.14304	0.16096	1.9794	2.9421
0.71806	0.54536	2.7219	0.032593	0.060369	2.3645	2.6726
0.58577	1.8865	2.2512	4.2428e-09	0.17295	1.0116	3.4605
0.6869	1.5307	4.9668	5.1668e-09	0.11837	2.0405	2.4384
1.3227	1.8051	1.9221	0.11859	0.25986	2.483	2.3975
1.4198	1.3066	2.6771	0.18074	0.0079693	0.14194	7.9336e-08
0.5	2.4625	3.1503	2.0028e-09	0.10025	1.1542	3.1367
0.5	0.98576	2.5861	0.065808	0.13763	1.5369	0.39809
2.0659	0.58093	2.7967	0.017617	0.15075	4.0841	0.79063
0.98564	0.99185	1.8114	0.13712	0.35778	2.7331	0.13941
1.0196	1.9498	3.65	0.16146	0.040698	1.7813	4.1387
0.57241	0.97011	4.4654	0.038878	0.048751	0.55784	4.0936
1.7131	0.71406	2.2507	1.2943e-09	0.16033	2.3655	2.1015
1.1618	1.8265	4.813	0.2328	0.076275	3.0413	1.145
0.63516	0.8784	3.8602	0.10742	0.10361	0.98402	4.5509
1.5382	1.3313	2.4562	0.035061	0.023842	2.6031e-06	1.8597
1.0387	0.5	1.2448	0.11655	0.11481	1.2622	1.5072
1.797	0.97399	4.9381	0.12334	0.10368	2.9134	2.5203
2.0823	1.4742	2.6677	0.12285	0.19459	0.13549	1.0393
0.5	1.2217	5.2881	0.073281	0.12316	1.0577	1.6638
1.8879	0.50603	2.5076	0.16625	0.1767	2.8361	2.4671
1.3192	2.4802	2.6272	0.10891	0.2417	2.131	2.4557
0.66063	0.73022	3.1807	0.20356	0.11106	2.5699	0.46726
0.82591	1.1109	1.8933	0.23241	0.15086	0.32241	1.6204
0.71023	0.5	1.8392	0.13677	0.045674	0.46726	2.4099
0.79463	0.6759	5.0764	0.19238	0.02618	0.59279	5
2.2687	1.3399	2.2558	0.094832	0.16517	0.70213	0.14524
2.5	1.7614	2.9156	0.063339	0.30076	4.0627	4.5535
0.61985	0.5	3.1411	0.080514	0.10645	0.69521	1.8595
0.83725	2.5	5.6915	2.2195e-09	0.090121	0.31111	4.2815
1.0755	2.5	3.8196	0.088439	0.17185	0.46781	0.32491
2.4892	1.114	3.2051	0.045417	0.12091	2.3503	0.68294
0.66774	0.63232	4.2762	0.084296	0.29473	1.0965	3.0497
1.143	0.5	3.2788	9.038e-10	0.27701	3.9876	2.7095
1.0855	1.5978	4.0847	0.047108	0.13429	1.9688	2.7533
0.97309	1.4348	2.2883	1.7131e-09	1.5732e-09	2.3306	2.4127
0.80391	0.78031	5.4573	0.12194	0.045604	0.50648	1.6407
1.069	1.3212	2.6342	0.030478	0.21478	0.12005	0.96014
1.304	2.0887	6	0.037355	0.054205	1.8583	1.6961
1.337	0.91122	3.7405	0.15099	0.030481	1.8447	4.067
0.89572	2.412	4.6505	0.075699	1.4448e-09	2.302	1.8928e-07
1.433	1.7415	2.9316	0.11581	0.058864	1.2822	3.0617
2.1628	1.462	2.1175	0.15021	0.1121	0.81371	3.0522
0.96265	0.57055	1.6486	0.16641	0.24015	0.76741	0.022742
0.7124	2.1743	4.467	0.28402	0.093763	2.0523	3.0064
1.5339	2.4059	5.3937	0.1888	0.12067	2.1851	2.2983
0.63094	1.0005	3.8604	0.054932	0.39962	2.0708	2.0588e-06
1.6038	0.6937	3.3103	1.3431e-09	0.13526	2.2189	1.7689
0.5	0.62005	2.5086	0.024568	0.17261	1.5701	1.3402
0.94122	1.3387	1.855	0.18055	0.015746	1.6103	2.7818
1.8612	0.88371	1.6829	0.19123	0.11179	3.0096	3.0029
1.294	0.53249	3.1416	0.064118	0.34039	1.3432	0.59977
0.72515	1.4945	3.0203	0.088353	0.013304	1.8968	3.1507
1.657	1.2457	1.0633	0.020259	0.14751	3.7479	4.1474
0.68431	1.5247	2.2434	0.22036	0.21705	0.82372	1.5912
1.876	2.1545	3.8699	0.08291	0.039448	2.3514	3.7852
0.51227	1.1827	3.6751	0.1912	0.091746	1.0556	2.166
1.0227	1.6717	4.8318	8.9309e-10	0.11708	2.259	1.8642
1.6571	1.0434	4.5626	9.1348e-10	0.0931	3.4276	3.7245
0.65413	2.5	5.1596	0.034271	0.34708	1.7403	3.3512
0.5844	1.851	3.8113	0.10369	0.1076	3.2831	1.4822
0.76745	1.0167	2.329	0.094999	0.15449	1.7161	0.44088
0.89602	1.1765	2.173	0.10647	0.070378	1.6268	2.2608e-06
0.78473	0.5	2.2622	0.11944	0.19131	2.156	5
1.5002	1.4217	1.4451	0.1109	0.25569	2.0922	3.2671
1.6733	1.3157	2.683	0.11375	0.18204	1.4996	3.624
1.3594	1.6507	2.7541	0.31553	0.14796	2.5107	2.5926
0.54727	0.76726	2.0346	0.10014	0.01418	0.51779	3.1885
2.0377	0.85214	4.4212	0.096615	0.24006	2.5513	3.7332
0.68118	1.1802	2.9895	0.11196	0.10291	1.5431	2.8314
2.5	0.99264	2.3155	0.051052	0.13429	2.4943	1.8386
2.1073	0.96431	2.6378	0.1359	0.16647	3.1072	1.3368
0.90763	0.62749	3.5111	1.6201e-08	0.18604	4.6564	5
1.9399	1.6576	3.2742	0.13308	0.013481	1.5372	3.7325
1.1993	1.4002	3.7867	0.12849	0.10129	0.96372	2.5922
0.5	1.4879	2.7884	0.043932	1.8348e-09	3.511	0.49864
0.85896	1.071	2.076	0.15341	0.13874	1.5081	1.1817
0.5	2.0126	1.7405	0.11871	0.21102	1.3779	1.8978
1.8079	1.2571	2.6227	0.084419	0.21672	1.539	1.3632
1.6016	1.5357	1.9241	1.2716e-09	1.6307e-09	2.7801	2.5804
2.5	0.6367	2.8643	1.2515e-09	0.019007	1.7876	3.9427
1.0143	1.0901	3.8435	0.24368	0.17132	2.9911	4.5138
1.8618	0.77046	5.1068	2.579e-10	0.061999	5	5
0.72997	1.023	4.759	0.094426	0.099723	2.9927	1.3174
1.7488	1.2252	2.0876	0.1367	0.14632	2.433	3.2253
1.2487	1.584	2.4137	0.15991	0.029697	2.2728	3.3252
1.2195	1.3702	2.926	1.3235e-09	0.1382	2.2614	0.40865
2.304	0.5	4.3419	0.083397	0.0047537	3.1794	0.82747
0.64382	1.6268	3.09	0.076234	0.029574	2.2087	3.671
1.3244	1.093	3.4155	0.13309	0.40125	1.2174	0.17125
0.84191	1.3317	1.4572	0.087777	0.15285	1.5267	4.7321
2.2165	2.5	4.2345	0.027672	0.07645	1.7326	1.8187
2.0887	2.3057	3.7921	0.029336	0.11735	3.2762	1.1181
1.2951	1.4101	3.8012	0.14308	0.058301	3.8211	1.9299
0.87905	0.5	2.1998	5.741e-09	0.030029	1.6193	1.0851
2.3969	0.5	2.2733	0.024805	0.20301	5	3.6461
0.59412	0.5	1	4.4411e-09	0.25614	4.1876	0.59236
2.2978	1.5454	2.5711	0.11118	0.099013	2.804	2.8261
0.73041	1.6569	2.2363	0.19205	2.2036e-09	2.0743	1.923
1.6503	0.91658	4.2454	0.22013	0.045462	3.6914	5
0.8151	1.5291	2.2429	0.18887	0.18016	1.6851	1.5049
1.1795	1.5262	2.8217	0.18995	0.04348	2.1994	2.9491
0.92363	0.75645	2.0256	9.2076e-10	0.16787	1.0336	0.84913
1.7503	1.9084	3.1373	0.16492	0.096448	4.9053e-06	2.9367
1.087	0.67804	4.8658	0.0096576	0.078366	1.4112	5
0.53941	0.5	2.3745	0.11019	0.041956	2.6878	2.9627
0.87788	2.252	2.2129	0.13966	4.678e-10	0.069645	2.0764
1.9036	1.1821	3.4679	0.019007	0.1511	3.0055	0.83299
1.8013	0.93024	5.2501	0.1213	0.11246	4.5066	1.3489
1.3917	1.7974	3.5988	0.029164	0.1166	0.99149	3.5358
1.6572	1.5006	3.5458	1.2574e-09	0.10916	2.1877	1.0222
2.2051	1.2259	2.7055	1.211e-09	0.1473	3.7486	1.5928
0.92281	0.59649	3.8527	6.8847e-10	0.27944	5	1.6092
0.86024	0.79888	2.5365	0.033067	0.32746	1.6298	0.32394
0.9273	1.6559	1.95	0.19258	0.15582	0.5078	1.3464e-06
0.5	1.2516	2.1918	0.11264	0.10517	1.1835	1.3467
2.5	2.1455	3.0265	1.2714e-09	0.14662	1.7945	3.2587
1.3048	1.2821	2.3735	0.16333	0.20775	3.7968	3.7294
1.402	2.0987	3.8731	0.21339	0.11505	3.0825	2.6037
0.81038	1.9015	2.3678	0.18911	0.031583	1.1804	2.27
1.2262	0.5	2.127	0.24726	0.19529	5	3.7115
0.5	2.4485	1.9077	0.1853	0.024048	1.3776	0.96947
2.3555	2.282	3.8072	1.7087e-09	0.25211	1.2719	2.3875
2.1251	1.2652	2.2201	0.21524	0.1342	1.245	3.0206
1.5707	1.0581	5.265	0.14457	0.0082524	1.6026	5
1.2245	1.8037	3.804	0.1225	2.8761e-09	1.8702	2.9737
0.5	0.76198	1.6646	0.12669	0.12201	2.4306	2.0632
0.86029	1.2083	2.2811	1.4837e-09	0.11822	2.3373	1.2591
1.9851	1.0228	2.6969	0.1836	0.14529	3.5177	1.3154
1.2244	1.2764	2.2118	0.14487	0.15273	1.865	1.5216
1.857	0.53402	2.4555	0.084288	0.080009	3.0632	1.5706
1.2853	1.5764	2.9552	0.042744	0.1091	1.131	3.1249
0.78124	0.84044	2.6108	0.058339	0.053315	1.8485	0.013415
2.0984	0.81049	4.4672	0.044913	0.036694	1.4647	5
2.5	0.5	3.543	0.048851	0.20004	1.5002	0.29205
0.70948	1.1475	2.6691	0.15595	0.18184	2.1984	1.4077
1.9548	2.082	3.9829	3.1025e-09	0.015317	2.5922	1.6618
1.253	0.5	1.419	0.083867	0.002532	3.6123	3.0487
0.50222	1.7675	4.9844	0.020151	0.17718	0.80948	1.3344
1.4042	1.5425	3.9258	0.13208	0.074618	2.5178	3.7529
0.82199	0.70986	2.82	3.9e-09	1.2724e-09	1.7259	2.2922
1.7717	1.4272	3.1739	0.021148	0.17653	3.2305	1.1845
1.0145	1.9143	2.8456	0.12441	0.17926	1.1612	0.84977
0.5	2.0831	2.604	0.11939	0.11978	2.0251	1.5127
0.65226	1.3242	4.2033	0.018305	0.0012927	0.94598	1.7641
1.2951	1.5231	2.4194	0.18043	0.17098	1.8648	3.2535
0.98396	1.7483	4.3521	0.21077	0.10868	1.1546	3.0032
1.2539	1.1567	3.5209	5.2518e-09	0.10367	0.30286	2.3861
0.5	1.0928	1.5778	0.11494	0.21647	3.8375	0.51649
0.5	1.0453	4.7979	0.027481	0.067438	0.53908	1.4253
1.8782	1.0259	2.2585	1.3012e-09	0.32207	3.6006	2.1842e-07
0.65183	0.85985	1.3831	1.0155e-09	0.021268	0.7807	4.4244
1.5277	1.5241	2.454	0.066134	0.11548	1.6682	3.0213
0.98068	1.548	2.1923	0.13829	0.25198	1.1627	4.6784
0.5	0.81745	1.8548	0.0066005	0.28579	1.7685	3.512
1.5475	0.52602	2.9347	0.15217	0.069929	3.0376	5
1.9809	0.51093	2.8591	0.17044	0.03558	1.9013	1.4673
1.1057	2.3967	2.5818	1.0109e-09	0.033952	0.79919	0.97061
0.5	2.263	1	0.092088	0.035241	2.5296	1.4892
1.6117	0.5	2.4642	0.092065	0.054961	1.7279e-06	1.1157
1.0908	0.8384	2.5978	0.19436	0.32078	4.6025	1.4038
1.4756	0.8289	2.2162	0.2466	0.13011	0.77366	3.061
2.3579	1.2333	2.689	1.2023e-09	1.0933e-09	2.0573	3.1939
1.7471	0.58391	2.1298	0.050534	0.12513	3.5829	4.1181
2.5	0.5	1.5875	0.062125	0.24245	0.56755	0.93233
0.76503	1.5079	2.9701	0.12634	0.097351	1.0621	3.2349
0.77793	1.8548	1.9913	1.4165e-09	0.12086	1.3024	3.0485
1.8848	1.4035	2.1176	1.3508e-09	0.13887	2.2044	3.0666
0.82642	0.8364	3.4203	0.20191	0.076716	2.7742	1.7388
0.6588	2.2663	4.5675	0.14665	3.4255e-09	1.8483	0.56479
0.50139	0.96543	2.5898	0.076335	0.081403	1.504	1.6885
2.3581	1.2069	3.3418	1.1723e-09	0.021743	2.547	1.1772
2.1038	0.80913	5.0242	7.0223e-09	6.5494e-10	4.7503	5
0.60035	0.62506	3.5076	0.17988	0.12261	0.68339	0.69811
1.5551	0.99183	3.6043	0.11701	0.15229	3.3175	4.1987
1.8419	1.4472	1.8204	0.10191	1.1414e-09	3.1158	3.7359
0.5	0.89561	1.8483	0.10898	0.14814	1.5001	0.55342
0.5103	1.6669	5.5016	0.043431	0.24912	1.7493	1.1626
0.73123	1.7996	4.0846	0.13215	0.082335	2.3783	0.60478
0.76417	1.6329	2.0882	0.10179	0.12906	2.0259	1.2503e-06
0.78907	2.1736	3.4627	0.21918	0.29391	2.8443	2.6217
1.4606	1.7746	2.3835	0.06516	0.08052	4.3983e-05	1.6357
1.6422	2.3825	5.2962	0.043974	0.063049	2.1771	0.61115
0.93707	0.5	1.7876	0.12903	0.12884	1.6322	3.2484
2.4304	2.0357	4.2748	0.098518	0.015166	3.2432	1.4785
1.0345	1.3666	2.1846	0.021724	0.15533	0.9806	3.1314
0.8069	1.309	2.9368	0.18744	0.28852	3.2862	3.1536
1.8734	2.3569	4.4483	0.13318	0.43043	0.28018	2.9493
1.2235	1.9006	3.0468	0.10542	0.09394	1.4121	2.4516
1.3678	1.939	3.849	0.11888	0.32308	0.31481	1.7732
1.8352	0.99818	5.0077	0.13433	0.1011	0.83921	0.70009
0.85121	0.61778	4.9329	0.10972	0.04178	3.1722	2.9032
1.3713	1.7992	5.1623	0.30584	0.10155	1.3783	1.638
2.0443	1.1019	1.6266	0.18069	0.14199	1.953e-07	3.6818
0.94026	0.77643	2.7714	0.071538	0.10361	1.5181	0.03965
1.5454	1.2265	2.021	0.23381	0.18412	1.1589	1.1091e-06
0.56936	1.2327	3.071	0.21616	0.076788	1.1039	2.8747
0.77541	1.0551	2.0213	0.11121	0.052759	3.5437	1.549
0.72856	1.1146	2.1835	0.3094	0.10521	0.8144	2.1612
1.645	1.5541	2.7335	0.096439	0.029701	1.0931	2.9918
0.70284	2.1937	3.197	0.15726	0.053101	0.70626	4.8622
1.2632	0.54966	3.7454	0.13216	0.1882	0.81055	1.0695
1.5066	0.68999	2.4641	0.17833	0.11706	0.28245	1.8708
1.0724	1.9211	2.0362	0.13151	0.13498	0.39433	2.7308
1.73	0.5	1.0095	1.3705e-09	0.034782	3.3519	1.7681
1.4066	2.0091	3.0116	0.1134	0.12437	1.3091	1.7444
1.1212	1.8755	2.0091	0.10021	0.091451	1.5872	3.8414
1.0649	2.3808	4.4228	0.07553	0.092678	0.78362	3.172
0.5	0.53338	1.8853	0.065704	0.23364	2.0116	2.0529
1.4388	0.5	3.9739	3.6807e-09	0.18804	2.0415	2.7519
0.53812	1.345	4.6282	0.0091943	0.12076	1.3125	2.3016
0.50001	0.82829	2.503	0.1713	0.12789	2.0787	2.574
1.0031	1.2086	3.6535	9.3836e-10	0.083906	2.8032	1.6299
0.78324	2.5	5.4531	0.22343	0.42242	3.2572	1.8429
1.6627	1.2455	2.1352	1.2661e-09	1.5311e-09	2.5725	1.8963
0.5	2.011	4.218	1.717e-09	0.03015	1.0607	1.6405
0.80057	0.9465	4.1218	1.7114e-09	0.047456	1.2416	0.83322
0.85886	0.55981	2.9462	0.093018	0.099969	1.4013	1.2978
1.6134	0.80188	2.5075	0.15012	0.15838	2.1713	4.7196
2.062	2.5	6	1.9555e-09	0.12474	3.5603	0.63198
1.8364	1.4844	2.9727	0.10445	0.057285	0.65216	2.7119
1.4315	0.5	2.7975	0.09773	0.13269	2.6783	0.62765
0.61116	0.72764	3.6853	0.046432	0.43889	1.3619	4.7549e-06
1.0124	2.5	4.8934	0.088643	0.23819	0.56796	4.8322
1.7713	1.5246	3.8398	0.14912	0.098266	2.1754	1.5623
1.7027	1.6609	2.3827	1.985e-09	0.17562	2.5943e-07	3.4763
2.2467	0.61939	3.223	0.095309	0.0083277	2.6486	0.68632
0.98221	0.70178	3.1992	0.025533	0.17236	3.5191	1.1968
1.4402	2.2492	2.609	0.056768	0.077479	3.8287e-07	2.2299
1.641	2.1756	3.378	0.063752	1.1534e-09	3.321	3.7346
1.4424	1.462	3.4926	0.16602	0.21	2.4241	0.58148
0.65861	1.7391	3.7516	0.1343	0.16996	1.1094	0.66696
0.66309	0.53067	3.5423	1.1102e-09	0.13735	0.99309	3.3042
0.76539	1.7063	5.4798	1.0708e-09	1.2256e-09	1.7222	0.90674
1.5779	0.81457	2.4484	0.088303	0.1862	2.4726	3.9449
1.0681	1.5087	2.4733	0.11934	0.0062444	1.3284	1.0051e-06
1.4758	0.79481	2.1474	0.13358	0.09711	1.2595	3.1739
0.88303	0.5	3.6045	0.23944	0.2057	3.3503	2.9651
0.5	1.5198	1.2337	0.051126	0.044104	2.1929	1.2132
2.1361	2.0225	3.3109	0.12352	0.27246	1.9508	0.30433
1.4648	2.5	2.8774	3.2497e-10	0.41119	1.9188	1.1289
1.0376	2.486	3.2272	0.20027	1.2342e-09	1.1972	3.4036
1.8932	0.89112	3.8966	0.083851	0.13683	2.0022	5
0.5	1.576	2.8268	0.064583	0.13466	2.509	3.9762
0.74764	0.96297	2.1722	0.15516	1.6526e-09	2.6271	1.1938
1.3205	0.66361	3.0948	3.0227e-09	0.13794	1.9864	4.2483
0.54043	2.5	4.5365	0.084483	0.15737	0.66538	1.2825
1.4654	1.1261	1.3295	0.058114	0.22129	3.5445	0.46557
1.4158	1.029	3.2148	0.11493	0.18124	1.2353	2.3033
0.66471	2.2105	2.8086	0.031357	0.11491	1.4803	3.0374
0.8009	2.488	2.6237	0.099553	0.10036	1.2659	3.6981
2.3599	1.3088	2.7722	6.1275e-09	0.10518	1.2016	3.1423
1.1567	1.871	3.0856	8.4707e-09	0.036192	1.434	1.3969
0.5	0.73907	2.4925	0.11266	0.22802	2.5474	3.9408
0.68654	0.85115	1.8541	0.13146	0.13713	1.5146	2.0774
1.0657	1.7204	4.6585	1.4175e-08	0.19992	1.1426	1.7559
1.2547	1.6014	2.0673	0.17722	0.11691	1.1257	1.1638
1.0118	0.53963	3.6404	0.15807	0.057645	3.1512	0.13023
1.1615	2.116	4.0544	0.1103	0.025333	1.828	3.6957
1.0053	2.1266	4.0623	0.055187	0.13299	1.5868	1.623e-06
1.2173	1.4177	3.1063	0.091854	0.19645	3.0481	0.40528
0.5275	1.5663	3.5342	1.7195e-09	0.10245	1.3072	2.8375
2.1129	1.2392	3.6544	1.2279e-09	0.11781	0.62126	0.5335
0.72947	1.2034	1.8601	0.043652	0.015202	0.66476	4.6014
0.65343	1.1477	2.455	0.18966	6.2743e-09	3.1157	2.4519
0.91107	1.2049	2.2878	0.12045	0.32567	0.34908	0.69933
0.9747	1.6065	3.1329	0.15243	0.23873	1.6835	2.5447
1.6066	1.6438	2.7689	0.1968	0.10069	1.4657	3.3276
1.3898	1.1339	2.9816	0.058026	0.070025	1.7292	2.1693
1.6849	1.6825	2.2066	0.060036	0.2396	2.8971	0.93002
0.5	2.5	3.6671	0.075069	0.18073	3.2847	2.5184
0.5	1.4079	1.5026	2.4657e-09	0.24869	1.8236	1.6632
1.7242	2.208	2.53	0.061586	0.10346	2.4987	0.39875
1.7619	1.0024	1.9096	1.3445e-09	1.7666e-09	2.3417	4.2664
0.65597	2.5	3.3692	0.073759	0.19432	0.87155	2.7769
0.62309	0.51787	4.0179	0.037185	0.30973	5	2.87
0.81227	0.61343	2.1033	0.18207	0.11718	1.8649	0.90264
1.2479	1.2547	3.3267	0.28075	0.13625	4.2367	0.30186
0.70883	0.87632	3.7446	0.06761	0.18478	0.62573	4.411
0.62403	1.619	3.9353	0.10674	0.18165	1.8528	2.7739
1.6084	0.5	2.2297	0.10629	0.10619	2.3312	2.4694
1.4545	1.5352	2.201	0.17226	0.091267	0.70678	1.2903
1.3757	1.0696	2.6524	0.092932	0.056093	3.3878	3.0309
0.58686	1.1999	2.515	0.10978	0.23763	2.1917	2.5355
0.9859	2.5	4.6376	0.09718	0.36916	1.0641	4.2637e-06
0.5	2.1718	4.6681	0.072484	0.10739	0.83086	1.199
0.93397	0.72232	4.5452	0.041032	0.044614	2.1665	5
0.7456	0.5	2.5123	0.21089	5.597e-10	0.61836	0.90492
1.6374	0.94566	2.3863	0.092405	0.039935	1.747	2.7758
0.75713	1.0817	3.2197	0.13628	0.093614	1.9114	0.55893
0.5	2.5	3.0405	0.073389	0.178	1.4846	3.1065
0.74406	2.0487	4.7966	0.23967	0.090956	1.7924	5
1.5561	0.96243	2.625	0.2076	0.1416	1.7893	1.4338
1.3342	0.58388	4.7177	1.1632e-08	0.04369	0.56792	3.1286
0.84157	1.3424	2.3519	0.21216	0.16458	0.70932	0.38926
1.7413	1.5699	3.8196	0.20158	0.12119	4.1431	4.0135
0.5	1.4595	3.3848	0.10493	0.12392	1.4401	0.64018
1.2716	1.5115	2.9432	0.082318	1.1124e-09	1.7788	3.8367
0.7967	0.5	3.6967	4.2878e-09	0.21328	1.6886	1.4867
1.3086	0.80622	4.6549	1.0673e-09	0.10599	3.1733	2.0924
0.69969	0.78452	2.1098	0.32994	0.11884	5	3.0218
1.3161	2.5	3.6317	0.10918	0.24757	0.63039	1.3601
0.5	2.023	1.6706	0.078887	0.045439	1.1366	4.6318
0.86366	0.8196	3.8906	0.098693	0.016135	3.0764	4.6897
0.83647	0.72396	2.4607	0.16864	0.14424	0.82449	3.3428
0.76682	0.5	1.8921	0.05424	0.12234	2.0534	2.8912
1.6456	2.2525	2.3481	0.19664	0.11913	1.9896	6.8087e-07
1.3247	1.0608	2.4027	0.086488	0.12968	2.131	1.0944
0.62944	1.7988	4.6248	0.020089	0.12183	0.44791	2.2829
1.894	2.3348	3.6957	0.1262	0.16877	1.2893	1.1632
0.5	2.5	5.0712	0.070262	0.095861	0.85445	1.2803
1.8191	0.71631	2.8345	0.11435	0.028353	3.2603	4.5365
1.4783	1.1918	3.621	0.042992	0.12907	3.2689	3.4954
0.58919	2.5	4.8585	0.089914	2.571e-10	0.52329	1.4385
1.7339	0.93392	2.163	1.2919e-09	0.10992	2.3698	2.0616
1.2729	1.4106	3.4852	0.043907	0.030934	3.6161	4.405
0.87181	1.4779	2.2822	0.014156	0.10084	0.36356	2.6163e-06
0.86876	0.94554	2.1188	0.16062	0.14865	1.2703	3.2781
1.9855	0.69573	2.1784	1.6195e-09	0.10022	0.020535	2.1462
0.73621	1.6689	3.1362	0.095347	0.27971	0.91196	3.6331
1.4783	0.77617	1.8187	0.023651	0.13104	3.5415	2.4442
0.73742	0.5	3.18	0.090039	0.041184	4.568	3.2409
1.1942	0.9947	3.1753	0.11703	0.095973	4.6527	2.497
1.598	1.8838	2.949	0.14187	0.17036	2.5979	3.0292
0.72966	0.81557	1.9138	0.18063	0.16493	3.4513	0.054206
2.5	0.5	2.5741	1.2604e-09	0.028347	2.9393	5
1.5119	2.4373	3.8014	0.066454	0.020441	0.80652	0.18629
1.3046	1.0466	3.4204	0.14862	0.13651	3.6408	0.36695
0.66018	0.78077	3.2903	0.15226	0.11185	2.2962	2.0626
1.114	1.4345	1.6414	0.11029	0.13321	2.6011	1.8363
0.81445	1.9501	2.1111	0.052994	0.030228	0.5322	3.624
1.36	1.2395	1.9592	0.10879	0.094685	2.7101	0.23999
0.66246	0.62277	3.4292	0.24861	0.071927	5	1.2494
0.5	0.88787	1.9361	0.04737	0.24342	1.6431	2.6808
0.84554	1.278	1.8948	0.12023	0.033993	3.6792	1.8375
1.4778	1.5896	3.3252	0.071022	1.2288e-09	2.6287	2.4639
1.4763	1.1787	2.7084	4.2963e-09	0.16499	2.5611	0.16387
2.045	0.97786	4.1797	0.081825	0.32118	2.6945	0.32148
0.72368	1.5453	1.9849	0.14615	1.2527e-09	2.4168	5.5649e-06
0.95791	0.94882	2.0774	0.22779	0.11194	1.4619	2.9097
0.9479	1.0708	2.6632	0.051596	0.01278	0.22013	2.133
1.0155	1.7425	4.7417	0.12177	0.073798	1.6365	2.796
0.5698	0.592	3.4347	0.10655	0.23572	1.4818	1.4912
0.55572	1.1095	2.5422	0.15987	0.12586	1.9135	2.0581
1.2266	2.0439	4.4355	0.19662	0.045224	1.6268	1.3738
2.098	0.84451	1.8387	0.073607	0.096889	3.1583	3.5609
0.78297	1.816	1.9765	0.21541	0.19545	0.80256	1.7002
0.58661	0.81934	3.0691	0.12231	0.045528	0.26816	0.80764
0.5	2.1488	3.8504	0.064698	0.1388	1.092	3.3087
1.9654	0.5	4.1873	0.026177	0.060509	2.1218	4.9999
0.9577	2.5	5.2006	9.4273e-10	0.10568	1.4563	0.63376
0.66506	0.80868	2.0386	0.12446	0.056714	1.6164	3.324
1.9019	0.69335	1.876	0.11782	0.12782	3.6484	4.0781
1.9261	0.66491	4.1133	0.21076	0.14097	3.4853	2.369
0.60973	2.121	5.7171	0.0084742	0.14437	3.0238	1.8232
0.64431	1.9605	4.6256	0.18468	0.11431	1.7848	2.3049
0.89896	0.73152	2.1857	0.19806	0.11428	0.26766	2.6426
1.4273	1.0856	2.1942	0.22755	0.093539	3.5092	0.32977
2.4395	1.4581	3.6041	0.04856	0.066972	1.5001	1.1224
2.4161	0.62027	3.5828	2.3454e-10	0.24442	2.4282	3.866
1.6164	1.5961	2.1569	0.075451	1.3059e-09	2.0027e-07	1.4582
0.76715	0.59513	2.9038	1.8385e-09	0.16683	1.8951	1.2259
0.91926	2.5	5.1439	0.13135	0.10423	1.723	2.7079
0.9069	1.1284	2.0364	0.12537	0.012542	0.30337	2.8195
1.4148	0.86492	2.5889	0.18918	0.007209	2.0244	4.6702
1.9747	0.50292	2.1847	1.3636e-09	0.008176	3.6205	4.1032
0.61751	1.548	4.4926	1.6645e-09	0.067936	0.63783	0.27275
1.1285	0.68224	5.1979	2.6532e-10	0.052437	2.4934	5
1.4525	1.5009	2.4371	0.09567	0.24925	0.7917	6.2616e-07
0.89045	1.5281	1.8098	0.19862	0.03499	1.4322	2.6683
0.88958	1.5122	4.058	0.18473	0.31078	4.9504	2.1671
1.0547	1.3513	2.6915	0.010694	0.10936	4.6881e-07	1.7583
0.72074	0.84671	4.0461	0.23748	0.032217	5	3.9682
0.59656	1.2523	1.7728	2.6448e-10	0.22166	0.77218	1.5416
0.98601	1.8692	5.6082	0.10327	0.35717	3.4225	1.5327
2.3835	1.143	1.8911	0.030766	0.015872	3.6706	4.3886
0.69883	1.3376	5.0859	0.045667	0.29344	1.8447	5
2.033	2.5	5.2235	1.5567e-09	0.19689	1.5001	1.2139e-06
0.5	1.3437	1.5803	0.070854	0.22826	1.9443	1.8834
2.181	0.5	4.0125	0.18445	0.28762	3.3715	0.10885
0.67137	0.60354	2.9277	0.17913	0.37216	1.2592	1.9985
2.5	1.6179	2.1299	0.017158	0.12046	2.9439	6.6931e-07
2.494	0.70214	3.3007	0.04528	0.17262	3.0628	1.1101
0.86724	2.5	2.2751	0.14317	0.099549	0.29107	3.9149
2.5	1.0947	3.0738	1.2261e-09	0.09178	0.92296	4.9627
1.7693	1.6358	2.4438	2.6025e-09	0.088178	1.5449e-07	3.5907
0.93446	1.1314	5.5835	0.073892	0.13001	1.8194	5
1.4169	0.74647	1.7902	0.11409	0.17926	0.58351	1.5371e-05
0.73631	1.3624	2.3021	0.11025	0.10539	1.7639	3.6283
0.5	2.3762	3.8153	0.12123	0.084848	3.5177	0.35592
1.9139	1.2967	2.3478	0.18634	0.22906	1.1127e-06	1.8174
0.5	1.2692	2.6935	0.048164	0.1811	1.7496	0.0081273
0.79171	1.3813	2.4229	0.19653	0.11514	1.5496	3.7699
1.8202	1.2533	2.2133	0.10309	0.098212	2.7117	2.9868
0.95475	0.5	2.322	2.6715e-09	0.15922	2.8056	5
2.3522	1.0281	2.3294	1.2323e-09	0.11368	3.5318	2.6549
1.119	1.4366	3.723	0.064067	0.26593	1.1381	3.0401
0.5611	1.7473	1.526	0.029798	0.034542	0.91528	3.1282
1.9279	1.5282	2.2907	0.080375	0.2345	2.3814	2.6233
0.65785	1.0969	3.4649	0.18827	0.12819	2.2322	2.9641
0.62313	1.3989	4.6878	0.096292	0.013564	1.7458	1.233
0.5	0.60541	5.647	0.22362	0.017414	2.4788	2.7673
1.331	2.4433	3.9641	0.068532	0.065762	1.4233	4.1698
1.3876	1.1562	2.3944	0.23285	1.2501e-09	0.020692	2.5071
1.2116	1.6703	3.2159	0.1082	0.20006	1.4557	3.7406
2.1257	0.5	3.8462	0.084259	0.33056	2.0139	0.86176
1.2477	0.54855	4.827	0.034501	2.009e-08	3.289	0.42861
1.2287	0.66495	2.3368	0.1633	0.17654	0.07002	0.48217
2.5	0.89575	1.7026	0.067841	1.4724e-09	2.9442	2.5558
1.5213	0.61709	2.4156	0.088861	0.13452	2.8181	1.7597
1.7492	0.77216	2.4669	0.18653	0.14664	0.10436	1.233
0.78046	1.2593	2.0854	0.15889	0.09135	1.8343	1.9836
2.2643	0.78234	4.2646	0.14318	0.19718	2.809	2.1048
1.377	2.5	6	0.1676	0.095488	1.8428	5
0.5	0.5	1.4963	0.10263	1.113e-08	2.4339	1.4188
0.66416	2.5	3.8058	1.3373e-09	0.15383	1.1468	0.94079
1.8427	0.57836	4.6998	0.16628	0.038488	1.8248	0.72899
0.5	1.6276	1.7117	0.067072	1.0956e-09	1.5906	4.0898
1.9913	1.231	2.302	0.099125	0.18296	1.3359	0.90591
0.57743	1.0507	3.3135	0.067668	0.13873	1.6476	0.02976
0.71101	2.5	4.7434	0.047305	0.28856	2.0273	5.0464e-07
1.1515	2.4221	5.2042	0.1205	0.025309	0.86748	1.7623
1.678	0.5	2.5898	0.1064	0.014577	2.027	1.8613
0.70063	0.5	2.0906	0.020474	0.038175	1.0355	5
1.4221	1.2367	3.5999	0.19465	0.11419	0.94512	1.5159
0.5	0.73472	4.1243	0.097444	0.12601	0.98275	1.828
2.0325	1.2054	3.9529	0.060615	0.17258	1.8094	2.7363
0.7164	0.53464	2.0555	0.095393	0.24491	1.1322	0.85496
0.80772	1.7045	4.4731	0.05553	0.22887	1.0698	2.0682
0.67428	1.5621	2.5746	0.10571	0.13796	1.5411	0.91342
0.51894	1.9944	5.779	0.068135	0.016771	1.5334	2.6491
0.5065	1.3781	3.9465	0.08081	0.12842	1.905	2.2878
1.0125	0.72865	2.1964	0.06163	0.083878	1.5826	2.1285
2.0378	1.0641	2.4074	0.10852	0.14353	1.507	0.48653
0.9216	2.5	4.7634	0.15512	0.091108	2.2394	3.2821
0.5	1.0145	3.0763	0.047816	0.10417	2.6251	2.1376
0.5	1.7696	2.654	0.065859	0.10274	2.8054	3.807
0.99184	1.3996	3.3578	0.011595	0.037232	3.4587	0.92621
0.5	0.641	1.7893	0.12563	0.14821	0.38503	1.3039
1.0645	0.6078	2.1384	0.19901	0.091656	0.24939	1.5425
2.2105	1.4102	2.1475	0.09597	0.12782	2.7869	4.033
1.5605	1.8296	5.6578	0.079323	0.14611	0.77774	1.5355
2.0603	2.2765	5.255	1.1353e-09	0.082988	4.3771	3.9095
2.0758	0.83993	1.6646	0.14196	0.21168	3.5014	0.35046
1.593	0.94328	3.1445	0.11501	0.4443	2.5921	3.2177e-06
1.5872	1.7195	1.6381	0.023402	0.12995	3.0232	0.28407
1.5077	0.5	1.9681	0.08437	0.29159	1.7265	4.2811
0.5	2.2385	2.9125	0.060591	0.047458	0.93643	2.6181
0.69519	1.1359	5.0087	0.045165	0.10466	1.8351	0.49613
1.2545	0.65675	2.2902	0.119	0.050371	2.1055	2.6404
0.80257	1.1665	2.7747	0.17747	0.20411	2.1179	3.5845
0.50129	0.82688	1.4375	0.12747	0.068961	0.84099	2.4439
1.4874	0.72758	2.5148	0.19422	0.070344	2.8165	1.8899
1.1673	0.67752	2.7324	0.054428	0.08342	2.4371	1.5841
1.7943	0.635	2.5668	0.070925	0.16921	4.1453	0.065279
0.5	2.036	2.598	0.16359	0.079289	1.6998	1.41
1.83	1.619	3.0573	7.6087e-09	5.9921e-09	2.6878	2.6381
0.62784	2.5	3.712	0.012961	0.10187	2.3659	2.8788
1.1803	1.5725	3.2351	0.067028	0.10416	1.5109	2.4031
1.5041	1.5354	2.3737	0.08775	2.8278e-09	2.5056	4.3017
1.9504	2.5	4.4617	0.12769	0.096834	3.0297	1.9692
1.8951	1.5617	3.3672	0.21023	0.21838	2.3273	3.9264
1.3861	2.4416	3.3787	0.19277	7.8757e-09	1.3923	0.55671
2.1699	1.3379	3.4078	0.11129	0.014734	1.8605	1.7361
0.88096	2.4878	4.4022	9.4773e-10	0.17918	2.1035	1.8192
0.75881	0.86254	2.4706	0.082221	0.14127	1.1843	1.4002
1.1985	0.66012	5.3534	1.3232e-09	0.11114	2.5261	5
0.75186	1.057	4.6959	0.011308	0.054798	2.1834	1.4088
1.8327	0.51487	3.6397	1.7685e-09	0.18035	2.8344	3.5369
0.61668	1.3482	3.977	0.069541	0.12418	1.3257	2.5419
0.65172	2.1301	2.6162	0.17509	0.16135	2.6471	3.6205
1.2469	1.335	1.8712	0.020475	0.23277	3.3902	0.41997
2.5	1.074	2.7535	0.015669	0.15653	4.6924	4.2768
1.5294	1.6101	3.3926	0.16198	0.1698	3.1653	3.57
0.70555	1.4733	4.583	2.214e-09	0.19047	0.44947	1.935
1.123	1.0482	4.9342	0.11641	0.11256	0.78179	0.44134
0.5	1.1155	4.8902	0.05299	1.219e-09	0.60362	1.2526
0.75417	1.3337	5.7193	9.9914e-10	0.1623	1.0726	5
1.7237	1.0027	3.2888	0.12184	0.22409	3.4935	4.8889
0.67307	1.3176	1.7417	0.071598	0.20346	2.4696	2.2671e-07
0.50581	1.244	3.1636	0.020666	0.17399	1.3154	0.21517
0.55704	1.2347	2.5517	0.13601	1.3904e-09	1.3078	1.4573
1.2111	0.54184	2.9319	0.1064	0.18703	1.8279	5
1.0398	2.5	2.7926	0.083048	0.32995	2.3748	1.674
2.5	1.4329	3.5276	0.075391	0.1006	3.8343	2.8362
0.87658	0.61604	2.3222	0.18938	0.12865	1.7428	2.0584
0.71686	2.0514	2.8105	0.20288	0.017254	1.8404	2.5473
1.5903	1.8099	1.5184	0.020005	0.17961	3.4321	1.5499
1.5201	0.89979	5.5074	0.14515	0.07471	2.2485	0.51812
1.473	0.7572	3.4055	0.025143	0.018548	2.1196	0.90606
0.88743	1.1477	1.947	0.17797	0.24305	2.35	2.4292
0.99183	0.9717	2.5493	0.1047	1.4293e-09	4.3594	1.7542
0.56311	0.76894	4.3352	1.9013e-09	0.048248	0.69721	3.5812
1.1066	1.4801	1.8137	0.19827	0.1118	2.5992	3.6567
0.9471	1.2359	1.6976	0.22895	1.6898e-09	0.99672	1.5799
1.2275	0.92527	1.9562	0.17793	0.3175	3.3533	0.16457
0.51098	1.1033	1.2021	0.12323	0.016781	1.0424	0.1898
1.3859	2.3234	3.6194	0.10782	0.1781	0.63753	2.4511
0.99763	0.68784	4.8736	0.22849	0.035449	3.48	5
2.1078	0.5649	3.8007	0.13585	0.10697	3.9839	0.80528
0.77993	1.8639	2.1718	0.18099	0.18708	1.8587	4.3888
0.91868	0.80414	4.0568	0.14825	0.19722	3.0918	2.901
1.3495	1.0342	2.1647	0.29305	0.14312	2.1249	2.6921
1.8876	1.934	4.8569	1.1407e-09	0.1202	1.093	1.6371
0.5	2.404	2.9877	1.7856e-08	0.061537	2.9763	2.2895
1.1771	1.2853	2.1413	9.1694e-10	0.19237	9.2004e-08	0.54395
1.1093	2.5	5.3753	0.055638	0.3613	0.85115	3.1852
1.2075	1.3777	2.2123	0.15437	0.11366	2.0736	2.408
2.5	0.50991	3.272	0.048665	0.20351	1.8634	3.1887
0.81354	1.8971	2.4627	0.067585	0.14233	1.7625	3.9148
0.88745	1.5057	3.9795	0.076924	0.21853	1.538	1.69
1.2181	1.0953	3.92	1.9033e-09	0.094989	1.2363	0.2734
0.86502	0.91826	1.6997	0.1567	0.050303	2.2215	0.26306
0.95739	0.89975	3.0406	0.0079331	0.12383	0.93169	1.9185
0.833	0.67741	2.9566	0.0052246	0.066967	0.5825	1.3606
0.5	1.1659	3.4297	0.044526	0.02134	1.2867	1.1272
0.87368	0.57326	2.0439	0.2066	0.2421	1.3838	1.9573
0.5	0.5	2.4227	8.1536e-10	0.42175	1.6307	3.2342
0.7674	1.6236	2.4111	0.075642	0.086921	1.9	0.86293
1.7813	0.5	1	0.24851	0.21582	1.3307	0.41841
0.5	0.8365	2.047	0.061056	6.6735e-09	1.7722	3.3956
0.75844	2.5	5.5365	0.24375	0.088183	1.3604	2.5052
1.1356	2.0086	4.8941	0.088452	1.3161e-09	0.8055	3.5716
1.5169	0.70723	2.0682	8.7263e-10	0.14149	0.045229	2.731e-07
2.2547	1.1346	2.9699	0.13553	0.032342	4.8717	5
1.2935	1.191	3.0164	0.082392	0.15066	3.1346	1.9536
1.6881	2.0049	3.2259	0.18376	0.072567	1.3156	3.4731
0.54557	0.5	4.4928	4.3496e-10	0.13408	0.81449	5
0.50657	2.3524	3.4062	0.059884	0.17574	0.99238	3.0913
1.6864	2.1508	2.9914	1.2759e-09	0.097413	1.7111	3.1214
2.169	2.3296	1.9205	1.66e-09	0.219	3.0795	4.3299
2.034	0.53754	3.7031	0.12083	0.17204	4.6483	0.63002
0.91443	1.1195	2.1034	1.0484e-09	0.082699	0.26864	2.3454
1.2229	0.69152	4.9323	0.14877	0.034816	0.86423	5
1.6596	0.54133	2.4176	0.088253	0.21489	1.0416	2.0529
1.5013	0.82033	3.1659	0.19732	0.10346	3.8272	1.0401
0.73574	0.61065	2.5371	0.13441	0.20917	1.4797	1.0191
1.5733	0.5	2.1901	0.10515	0.11458	0.15656	0.80513
0.58837	0.66903	3.2234	0.15503	0.1639	1.109	1.6457
2.5	0.5	1.4845	0.021875	0.2127	1.431	1.7299
2.5	1.4399	1.9315	0.085147	0.14015	3.3981	1.1461
0.85673	1.0046	1.8293	0.13201	0.33995	2.0357	3.3242
0.95691	0.66178	2.3558	0.045753	0.20272	3.4344e-07	0.67406
2.0955	2.5	5.5821	9.993e-09	0.14719	3.0208	3.8092
0.5	0.5	2.1861	1.6884e-09	1.2851e-08	2.0375	1.3962
1.3681	1.6172	4.2188	1.2829e-09	0.056726	1.2522	3.535
1.1356	0.97279	2.2478	1.0158e-09	0.15692	0.5227	2.1302
0.82646	2.5	5.3039	0.077141	0.074113	0.90366	4.8308
1.3022	0.5	3.7633	1.1807e-09	0.34903	0.20998	3.0103
0.58264	2.2773	3.5069	0.19389	0.033082	1.2107	3.5692
0.70739	0.59602	2.3308	9.6879e-10	0.35109	3.0287	6.1892e-08
2.5	1.0581	2.3843	0.018827	0.016173	4.3685	5
0.91131	0.99574	3.6849	0.17233	0.11295	4.8232	0.95689
2.1084	2.1275	3.3646	0.22538	0.098153	2.3845	3.1569
2.4108	1.8024	1.5307	0.11178	0.11476	3.538e-07	1.572
1.372	1.7444	4.1705	0.072578	0.10309	2.1199	2.5431
2.2039	0.96278	2.5866	0.095182	0.18119	3.1306	5
0.80316	0.6057	4.831	0.059303	0.061338	2.239	5
0.97809	2.1421	2.1233	0.090961	1.3288e-09	1.0053e-07	3.2778
2.4898	1.1056	2.7211	0.044877	0.15514	4.3323	1.5822
0.90653	0.5	1.6205	0.22476	0.10887	1.818	2.14
0.5	0.5	4.6871	0.088968	0.086134	0.27487	0.63185
1.7648	0.69228	4.9218	2.8021e-09	0.10715	3.0541	2.6736
1.5309	0.5	2.091	0.088777	0.092491	3.5477	3.3724
1.3015	1.3143	4.3774	0.10035	1.2802e-09	5	2.5643
1.8732	2.5	4.6815	0.1183	1.5037e-09	4.9091	4.8788
2.3966	1.2569	1.9721	1.9713e-09	0.097841	2.9551e-07	2.4511
0.76498	0.5	1.8447	1.1957e-09	1.307e-09	0.27167	1.7596
0.52129	1.3342	4.9566	0.10956	0.087334	4.9987	1.6207
0.50726	1.9077	2.9912	0.15617	0.09359	0.88988	2.4559
1.0601	1.367	4.4984	0.19715	0.1493	1.0607	2.5987
2.5	1.1958	2.2229	1.6967e-09	0.1606	0.74326	2.169e-07
1.119	0.79692	3.8125	0.080255	0.10205	3.142	4.2989
1.5357	0.9855	3.1229	0.14028	0.17265	1.2865	1.1319
1.0748	0.5671	4.646	0.043334	0.25337	3.8266	2.8199
0.87646	1.2622	2.068	0.13193	0.15894	1.7247	2.4616
0.90977	1.4563	4.0787	2.8049e-09	1.0985e-09	0.56237	1.9811
1.581	1.5543	2.2963	1.3108e-09	0.26355	2.3388	1.2128
1.3501	1.2977	4.3601	9.9052e-08	0.019108	1.4728	0.43437
0.5	1.4911	2.1106	0.050819	0.014248	3.427	3.4599
0.87365	1.1894	4.5276	0.23108	0.095834	4.6156	1.6131
0.64955	0.58646	2.9766	0.10966	0.16428	2.049	0.65186
0.59936	1.6058	4.5637	0.036453	0.077459	0.71697	1.227
0.76835	0.54989	2.3162	0.11889	0.35848	3.064	2.2932
1.2057	2.0046	5.2843	4.452e-09	0.071236	2.2	1.388
0.5	0.8251	1.7591	0.043485	0.24603	2.9102	0.77789
1.627	0.82218	2.4778	0.17879	0.18352	2.9535	1.628
2.5	0.68744	2.4973	1.7658e-09	0.089805	1.1161	1.2741
0.63012	1.718	3.6308	0.24684	0.091244	3.6535	1.9639
1.6552	1.3439	3.0104	0.11747	0.10451	1.1297	3.19
0.68882	1.1694	3.1734	0.19169	0.10847	2.4472	1.6038
1.7714	1.0835	3.1506	1.3475e-09	0.12301	3.0248	1.2023
2.1306	0.64463	2.3049	0.1223	0.18242	3.0309	1.676
0.5	0.64583	4.943	0.10461	0.12037	0.53156	3.2821
1.3413	2.397	3.8405	1.7404e-09	1.2268e-09	1.0083	2.9537
2.0979	0.68181	2.602	0.056017	0.19761	2.4659	0.1128
0.65708	1.0508	4.5123	0.17586	0.2142	2.279	1.7939
1.3998	0.69641	2.8513	0.12433	0.20807	0.49767	4.1885
0.62704	1.2442	4.8649	0.0089424	0.1876	5	1.4768
0.5	0.73162	1.8959	0.048772	0.17737	3.8049	1.9185e-07
0.92924	0.94731	3.199	2.508e-06	0.10339	0.93759	3.0441
1.9316	1.3824	2.5564	0.065521	0.11338	1.7619	1.7191
0.88554	0.87797	1.8993	0.17437	0.15878	1.797	0.083573
1.6386	1.66	2.8805	0.13452	0.11862	3.6148	1.6766e-05
0.70029	1.1965	3.9936	0.114	6.3845e-10	4.2944	1.9729
1.4388	1.3256	3.1556	0.22027	0.01627	1.6586	5
1.9426	0.60422	2.0168	0.01983	0.19668	3.2002	2.1109
1.4467	0.84769	2.4153	0.041579	0.011399	1.6352	2.2201
1.8642	1.9837	3.9532	6.4187e-10	0.045859	1.6823	1.8027
0.5	1.0664	1.5068	0.28259	0.13107	0.46402	2.6747
1.0381	2.0575	2.6832	0.16338	0.12213	2.0746	3.0235
1.3959	1.4364	2.2896	0.057754	0.15118	2.5003	0.91545
1.7914	0.5	2.3768	0.1696	1.4363e-09	2.1765	0.10234
0.80623	1.2243	2.5449	0.07649	0.39676	2.1282	1.8591
1.5536	2.0815	3.8339	1.4715e-09	0.11748	0.54469	3.1054
0.77015	0.73001	4.5999	0.050008	0.016285	2.0418	5
1.3556	0.5	2.3099	0.21906	0.11059	2.2336	5
1.4355	2.3093	3.6029	6.5985e-09	6.2696e-09	1.1194	3.6638
0.8034	0.92933	2.6408	0.18771	0.10208	1.0397	1.6033
1.4417	0.82588	1.9836	0.061994	3.6544e-09	2.5508	2.1166
1.939	1.8598	2.7824	0.023166	0.063411	1.0905	3.0277
0.5	0.99148	2.2547	1.1372e-09	0.23009	3.0099	3.6809
0.83874	0.68734	2.3968	0.20686	0.20497	0.71451	0.67396
0.87612	0.8619	2.4215	0.1183	0.050184	1.4456	0.75796
0.58868	2.5	2.6524	0.17842	0.37012	0.99845	2.2381
1.561	1.5357	2.1756	0.18151	1.9915e-06	2.5259	0.17192
1.1688	1.0099	2.1369	0.12046	0.056897	1.2246	2.573
0.5	1.6433	6	0.052994	0.28033	0.16627	1.1396
1.9107	1.6386	2.4633	1.5079e-09	0.0091018	2.5387	3.8372
2.2842	1.4944	2.2444	1.2344e-09	1.2864e-09	3.7334	3.3685
0.5	2.5	4.7453	0.1514	0.17583	0.54664	1.8835
1.4389	1.1094	1.8004	0.15462	0.13852	1.2481	4.3985
1.211	2.166	4.4336	0.19616	0.055892	1.5726	2.4454
1.7878	1.9432	2.8908	0.099103	0.23813	2.1937	4.753
1.1592	0.84472	2.4651	0.20072	0.20966	1.8475	4.6297
2.0408	1.5782	2.8073	0.11403	0.10893	1.2526e-06	4.254
0.88349	1.4745	2.1524	2.6488e-10	0.088912	0.49338	2.3552
1.2006	1.0745	3.8364	0.14978	0.22682	3.6333	2.5362
1.5948	0.98754	2.4836	0.080718	0.25063	1.3935	1.2614
1.4747	1.941	3.569	0.07337	0.092417	2.9597	0.13736
0.5	0.76601	2.3618	0.25801	0.36558	0.97262	1.5431
0.84953	1.4388	2.6952	0.071136	0.14088	1.5706	4.9082
0.76498	1.5357	3.1572	0.14639	0.057344	2.9949	3.286
0.76752	2.4238	4.9243	5.5959e-10	6.2012e-10	2.3484	1.952
1.713	1.2315	2.9144	0.13851	0.33167	1.1531	0.81904
0.64996	1.4705	3.1997	0.14114	0.0073868	1.4231	2.9771
0.57607	1.7521	4.4489	0.081507	2.5049e-09	1.2277	8.4688e-08
0.74305	1.4201	2.4141	1.2637e-09	0.054669	0.95094	4.1529
0.89862	1.6173	2.4401	0.018054	0.0070006	0.86416	1.6148
1.3395	1.5634	3.8635	0.048603	0.090819	1.9646	1.6703
0.9314	2.3179	3.0649	0.21811	0.15927	3.7177	3.2764
0.92961	1.9701	2.8759	0.11032	0.060795	1.5443	2.7688
1.7133	0.7897	3.0046	0.048177	0.065072	2.8337	1.6496
0.52559	0.93516	2.4234	0.16884	0.22917	0.2952	1.371
1.2061	1.0401	2.4431	8.7871e-10	0.25473	2.014e-07	1.851
0.83297	0.99084	2.1767	0.1332	0.0017299	0.36872	0.56778
1.6901	1.9276	3.3086	0.083789	0.15061	2.3689	0.67843
0.5	0.91559	1.823	0.076138	0.012981	1.861	2.3939
2.135	1.095	3.3063	0.043674	0.24154	2.7319	4.6413
0.5	0.91325	4.1535	0.071595	0.12678	1.0425	4.1752
0.89826	1.8429	4.9178	0.18552	0.013629	1.8309	2.1785
0.5	0.81542	2.4538	1.3249e-09	0.013999	2.2023	3.0338
1.1175	0.94582	3.7502	2.03e-09	0.18727	0.96563	4.3015
0.5	0.5	1.9505	0.10961	0.068923	1.5285	3.8907
0.79039	0.50001	4.4867	0.065229	0.13521	4.2164	1.2635
2.0511	0.5	3.557	0.045325	0.41118	2.3352	0.085739
0.91185	0.5	2.4011	0.13925	0.08653	2.5583	3.3907
1.7671	1.1312	2.8619	0.14092	0.080978	1.6594	4.7706
1.9966	1.6138	3.6977	1.6313e-09	0.13565	2.566	3.3102
1.6435	1.3328	2.8874	0.11382	0.1031	0.096936	0.77124
1.2038	2.3636	4.5792	0.20131	0.10395	2.2112	2.9354
1.2966	0.96664	2.5223	0.13677	0.12483	1.8504	3.6065
1.4803	1.5152	3.1148	0.022145	0.12241	1.9662	0.81326
1.1913	1.4478	4.2467	0.096574	0.11756	1.8533	2.7584
0.76497	1.7936	4.6135	4.6138e-10	0.13205	2.4438	3.4691
1.5757	0.82533	2.6433	0.085848	0.023108	3.3092	4.0512
0.5	2.5	5.5949	0.030284	0.074579	1.4228	1.0925
0.86437	1.1908	2.7123	0.2056	1.2317e-09	4.0941	2.4918
1.3764	0.73762	3.9727	1.6169e-09	0.27164	1.9343	0.19601
1.9958	0.65512	4.6628	0.025862	0.13972	1.3871	3.2568
0.639	1.1748	2.7405	0.079495	0.16169	2.277	1.8675
1.7481	1.0954	2.6785	0.11122	0.21526	1.4664	9.1018e-05
0.69089	1.2392	2.2699	0.053668	0.19345	1.7922	2.3466
1.985	0.52176	2.5129	0.11667	0.032475	0.030887	1.2124
1.8396	2.0592	3.5782	2.0428e-09	1.2284e-09	1.4021	2.1949
2.3157	1.9563	3.3055	1.1651e-09	0.093747	2.9554	1.9352
0.79659	1.7043	2.8815	0.21481	0.091659	3.2419	2.6668
1.44	1.2904	2.6658	0.30137	0.10147	1.3642	2.8825
0.56487	1.8532	1.8408	0.11868	0.17842	0.93417	4.1154
0.91813	1.0086	4.9343	0.16363	0.36445	3.6311	1.6571
1.3445	1.8685	3.6739	0.14911	0.17194	1.982	3.9421
0.79772	1.65	2.7601	0.1894	0.32711	0.73953	2.9762
1.6038	0.5	2.8522	0.0095961	0.2081	5	3.6312
1.5096	1.3176	3.057	0.093888	1.1014e-09	1.2058	2.8392
0.59163	2.0853	3.6516	0.04801	0.17895	1.3603	2.705
0.72719	2.0901	3.0976	0.14925	6.0743e-10	1.3652	2.6431
0.5	1.0203	2.1688	0.077002	0.10039	1.2916	0.38086
1.9471	2.5	4.2389	0.083415	0.11374	1.8998	4.2657
1.4847	0.5	2.0529	1.0125e-09	0.12816	1.8217	3.9021
1.6081	1.4847	5.1014	0.093568	0.11429	1.3803	2.334
1.6154	0.86651	2.995	1.5404e-09	0.15876	2.8761	0.19537
1.4141	0.5	2.7147	0.02391	0.24806	4.4409	3.6548
1.3547	2.5	4.4643	0.012496	0.44272	1.1578	3.9649e-06
0.87954	1.3021	1.5243	0.13248	0.12181	0.93645	1.73
1.2624	0.71341	3.5736	8.9511e-10	0.17238	3.788	1.7668
0.79975	1.6652	2.0007	0.11428	0.0056747	1.8081	2.0404
1.1744	0.74756	3.2512	1.6132e-09	0.098589	2.3634	1.3571
0.8032	1.6695	1.833	0.051835	0.024956	0.85189	2.2972
1.9784	0.71794	4.5808	1.549e-09	0.13624	1.5858	5
1.9274	1.262	2.4629	1.249e-09	1.9957e-09	2.1082	2.173
1.7601	1.0306	2.4262	0.05746	0.041867	3.1797	3.1703
2.5	1.2261	2.4838	0.1271	0.13732	0.53752	0.91821
0.7387	0.5	2.4031	0.15238	3.1545e-09	2.0799	0.17009
0.58943	2.3771	1.9081	0.090615	0.11155	0.56736	0.57084
1.7615	1.0644	3.6644	0.12673	0.10981	4.2981	0.83537
2.2945	0.85409	2.4516	0.11691	0.13632	0.93901	4.6084
1.4396	2.1595	3.4362	0.066972	0.1798	1.1161	3.3107
0.5	1.3031	2.3671	0.15225	0.020837	1.194	2.0315
0.87647	1.3364	1.6336	0.090196	0.20493	3.7228	3.4745e-07
0.97214	2.5	5.2266	0.12562	0.2337	0.76921	3.1645
0.5	0.76281	1.8796	0.056187	0.33516	2.0607	2.6892
1.0227	2.0619	4.8754	0.057609	0.028472	1.2726	2.1351
0.75216	2.1846	2.0461	0.17874	0.10851	2.0303	0.85083
1.4605	2.5	4.5794	0.069475	0.16343	1.3936	4.9921
1.0544	0.82445	2.7946	0.20247	0.11071	3.7342	1.9459
0.56379	0.62349	2.5394	0.15666	0.26993	1.8027	0.093803
1.7277	0.94133	2.8443	0.22724	0.15237	0.74155	1.0922
2.5	1.5817	2.5097	0.11305	0.084815	3.3004e-06	2.078
1.4241	2.5	3.8258	0.10945	0.44588	0.79729	0.34253
0.50001	1.33	4.833	0.17894	0.1766	4.9975	1.4649
0.8023	0.91368	2.4026	0.20316	0.19966	2.2044	0.81863
0.69101	2.3867	4.5616	1.7956e-09	0.22714	0.53438	1.9649
0.93627	1.6313	2.8372	0.24595	0.11136	3.8957	2.2659
1.5975	1.2413	3.7533	0.047964	0.095008	2.486	3.4915
1.2783	0.99641	3.7971	0.18873	0.19579	3.3678	0.18843
0.57481	1.1393	4.1789	0.044333	0.21451	3.0102	1.2964
0.59527	0.5	1	0.21472	0.11368	1.6213	3.192
0.77799	0.5	1.8882	0.083905	0.10191	2.275	1.7301
1.2615	2.5	6	0.048548	0.10406	2.0702	2.2158
0.96294	1.0893	2.7462	1.0815e-09	0.018861	1.2184	2.6909e-07
0.76955	0.99994	3.0475	1.7784e-09	0.021612	1.8098	1.3203
2.0588	1.6805	2.5658	0.10112	0.072678	1.1212	1.9442
1.985	0.5	2.2294	0.064665	0.20354	2.0575	1.2438
0.5	2.045	3.2035	0.018513	0.21887	1.213	0.46276
0.5	0.71836	2.0259	0.040291	0.16237	3.0698	0.3578
1.0541	0.52566	4.292	0.04193	0.2065	2.7677	4.9989
0.88795	1.1636	2.4172	1.0128e-09	0.1602	1.1145	1.2249e-08
1.679	0.5	4.9399	9.705e-10	0.1261	2.911	0.44485
0.75305	2.5	5.5987	0.079202	0.10371	1.0103	2.5914
0.64315	1.7258	2.2104	0.18685	0.054244	1.8969	1.1148
1.3658	2.235	2.3581	0.061608	5.7884e-09	2.2417	0.75928
0.722	0.65676	2.7692	0.11761	0.2077	1.304	3.7673
0.5	1.6423	2.5954	8.0763e-10	0.030648	2.4476	5.2421e-07
0.65645	1.3618	2.9849	2.3919e-09	0.13843	1.6054	0.36236
0.68936	1.0484	3.2315	0.11621	0.034063	0.76813	1.5908
1.4454	1.4608	1.7244	0.089386	0.15668	3.6319	0.32308
0.89272	0.8803	2.3297	0.16753	0.31127	2.3659	4.0374e-07
1.327	0.5	1.0954	0.059227	0.13741	1.1502	1.7609
0.5	2.1431	4.3424	0.13844	0.029705	0.88514	0.30109
0.72559	0.54881	3.6839	0.093417	0.26291	1.3843	1.2589e-07
0.81203	1.1415	2.5062	0.19762	0.1009	0.94861	1.9278
1.4802	0.56286	3.115	0.067374	0.079448	3.2394	3.3656
0.5	1.3964	1.8821	0.10486	0.10326	0.3184	3.8455
1.3285	2.1985	4.0149	0.12098	0.11459	0.29122	4.453e-06
1.3707	0.82133	5.0813	0.21945	0.18212	5	3.0629
1.0131	0.73107	3.3902	0.23732	0.042842	3.47	4.2817
0.5	0.97752	1.7522	0.17741	0.090789	2.1757	2.17
1.3267	1.1937	1.8091	0.16592	0.016065	3.6425	2.7814
1.0383	0.89803	4.0823	0.23871	0.069997	1.3167	2.5364
1.4656	0.56439	2.2826	0.13127	0.069694	1.3195	3.9619
0.52225	0.5	2.4253	0.14085	0.22555	0.1552	0.43127
2.0613	2.34	2.9146	1.6941e-09	0.0095868	0.80571	1.6004
1.3118	0.5	2.0681	0.12307	0.1756	2.4593	5
1.3107	0.87758	2.375	0.048879	0.08948	2.458	0.32597
2.4223	1.2748	1.8228	5.9351e-09	0.03034	0.2699	1.9823
1.467	1.205	2.2307	0.15561	0.098433	0.33863	0.54806
0.5	1.7238	1.3531	0.10104	0.1534	1.6854	0.29138
1.2753	2.5	4.7868	2.1522e-09	0.095623	1.1515	1.6046
0.91663	0.78393	1.7418	0.16359	0.20367	1.5185	3.347
0.5	1.7739	2.6357	0.11577	0.21973	1.5887	1.1486
1.7827	0.5	2.5756	0.24518	0.19888	0.99377	0.45494
1.2738	0.55045	2.8337	0.12958	0.36203	1.4161	0.58339
1.3423	0.88262	2.5626	0.017957	0.018808	2.4162e-07	0.24598
0.68843	0.52463	3.7067	0.054394	0.17133	0.96576	0.43094
1.4782	1.0328	3.4841	0.14528	0.048257	1.4761	4.9805
2.1249	1.5893	3.3917	0.061192	0.11776	2.7526	3.0704
0.68474	0.8726	3.0697	0.093119	0.092099	2.0344	1.6532
0.74542	1.9684	2.9387	0.1948	2.458e-10	1.6259	3.2836
2.0164	1.5565	3.3907	0.15212	0.15119	3.2188	2.0976
0.96076	0.60567	4.6027	0.13948	0.099184	0.87639	0.65319
1.9436	1.5074	4.0475	0.10072	0.16406	3.9242	1.6167
0.75201	2.5	2.3651	0.066233	0.046276	1.2239	3.8172
0.80235	1.5799	2.6	0.088462	0.084616	0.94978	1.9572
1.7481	0.76936	2.1169	0.20215	0.061928	1.4852	2.9546
0.8505	1.5757	2.2835	0.14019	0.099313	0.4904	3.1334
0.82892	1.2887	3.3995	0.0087189	0.18396	5	0.90762
1.3297	1.7292	2.0963	0.10802	0.014064	2.7288	3.6724
0.62706	1.2876	2.0322	0.0887	0.15508	0.58561	0.77909
2.5	0.76499	2.8618	1.2544e-09	0.069431	2.2525	2.0707
1.4542	0.77656	2.4553	0.20443	0.096937	1.396e-05	1.8619
2.0416	0.54316	2.2968	0.17977	0.17939	7.1926e-06	1.4943
1.6991	0.79789	1.9477	0.097828	0.21176	1.7217	3.3881
0.69628	0.7268	2.332	0.122	1.2275e-09	2.4316	2.0213
0.76031	0.54547	2.6393	0.069206	0.13857	1.6228	1.2701
0.77208	0.72681	2.0852	0.027404	0.18502	0.84448	1.1959
0.5	2.5	3.7017	0.22054	1.7718e-09	3.5614	0.40743
0.52095	2.0503	5.8414	0.064594	0.10529	0.94627	1.5953
0.92904	2.1669	2.8131	0.022829	0.10574	2.4611	4.2285e-07
0.89211	1.3172	1.7219	2.1775e-10	0.18158	0.6657	1.3719
1.1206	1.2067	1.3143	0.0259	0.067904	3.2156	2.6124e-06
0.63025	1.6808	5.0122	2.5473e-10	0.061367	1.7085	0.78232
0.93358	1.893	5.0737	0.10964	0.14145	2.626	0.11051
1.2818	1.5984	2.524	0.14068	0.15218	1.7604	0.30679
1.1952	0.53931	4.699	2.2602e-09	0.013021	0.62205	1.0827
0.52262	2.5	5.7287	0.011892	0.12782	1.1155	4.5566
0.83293	0.55855	2.8228	0.18067	0.27428	1.5155	3.7777
1.6897	0.5	2.3858	0.048653	0.10242	3.3678	5
0.87055	0.50891	2.1156	0.19561	0.034571	1.1082	2.6644
0.5	0.82802	2.6569	0.10709	0.1175	1.1701	1.1404
0.5	1.0441	5.1386	0.064363	0.098436	2.3371	1.3298
1.2069	1.8984	4.1207	0.10121	0.046972	2.0439	1.6327
2.1292	1.7177	3.9837	5.9002e-09	0.092586	2.4468	1.9123
1.6827	2.249	3.7075	0.1794	0.11497	0.22337	2.8156
1.4893	1.3853	4.8146	0.26067	0.12127	2.2239	1.6051
1.3634	2.5	3.8345	1.2053e-09	0.22538	0.070249	2.1853e-07
0.99273	2.5	5.9432	0.048085	0.10226	1.6872	2.0379
1.0632	0.95983	1.8799	0.20435	0.24565	1.2004	1.186
0.5	2.2049	1.6021	0.086033	1.6498e-09	1.2093	2.6981
0.96052	1.6125	5.4467	0.037402	0.088921	2.5222	0.3012
1.4174	0.76489	3.4837	0.1544	0.12677	2.6586	1.816
1.397	0.89198	1.8074	0.10838	0.30124	3.0145	0.17038
2.1596	0.89855	2.776	0.19704	1.6021e-09	4.8917	1.4525
1.1301	1.3924	3.534	0.20227	0.17701	3.2129	2.8273
0.91564	1.088	2.1674	0.119	0.363	1.6572	2.8395
1.3793	1.0411	2.1983	0.19231	0.20383	1.5142	2.6441
0.51757	2.4857	4.9138	0.10235	0.20972	2.5304	2.4147
0.60763	2.3227	3.4461	0.13889	0.015868	1.8056	1.9973
0.70853	0.97699	3.5046	2.0043e-09	0.04131	1.596	0.026912
0.5935	0.7951	2.6287	0.17334	0.073364	2.3345	0.0040561
0.57242	0.5	2.4208	0.025883	0.25509	0.47764	0.25846
1.5707	0.5	2.3862	0.18332	0.18917	2.6652	0.39222
0.74965	0.60107	1.5412	0.017349	0.037063	1.1393	8.4151e-08
0.77291	1.1678	2.6629	0.15518	0.088422	1.9043	1.1986e-05
0.71154	1.1054	2.0776	0.084748	0.016286	0.79805	0.60542
1.2318	2.333	3.5191	0.17625	0.22396	1.1929	2.5754
2.2171	0.70769	3.3993	1.2113e-09	0.22787	1.219	3.5762
0.54335	2.5	4.7325	0.12956	0.22113	1.2275	1.7592
0.82007	1.254	2.1361	0.15782	0.1245	1.8052	1.2117
0.90584	2.5	5.4246	0.0052929	0.23328	1.5276	0.79297
2.2705	1.8612	5.0264	0.15893	0.24235	2.1341	1.5922
2.5	1.2681	1.9852	0.067629	0.12196	2.6784	4.0923
0.5	0.93828	5.1885	1.5897e-09	0.4032	0.39192	5
0.58051	0.79896	5.3896	0.15324	0.17857	1.2236	5
0.97154	0.76688	2.0163	0.16235	1.2263e-09	3.8996	2.2797
0.83258	0.67037	2.0342	0.17299	0.13671	0.69154	3.988
0.82227	1.4331	2.9543	0.19479	0.1306	1.2402	4.4617
2.104	1.179	1.8406	0.099156	0.06779	1.6604	2.6345
1.0308	1.1813	4.4385	0.090947	0.16706	1.1965	2.5419
2.0276	1.5131	2.4257	0.003571	0.23619	2.5235e-06	1.3151
0.52429	2.0285	1.6479	0.1306	0.10781	0.48417	4.0348
0.5	1.1714	6	0.0052976	0.047507	1.0271	5
2.5	1.1627	2.4812	1.7551e-09	0.10787	1.1312	3.4783
0.93075	0.5	1.1274	0.069323	0.055124	1.5196	0.91156
1.7623	2.5	4.9652	1.489e-09	0.07198	5	0.17549
1.1585	1.484	4.9396	0.13128	0.12673	0.96966	2.1756
1.0888	2.1728	3.6778	0.021181	0.086117	1.3675	1.7156
0.51983	1.343	3.6758	0.12329	0.069542	1.5511	2.2139
1.7625	1.2407	2.6022	0.111	0.14694	1.5337	1.6816
1.1826	2.2183	2.2252	0.060839	0.17512	3.6189e-07	1.5825
1.2038	2.2362	2.5788	0.30331	0.18129	1.948e-06	2.0825
1.2795	0.82058	2.6384	0.10023	1.5945e-09	2.6229	1.8317
0.92185	2.5	5.3893	1.0054e-09	0.076525	2.0414	1.5192e-07
1.2212	1.6734	3.2579	0.05307	0.081589	2.0295	1.4705
0.5	1.6179	1.9857	0.13179	0.097098	1.5024	3.3743
1.4108	0.57059	2.0868	0.029782	5.1921e-09	0.90399	2.2775
1.0188	1.8788	3.5312	0.088056	0.1901	0.78226	3.77
1.3582	1.1254	3.9905	0.014517	0.12488	2.3294	0.62342
1.632	0.5	1.1119	0.10481	1.5099e-08	3.3184	3.1583
0.76166	1.4933	4.4783	0.075985	0.19637	1.1868	1.7731
1.3765	1.1225	2.3014	1.4505e-09	0.23716	1.4753	0.26775
0.5	1.5147	1.6365	0.2157	0.15512	1.022	1.096
1.6874	0.5962	2.9693	1.3478e-09	0.14467	2.6241	2.9466
0.5	1.2603	2.6994	0.20657	0.20606	3.4677	2.4199
0.7204	1.252	3.7854	1.0281e-09	0.33259	2.9775	7.7984e-08
0.80353	0.50985	3.826	2.269e-10	0.0014685	2.663	0.62229
1.2883	0.98782	3.0617	0.068264	0.14148	3.2216	0.7573
1.936	2.5	4.6695	0.042969	0.24919	1.381	2.7824
0.9552	1.363	2.465	2.6989e-08	2.5914e-09	1.4988	1.6056
0.74846	1.8414	4.2149	0.082631	0.014716	2.8963	1.9611
1.5788	1.1395	2.2725	8.9977e-10	0.14006	7.9127e-08	2.2302
2.4629	1.0249	2.0547	0.089238	0.38915	2.8909	4.1944
0.9664	2.5	4.7477	0.20338	0.11735	2.3309	4.0592e-06
1.5245	1.3203	3.4348	0.099184	0.35181	0.65432	3.0163
1.0729	1.2136	2.9106	0.033202	0.11244	4.1558	0.61009
1.965	1.5316	3.3085	0.12172	0.10881	2.3847	1.2278
1.52	0.66761	3.343	0.19645	0.017733	2.9261	0.89656
0.57473	2.0964	4.3525	1.087e-09	0.099833	2.0382	2.457
0.74508	0.72828	2.3999	0.071154	0.11532	1.621	2.3287
1.3956	1.2246	1.599	0.093407	0.017166	3.6601	2.8753
2.4772	1.2097	3.1293	1.2143e-09	0.16826	1.2122	0.82549
1.4614	0.62572	2.1142	0.19334	1.1208e-09	0.61215	2.5059
1.7389	0.64436	2.2236	0.031873	6.6165e-09	0.059508	1.8732
1.0857	1.6796	4.231	0.20427	1.1163e-09	2.7789	2.2905
1.011	0.5	4.3756	9.859e-10	0.28005	2.3802	2.6565
1.2213	1.8467	3.0457	1.3515e-09	0.064965	2.2275	3.7925
0.75669	0.56354	2.2346	0.15916	0.12268	2.9845	1.6323
1.1509	0.50001	2.5517	0.089088	0.047701	1.8828	2.3578
1.2452	0.5936	1.9837	0.14482	0.12194	2.0985	1.5542
0.5	0.56772	2.2431	0.13689	0.1402	0.21275	0.96783
0.68541	1.1562	2.5838	0.092523	0.10388	1.3978	3.0469
0.84239	1.1777	3.7098	0.18371	0.081094	5	3.5774
0.5	0.86469	1.6276	0.15796	0.10461	2.4362	3.1492
1.6432	0.91411	2.6867	0.19107	7.9139e-10	1.1813	0.85273
1.173	2.2585	3.7145	0.15322	0.12429	1.4302	4.6782
1.4045	1.2775	3.4932	0.31107	0.22532	3.777	0.93722
2.2938	0.58933	3.5744	0.083299	0.21154	4.0432	3.4656
0.68729	0.62355	2.6707	0.225	0.10298	1.4539	1.8347
0.78427	1.1777	2.8658	0.047202	0.00029275	3.1755	1.178e-05
1.637	1.8051	3.7889	1.5055e-09	0.21862	1.9341	0.10425
0.5	0.5	2.2315	0.047567	0.18647	1.8416	3.6433
1.8678	0.71303	4.4439	0.069673	0.20721	3.0604	4.0888
0.80921	0.81205	2.2237	3.2915e-09	0.011592	1.1236	2.8898
0.74034	2.0759	4.6979	0.0091637	0.051373	2.0652	0.093781
1.6155	1.9379	4.3327	0.18461	0.19516	2.0749	2.5185
1.5948	0.5	2.4167	0.014063	0.17441	3.0424	5
1.3572	1.8886	4.257	0.18582	0.070138	2.6051	1.882
0.65175	2.5	5.3104	0.055435	0.13861	2.0517	2.1679
0.76688	0.76851	2.5119	0.17723	0.2091	1.4654	2.1138
2.1787	0.53012	2.8807	0.061036	0.070474	3.2433	0.99037
1.6697	0.8708	1.5133	0.062422	0.18224	2.6005	1.5019e-06
1.0546	0.5	1.6048	2.394e-09	0.22272	3.2522	2.2317
0.5556	0.5	2.2125	1.3479e-09	0.16338	1.4111	2.7098
0.51937	0.5	2.9095	0.10671	0.042296	1.1446	3.1126
0.5	1.1355	2.224	0.15075	0.23811	2.1467	0.19023
0.88579	2.0895	2.5067	0.06184	0.16486	0.52182	0.62923
0.9804	2.5	4.1171	0.16761	0.15283	1.0936	2.1067
0.68413	1.0891	4.5772	0.060952	0.08527	4.0395	1.5075
0.5	1.9929	1.3713	0.21216	0.39361	4.4061	2.748
1.6989	1.0131	2.4419	0.19241	0.20759	1.3847	0.41538
0.79216	1.0943	1.7411	0.12971	0.032841	0.93308	4.6921
1.3055	0.5	2.3969	0.11635	1.3104e-05	2.1066	1.2873
1.764	0.88232	1.89	0.051741	0.066894	2.3337	4.5878
0.5008	2.5	5.6941	0.011719	0.074649	1.1122	3.8021
0.76398	2.0082	4.2086	0.19033	0.089628	4.4279	1.8494
0.72991	2.213	5.7485	0.17153	0.13012	1.1419	1.4506
1.9491	0.87898	5.1	0.048141	0.1224	1.7437	1.5346
2.0857	1.296	3.1227	0.12162	0.065399	2.4337	3.3759
0.5	1.8999	2.965	0.077666	0.10788	1.897	2.7368
0.64337	1.3723	3.7447	0.050071	0.084985	1.0817	2.3882
0.57413	0.92752	2.2889	0.13124	0.0088226	0.37082	4.2871
1.5749	1.153	2.59	0.13792	0.12684	1.7077	3.5815
1.1695	1.0351	2.1902	0.23338	0.097078	0.80184	1.8207
0.5	1.0678	3.7087	0.023173	0.11249	0.9098	2.5937
1.6658	2.2947	4.0435	1.2866e-09	0.075517	0.78918	1.8475
0.5	1.9062	4.5529	0.096375	0.099091	0.6418	2.1797
1.8564	0.89277	1.4774	0.050214	2.0684e-10	4.1836	0.1612
0.5	1.5787	1	0.16692	0.051366	2.5138	2.0899
0.54485	2.4182	3.1572	0.083783	0.23986	1.1704	1.7494
0.5	1.3872	2.424	0.057378	0.24688	1.0628	0.63216
1.444	2.155	4.1982	2.7031e-10	0.19875	1.4318	0.023509
0.61862	0.5	2.4316	0.1767	0.21067	2.5063	0.54123
1.5428	0.5184	3.1561	0.1398	0.13143	4.0313	1.6571
0.69889	0.5	4.2976	0.095962	0.19413	5	0.013638
1.9579	2.1783	2.6972	0.073286	0.26257	2.5327	3.3562
0.72643	0.69314	4.5733	0.0086757	0.18525	5	3.2651
0.7919	1.9697	3.7403	0.11474	0.19211	0.66319	1.4267
0.94536	0.5	2.2075	0.1687	0.17021	1.0396	3.0285
2.5	1.1374	2.6442	1.236e-09	0.18165	1.5542	2.4146
0.88254	1.7488	2.1721	0.081815	0.003781	0.88027	2.7755e-06
1.6797	0.87887	5.4538	1.4119e-09	0.022034	2.9246	3.0797
2.5	2.0073	3.0583	0.069819	0.087046	0.4954	1.3588
0.8871	0.58748	4.6751	0.094517	0.059892	2.471	0.11776
2.2863	1.1312	3.8796	0.083625	0.26074	2.4453	3.037
0.53129	1.2596	1.8578	0.14521	0.34881	1.1337	3.9942
2.4427	1.5809	2.5291	0.035854	0.11798	3.3376	3.2
0.5	0.64473	3.0549	0.20752	0.067167	3.1302	0.99423
0.5	0.90538	1.7126	0.15882	0.18036	2.1048	2.4369
0.90824	0.5	4.2348	0.017888	0.36498	4.7031	0.53584
0.76386	1.2279	3.1019	0.063925	0.41642	1.5478	3.1647
1.7173	0.68925	4.778	0.025473	0.3192	1.9748	3.3316
0.58314	0.5	2.8052	6.485e-09	0.26876	1.8145	2.2061
0.5	1.4924	3.2428	0.13935	2.1527e-09	3.5438	4.4068
1.2172	0.93753	4.3753	0.070774	0.43086	1.6233	2.6704
0.54889	0.82457	1.6682	0.10171	2.7137e-10	0.52981	3.0979
1.3162	0.88247	5.4983	2.039e-10	0.42184	2.1492	3.2393
2.0075	0.75348	2.7882	0.13337	0.16546	2.8888	1.9405
0.5	2.5	3.2054	0.15678	1.6878e-09	1.9918	1.0921
1.3235	1.1376	1.3711	0.020596	0.1503	3.7481	3.7679
1.9022	1.2536	2.1346	1.36e-09	0.016201	2.0531	2.5305
1.2026	1.7665	2.8693	0.098953	0.11748	1.8388	3.7153
0.97802	2.5	5.4003	0.11894	0.19866	1.6121	2.974
1.3849	1.1922	2.7087	0.11871	0.25502	1.0422	2.5005
1.6983	1.817	3.0371	0.19272	0.19223	1.8712	0.96609
1.2873	1.8407	4.138	0.052068	0.13256	1.5997	3.0432
1.3205	0.81564	5.303	0.20224	0.39884	3.5941	5
1.2172	1.6908	4.2388	0.19786	0.09406	2.8297	1.2934
0.98529	0.5	1	0.10311	0.074472	2.797	0.72163
1.4695	0.8713	3.606	0.11656	0.17652	1.6483	4.197
1.1126	1.3977	2.6534	0.17026	0.15444	2.3653	0.19426
1.274	0.9928	2.47	0.15788	0.039702	2.2427	3.3374
1.3374	1.0177	3.2718	0.075312	0.11132	3.8778	2.4595
0.5	1.9855	5.0129	0.065343	0.25048	2.8934	1.9121
1.7859	1.24	3.0073	1.3283e-09	0.020688	2.8852	1.4869
0.93193	0.54456	4.3301	0.18107	0.27034	2.0357	2.894
0.90135	0.54198	2.3009	0.1988	0.25672	0.95706	2.0737
1.5842	1.5724	4.6598	0.24832	0.1194	5	2.4149
1.2012	0.5	2.0507	9.2853e-10	0.12908	5.0161e-07	0.55671
2.0591	0.75312	1.5955	0.13835	0.13185	0.81265	8.8241e-07
1.0236	2.5	3.8228	0.18119	0.024335	1.5879	0.20606
0.5	1.4014	2.6297	0.078297	0.15435	1.6918	0.21258
0.5	1.7974	1.8737	0.093121	0.11894	0.12251	1.0292
0.5	1.9841	3.9933	1.2259e-09	0.13955	2.1968	4.8976e-07
2.3466	0.54335	2.2476	2.0477e-09	0.088896	1.4189	1.4842
1.522	0.76263	2.0106	1.3162e-09	0.10243	2.6436	2.2582
0.5	0.66588	2.3742	1.072e-09	0.13473	1.9127	1.9029
0.62974	1.3621	4.6897	0.034333	0.12348	5	2.3202
0.80691	1.8845	4.0858	0.15244	2.4377e-10	1.2817	1.7779
1.9673	0.7001	4.9388	0.035523	0.06916	2.8334	5
1.6122	0.91571	4.1578	0.069845	0.076854	2.6833	4.6786
0.88946	1.6103	2.0017	0.15542	0.09839	1.3311	3.3983
0.5	1.2903	1.4919	0.32555	0.13987	0.91724	3.1712
1.0713	0.5	3.5936	0.11153	0.40102	1.4532	0.33906
1.7929	0.63641	2.2409	0.10473	0.23315	2.5874	3.9157
0.65679	2.5	5.8269	0.21576	0.014423	4.9999	5
0.55212	1.3375	2.4076	0.069081	0.16014	0.44204	0.28459
1.7625	0.5	1.9732	0.10585	0.11222	1.5675e-06	1.3454
2.3938	1.7072	2.5264	1.2061e-09	0.035791	3.5067	0.75166
2.0228	1.4226	2.3459	0.14369	0.21428	6.4221e-07	0.10984
0.96913	2.5	5.1612	8.7929e-10	0.19102	2.0412	1.8959e-07
1.8127	0.89944	2.7288	0.016651	0.020563	2.8331	2.6551
1.2484	0.69996	1.9514	7.8751e-10	0.026922	0.031439	4.1064
0.73989	0.73047	2.1442	8.525e-10	0.080544	0.3127	0.95312
0.50897	0.5	1.5809	0.1252	0.12807	0.31539	0.97001
1.4697	0.94903	2.716	0.12595	0.10895	1.3799	2.9912
1.2243	1.5944	2.9251	0.16998	4.3161e-09	4.1317	0.81999
0.51802	0.61554	1.358	0.19124	1.2916e-09	0.48714	5.1171e-08
0.95978	1.3852	2.3701	0.062733	0.0015509	4.1909	0.10661
1.2587	1.4494	1.4509	0.080293	0.20503	2.8811	4.4246
1.7401	2.0551	4.4876	0.087318	0.098384	3.1882	1.6642
0.75089	1.0982	2.3587	0.063362	0.12766	1.5923	2.1548
2.2742	1.1945	3.6426	0.045358	0.15824	2.2116	3.6135
1.4604	0.73058	5.1863	0.0096535	0.0401	3.0452	2.1925
0.5	0.66472	3.5665	0.12097	0.13091	1.6445	0.45371
2.1068	0.5	2.0044	0.046323	0.074488	4.0154	3.3636
0.7696	1.8912	4.9489	3.4974e-09	0.10758	0.89742	1.9847
1.6401	2.1124	2.9706	0.13053	0.097111	1.3413	1.5442
1.7453	1.6374	3.8669	0.068536	0.095162	1.8089	0.95006
0.52768	0.5	4.0259	0.067082	0.15337	2.1493	0.092526
1.4155	1.0499	3.7039	1.6617e-09	0.18058	1.7042	2.3265
1.7064	1.0849	1.9449	0.037846	0.03427	0.34817	1.8646
1.2067	2.4001	3.152	0.060598	0.10138	1.6272	3.4265
1.1328	1.3729	2.6542	0.22421	0.14671	0.17333	1.0993
1.11	0.5	3.3834	1.6109e-09	0.19537	2.1685	0.2527
1.574	1.3551	3.0725	0.22953	0.01782	4.6558	4.2872
0.92039	1.6376	3.0474	0.171	0.11195	3.5645	0.30164
0.63132	0.73934	2.5822	0.10785	0.067477	1.6456	2.2693
0.8571	2.2027	3.534	0.13592	1.2103e-09	0.9658	3.9456
0.5	1.4121	2.479	0.061389	0.23509	1.2881	0.90644
1.546	0.67798	4.5987	0.068874	0.13971	1.6145	5
0.76305	1.3768	4.512	0.036523	0.014318	1.7677	1.5445
1.7012	1.8024	3.1866	0.06459	0.046286	1.4374	2.4024
1.5079	0.89749	3.0922	0.09252	0.053239	0.56767	4.4668
1.2056	2.5	3.6997	0.18836	0.27878	1.6353e-05	2.6647
1.3804	0.66358	3.1198	2.4572e-09	0.078911	1.9915	4.4269
0.93546	0.82708	3.1039	1.44e-09	1.4216e-09	4.1852	1.2407
0.72772	0.56852	2.7932	1.174e-09	0.1042	2.3866	1.5971
0.89387	0.66196	4.9421	0.050662	0.2585	2.0402	3.0649
1.8074	2.5	3.3499	2.9853e-10	0.41424	0.84889	0.42489
1.7737	1.2668	3.9941	0.20875	0.12289	2.5758	1.2574
0.94454	1.3253	2.3114	2.2676e-09	1.6253e-09	2.539	2.3749
1.7519	2.5	3.7811	0.17768	0.22344	1.3102	2.8905
1.7969	1.3125	2.5114	0.21358	0.017359	0.6746	2.8038
1.5599	1.1738	2.1577	0.17179	0.25092	2.5501	3.7229
0.76142	1.4281	2.4805	0.16351	0.057663	1.5065	3.196
2.3772	1.7726	3.6609	0.085616	0.087465	3.3037	1.9509
1.1434	1.2496	4.53	0.10939	0.19972	0.73155	1.3236
1.3038	2.0173	3.3708	0.15997	0.10926	1.4416	0.17441
0.8141	0.67456	2.7802	3.4017e-09	0.086599	2.3517	1.6238
1.0346	0.92877	3.6873	0.096024	0.081619	2.7605	0.37599
1.8162	0.55796	2.0433	0.13412	0.16697	2.6713	1.7865
1.3407	1.5356	4.2835	0.0088102	0.10808	2.0616	3.4394
0.89802	1.3489	2.7389	0.2113	0.18883	3.6044	1.254
1.6554	1.4739	2.708	0.12863	0.027829	3.0171	3.9891
0.89601	1.8848	3.7127	0.17762	0.092147	3.0201	0.43219
0.97193	1.9051	3.484	0.086959	0.096858	1.1083	0.094746
0.78232	1.1988	3.1357	0.34701	0.29169	1.017	1.7732
1.578	0.75835	2.0321	1.3269e-09	0.028197	0.99061	3.0958
0.64648	1.5114	4.5832	8.4448e-09	0.2668	0.61431	2.3625
1.9692	1.5475	1.9714	1.7148e-09	1.2472e-08	1.4595	0.33848
0.95119	2.0226	2.9623	0.030203	0.10375	4.1729e-06	3.4236
0.89512	1.7001	3.1004	0.16997	0.09675	3.8149	3.5942
0.5	2.0549	3.0846	0.097764	0.015028	0.96667	2.527
2.0401	1.4259	2.7611	0.054439	0.012236	2.5912	3.1221
0.94352	0.73925	2.4335	9.5961e-10	0.15629	0.18159	3.2336
1.898	0.9584	1.8776	1.3256e-09	0.34777	4.3256	3.4501
0.79949	1.4613	2.9998	1.8808e-09	0.17525	1.8226	1.1775e-07
1.6781	2.5	5.5993	0.11557	0.2038	4.1065	3.4486
1.3201	1.072	3.8166	0.17873	0.12208	1.8815	1.3321
0.57482	0.87012	2.0841	0.016287	0.060157	2.6913	3.4036e-08
1.1498	1.0012	2.2786	0.0086448	0.14483	0.23667	0.40578
1.1521	2.5	4.8387	0.20507	0.0925	2.1315	1.3264
1.5411	1.5237	1.8186	0.15632	0.20353	1.5149	3.0815
1.1478	1.809	1.3791	0.11328	0.087068	3.2209	1.7746
0.5	1.0337	3.3306	0.0082684	1.1323e-09	2.4849	1.1842
2.4662	0.63527	2.9363	0.044814	3.6698e-09	4.1168	5.24e-08
0.88172	1.6926	2.3642	1.0825e-09	0.20807	0.60983	0.31138
0.68764	0.5	1.5075	0.040265	0.15408	2.9345	4.2103
1.5233	0.5	1.2761	0.25337	0.13692	1.2957	0.39567
2.5	1.949	2.8939	1.225e-09	0.10924	0.86523	3.1417
0.74116	0.5	1.6354	0.13735	0.21204	0.59301	2.9434
0.96626	2.1411	3.7494	1.6914e-06	0.18887	1.9027	1.0134
0.81005	1.5727	2.9827	0.07098	1.2492e-09	1.9534	2.6793
1.4937	1.1923	2.579	0.12105	0.13289	2.7351	2.0186
0.87352	1.0495	4.1055	0.022825	0.11915	2.6032	3.5436e-07
0.93902	1.1593	3.4091	0.11353	0.03361	1.8291	4.5337
0.71813	2.2069	5.9855	0.24821	0.014538	4.9998	0.3594
0.5873	2.0464	4.7985	0.073901	0.23745	0.62188	2.1175
0.5	2.3475	2.2535	0.046388	0.11206	4.3314	0.26786
1.0019	1.1843	2.5196	0.20011	2.7613e-10	3.8062	2.9326
1.3923	0.81263	3.935	3.8326e-09	6.4587e-10	2.0458	4.6298
0.79799	0.82649	2.7808	0.16423	0.16854	2.1776	3.7639
1.4788	0.5	1	0.11619	0.11905	4.3572	4.4576
1.6475	1.6831	1.8553	0.13493	0.0379	1.7979	1.5792
1.5976	1.349	2.1675	0.18221	0.18316	2.4754	1.0019
0.5	0.5	2.2802	8.6111e-10	0.14656	2.9969	2.4721
0.84711	0.86787	2.2385	0.203	6.9022e-09	1.2755	2.218
1.3794	0.89325	1.8579	0.061579	0.1501	2.7588e-06	1.3617
2.5	1.7688	1.9079	0.040623	0.034416	4.4581e-07	2.67
0.62201	0.5	4.4083	0.019727	0.1115	0.6859	1.0104
0.5	0.71604	1.0599	0.119	1.1674e-09	1.1314	2.8329
1.2223	0.55831	2.5246	0.17514	1.4698e-09	2.8503	2.5794
1.6665	2.1122	4.714	0.10476	1.1443e-09	2.6966	2.1784
0.82149	2.3799	2.877	0.067534	0.17953	0.57468	3.4194
0.80925	1.523	2.6369	0.21323	0.049825	1.2056	1.4943
0.94047	1.1917	4.3464	0.10396	0.023483	2.1041	4.659
1.669	1.7664	2.9913	0.03578	0.24705	0.74195	2.9036
1.5223	0.5	3.7377	2.1679e-09	0.12933	2.1482	5
0.54006	0.72996	5.3395	0.090579	0.37673	4.9996	3.192
2.2285	1.239	3.4664	0.083789	0.10132	2.4408	0.84107
0.5	1.0645	3.4003	1.0849e-09	0.13644	1.9418	0.47461
1.8242	1.641	2.0383	0.019965	0.2438	2.8174	1.5692
0.5	1.4922	2.9612	0.011606	0.25222	2.7671	2.9494
1.0813	2.3366	2.6424	0.12597	0.097018	5.6862e-07	2.4321
2.1511	0.5	2.1017	0.082116	0.15953	3.8315	5
1.5349	0.519	2.7469	0.17597	0.17072	0.02806	1.6665
0.53348	0.68626	3.2448	0.094184	0.066612	0.90386	1.1632
1.514	1.931	3.2561	0.17586	0.18999	1.3674e-05	1.1325
0.75125	0.93058	1.5752	0.16643	0.025719	2.1833	0.51203
0.66188	1.4877	2.7584	0.027004	0.19302	1.6069	1.9179e-06
1.3264	0.70309	2.3584	1.7234e-10	0.13663	0.038495	2.4339
1.2582	1.2152	4.019	0.061754	1.0664e-09	2.1311	2.1805
0.71017	2.5	3.09	0.18377	0.26958	0.80661	1.6404
1.5146	1.4591	2.5699	0.083328	0.23494	2.0575	0.93657
0.64222	2.1313	4.9447	0.051571	0.039836	3.6242	2.9915
1.0724	0.66528	3.9018	0.056179	0.17404	3.1338	3.7624
2.2238	1.0596	3.0402	1.3113e-09	0.1871	1.3047	0.78975
0.6595	1.0508	2.2381	1.3532e-09	0.086884	0.93643	2.294
0.73868	2.5	5.6787	0.14702	0.19	2.5314	5
0.76138	1.67	4.9244	9.9648e-10	0.16976	2.0521	0.66141
0.93216	0.92338	1.9723	1.0992e-09	0.054733	3.8391	3.6938e-08
1.7846	1.6376	2.9123	0.17842	0.11867	1.6521	4.8734
1.548	0.71883	3.0601	0.19949	0.12989	0.82218	2.0141
2.2584	1.1621	3.6249	0.043973	0.22707	3.0361	5
1.5252	1.3117	1.4137	0.281	0.0067319	0.78655	0.79387
0.74824	1.2308	3.6312	0.15895	0.11441	1.4032	1.3737
1.4355	0.60849	2.4491	0.064632	0.21761	4.0155e-06	1.156
1.7539	1.6812	2.599	6.7123e-09	0.018607	1.863	2.088
0.50001	0.74606	4.3025	0.1427	0.16576	0.77162	3.1198
[truncated: 18,000 more rows]
