# Supplementary material for: Value-free random exploration is linked to impulsivity
Source: Nat Commun. 2022 Aug 4;13:4542. doi: 10.1038/s41467-022-31918-9 (PMC9352791; doi:10.1038/s41467-022-31918-9)
Supplement: Supplementary file 4 — Source Data [file 41467_2022_31918_MOESM4_ESM.zip › SourceDataCSV/FigS6/model_recov_inv.csv]

0.85586	0	0	0	0.037313	0	0	0	0	0	0	0
0.12613	1	0	0	0	0.058252	0	0	0.089474	0.023438	0	0
0.018018	0	1	0	0.0074627	0	0.14679	0	0	0	0.075472	0
0	0	0	1	0	0	0.0091743	0.36567	0	0	0.009434	0.78571
0	0	0	0	0.74627	0	0	0	0	0	0	0
0	0	0	0	0.067164	0.84466	0	0	0.015789	0.0078125	0	0
0	0	0	0	0.10448	0	0.78899	0	0	0	0	0
0	0	0	0	0.0074627	0.07767	0.036697	0.63433	0	0	0	0.14286
0	0	0	0	0	0	0	0	0.52105	0.0078125	0	0
0	0	0	0	0	0	0	0	0.34211	0.27344	0	0
0	0	0	0	0	0	0.018349	0	0.0052632	0	0.91509	0
0	0	0	0	0.029851	0.019417	0	0	0.026316	0.6875	0	0.071429
