# Supplementary material for: Value-free random exploration is linked to impulsivity
Source: Nat Commun. 2022 Aug 4;13:4542. doi: 10.1038/s41467-022-31918-9 (PMC9352791; doi:10.1038/s41467-022-31918-9)
Supplement: Supplementary file 4 — Source Data [file 41467_2022_31918_MOESM4_ESM.zip › SourceDataCSV/FigS6/model_recov_perc.csv]

0.95	0	0	0	0.05	0	0	0	0	0	0	0
0.14	0.6	0	0	0	0.06	0	0	0.17	0.03	0	0
0.02	0	0.73	0	0.01	0	0.16	0	0	0	0.08	0
0	0	0	0.38	0	0	0.01	0.49	0	0	0.01	0.11
0	0	0	0	1	0	0	0	0	0	0	0
0	0	0	0	0.09	0.87	0	0	0.03	0.01	0	0
0	0	0	0	0.14	0	0.86	0	0	0	0	0
0	0	0	0	0.01	0.08	0.04	0.85	0	0	0	0.02
0	0	0	0	0	0	0	0	0.99	0.01	0	0
0	0	0	0	0	0	0	0	0.65	0.35	0	0
0	0	0	0	0	0	0.02	0	0.01	0	0.97	0
0	0	0	0	0.04	0.02	0	0	0.05	0.88	0	0.01
