# Supplementary material for: Value-free random exploration is linked to impulsivity
Source: Nat Commun. 2022 Aug 4;13:4542. doi: 10.1038/s41467-022-31918-9 (PMC9352791; doi:10.1038/s41467-022-31918-9)
Supplement: Supplementary file 4 — Source Data [file 41467_2022_31918_MOESM4_ESM.zip › SourceDataCSV/FigS5/mle_mat_all_t1.csv]

317.51	253.17	278.45	203.18	238.5	227.37	222.78	196.73	228.54	207.95	205.46	193.61	252.12	241.54	235.98	222.49
211.86	206.25	194.41	185.95	198.13	189.89	185.75	173.15	195.81	184.97	185.59	172.12	218.49	218.49	206.8	206.8
331.35	317.91	329.55	314.35	319.23	316.11	314.1	311.59	314.01	307.48	311.63	311.98	319.61	317.77	315	312.45
372.94	370.32	367.17	364.43	380.54	374.13	379.88	370.03	370.04	370.01	364.46	363.75	424.46	375.74	424.43	371.77
324.33	301.66	310.22	289.09	302.61	301.69	297.78	293.57	296.5	296.18	288.3	288.92	304.02	301.87	299.7	295.44
335.09	293.31	258.96	237.25	275.13	270.64	253.56	242.7	269.66	264.08	238.39	236.67	278.98	272.55	257.26	250.08
252.91	234.53	245.48	218.08	261.06	238.41	241.52	218.07	235.18	227.85	219.62	214.23	264.09	260.27	245.44	241.9
288.62	274.55	286.54	260.77	287.47	283.84	273	263.68	275.1	274.55	262.91	258.11	290.36	290.24	278.34	277.63
321.71	282.59	289.76	249.97	289.23	284.61	270.03	252.46	282.49	274.4	251.14	246.67	289.77	287.47	270.49	265.21
336.08	274.99	251.44	240.36	268.88	266.57	255.32	244.94	261.43	258.26	238.54	238.82	275.94	268.57	260.75	250.09
364.37	347.96	352.81	328.93	349.8	345.52	345.08	331.86	345.19	343.06	330.49	328.93	363.08	346.47	359.58	336.01
282.23	238.74	288.29	222.77	243.76	229.78	236.01	220.78	238.78	224.9	225.57	220.7	252.98	240.77	246.26	231.52
355.87	326.99	333.74	309.12	331.92	320.32	325.67	305.18	328.06	315.78	312.74	303.91	345.69	327.05	341.54	316.34
329.91	289.23	324.82	285.87	296.96	284.53	293.81	280.49	290.01	289.11	286.53	279.48	297.63	294.39	294.63	290.58
438.65	437.86	438.65	437.86	483	449.16	482.38	447.81	437.28	437.28	437.28	438.37	599.95	469.11	599.84	467.04
229.11	224.6	210.08	198.71	212.28	206.78	202.33	191.93	206.71	200.71	198.05	188.45	227.05	227.05	217.56	217.56
215.85	199.39	210.8	189.39	202.11	193.51	197.77	186.86	200.13	188.62	190.43	184.34	210.77	210.59	205.79	205.17
227.22	224.15	205.03	199.25	220.89	219.49	196.76	193.19	211.1	208.72	190.2	186.96	243.2	243.2	224.48	224.48
218.98	208.34	216.12	203.48	244.37	243.26	225.57	224.2	207.27	204.98	202.85	199.85	247.11	247.08	232.79	232.79
302.48	275.82	283.12	253.78	275.23	266.71	260.66	250.68	269.94	255.21	253.58	246.91	281.94	281.72	267.41	266.15
255.25	237.71	250.35	226.02	248.89	242.53	230.25	220.99	236.8	231.51	226.24	218.19	256.32	256.32	240.84	240.84
267.32	244.64	255.49	229.73	241.92	233.02	235.49	220.74	239.95	228.47	230.29	217.62	248.72	248.72	241.79	241.72
163.56	158.86	153.03	149.59	143.96	139.32	137.93	133.18	142.54	158.86	149.31	133.15	177.43	177.43	175.38	175.38
434.54	434.48	434.54	438.6	457.65	436.08	457.65	436.08	432.52	432.03	432.52	434.03	540.21	445.27	540.21	445.27
191.42	186.12	174.96	166.62	173.81	172.07	160.47	155.9	159.98	155.7	166.9	151.46	187.33	187.33	174.21	174.21
265.49	247.16	257.16	238.03	254.41	231.7	253.43	224.52	248.42	230.4	240.15	223.05	260.26	253.79	258.7	251.19
286.82	253.77	286.82	251.11	273.36	263.63	264.19	248.24	255.05	248.88	252.93	243.22	275.62	273.9	267.05	265.26
347.17	289.75	297.52	280.97	288.75	287.67	280.55	278.22	283.82	282.47	277.5	280.97	294.04	288.67	287.83	280.15
221.03	206.5	206.78	183.06	203.56	193.55	193.31	170.02	200.28	191.9	184.54	168.7	210.04	209.99	200.61	199.88
354.26	329.88	331.56	316.45	340.38	327.2	338.21	314.27	331.57	329.42	316.98	312.51	361.55	331.1	360.68	323.36
333.52	315.29	330	302.92	317.81	317.27	305.18	304.13	311.02	307.51	300.8	301.23	317.94	317.7	305.33	304.92
206.5	186.62	193.52	170.71	165.76	137.98	164.3	133.88	187.24	186.62	171.56	128.58	193.34	193.34	188.84	188.7
294.23	284.25	291.36	279.87	301.41	300.72	289.16	286.43	282.72	280.77	280	278.39	301.51	301.39	289.36	289.15
244.41	209.1	215.81	188.17	207.23	192.59	200.75	175.9	205.85	188.55	190.93	175.36	214.82	209.74	209.57	202.42
258.8	226.23	227.5	201.79	235.91	232.82	218.09	209.45	227.09	224.9	203.48	201.68	237.06	235.48	219.66	217
280.7	263.77	272.46	253.37	271.73	257.82	269.14	250.13	265	250.95	255.29	243.41	276.09	274.21	273.25	269.75
237.43	208	226.11	193.71	216.1	196.1	208.07	182.8	209.05	208	195.13	180.82	220.95	220.44	213.22	211.54
329.51	328.11	329.51	328.11	348.5	348.17	345.36	345.32	326.19	326.21	326.19	326.32	382.4	351.22	375.53	348.69
269.27	244.81	238.3	201.27	216.62	213.91	209.78	203.16	212.02	206.22	200.4	196.71	228.35	227.52	221.28	218.93
378.75	366.4	365.27	357.3	368.02	365.08	362.46	357.72	363.54	363.51	356.08	356.96	393.41	365.11	387.75	357.97
309.51	267.33	280.37	255.99	278.24	258.89	275.84	250.52	268.49	252.94	257.28	249.54	283.09	269.26	281.66	263.43
264.31	217.5	250.21	205.37	233.34	218.36	227.3	204.21	219.74	217.5	208.28	195.71	233.8	231.22	227.87	224.25
241.81	241.81	228.98	221.59	247.22	244.23	228.15	215.5	236.15	236.15	222.33	212.84	257.67	257.67	239.32	239.32
310.25	304.95	306.06	299.71	315.81	304.54	310.89	299.57	302.7	295.69	299.8	297.29	316.42	314.38	311.95	308.23
278.98	253.49	278.98	253.26	301.73	289.77	299.18	289.5	254.36	250.36	253.98	252.53	316.96	293.51	308.08	293.37
258.98	250.91	254.01	241.05	260.9	259.44	246.61	244.9	245.17	243.34	239.68	240.17	269.32	269.32	254.67	254.67
251.63	219.38	221.73	192.8	218.45	207.57	204.26	188.24	209.36	198.91	192.99	187.13	220.69	220.16	206.28	205.04
259.68	247.51	245.38	232.7	253.25	248.93	243.74	239.22	238.26	230.72	233.35	225.59	261.12	261.04	251.12	250.52
264.54	226.38	224.51	194.48	225.94	224.44	204.02	197.95	216.73	213.83	194.35	193.47	226.03	225.71	204.5	203.62
244.14	230.24	238.91	220.07	237.2	225.91	228.27	212.1	228.14	230.08	220.79	207.54	245	244.96	236.22	236
282.05	237.62	248.35	220.77	238.99	223.52	237.6	217.12	235.34	221.79	222.91	215.98	246.21	234.78	244.9	232.05
373.25	344.47	359.27	335.14	356.7	352.22	348.82	343.23	343.04	339.25	335.74	335.13	363.8	353.24	357.56	344.37
325.89	296.4	313.84	288.68	300.42	299.55	291.76	290.34	295.81	284.51	288.49	287.43	300.56	300.39	292	291.12
404.99	384.5	383.25	374.9	393.3	380.6	392.34	372.82	383.51	374.99	377.1	372.78	441.61	382.9	441.23	378.71
283.5	248.45	271.2	223.39	242.96	237.88	231.5	216.11	234.93	226.05	224.91	215.33	247.4	243.15	236.93	230.36
223.06	221.9	181.31	177.05	177.71	175	167.68	162.66	170.36	165.94	166.37	159.75	210.03	210.03	197.53	197.53
326.71	278.81	282.29	258.93	289.76	283.36	273.76	262.38	275.47	275.35	257.35	258.23	294.54	286.27	278.7	267.39
273.38	257.79	263.98	242.36	288.07	281.69	265.93	259.75	258.23	250.05	242.55	241.64	290.89	288.59	270.05	268.64
355.32	329.64	341.06	321.85	337.53	330.16	332.61	321.5	330.19	327.53	322.35	319.44	344.28	333.67	340.96	325.98
344.6	324.02	323.78	306.75	325.49	314.63	321.66	305.42	318.03	311.37	310.09	304.07	349.19	318.43	341.61	314.21
205	201.55	181.78	177.64	192.35	187.98	167.23	158.67	186.27	201.55	162.18	156.47	222.95	222.95	205.41	205.41
386.04	383.63	386.04	383.63	392.7	389.82	391.96	388.51	383.55	382.34	383.55	382.38	434.21	390.55	434.17	388.92
413.01	337.8	336.74	323.88	348.22	341.51	340.72	327.49	338.11	335.33	325.26	323.21	387.36	342.16	377.72	331.25
326.17	318.31	317.34	303.36	327.82	317.42	316.14	293.37	312.77	312.41	303.67	292.93	330.76	325.24	319.31	312
235.97	198.43	209.03	161.2	205.44	196.57	185.75	162.93	194.06	178.77	161.72	159.2	208.34	201	188.62	179.04
171.05	171.04	135.37	132.98	112.41	111.48	101.03	96.869	108.67	105.82	100.9	96.858	164.88	164.88	160.04	160.04
296.22	289.82	287.73	280.62	294.41	294.4	287.46	284.29	283.33	283.33	278.32	278.32	294.49	294.44	287.55	286.98
328.99	318.1	328.14	316.35	329.59	327.05	322.5	319.31	318.53	314.84	316.54	315.36	331.24	327.58	325.45	319.93
232.09	223.97	200.66	184.77	204.28	191.69	187.88	166.16	198.75	183.78	179.51	163.55	223.93	223.17	206.55	204.58
249.63	244.52	244.15	234.14	244.9	241.22	234.48	225.71	244.13	239.49	234.3	225.25	255.75	255.75	245.94	245.94
276.03	268.12	257.25	238.41	258.05	250.56	244.02	229.39	254.24	245.65	236.95	227.65	269.07	268.67	256.18	254.84
241.11	218.66	215.31	187.76	205.85	193.47	191.58	172.93	200.98	186.4	186.75	171.71	222.71	220.92	208.87	204.96
213.85	213.85	197.73	196.41	215.77	214.76	193.58	184.8	200.97	200.56	190.15	183.07	236.98	236.98	219.38	219.38
233.54	228.43	208.09	199.79	206.73	206.73	198.09	196.8	202.23	201.86	192.96	190.81	216.87	216.87	208.52	208.52
238.4	237.53	227.98	224.85	226.79	226.37	223.82	222.04	217.67	217.18	215.58	221.86	243.47	243.47	240.75	240.75
308.79	265.56	247.95	214.76	256.97	254.5	234.63	223.09	246.43	241.13	215.38	213.07	258.45	255.61	235.46	231.66
205.66	195.82	198.65	185.51	191.61	178.45	188.32	170.33	191.17	195.82	186.17	170.33	206.09	206.09	202.53	202.42
346.72	329.6	344.94	321.34	333.8	327.6	331.95	318.93	329.63	326.74	322.61	317.86	337.19	331	335.89	327.01
292.51	278.47	291.86	273.79	284.14	279.24	278	272.03	278.43	277.33	273.94	271.53	285.64	285.53	279.29	279.17
254.82	227.55	209.83	181.06	208.84	204.55	181.85	167.85	201.03	194.32	181.37	166.81	215.82	215.7	194.69	194.28
169.38	162.73	155.85	146.47	160.26	150.58	147.87	134.5	150.87	139.77	146.96	131.98	175.36	175.36	161.82	161.79
207.15	206.56	196.38	195.61	203.86	203.06	193.08	192.1	199.82	198.8	188.08	187.57	230.59	230.59	222.2	222.2
330.14	310.71	309.27	297.09	311.48	308.63	297.33	292.54	308.79	308	292.49	291.7	312	310.22	298.26	295
250.97	242.22	229.94	215.89	242.89	237.6	224.91	212.95	242.41	231.78	216.45	212.18	250.5	250.5	231.95	231.89
319.56	297.47	314.72	291.13	301.46	293.56	299.04	288.38	296.52	290.87	291.3	286.49	302.25	301	299.76	297.87
258.13	227.46	246.12	219.34	232.53	224.71	225.62	216.45	227.98	216.15	220.21	212.34	236.58	236.56	228.77	228.44
289.31	285.05	280.65	273.5	309.74	305.65	295.1	286.32	279.4	278.39	273.25	266.65	310.61	307.86	296.17	292.88
402.38	395.45	401.5	394.72	403.87	398.29	403.31	396.69	395.63	395.33	395.14	394.72	436.34	399.33	435.98	398.18
172.3	130.3	166.61	123.43	147.93	139.84	137.81	128.82	130.42	125.86	123.65	122.9	148.21	145.86	138.18	135.71
332.43	327.08	332.43	326.04	339.04	334.18	333.62	327.9	324.5	322.75	323.59	324.08	347.2	335.18	343.35	329.39
194.13	185.81	186.61	175.04	171.42	155.64	162.87	146.19	186.04	185.81	162.24	142.04	212.46	212.46	202.98	202.98
295.43	276.34	249.84	220.78	261.15	260.68	231.66	227.35	253.84	253.38	213.09	220.73	263.31	262.73	235.63	234.02
245.43	219.23	232.11	199.54	211.3	193.92	205.52	183.63	208.92	189.3	200.45	184.02	224.2	221.31	218.57	214.69
317.36	314.62	303.54	293.97	328.47	327.19	307.48	300.69	308.45	308.1	296.28	292.13	333.5	328.71	314.13	307.96
288.19	262.1	255	247.22	258.76	251.33	256.16	242.87	255.69	254.03	244.03	242.81	262.71	254.83	260.44	250.17
284.43	248.64	244.44	226.51	249.91	245.9	237.05	226.11	247.35	239.31	227.34	223.36	252.65	249.34	241.3	236.32
246.54	234.01	213.97	185.88	199.75	188.78	191.04	171	194.72	179.94	182.51	169.86	229.82	227.19	220.97	215.74
203.06	188.27	196.3	175.92	185.18	178.52	183.08	173.84	184.34	177.34	177.23	172.58	193.63	193.04	191.74	190.92
326.41	276.02	266.64	220.46	245.05	232.92	237.01	215.17	240.85	225.74	222.02	215.16	248.59	246.65	240.01	235.27
221.67	213.28	177.56	173.04	199.21	197.68	168.4	160.68	189.85	187.46	172.55	158.48	209.81	209.81	185.65	185.65
188.75	185.18	150.16	149.97	156.54	153.95	135.05	128.9	149.87	147.75	130.34	127.99	189.01	189.01	176.46	176.46
319.18	291.63	309.48	280.42	298.52	296.9	288.42	285.97	291.37	291.26	280.76	280.07	298.64	298.3	288.46	287.76
314.79	288.93	313.45	275.88	299.66	297.02	288.17	282.6	289.26	287.12	276.51	274.74	299.66	298.65	288.18	286.78
308.07	306.27	305.93	303.13	329.32	328.7	318.39	316.68	303.12	302.3	301.1	299.32	334.06	330.13	324.21	319.1
337.14	308.45	320.4	299.65	310.03	307.98	303.31	300.21	304.38	296.42	299.38	298.01	327.54	311.76	321.78	303.94
346.92	344.73	346.92	344.73	359.47	358.02	355.57	354.45	344.73	344.72	344.22	343.65	371.51	359.58	368.97	355.5
398.2	375.48	322.57	312.95	361.48	361.45	337.37	333.21	336.97	332.89	310.93	311.35	386.39	362.73	356.28	333.53
296.42	280.13	291.76	270.86	292.52	290.18	280.62	277.51	277.94	275.25	271.09	270.86	295.59	293.47	283.69	281.52
207.1	206.4	201.92	200.56	216.28	216.28	208.69	208.69	205.13	201.13	199.61	199.97	233.46	233.46	224.9	224.9
234.41	216.71	210.19	192.22	218.89	212.99	197.33	183.29	217.1	206.63	193.68	183.12	229.47	229.47	211.91	211.83
300.17	267.58	271.54	237.14	267.69	256.74	257.94	229.86	266.15	253.32	238.61	228.27	268.07	262.93	258.01	249.96
290.78	262.83	269.87	243.02	264.82	256.97	255.46	238.44	260.78	254.52	244.22	238.59	265.29	263.99	255.94	252.82
263.77	246.82	244.54	215.5	247.36	239.53	230.75	214.74	239.19	225.45	218.53	211.09	259.57	256.77	244.32	240.27
290.72	273.55	283.64	267.27	283.05	279.5	282.45	278.59	265.4	258.77	266.81	265.74	284.09	283.95	283.35	283.12
313.39	289.64	299.99	270.63	297.95	295.23	282.29	277.64	290.82	288.16	272.18	269.86	302.23	301.35	286.61	285.04
207.11	196.49	199.14	187.25	184.14	175.87	179.72	166.15	183.43	174.18	178.33	166.02	215.63	215.52	210.85	210.69
367.1	286.78	299.87	276.44	293.9	283.09	292.54	275.12	287.19	280.71	277.62	274.33	309.19	286.45	308.49	282.57
334.56	273.31	225.4	202.43	262.11	259.7	226.5	213.95	248.01	243.54	200.85	188.29	264.72	263.86	228.14	227.45
417.66	409.68	407.99	407.72	419.47	411.62	417.84	409.47	407.27	406.26	406.4	407.87	483.57	413.87	481.97	411.67
252.01	223.51	212.01	188.79	218.95	215.92	190.96	185.76	210.32	206.34	188.96	184.93	221.36	221.35	196.37	196.16
352.72	352.55	349.18	348.62	373.04	368.05	367.4	357.08	350.82	347.67	347.6	348.2	389.33	370.37	385.83	362.14
290.16	269.99	283	257.94	274.52	262.79	267.36	248.64	270.45	269.99	258.84	248.02	276	275.93	268.88	268.07
257.01	238.92	238.36	214.29	241.62	240.49	222.19	218.44	224.35	223.86	213.62	213.58	242.47	240.97	223.05	221.13
276.5	275.14	259.38	251.43	281.13	279.68	265.9	256.62	253.12	253.05	251.75	246.4	281.66	281.64	266.79	265.98
437.91	437.91	437.91	437.91	474.36	443.59	474.36	443.59	437.85	437.84	437.85	437.9	582.98	457.75	582.98	457.75
436.4	436.4	432.84	432.82	462.99	438.44	462.58	437.16	435.17	433.68	432.26	432.78	566.7	451.35	566.68	449.64
167.23	166.58	137.85	137.15	148.66	146.21	121.63	117.71	152.89	166.58	119.43	116.79	194.76	194.76	174.15	174.15
422.72	422.08	420.34	419.49	439.89	425.29	437.48	422.81	421.89	421.85	419.08	419.12	516.96	428.29	514.16	425.81
219.99	218.09	202.55	197.62	209.93	209.5	197.28	191.19	207.07	210.85	196.92	190.93	223.23	223.23	211.47	211.47
262.25	255.04	256.01	243.98	284.47	277.77	263.48	254.59	255.19	248.53	243.94	239.95	285.9	285.31	265.99	265.45
320.54	304.53	267.44	264.98	293.72	293.04	274.24	270.74	290.31	289.23	261.14	262.42	297.08	294.51	276.76	272.38
242.75	240.31	226.29	222.04	239.59	238.66	222.46	221.57	227.89	226.35	217.46	218.89	253.45	253.45	239.17	239.17
299.31	294.47	295.61	289.62	302.08	300.21	296.8	291.26	291.22	286.61	289.71	287.35	304.19	302.93	299.08	296.18
181.79	181.54	145.51	142.28	134.87	131.17	121.68	115.11	127.89	123.68	113.67	112.58	182.34	182.34	169.37	169.37
163.91	161.75	149.16	148.06	133.98	122	126.91	113.08	128.66	125.35	119.69	112.45	186.86	186.86	182.7	182.7
234.9	220.61	221.3	206.52	207.02	197.39	202.68	190.59	203.37	192.2	201.62	188.44	226.19	226.19	222.21	222.21
314.82	277.51	235.27	190.1	238.62	233.75	209.23	194.83	221.89	212.78	192.91	180.73	243.43	243.4	219.6	218.83
429.19	428.72	427.87	427.33	450.18	430.98	450.18	430.6	427.79	427.74	426.4	426.92	534.38	437.15	534.38	436.26
228.4	202.13	223.1	176.78	209.32	196.62	194.39	164.43	202.33	182.7	177.49	162.69	210.12	205.35	195.82	189.12
287.63	265.07	251	227.74	246.58	243.21	226.9	220.84	239.13	234.16	228.15	220.78	257.39	257.39	240.1	240.1
232.75	196.97	212.46	170.2	205.69	190.24	190.08	163.92	198.1	174.25	171.64	163.87	208.36	203.59	193.07	184.74
264.62	258.07	263.67	250.96	295.07	291.49	277.18	268.57	258.52	247.74	251.67	247.15	296.64	295	279.54	278.02
267.4	251.94	243.76	222.03	237.98	228.23	227.01	205.25	234.08	218.39	222.45	206.4	249.15	249.15	236.37	236.35
352.85	337.91	348.82	331.65	344.57	342.47	338.3	332.88	338.94	334.85	332.68	331.39	359.14	343.36	354.87	335.03
212.14	211.43	208.47	207.84	209.39	207.39	206.03	202.26	204.72	211.43	199.89	197.94	231.84	231.84	227.13	227.13
354.97	346.17	338.14	329.96	356.69	348.5	347.5	329.03	346.77	346.17	330.73	328.25	370.7	352.05	363.98	339.18
355.28	314.13	322.3	292.42	313.85	307.56	305.88	295.47	308.92	301.85	294.53	291.42	321.78	311.53	314.77	300.93
437.6	437.38	433.96	433.86	466.19	439.22	466.16	438.58	436.03	434.68	433.79	433.75	566.61	451.56	566.61	450.95
252.44	242.42	243.32	225	244.91	241.47	231.18	217.17	241.63	240.88	225.47	216.84	250.51	250.51	236.16	235.67
247.89	235.04	246.9	231.04	262.08	255.54	248	241.08	235.13	232.6	231.22	229.7	265.53	264.44	252.66	252.49
330.24	322.07	330.24	322.07	321.55	321.43	320.92	320.87	316.19	316.13	316.19	316.63	324.52	322.35	324.19	321.84
276.42	276.4	270.67	268.65	289.22	285.66	285.49	273.09	273.74	273.76	268.93	263.82	290.8	289.4	286.9	283.9
371.24	229.37	291.9	218.63	256.97	236.15	251.65	216.75	233	224.39	222	214.57	277.08	242.29	272.19	231.16
256.1	228.98	228.02	193.04	221.7	211.43	209.71	187.07	214.39	200.43	194.96	186.66	228.1	222.48	216.61	206.94
421.11	414.42	421.11	414.28	423.11	416.2	422.33	415.64	413.27	412.95	413.11	413.59	480.91	416.88	479.73	416.17
205.63	190.55	205.1	189.8	191.63	177.65	191.51	177.61	190	190.55	190.48	176.87	210.61	210.25	210.09	209.61
279.29	271.66	276.15	262.61	283.64	280.89	271.18	266.32	272.71	267.66	264.78	260.79	289.13	287.44	277.41	275.53
201.07	161.74	189.22	144.56	183.51	161.77	170.9	139.66	163.15	144.62	145.96	137.69	185.82	172.35	172.35	156.1
270.55	262.43	263.03	248.57	267.97	267.13	253.98	249.01	262.16	258.32	248.82	246.86	269.39	269.39	255.47	255.47
257.27	257.27	211.18	197.44	303.96	303.96	266.35	259.6	239.99	235.64	196.18	196.26	307.77	305.5	271.49	268.65
218.43	212.76	202.37	190.06	210.35	200.95	196.06	174.53	208.4	197.65	191	173.25	221.66	221.66	208.04	207.53
389.35	281.94	288.06	272.16	288.85	286.5	279.05	274.56	280.37	276.63	271.32	271.61	301.12	286.63	290.99	274.83
299.5	268.09	281.86	261.83	271.1	262.03	269.19	258.36	267.41	267.2	260.84	258.16	271.76	267.98	270.12	264.75
357.05	333.89	343.33	309.77	341.81	339.81	324.76	319.97	328.2	321.89	310.04	309.53	345.08	340.17	326.6	322.06
341.42	303.75	308	282.34	301.98	296.74	291.77	279.03	299.21	292.31	283.2	278.58	306	299.46	295.8	286.35
187.77	186.24	183.46	179.72	183.48	181.54	176.89	173.32	180.01	186.24	170.67	170.14	205.07	205.07	199.35	199.35
238.48	238.48	183.42	183.42	226.37	223.92	189.79	184.69	200.86	200.86	177.46	178.55	240.08	240.08	210.4	210.4
358.64	340.92	341.89	336.33	345.23	338.08	344.49	336.88	340.1	339.87	335.87	335.71	369.11	340.06	368.85	338.89
288.66	263.55	256.56	227.34	222.78	217.1	222.64	216.87	222.31	214.76	221.89	216.95	238.48	237.07	237.86	236.38
232.43	212.81	216.09	191.97	221.76	212.38	202.41	186.47	213.37	211.76	191.13	184.32	235.36	234.87	218.92	217.22
331.23	297	300.97	259.8	289.83	288.09	269.63	265.03	285.21	283.09	260.69	259.38	290.14	290.06	270.83	270.23
312.29	275.9	312.29	275.9	295.02	284.91	291.76	283.83	276.21	274.34	276.07	274.09	300.19	286.04	295.03	284.96
184.75	184.75	171.67	171.67	181.9	181.14	165.87	164.65	173.61	172.93	162.31	161.59	220.67	220.67	205.99	205.99
361.16	330.11	310.84	299.03	336.65	334.83	313.8	307.16	328.1	325.91	298.85	299.03	342.72	335.55	318.07	309.67
288.86	273.88	276.34	256.56	277.13	274.77	259.95	255.3	272.84	272.63	256.18	251.75	281.5	281.5	264.64	264.64
406.76	399.9	403.42	390.57	405.66	397.28	403.85	391.55	398.6	396.19	393.11	388.54	455.04	397.81	452.66	393.91
261.71	250.8	206.37	185.78	238.37	236.29	198.23	184.29	234.49	231.52	187.32	175.7	247.41	247.41	214.12	214.12
406.68	404.63	404.75	403.37	417.57	408.84	417.39	408.43	403.03	403.03	401.88	402.58	472.56	408.86	472.56	408.44
288.86	273.88	276.34	256.56	277.13	274.77	259.95	255.3	272.84	272.63	256.18	251.75	281.5	281.5	264.64	264.64
243.28	236.22	240.72	228.48	229.48	224.38	225.19	216.59	229.33	223.94	225.13	216.28	245.47	245.47	240.96	240.96
256.79	242.39	233.42	215.25	230.38	224.35	211.92	200.83	228.03	222.39	212.14	199.5	245.47	245.47	232.42	232.42
317.97	305.68	303.2	291.45	316.55	309.62	309.76	298.66	305.45	301.23	290.64	290.62	318.38	314.13	312.97	304.87
269.6	259.03	251.54	235.45	264.77	253.67	253.28	225.8	260	255.5	238.5	224.39	271.71	268.91	260.37	253.95
251.94	214.32	239.87	199.56	221.67	211.88	212.35	195.64	214.61	214.32	199.94	192.69	223.46	222.8	214.58	212.59
400.72	393.76	399.06	393.48	398.35	391.37	398.21	391.12	392.82	392.77	392.68	390.7	436.27	393.78	436.25	393.48
210.23	204.54	206.59	197.88	209.75	207.79	199.47	196.05	202.17	199.14	197.29	192.21	230.91	230.91	219.97	219.97
247.46	234.29	213.02	201.23	226.28	225.86	206.57	205.03	210.02	210	198.28	198.11	241.36	241.36	224.22	224.22
369.55	360.05	360.55	349.31	366.98	360.86	362.57	349.97	360.3	358.92	349.7	344.61	376.85	362.5	374.07	355.14
238.22	227.78	225.1	213.73	226.21	220.25	214.8	203.4	223.79	227.78	213.96	202.29	240.1	240.1	227.05	227.05
313.83	273.74	294.21	244.82	269.79	266.42	257.28	248.62	262.98	258.14	246.71	242.88	276.68	273.95	264.84	260.04
271.25	239.84	249.74	216.67	246.4	239.69	228.08	216.72	238.5	237.87	217.3	214.35	250.05	249.58	233.11	232.24
223.86	208.83	192.39	175.75	211.94	209.58	192.02	179.9	199.79	194.16	176.49	172.18	213.81	212.99	194.31	192.93
237.23	224.38	232.8	214.24	221	205.32	218.79	196.5	220.84	206.64	215.11	196.19	231.41	231.27	228.74	228.27
315.52	264.42	299.23	241.88	268.87	262.69	260.17	251.43	255.72	244.97	243.32	239.86	274.01	266.35	265.7	257.69
309.57	295.88	291.28	271.51	296.42	294.33	276.97	271.01	294.73	293.8	272.13	269.63	299.02	298.93	279.49	278.89
251.56	232.94	233.37	212.03	231.33	212.49	220.19	197.84	231.29	232.94	212.69	197.63	238.82	238.58	226.26	225.09
274.7	252.17	274.64	248.95	263.14	254.03	257.58	242.35	253.12	246.34	249.9	239.45	266.87	264.76	260.81	257.42
210.23	182.57	184	159.18	175.78	158.44	172.2	151.78	183.03	150.33	160.6	149.89	184.85	180.95	181.31	175.72
222.09	200.71	211.17	184.62	218.27	214.76	196.65	184.7	200.56	196.48	184.84	182.75	218.32	216.37	197.15	195.67
309.72	280.93	290.54	273.22	289.42	283.94	286.84	278.15	281.18	280.58	273.76	273.22	293.21	285.89	291.56	281.22
308.88	304.67	303	293.49	317.02	310.52	305.7	289.76	304.86	299.07	294.33	287.98	317.61	316.15	305.87	303.06
245.72	218.95	219.3	196.16	223.85	220.88	204.46	198.56	215.04	208.91	195.02	196.16	224.63	223.6	206.97	204.91
176.21	174.51	139.16	136.12	158.59	153.78	135.07	126.8	142.88	138.05	129.63	124.22	174.76	174.76	153.32	153.32
193.54	187.78	175.99	167.8	180.82	176.78	169.63	159.16	180	187.39	168.13	158.71	193.13	193.13	183.35	183.34
260.94	244.36	236.32	221.65	247.22	245.61	232.41	230.79	232.94	230.67	219.29	221.06	252.82	252.82	238.21	238.21
439.1	438.81	438	437.89	473.99	442.12	473.99	442	437.15	436.27	436.37	437.67	586.64	456.5	586.64	455.95
210.79	196.23	201.77	185.63	199.11	188.9	192.02	178.68	196.2	195.86	186.21	176.57	211.56	211.56	204.5	204.46
271.74	271.2	226.71	224.73	282.9	282.9	241.89	241.83	264.15	264.15	223.31	224.59	288.02	288.02	250.87	250.87
221.51	208.39	201.21	192.09	205.9	202.89	194.07	187.27	201.52	197.84	191.73	187.91	211.63	211.62	200.16	199.97
414.22	407.19	408.38	403.05	425.13	410.32	421.43	401.73	407.21	406.45	403.3	400.56	496.05	413.95	491.15	410.08
302.22	236.98	254.94	219.21	245.57	235.06	237.77	214.63	238.1	229.71	222.15	214.48	250.23	240.69	242.02	228.8
397.59	388.93	382.71	378.09	390.76	387.45	384.81	378.39	388.51	386.05	377.92	376.57	428.18	387.62	421.71	379.06
347.16	339.93	344.12	336.58	348.64	348.48	337.26	337.21	334.19	334.13	330.21	332.6	355.58	349.89	343.58	338.59
297.74	265.44	193.85	180.86	217.05	214.27	184.78	174.51	194.55	190.28	172.79	168.05	234.67	233.71	207.08	203.25
217.5	210.78	212.25	203.57	222.28	217.38	212.76	207.52	209.51	205.81	203.26	199.75	237.07	237.07	226.22	226.22
436	435.77	434.63	434.46	461.62	437.96	461.62	437.9	434.73	434.57	433.83	434.25	555.28	449.69	555.28	449.45
279.99	232.71	255.14	230.28	241.78	234.64	236.89	228.34	231.5	229.99	229.14	229.1	242.97	238.13	238.04	232.65
247.46	234.29	213.02	201.23	226.28	225.86	206.57	205.03	210.02	210	198.28	198.11	241.36	241.36	224.22	224.22
285.84	285.01	266.56	263.04	299.45	292.24	285.57	268.08	272.43	273.95	259.1	256.48	300.12	298.79	286.82	282.76
260.48	246.66	233.26	219.62	256.69	253.96	229.74	225.47	240.34	235.9	219.76	219.1	259.32	259.2	234.02	233.79
257.44	189.1	204.96	158.27	209.05	195.39	190.25	161.25	190.58	173.96	160.35	153.79	212.91	201	193.51	178.48
355.16	270.06	212.37	200.75	270.88	269.86	242.16	235.45	253.17	249.67	200.9	200.52	285.53	270.91	248.43	236.41
241.48	233.62	218.63	205.42	214.84	209.86	204.75	193.53	206.53	197.95	204.28	192.34	232.45	232.45	221.57	221.57
248.38	233.88	238.63	221.15	265.62	262.3	243.72	238.54	234.13	230.42	221.58	219.15	270.36	270.35	249.82	249.75
208.38	188.84	201.19	174.24	200.6	196.44	185.28	177.96	188.69	185.14	173.17	173.06	203.26	200.1	190.22	185.5
147.7	139.27	137.1	116.34	148.35	145.12	129.84	109.3	133.65	126.57	115.92	105.88	151.72	150.66	133.15	132.14
302.23	279.72	282.42	273.47	280.54	270.92	279.57	267.77	276.28	273.65	271.26	267.11	287.86	276.95	287.18	274.78
121.96	121.96	109.96	106.72	148.21	145.02	125.55	116.85	116.03	116.03	106.72	105.98	150.29	150.02	130.56	130.35
396.02	389.38	390.23	384.48	398.13	392.15	392.35	385.96	388.3	384.06	382.91	382.8	429.82	396.25	426.95	388.95
252.26	233.92	222.81	206	228.35	224.75	211.04	204.1	225.12	231.03	205.68	203.78	234.21	234.21	218.28	218.28
315.65	296.34	288.86	271.36	297.49	292.87	282.8	271.17	292.76	286.37	271.91	268.43	298.93	297.48	284.02	281.02
235.39	219.42	207.84	186.09	202.14	193.38	188.01	173.26	193.48	180.8	187.04	172.32	216	215.11	203.94	201.67
273.08	263.41	256.95	248.56	290.72	264.53	285.6	259.68	254.12	253.99	245.09	253.94	349.1	268.69	340.32	266.44
329.26	293.04	306.46	277.05	290.55	283.14	287.78	273.2	289.56	279.27	278.16	273.11	295.02	285.76	292.81	279.67
348.16	329.47	348.16	327.43	333.81	330.07	331.72	325.9	330.55	325.8	328.85	325.82	335.88	332.44	334.12	329.46
308.26	276.56	285.71	257.02	290.82	282.33	271.5	260.31	276.17	274.11	258.3	254.04	291.74	290.8	272.7	270.82
212.08	208.72	191.6	184.6	181.67	168.49	178.29	157.46	172.15	160.25	166.45	157.03	214.87	214.87	210.89	210.89
199.04	184.53	173.94	164.06	192	190.89	169.33	167.03	176.09	173.92	163.36	162.59	195.7	195.7	175.33	175.33
398.95	396.32	389.43	388.16	405.51	403.85	396.74	395	396.06	394.08	387.32	387.37	446.64	404.03	437.34	395.55
375.19	371.19	375.08	370.56	382.85	376.79	379.71	376.12	371.56	370.28	371.06	370.07	416.97	380.75	414.68	376.97
340.01	336.75	332.98	327.42	363.3	363.3	349.42	349.36	334.79	334.78	326.78	326.57	380.37	365.49	361.9	350.78
259.56	227.07	236.54	192.85	227.68	224.84	204.01	196.1	213.36	208.57	192.95	191.93	228.39	226.38	204.72	202.18
238.05	229.02	222.02	205.2	231.76	226.71	210.54	201.24	222.88	215.33	205.78	197.41	243.84	243.84	225.19	225.19
242.96	235.98	206.84	197.51	201.69	196.75	188.64	171.79	196.92	188.16	188.81	168.34	222.87	222.87	213.48	213.48
381.32	364.12	374.78	362.1	366.73	361.02	366.15	359.61	363.8	360.08	362.07	359.46	382.59	362.77	382.37	361.62
315.5	262.48	260.88	228.57	261.08	255.91	247.87	233.94	254.38	237.87	230.1	227.4	266.6	260.61	251.74	243.56
235.75	221.7	197.02	177.97	197.49	185.03	187.57	164.86	190.22	176.79	178.54	164.67	211.7	211.19	200.51	199.19
193.8	187.75	168.88	162.85	185.93	180.06	160.01	151.36	169.92	187.75	152.33	145	207.15	207.15	185.58	185.58
392.69	378.28	385.45	375.61	378.69	375.54	378.22	374.58	377.61	374.47	375.36	374.49	405.98	375.76	405.88	374.86
275.98	238.8	221.65	184.82	215.41	207.53	196.61	181.06	205.99	193.03	186.75	177.37	228.45	225.37	209.05	204.56
292.86	260.52	271.86	239.94	263.15	257.37	254.43	238.24	258.56	252.63	241.48	235.89	265.74	262.08	257.63	251.55
212.82	211.34	188.6	185	194.49	193.31	175.15	172.52	188.37	185.01	172.68	170.02	227.14	227.14	214.58	214.58
326.98	316.91	311.02	293.65	319.69	313.35	304.95	290.66	317.11	313.31	295.04	288.39	321.63	317.21	307.63	300.6
280.59	253.67	258.25	228.44	257.34	254.91	235.25	230.14	253.59	251.69	229.06	225.22	261.33	261.12	239.53	239.28
212.3	191.51	197.89	161	182.34	174.51	169.92	156.57	174.96	166.89	157.5	155.48	194.84	191.2	183.5	178.29
278.18	261.72	209.81	177.09	196.94	194.95	169.08	161.05	169.43	161.96	166.78	166.66	216.97	216.95	190.59	186.44
428.37	432.25	425.69	425.61	444.57	427.54	444.05	426.47	427.2	427.07	425.02	425.34	530.88	432.62	530.53	431.55
327.58	289.2	305.73	278.25	294.22	286.04	292.12	278.3	287.86	286.2	279.2	277.12	304.99	288.3	303.86	282.52
231.49	228.74	216.84	214.4	227.67	223.72	218.03	211.15	221.97	219.64	210.12	207.82	243.29	243.29	233.04	233.04
214.56	202	212.16	195.54	216.33	207.65	201.74	188.23	201.29	195.25	195.42	186.19	226.45	226.45	215.13	215.13
362.4	293.38	314.36	238.08	272.2	264.87	246.54	228.66	245.8	224.3	240.57	228.04	288.18	279.27	269.09	246.03
257.33	244.92	246.2	229.51	258.69	255.52	244.9	239.5	244.9	242.4	229.07	227.56	264.53	264.47	251.53	251.27
365.77	352.07	355.8	344.84	353.68	350.7	351.25	341.41	351.58	350.19	345.07	341.75	365.02	351.24	363.29	346.8
296.42	286.21	296.42	285.48	296.76	295.65	292.72	289.49	284.67	282.43	284.67	283.09	297.43	296.75	293.89	292.38
308.36	271.72	259.65	238.5	272.25	261.95	253.69	236.78	269.39	258.58	239.67	234.29	272.91	268.57	254.88	247.93
326.3	322.22	320.77	315.97	326.18	324.3	320.4	317.2	319.23	318.89	315.44	314.61	345.68	329.03	340.53	321.47
261.56	251.26	249.72	243.12	248.2	247.04	247.48	246.32	245.72	242.68	242.99	243.54	250.84	250.84	249.68	249.68
189.78	188	169.21	164.88	171.04	161.15	156.87	141.23	169.63	163.23	153.03	140.72	201.31	201.31	185.11	185.11
240.87	210.66	214.81	185.42	209.06	198.48	199.69	172.66	205.97	208.37	186.18	172.5	210.97	210.63	201.98	199.99
274.28	252.81	272.87	248.53	260.21	258.26	255.65	253.31	253.35	249.78	249.05	247.3	266.03	266.03	259.8	259.8
305.4	275.97	288.17	249.32	260.92	259.93	251.14	246.18	260	257.42	248.45	244.75	263.25	261.12	254.19	251.31
325.14	254.18	248.32	236.29	264.51	250.94	256.96	237.91	250.52	245.26	235.98	235.05	296.1	254.55	289.51	243.54
349.86	265.04	306.79	244.53	276.05	259.93	266.33	242.49	266.19	245.96	246.92	237.7	276.86	269.44	267.51	256.01
332.5	307.19	332.21	303.44	317.95	309.73	313.97	303.69	307.71	303.12	303.96	302.13	318.13	315.55	314.25	310.85
172.79	165.52	162.34	154.08	157.67	148.97	150.71	139.17	152.43	165.52	149.58	138.83	184.79	184.79	178.13	178.13
222.84	199.26	203.59	180.89	215.64	214.57	194.24	191.18	199.39	195.41	180.25	180.87	216.59	214.81	194.75	193.13
315.06	282.87	302.24	272.52	293.22	277.95	290.6	270.11	284.3	282.36	274.42	269.55	294.85	288.31	292.47	283.34
219.4	204.85	194.99	172.23	195.95	193.02	176.08	163.35	187.58	182.6	172.34	161.52	202.95	202.88	185.82	185.36
345.12	321.72	327.3	316.48	322.41	316.64	320.99	307.95	318.39	317.41	314.24	311.21	337.32	317.63	336.15	315.15
228.98	196.45	202.05	178.51	208.96	204	196.23	184.07	196.52	189.6	180.3	177.93	210.96	205.98	197.35	190.67
335.92	323.32	331.31	308.21	324.96	323.07	315.21	308.54	322.26	310.85	310.01	305.01	328.32	325.03	319.28	313.96
418.73	418.6	417.14	416.98	435.17	424.8	433.64	422.37	418.18	418.12	416.72	416.81	500.98	430.07	500.18	425.89
216.43	216.09	160.19	157.51	177.35	176.01	143.88	133.51	167.45	166.57	134.58	131.75	205.07	205.07	184.7	184.7
285.58	257.71	285.58	254.75	284.07	272.93	275.17	263.27	257.73	253.09	255.29	253.22	284.28	279.06	275.18	271.45
127.14	124.48	120.26	116.25	142.07	138.53	131.55	119.44	118.65	116.84	115.65	111.48	143.5	143.03	132.58	131.35
241.57	211.65	224.1	192.08	222.61	217.78	208.42	196.28	212.17	211.63	193.14	189.53	223.96	223.6	210.55	209.3
274.96	246.29	249.84	225.31	245.56	230.67	237.25	211.32	247.34	226.93	226.89	208.53	248.27	245.18	241.11	235.48
234.58	221.42	216.9	205.35	219.55	214.29	207.98	199.59	219.17	221.42	205.96	198.94	230.8	230.77	219.02	218.91
344.41	330.82	327.69	310.28	334.52	333.41	321.68	318.93	322	320.03	310.54	310.28	340.32	333.94	328.19	319.87
324.21	292.23	293.27	264.9	286.24	282.72	271.49	264.07	284.74	280.26	265.44	261.98	287.11	285.76	273.03	270.29
248.93	246.07	239.27	230.8	237.11	236.05	228.84	224.79	230.48	226.43	228.65	222.48	254.74	254.74	246.62	246.62
296.74	242.97	256.83	234.57	242.2	236.82	238.11	230.24	237.48	232.86	230.59	232.18	243.28	239.6	239.7	233.9
190.03	185.68	165.39	158.89	179.45	176.66	162.94	156.78	167.6	166.38	158.44	155.39	184.09	184.05	169.94	169.94
219.75	193.87	208.68	184.54	201.96	195.59	195.22	184.89	192.06	188.37	183.14	181.98	202.75	202.18	195.97	194.44
326.27	254.51	323.52	231.17	282.81	269.62	264.45	235.94	257.07	252.16	233.41	230.66	288.73	274.07	268.31	250.13
231.24	220.16	224.41	211.46	227.44	221.96	217.04	207.52	220.55	220.16	211.92	203.49	238.44	238.44	230.01	230.01
352.01	217.24	242.94	205.26	235.4	218.82	228.54	203.99	218.1	208.26	207.75	204.48	255.59	223.58	249.08	211.61
232.82	229.33	207.38	199.05	227.03	223.45	199.49	191.97	228.15	227.97	197.94	188.3	241.89	241.89	219.04	219.04
364.96	343	338.56	334.44	348.29	347.02	342.09	336.68	339.63	338.99	332.31	334.59	372.6	348.27	365.59	337.55
308.72	241.75	304.48	236.56	264.06	253.88	255.1	245.61	243.85	241.75	238.89	233.33	269.86	259.01	261.76	249.89
240.69	227	180.18	174.82	201.79	197.94	183.24	178.79	185.59	179.83	173.75	170.52	214.78	214.78	195.22	195.22
325.26	271.27	280.84	236.1	276.05	269.8	256.86	237.36	271.58	260.98	237.46	229.66	276.51	274.01	256.93	253.07
226.58	223.98	218.38	212.35	224.68	222.22	211.52	205.66	224.04	218.06	210.01	204.97	239.24	239.24	225.28	225.28
203.28	151.4	203.28	151.33	193.64	173.74	191.12	172.1	151.85	141.33	151.84	145.9	196.18	191.78	195.86	191.78
298.9	281.52	280.01	247.22	287.09	284.27	260.02	248.41	281.36	280.42	247.92	242.06	289.02	289.02	263.55	263.46
221.25	210.38	191.15	178.55	198.9	193.73	185.6	165.21	186.98	183.06	178.9	165.19	205.29	205.26	195.38	194.92
261.15	246.99	260.22	244.13	261.23	249.71	258.35	237.42	247.3	242.39	244.93	237.33	268	267.88	264.9	264.68
351.96	312.4	329.99	300.64	313.25	308.92	309.31	298.33	308.98	302.31	301.36	294.99	317.31	311.74	313.78	305.89
346.12	344.75	338.39	336.06	351.57	343.33	349.08	335.8	344.47	340.01	336.24	333.96	360.22	347.09	358.32	342.13
291.92	265.5	266.14	236.09	262.18	255.89	246.29	232.74	247.78	237.56	236.51	229.87	264.76	262.18	248.48	245.92
217.53	216.16	208.49	204.94	215.3	215.22	204.33	202.56	212.83	212.63	203.19	198.59	233.46	233.46	223.95	223.95
329.62	310.47	323.33	307.06	316.58	312.5	316.1	308.36	310.88	307.07	308.3	306.29	329.79	313.24	328.67	311.99
317.76	292.58	317.72	292.58	330.06	314.44	328.99	314.44	292.78	290.77	292.78	292.16	359.04	316.63	351.54	316.63
244.88	207.44	226.82	191.75	222.69	200.27	215.65	184.4	208.58	200.42	192.89	184.07	223.9	217.66	217.35	208.39
199.53	194.1	182.51	178.2	181.8	174.99	176.3	168.86	165.13	167.07	159.37	160.45	212.42	212.42	208.41	208.41
299.85	281.17	294.13	265.57	295.26	292.32	278.25	269.56	279.03	275.47	265.9	262.24	295.78	295.44	279.52	278.6
366.83	340.23	356.03	336.96	345.28	342.32	343.86	339.66	339.68	337.62	337.42	336.41	354.92	342.95	353.92	340.77
274.07	246.5	260.48	225.78	248.77	247.08	233.24	225.99	241.77	241.63	226.85	221.24	256.71	255.54	244.08	242.01
154.17	154.17	138.25	138.25	134.04	133.66	119.56	117.94	129.8	129.62	118.82	117.05	184.27	184.27	173.68	173.68
248.82	235.9	203.1	187.45	208.31	205.07	190.37	184.14	199.84	195.87	187.72	180.86	218.45	218.45	201.76	201.76
233.15	219.59	230.73	210.7	226.41	219.62	218.68	208.06	219.4	219.4	210.75	205.95	228.2	228.19	220.33	220.19
265.9	258.66	260.18	249.05	269.07	258.95	262.69	249.48	250.11	242.56	246.76	240.15	273.29	272.94	267.17	266.47
219.34	200.91	215.78	195.57	196	178.54	192.46	170.31	195.44	176.46	192.53	169.26	227.57	227.57	220.94	220.94
234.96	232.68	224.11	219.4	268.07	257.91	254.21	248.71	220.49	216.37	218.63	227.46	285.65	277.07	266.92	264.61
228.24	220.5	224.38	214.19	219.68	208.04	216.58	201.66	220.48	220.45	213.73	201.69	232.23	232.23	228.48	228.48
173.11	167.49	168.55	162.25	163.44	152.15	162.8	151.22	144.95	143.69	144.78	145.05	201.95	201.95	199.56	199.56
277.27	266.47	261.16	243.76	266.13	265.66	250.21	249.23	257.2	256.53	243.91	243.72	268.87	268.87	252.81	252.81
237.74	228.83	212.46	200.37	222.95	221.96	204.33	203.09	220.31	218.03	198.44	199.96	233.67	233.67	215.74	215.73
328.37	287.93	312.07	280.42	291.55	285.94	290.64	280.96	287.91	282.46	280.75	277.28	295.38	288.55	294.46	286.28
346.83	300.57	285.74	278.88	300.55	299.46	286.69	282.53	294.55	292.14	276.23	277.55	311.17	300.15	293.25	283.38
173.6	171.71	159.01	157.39	152.13	144.54	137.48	124.34	148.47	171.71	133.8	124.44	196.63	196.63	186.49	186.49
385.8	380.54	374.01	365.29	379.29	374.41	377.02	366.47	375	370.55	366.52	364.41	403.93	375.26	403.07	369.26
318.88	297.91	302.71	286.96	308.39	298.02	304.46	288.62	298.84	295.15	288.44	284.18	314.43	302.99	310.13	297.2
238.76	227.85	237.72	225.01	236.63	233.29	231.34	227.84	225.21	224.11	223.75	224.13	244.85	244.45	237.62	237.24
307.76	306.53	305.84	301.04	325.52	317.91	315.75	301.29	301.45	300.23	298.15	295.3	326.98	323.13	317.78	311.59
236.09	216.73	187.23	172.92	204.29	203.14	173.86	170.45	194.21	192.94	171.92	167.88	209.06	209.06	182.91	182.91
264.34	264.16	229.01	226.03	306.29	306.29	268.56	266.11	256.33	256.31	216.63	219.31	310.02	309.44	275.13	274.69
214.95	209.76	188.98	175.42	197.23	195.72	174.9	166.23	188.03	184.68	176.26	165.76	212.48	212.48	193.64	193.44
302.81	293.41	302.5	292.69	313.03	302.97	310.15	288.69	292.24	293.41	290.03	286.44	313.04	311.24	310.17	306.99
255.28	237.27	218.05	205.15	199.33	190.45	197.37	186.68	198.04	188.82	197.91	190.39	211.98	211.85	208.5	208.34
304.88	281.64	290.88	268.52	279.45	276.61	273.27	264.98	279.25	276.61	268.86	265.3	279.86	278.57	273.94	271.09
321.75	269.43	280.91	249.6	278.25	272.81	265.79	255.21	267.27	265.87	251.01	248.28	282.24	274.75	270.52	260.68
381.61	357.89	381.61	357.57	365.63	360.83	364.62	359.13	356.96	356.93	356.6	356.92	396.31	361.82	394.15	360.36
222.83	204.49	201.88	181.53	205.44	194.46	196.81	179.49	201.23	186.29	182.36	173.4	209.94	209.82	201.23	200.12
262.41	257.3	242.22	231.12	259.83	259.09	238.66	235.3	244.79	244.34	231.82	227.5	265.19	265.19	246.4	246.4
276.61	249.88	253.89	219.56	236.73	233.18	225.96	212.79	232.39	227.19	219.86	209.65	242.16	242.16	231.97	231.61
369.75	365.25	355.78	351.89	370.36	355.92	367.27	351.33	363.88	363.49	351.22	349.34	391.3	364.57	389.18	358.32
203.74	200.03	180.47	173.12	197.74	197.05	180.83	178.36	189.42	186.76	172.91	172.82	210.55	210.31	195.23	194.54
238.1	227.03	215.3	196.74	213.87	211.87	196.19	182.73	207.78	203.09	196.19	182.55	221.51	221.42	207.04	206.13
303.08	280.54	216.75	218.15	239.18	233.28	225.21	219.02	221.6	217.06	209.96	210.39	253.19	243.85	249.11	237.69
362.69	330.15	335.95	324.83	331.62	329.1	324.88	321.2	326.31	324.74	319.14	324.83	342.33	331.19	335.44	323.81
210.3	206.96	187.56	183.76	189.32	185.55	175.2	166.98	182.82	177.86	174.81	166.18	213.51	213.51	201.33	201.33
252.05	236.07	225.9	203.75	224.29	224.02	204.58	201.16	214.56	213.84	203.8	201.47	228.86	228.86	211.24	211.22
269.76	250.08	226.41	204.32	215.97	209.55	202.51	188.65	210.72	201.51	201.77	185.94	233.84	233.84	219.87	219.87
319.64	253.96	275.74	245.18	265.64	255.71	261	246.26	255.4	250.67	247.63	243.03	272.08	258.8	268.43	251.97
226.66	204.71	189.96	179.22	195.01	188.98	183.6	174.49	191.62	184.69	179.82	174.38	207.11	205.26	196.95	193.54
263.54	251.52	252.09	233.36	245.27	242.95	232.56	224.41	243.29	251.09	232.66	223.74	253.35	253.35	240.31	240.31
370.74	366.79	370.43	366.56	379.15	377.11	376.27	373.5	366.18	364.68	366.12	366.21	402.51	377.55	401.85	373.84
224.66	215.87	183.23	175.09	193.36	189.26	178.79	170.57	187.93	187.63	175.5	168.64	207.29	207.29	194.61	194.52
338.51	336.96	338.25	334.95	345.53	341.23	343.78	335.79	336.09	334.11	334.08	331.89	358.92	343.56	357.29	340.89
230.65	223.56	218.84	212.5	217.25	211.75	215.88	206.52	216.04	211.4	210.8	206.88	225.35	223.48	224.65	222.6
372.31	354.87	368.38	345.18	363.18	360.38	354.08	350.86	351.89	348.43	344.79	344.7	368.83	361.2	358.79	351.64
359.1	316.38	307.15	298.68	308.12	306.8	295.19	292.84	302.13	300.1	289.02	294.3	314.12	310.49	300.8	296.25
282.75	253.65	253	219.73	256.31	248.76	239.23	220.18	253.55	243.63	220.88	216.56	257.45	256.77	240.32	237.84
233.56	203.65	231.62	199.18	209.17	204.14	208.3	201.64	203.89	199.71	199.75	198.23	209.95	208.49	209.08	207.22
241.62	212.77	215.17	192.28	206.78	187.9	205	186.35	201.4	185.51	192.39	186.06	207.65	204.19	206.12	202.42
263.7	245.71	238.55	228.91	245.54	241.52	234.5	229.4	243.71	243.28	228.8	227.55	247.9	247.81	237.12	236.71
301.1	278.84	274.11	255.78	283.16	277.35	268.46	255.37	279.15	269.31	257.44	252.43	284.34	282.69	270.41	266.48
199.43	182.22	188.85	170.94	179.09	169.19	174.96	158.55	181.91	163.03	171.63	157.86	185.6	184.5	183.23	181.84
334.43	323.32	323.75	309.79	332.54	327.34	326.68	310.68	322.92	320.03	310.06	308.62	337.24	329.6	333.22	319.18
262.46	255.75	234.92	220.31	259.9	259.35	231.71	228.08	236.04	232.42	215.18	215.35	272.33	271.81	247.67	246.81
327.16	280.87	268.73	242.64	281.54	278.13	258.81	246.29	274.63	269.25	243.07	240.76	282.26	279.48	258.93	254.69
279.68	262.13	243.78	223.55	256.8	250.77	233.27	224.41	246.61	240.94	222.91	219.71	262.37	262.37	241.78	241.63
275.74	259.55	256.86	239.01	253.58	244.11	247.62	230.8	250.72	238.93	240.18	228.49	260.68	259.28	254.46	251
296.96	245.56	251.74	231.35	246.39	241.18	241.44	227.88	239.77	235.64	228.67	226.75	256.41	242.04	253.49	233.71
308.35	306.74	308.35	306.91	319.38	318.03	313.31	310.56	304.3	304.14	303.02	304.35	320.74	318.64	314.95	312.25
273.61	258.96	262.83	237.13	264.32	258.88	248.79	230.59	259.37	258.96	238.04	230.05	268.04	268.04	252.34	251.61
237.74	196.99	225.55	182.01	200.31	189.53	193.32	178	198.07	175.68	183.8	173.48	204.62	202.95	197.6	194.61
432.4	434.05	429.34	429.34	451.14	433.69	450.52	432.34	430.18	429.26	428.66	429.18	537.9	441.48	537.79	440.22
217.64	210.96	161.91	153.72	162.69	162.69	139.63	138.42	149.76	149.76	139.74	138.35	197.13	197.13	179.57	179.57
257.96	234.28	226.77	200.6	230.18	227.28	207.05	202.92	219.06	219.79	197.81	194.8	244.03	243.53	224.17	223.66
327.62	308.7	300.84	288.75	303.55	299.95	289.89	284.96	301.03	296.99	286.09	285.79	303.65	303.14	290.03	289.29
313.72	283.77	253.11	233.15	262.52	257.88	248.84	235.25	254.77	245.39	234	230.04	273.9	267.75	259.41	250.17
237.11	226.08	226.57	212.9	229.22	224.6	219.45	211.7	226.75	226.01	213.88	205.33	237.37	237.37	228.06	227.96
266.55	210.62	253.13	184.76	212.65	209.48	193.71	189.08	197.52	194.23	183.26	183.82	222.21	209.68	202.26	190.42
240.94	220.18	222.1	191.66	222.9	217.77	206.07	195.02	214.88	205.54	189.93	188.26	231	228.18	216.78	211.53
308.87	298.19	307.73	294.53	329.93	323.36	318.03	309.15	298.58	293.66	295.69	291.95	337.82	325.78	325.3	313.77
194.46	170.41	188.41	162.87	170.18	159.14	165.62	152	169.17	154.95	161.75	152.02	176.02	175.76	170.88	170.3
202.27	195.8	202.22	194.24	202.73	198.97	199.19	195.1	195.97	191.01	194.41	189.8	223.71	223.71	219.31	219.31
310.27	302.48	307.85	294.62	307.91	303.7	301.22	289.32	301.8	300.18	295.63	288.74	311.3	308.12	304.89	298.99
219.17	207.79	205.58	183.54	202.29	199.8	184.98	176.59	195.18	190.56	184.38	176.13	215.37	215.37	200.92	200.73
289.43	272.66	273.92	248.68	271.13	266.72	253.73	241.46	261.4	256.04	248.44	233.94	277.3	277.3	264.33	264.19
336.48	334.13	326.85	323.35	347.73	347.51	336.65	334.48	331.16	330.3	321.81	322.99	357.06	348.5	346.44	335.05
309.14	274.21	280.21	244.21	278.55	274.1	259.02	246.97	271.39	263.87	244.31	243.62	280.1	275.93	260.8	254.41
281.04	242.12	242.8	194.66	229.74	221.25	211.07	184.66	218.37	197.88	196.95	181.71	244.85	235.43	225.62	214.47
346.78	283.89	294.81	268.62	294.63	282.99	290.05	269.51	283.11	276.44	270.07	267.68	327.7	285.32	321.92	275.56
324.01	318.53	304.92	291.64	320.94	318.08	306.18	295.44	316.7	315.23	292.59	290.96	327.58	319.11	314.08	301.12
316.49	304.59	311.96	299.42	309.48	296.01	308.75	291.91	304.56	295.85	300.02	291.87	310.38	305.99	309.82	304.05
205.75	190.72	197.51	171.52	198.96	196.87	184.03	176.98	186.53	182.93	171.65	170.96	200.23	197.63	184.26	180.88
290.51	262.93	290.51	262.92	271.64	266.11	269.78	263.58	262.58	259.03	262.55	259.02	272.16	271.6	270.09	269.11
272.59	251.51	256.68	228.1	251.15	242.43	241.41	224.69	250.49	237.87	229.47	224.43	252.64	251.32	242.89	239.3
418.22	405.39	405.17	401.42	418.01	401.75	417.02	399.24	402.34	399	401.58	399.63	493.21	404.77	492.26	401.28
299.29	262.67	249.1	230.32	251.79	244.39	239.96	226.12	246.12	236.08	231.77	225.61	264.71	252.96	254.67	240.23
193.13	192.14	168.97	165.86	183.92	174.55	158.73	143.63	192.28	191.49	153.48	142.39	217.27	217.27	195.02	195.02
294.59	270.43	268.75	254.6	268.13	266.23	258.51	253.46	266.7	263.8	253.12	252.06	268.53	268.02	259.22	257.76
230.15	187.88	228.91	176.56	196.36	180.68	194.99	171.15	189.54	187.88	179.62	169.91	201.98	191.47	200.93	188.23
373.79	350.45	371.43	344	357.8	349.45	351.17	341.47	351.34	349.5	345.17	341.2	367.74	353.79	360.65	346.9
260	224.53	237.85	211.47	231.33	223.1	220.21	209.78	224.97	212.38	212.02	207.32	233.65	231.84	222.49	219.01
415.47	407.78	412.94	404.37	418.65	407.94	416.52	404.81	407.57	404.45	404.35	404.37	475.17	410.55	472.26	407.63
305.56	272.73	305.56	272.36	275.93	271.08	275.58	270.44	273.07	272.73	272.72	267.69	278.52	278.52	278.12	278.12
268.74	264.52	198.25	188.36	241.94	239.84	205.36	199.33	224.21	217.5	182.92	179.93	250.11	250.11	217.87	217.87
381.85	316.64	331.64	298.36	333.61	316.77	321.11	300.47	318.87	309.35	302.32	297.97	348.65	322.12	336.19	307.06
217.5	210.78	212.25	203.57	222.28	217.38	212.76	207.52	209.51	205.81	203.26	199.75	237.07	237.07	226.22	226.22
249.94	225.66	241.82	210.27	234.62	216.23	220.7	193.57	226.15	210.37	211.04	192.44	250.89	250.56	236.22	235.71
159.13	158.31	132.79	128.73	163.9	160.16	131.24	123.53	158.11	144.25	128.72	121.86	176.46	176.46	151.75	151.71
272.93	268.04	241.98	235.95	257.14	250.78	245.85	232.7	255.33	248.68	236.24	229.71	263.84	262.21	252.93	248.59
241.91	215.05	195.9	193.9	196.89	195.34	188.99	185.78	190.3	187.98	184.58	186.31	207.61	201.96	201.65	194.73
353.29	296.06	322.62	273.18	299.52	298.87	283.55	279.3	291.12	288.29	273.02	273.18	304.83	299.51	287.25	280.66
270.88	261.52	256.55	239.09	263.69	262.82	249.98	246.5	240.11	236.47	238.93	237.49	266.59	266.59	252.81	252.79
214.71	209.16	156.88	142.3	156.79	152.97	131.68	119.56	148.53	140.02	130.04	118.03	186.5	186.42	168.89	168.42
334.87	310.65	304.78	281.42	314.86	312.67	292.02	286.55	308.25	307.77	281.69	280.98	317.09	313.4	294.56	290.19
362.18	358.81	348.24	341.4	367.37	367.12	352.36	350.12	355.96	349.1	342.79	341.4	382.66	367.41	367.88	350.9
295.6	284.85	270.13	253.47	299.36	297.03	274.32	266.56	281.48	276.64	252.66	253.45	303.53	300.14	280.25	275.32
244.79	239.95	231.58	223.5	235.96	230.65	226.17	213.83	232.86	225.28	221.95	213.65	250.22	250.22	241.21	241.21
317.06	308.22	303.41	288.08	315.44	312.33	300.73	291.62	303.67	298.62	288.53	286.6	318.22	315.36	303.58	298.11
234.98	234.23	227.18	221.87	260.35	259.79	237.76	237.11	225.36	224.34	216.5	219.21	266.75	266.75	248.12	248.12
413.85	412.61	413.85	412.53	419.5	413.86	418.39	413.26	411.21	411.21	410.74	410.83	475.99	416.04	474.48	414.73
356.64	352.71	342.78	337.14	357.52	356.22	350.58	344.02	347.33	343.66	336.8	336.49	368.89	356.89	361.68	345.63
188.45	187.34	150.14	149.06	124.89	116.16	122.57	113	120.61	114.95	117.14	113.05	181.41	181.41	177.44	177.44
188.45	187.34	150.14	149.06	124.89	116.16	122.57	113	120.61	116.83	117.14	113.05	181.41	181.41	177.44	177.44
229.68	222.3	208.94	198.93	218.28	208.2	202.99	185.14	221.33	219.04	198.69	186.76	229.02	229.02	212.04	212.04
231.85	207.38	204.09	185.73	204.17	200.21	190.84	184.87	203.66	202.13	181.73	182.3	211.19	209.81	198.8	196.89
196.56	175.08	178.75	155.68	172.35	167.91	160.32	152.33	163.64	158.2	156.08	150.83	177.24	176.22	167.12	165.94
300.16	276.2	265.65	242.89	264.97	260.95	251.97	239.22	258.62	252.6	243.28	237.35	266.91	266.7	254.49	253.86
208.04	202.77	178.83	170.67	188.03	187.51	169.16	166.77	178.71	177.69	170.12	162.41	201.39	201.39	185.67	185.67
239.81	231.07	214.69	204.09	210.03	200.66	209.14	197.61	209.11	199.97	202.12	197.78	228.49	220.2	228.02	219.62
277.27	263.51	229.69	201.81	236.19	231.98	206.03	196.13	228.04	224.45	200.75	194	250.51	249.54	224.15	222.79
225.56	203.24	222.78	192.25	207.27	203.47	202.96	195.91	202.02	195.2	192.39	190.15	210.2	210.06	206.19	205.61
359.08	305.7	297.71	285.28	320.31	307.88	307.31	288.46	306.71	304.82	285.24	285.01	333.99	311.92	322.45	294.92
236.67	229.23	188.24	174.86	198.75	198.3	179.5	175.86	192.06	190.99	175.27	170.28	212.56	212.56	196.49	196.47
113.47	109.37	113.23	109.27	105.56	100.13	103.57	99.705	102.49	99.095	101.06	97.788	144.57	144.57	144.57	144.57
167.38	150.72	167.24	150.7	164.34	151.05	160.32	150.14	150.1	148.97	150.08	148.04	173.42	173.32	173.14	173.14
267.66	246.48	254.06	224.68	239.27	230.04	228.78	210.28	237.04	222.52	223.89	209.34	244.05	244.04	234.03	233.69
321.41	260.62	269.68	239.18	279.82	268.66	258.82	237.86	260.05	250.84	240.93	235.19	290.87	272.62	270.41	248.49
392.82	382.02	388.14	376.87	385.48	378.69	382.72	371.66	382.1	377.27	377.28	370.82	413.85	382.03	412.44	377.07
294.65	273.89	266.25	239.15	253.28	246.89	244.92	235.68	251.62	243.23	240.1	235.27	258.42	257.86	250.73	249.53
180.52	177.82	171.79	165.86	169.37	163.86	161.2	152.48	164.16	177.82	154.49	149.31	197.46	197.46	191.46	191.46
193.92	188.17	152.49	149.46	166.45	160.45	146.66	137.43	156.31	149.7	149.33	131.97	192.36	192.36	173.85	173.85
282.72	263.43	281.64	252.88	273.35	266.83	261.53	251.18	264.18	256.26	254.15	249	278.12	277.7	266.18	265.61
362.09	327.76	325.14	307.88	326.28	325.45	308.85	308.14	313.93	313.52	303.67	307.88	334.27	329.36	314.68	311.47
351.36	343.49	351.36	343.49	345.67	344.78	344.36	343.34	340.66	340.07	340.66	340.15	357.89	345.29	357.6	343.93
290.72	270.82	285.67	256.3	275.26	264.69	264.76	247.31	267.85	262.25	255.46	246.37	279.15	278.76	269.26	268.11
388.71	362.01	369.32	354.34	358.04	356.54	354.53	351.35	356.45	354.77	351.5	352.66	374.57	357.6	372.42	352.43
284.48	280.13	277.78	271.85	294.79	294.35	280.6	276.07	278.27	275.36	269.81	268.95	295.49	295.49	281.33	281.32
216.44	211.1	202.86	192.2	209.85	206.02	195.57	183.83	207.23	211.1	186.11	179.09	222.17	222.17	208.26	208.1
271.72	251.41	270.48	248.61	250.58	244.16	250.09	242.05	250.72	241.12	248.13	239.86	259.21	259.2	258.38	258.33
263.53	257.03	259.82	248.18	263.88	259.23	255.26	244.68	254.27	250.54	247.55	241.67	272.87	268.99	265.09	260.32
258.81	227.37	211.61	177.24	205.41	196.47	189.35	176.15	196.86	183.45	176.8	174.86	212.42	209.72	197.93	192.34
216.89	186.14	214.07	175.12	210.98	181.72	199.77	162.63	188.12	167.26	176.93	162.6	211.58	207.01	200.78	193.56
271.43	244.84	237.57	210.03	248.12	235.85	232.12	204.22	244.9	230.08	211.2	202.59	248.18	245.34	232.56	226.72
296.82	285.63	295.55	279.03	306.9	299.15	295.87	286.92	284.09	274.43	279.48	277.67	308.05	305.54	297.47	295.21
257.44	248.38	237.85	227.24	251.78	250.85	237.79	234.13	239.98	237.3	225.71	226.5	256.55	256.5	243.43	242.73
261.32	244.38	234.05	210.42	231.56	228.01	216.73	209.57	215.54	211.25	207.57	202.92	242.51	242.39	227.32	226.9
187.59	134.9	187.48	134.9	156.8	126.62	156.58	126.13	136.68	125.3	136.68	124.65	165.12	162.06	165.12	162.06
310.03	295.65	303.04	284.19	301.16	293.84	289.42	278.79	294.79	293.99	284.43	277.87	302.24	301.37	290.11	289.07
137.92	126.45	101.53	90.92	118.29	115.31	88.871	82.182	97.675	94.111	90.981	79.263	134.19	134.19	115.73	115.73
329.63	266.39	295.77	225.73	261.73	253.26	250.39	228.84	255.33	241.48	227.85	224.64	271.78	255.73	260.79	239.24
186.37	177.14	169.73	161.37	165.5	152.16	157.39	143.32	176.17	176.17	161.56	139.61	192.52	192.52	184.47	184.47
290.76	258.49	234.7	224.09	240.95	237.18	228.34	222.56	233.93	228.57	223.15	220.82	247.93	243.93	235.58	229.46
221.66	203.75	196.89	168.41	191.92	186.21	174.19	160.08	188.26	181.49	169.67	158.04	202.7	202.53	188.78	188.14
243.08	226.16	236.37	216.84	224.54	214.38	220.53	208.15	224.08	214.12	217.72	208.27	230.94	230.91	226.99	226.87
237.4	219.31	202.75	174.11	199.23	193.73	178.92	156.23	193.54	183.73	174.61	156.55	206.08	206.08	189.72	189.49
330.93	314.7	300.91	293.71	310.37	308.91	296.72	296.16	300.05	299.05	289.03	293.71	314.89	311.52	301.34	297.94
235	220.76	221.71	201.63	220.35	207.44	207.07	179.76	221.27	200.65	202.35	178.07	238.03	237.98	226.22	226.06
231.17	231.16	204.72	197.8	229.14	226.73	204.05	192.39	211.15	210.99	197.61	189.76	245.32	245.32	221.92	221.92
337.44	303.65	313.33	279.58	301.66	301.66	279.25	279.25	292.54	292.54	276.07	279.58	303.48	302.22	281.7	280.26
329.72	317.88	329.72	317.6	327.13	323.38	322.64	320.21	315.29	315.02	314.57	314.29	341.95	323.49	335.61	320.4
129.32	122.69	124.66	116.98	117.64	115.93	110.65	108.51	109.5	104.86	107.9	104.01	134.54	134.54	128.39	128.39
243.51	227.57	235.11	218.06	228.7	225.59	223.34	219	221.8	217.76	216.06	213.1	232.7	232.54	227.36	226.88
219.87	204.8	218.16	199	220.85	216.68	217.63	208.91	205.07	204.29	200.05	196.47	221.33	219.88	218.53	216.23
154.16	132.29	153.58	131.08	148.64	131.25	142.75	129.01	130.94	121.17	130.53	121.21	166.24	166.2	165.27	165.27
281.43	254.81	281.12	249.52	270.95	256.95	262.16	241.87	255.58	249.58	250.84	240.25	274.38	273.86	265.16	264.49
277.45	242.45	254.76	220.95	249.47	242.27	230.42	217.55	243.21	242.45	221.9	217.14	250.95	250.29	232.3	230.87
333.48	300.49	304.82	274.67	311.13	298.85	300.57	275.09	300.92	296.27	276.93	272.27	313.12	305.38	303.19	290.46
265.26	232.41	236.38	206.75	235.47	222.54	222.79	202.12	231.99	229.94	208.53	201.72	236.99	232.91	225.06	217.92
415.29	400.15	391.65	390.79	414.6	399.23	408.84	392.67	392.04	391.38	388.77	390.19	492.41	404.58	486.05	397.81
426.59	354.66	370.89	349.61	362.04	358.62	358.97	352.1	354.41	352.8	348.9	347.94	376	359.77	373.84	355.18
215.73	198.91	187.46	175.02	178.09	173.66	173.89	166.65	173.46	167.37	175.5	165.79	185.65	185.65	182.31	182.23
303.43	292.28	285.34	268.73	290.1	288.24	273.94	270.17	285.47	284.68	268.9	266.32	293.32	293.32	277.92	277.92
237.46	232.78	222.78	215.13	226.74	222.21	216.52	201.59	224.75	221.82	213.7	201.73	236.06	236.06	226.59	226.59
364.97	360.94	364.27	357.74	380.32	376.77	374.39	367.58	361.01	360.94	358.01	355.02	401.34	377.65	397.22	369.59
276.51	264.3	275.85	262.27	262.08	256.08	262.08	255.97	258.31	253.42	258.24	253.76	267.14	267.14	267.04	267.04
337.3	313.1	293.35	286.87	306.79	306.3	292.85	288.32	304.34	303.64	285.17	285.16	312.34	306.38	299.12	289.85
226.87	203.66	222.76	190.86	222.94	220.63	205.59	199.53	203.36	200.6	190.53	190.69	224.94	220.98	206.37	201.75
298.32	252.52	281.62	247.78	263.18	247.94	262.21	242.72	252.65	252.17	248.42	242.07	263.46	258.46	262.48	256.36
354.16	335.55	349.37	325.15	338.17	333.6	333.44	323.53	334.14	334.13	326.14	322.35	342.54	336.31	338.75	329.77
165.6	161.44	160.34	154.29	145.49	130.12	144.11	122.27	134.89	123.37	126.81	123.73	187.84	187.84	186.13	186.13
257.34	242.53	205.26	176.31	188.42	185.49	171.25	163	181.68	176.16	169.82	163.27	214.3	213.66	197.93	194.93
200.48	194.39	199.42	192.07	193.9	186.45	190.63	181.43	189.55	181.25	187.03	179.25	222.06	222.06	216.61	216.61
291.68	281.16	260.53	235.01	272.52	267.37	249.84	237.89	266.4	256.55	233.96	229.98	276.9	276.74	253.2	252.5
254.97	240.48	239.58	222.23	244.04	234.68	230.53	216.74	240.86	240.48	222.95	214.82	251.79	251.59	237.52	236.97
246	234.16	225.29	210.19	230.92	222.78	214.85	202.94	226.05	216.28	210.96	202.35	241.87	241.87	225.01	224.79
278.03	262.21	278.03	262.19	265.31	261.77	265.27	261.75	262.18	259.02	261.94	260.17	271.58	271.58	271.57	271.57
281.94	245.26	242.99	220.34	237.7	231.22	230.87	217.67	236.87	228.61	220.29	216.89	238.08	236.5	231.35	228.18
274.08	237.26	251.07	214.98	250.01	237.83	231.21	209.16	237.79	237.12	216.87	206.86	254.47	252.27	236.5	232.86
279.49	250.76	268.34	241.72	259.27	245.59	255.13	237.17	251.49	243.82	242.99	236.59	259.7	258.05	255.69	253.27
350.48	280.3	295.85	261.91	297.17	291.66	280.2	269.62	281.1	279.24	262.83	261.91	302	292.89	284.34	272.93
251.64	245.63	223.5	204.5	228.97	223.05	210.3	191.98	223.93	217.03	204.66	190.69	240.85	240.8	223.52	222.69
247.67	235.12	237.85	221.34	243.49	233.3	232.22	214.08	235.58	235.12	222.09	211.08	250.39	250.39	239.83	239.61
296.64	272.44	280.5	251.35	272.65	265.34	261.56	242.52	271.4	265.98	252.16	242.5	274	273.88	263.27	262.05
177.78	165.22	156.96	144.73	154.06	147.93	142.78	134.78	149.34	143.37	144.52	133.95	182.04	182.04	173.23	173.23
222.45	214.67	162.1	150.27	162.13	154.7	138.73	123.86	136.97	134.02	125.18	124.31	195.49	195.49	176.39	176.04
237.54	224.24	218.7	205.83	212.98	208.87	207.97	199.91	211.37	204.44	204.11	199.3	225.14	218.18	221.02	211.25
332.44	295.4	313.5	282.08	297.29	293.4	287.66	279.35	293.2	291.99	280.54	277.44	297.34	297.07	287.83	286.95
224.85	192.57	188.5	153.34	170.48	157.27	157.35	133.24	165.12	149.65	154.13	135.09	181.67	179.85	169.35	166.69
321.85	296.32	307.44	288.68	293.63	287.77	293.01	286.39	293.03	286.66	288.61	285.91	294.92	290.92	294.46	289.91
202.02	202.02	171.95	171.95	198.38	198.38	172.55	170.45	179.39	179.39	156.26	160.7	230.55	230.55	210.23	210.23
375.11	369.57	374.95	369.2	384.92	378.27	384.08	366.51	369.91	367.72	369.22	365.99	416.94	379.71	416.58	375.23
247.29	237.56	218.76	207.49	218.53	209.88	213.98	193.33	208.41	200.59	206.36	193.07	227.86	227.86	222.46	222.46
231.81	200.55	223.62	190.01	215.5	214.56	200.86	198.04	199.4	198.64	190.2	189.22	215.73	215.17	200.88	199.99
230.75	199.4	199.39	188.7	192.4	187.7	189.28	181.19	191.64	186.28	184.19	181.13	194.42	193.04	191.73	189.19
261.18	254.66	244.59	235.98	244.01	239.86	236.62	227.15	239.78	234.81	235.55	226.06	253.47	253.47	246.45	246.45
394.5	394.37	393.65	391.94	404.13	400.24	399.58	394.73	392.77	392.77	390.43	389.9	456.09	400.51	453.64	395.47
320.34	294.1	319.75	291.67	300	294.85	295.24	287.53	294.34	292.54	291.87	288.4	300.29	299.2	295.42	293.44
300.06	269.65	295.42	260.91	278.71	273.43	272.3	264.57	270.24	263.23	261.74	256.56	279.28	277.94	272.8	270.92
248.76	195.26	193.91	170.2	203.19	202.86	186.7	180.32	190.5	188.65	168.72	169.43	207.14	203.13	188.21	183.2
227.12	197.92	215.39	181.15	194.73	187.78	184.6	172.43	187.66	182.82	182.03	170.49	206.27	205.92	196.27	195.11
354.55	352.46	348.46	343.76	366.88	364.71	356.29	352.8	351.13	350.96	343.85	343.76	380.01	364.86	370.28	353
256.62	244.96	256.01	242.64	252.55	244.65	245.95	232.67	244.2	228.98	234.22	230.87	264.14	263.48	255.89	254.48
161.94	154.49	149.85	141.44	142.49	136.14	137.02	130.16	145.61	133.17	141.7	128.75	168.84	168.84	162.8	162.8
261.94	241.63	228.23	216.13	234.11	227.88	224.34	215.95	230.83	223.92	216.12	214.51	236.47	235.08	227	224
191.17	169.95	181.71	153.96	178.88	170.36	164.24	149.45	169.13	169.13	153.46	144.66	186.5	185.61	176.4	175.11
282.3	259.74	228.55	201.14	225.83	216.04	206.72	194.85	219.89	209.86	201.74	192.94	232.3	232.3	213.99	213.99
356.32	318.54	356.32	315.75	336.46	319.82	334.36	315.24	317.81	310.33	316.33	311.89	351.74	328.25	349.47	324.29
236.12	220.11	185.67	169.62	183.89	179.88	166.4	156.68	174.95	168.34	167.29	154.97	204.73	204.73	191.94	191.94
223.34	223.01	215.05	213.34	227.87	224.24	220.92	211.28	218.3	216.8	213.44	206.46	236.79	236.79	229.18	229.13
330.53	282.51	268.04	254.53	287.21	282.69	273.48	263.21	279.1	278.47	255.53	254.53	311.61	283.43	296.13	265.19
321.52	246.44	272.08	233.17	253.75	249.47	249.33	236.93	244.9	241.86	233.66	233.17	266.16	249.61	260.18	240.36
347.86	329.38	337.3	310.81	333.81	323.65	328.12	306.93	326.02	314.32	313.88	304.64	338.32	329.81	333.14	320.98
190.03	182.9	173.03	160.77	162.64	155.16	156.86	145.14	160.73	150.83	161.63	143.25	184.73	184.72	180.64	180.57
437.13	436.64	436.31	436.1	481.59	445.67	481.59	445.21	435.51	435.42	435.04	435.38	599.78	461.7	599.78	461.37
349.2	349.16	345.25	344.09	351.96	351.96	349.23	347.01	344.09	343.46	342.72	342.73	358.7	352.5	356.16	347.93
263.47	252.14	261.36	248.11	256.88	252.16	252.33	241.05	251.07	251.07	248.06	240.61	259.81	259.81	255.01	254.99
281.73	268.96	281.73	268.5	272.08	270.41	271.6	269.35	269.06	264.36	268.93	266.8	277.95	277.95	276.76	276.76
304.15	290.04	265.66	255.48	279.45	278.01	261.89	259.97	276.7	277.21	254.21	255.26	285.91	278.77	269.68	262.05
289.97	260.7	265.3	256.41	260.52	254.12	259.34	252.76	256.25	255.99	253	252.67	266.21	256.26	264.81	255.14
444.15	373	358.78	361.74	377.9	372.91	371.52	364.34	370.25	369	358.54	358.78	427.04	373.95	421.83	365.14
429.97	428.53	429.76	428.53	448.59	429.99	448.59	429.81	427.57	426.2	427.54	428.1	532.87	437.74	532.87	437.71
304.1	276.94	304.1	275.36	289.33	277.58	283.29	271.23	277.08	273.55	275.89	270.7	289.59	288.12	283.78	281.58
300.64	278.5	251.71	229.75	257.92	255.8	243.24	230.08	252.2	248.87	231.72	226.29	266.87	263.21	252.96	246.14
129.87	101.35	129.87	101.35	194.78	191.14	194.74	191.14	101.54	76.89	93.924	86.91	196.65	196.47	196.65	196.47
433.46	435	427.96	432.75	452.78	428.43	452.74	428.03	426.59	425.63	424.92	426.86	547.9	436.08	547.9	435.85
223.53	210.92	211.44	201.68	217.73	211.21	210.95	202.9	210.13	209.71	201.88	201.4	220.43	217.04	213.85	209.59
413.42	416.23	412.11	409.64	435.77	413.07	435.77	413.07	409.69	409.67	409.5	412.47	527.23	418.82	527.23	418.82
183.03	181.93	171.39	169.99	163.47	153.35	159.63	145.09	157.43	150.34	148.43	141.6	205.82	205.82	201.83	201.83
282.97	237.65	269.09	219.45	248.56	228.26	238.9	219.39	239.4	237.65	221.97	215.33	258.87	242.63	251.12	231.98
241.78	227.51	204.57	183.46	227.75	222.9	195.5	184.06	215.29	206.43	184.01	177.56	243.06	242.99	215.34	215.21
360.67	337.68	357.87	329.83	346	338.89	341.09	329.32	336.23	333.55	330.6	326.1	350.16	341.49	345.36	334.87
177.1	158.24	163.17	144.9	147.59	142.97	144.38	138.44	146.36	140.82	144.72	138.9	159.76	159.76	157.35	157.34
353.41	298.92	312.06	291.5	304.55	300.22	300.35	292.49	297.32	294.16	290.3	290.5	318.46	300.49	315.2	293.69
276.28	257.86	256.58	235.61	254.36	240.05	246.45	221.59	251.77	251.77	235.79	221.74	259.1	250.99	251.52	242.02
431.17	425.15	419.36	421.01	444.66	421.59	444.65	420.67	419.82	417.64	418.11	419.38	533.74	428.94	533.74	428
324.71	313.4	307.88	286.39	329.77	326.12	307.92	302.88	306.67	298.37	286.05	286.35	331.1	327.67	308.6	305.38
431.29	429.37	431.23	429.35	445.5	429.34	445.46	429.23	428.19	427.71	427.88	428.47	526.94	433.99	526.92	433.54
227.48	210.57	212.64	193.65	218.32	217.91	203.31	201.13	207.34	202.43	193.89	191.1	222.49	222.49	208.81	208.81
332.31	295.31	314.72	288.55	311.85	287.58	310.73	283.18	297.26	295.29	291.13	283.01	325.65	299.49	324.55	296.73
209.58	209.41	208.62	208.33	202.51	202.28	198.65	197.2	199.21	197.44	195.05	196.03	229.82	229.82	224.69	224.69
369.72	335.7	342.01	315.35	338.32	329.54	328.7	313.75	335.72	325.25	317	313.28	346.03	333.51	337.85	320.27
145.73	143	125.22	121.85	135.39	134.93	120.81	118.57	140.01	127.84	120.07	117.23	144.03	144.03	133.02	133.02
228.18	217.9	227.66	216.25	216.3	216.21	213.42	212.54	215.03	210.67	213.5	212.53	228.1	228.1	224.52	224.52
269.18	252.04	185.23	158.65	187.64	182.61	159.11	145.61	170.86	161.79	157.04	141.87	206.58	206.58	183.24	182
326.24	312.14	326.24	310.93	324.2	320.56	319.44	315.95	309.72	306.55	308.81	307.64	332.43	324.5	326.35	319.11
222.32	216.42	201.52	187.1	207.83	205.44	183.96	176.56	205.84	202.7	183.89	175.4	232.71	232.71	210.84	210.84
410.52	367.97	365.87	346.76	366.71	359.08	361.54	346.64	361.66	351.69	348.23	345.22	405.94	359.63	401.04	349.67
253.36	227.23	202.91	171.14	168.59	153.27	162.47	138.17	160.12	147.52	159.15	136.71	207.02	205.21	200.51	196.82
439.23	438.71	439.23	438.71	479.07	446.79	479.07	446.79	438.28	438.27	438.28	438.29	592	463.89	592	463.89
209.66	201.7	190.79	181.4	190.52	188.01	178.37	173.97	187.56	183.66	178.55	171.38	219.3	219.3	206.47	206.47
345.57	313.19	320.08	290.5	320.71	318.6	298.54	294.09	307.83	307.81	287.58	289.59	320.99	319.94	298.54	297.34
328.99	308.51	319.28	295.99	313.77	309.33	306.18	296.52	305.75	304.31	295.86	294.04	314.34	312.1	306.9	302.73
342.62	306.93	319.67	303.33	313.75	304.83	311.15	298.7	306.11	306.01	303.03	301.35	320.93	308.88	318.14	305.59
432.51	437.72	432.51	431.99	455.96	432.17	455.9	432.17	429.12	428.55	429.12	431.2	555.4	440.11	555.33	439.79
259.6	255.83	245.25	234.41	258.95	253.14	244.98	232.85	243.85	241.1	229.86	224.92	265.22	265.13	252.52	252.09
361.5	348.08	361.5	348.08	353.42	350.06	352.12	349.69	346.84	346.31	346.76	347.09	370.04	350.63	368.68	349.84
216.07	216.07	203.65	203.53	220.64	220.05	204.09	203.72	211.56	211.34	199.89	198.91	244.97	244.97	227.46	227.46
357.02	284.54	270.51	256.94	289.47	286.93	272.37	265.75	280.55	275.25	256.85	256.94	299.99	287.1	279.61	266.94
305.7	278.21	256.65	228.71	235.83	230.37	227.93	220.23	232.77	226.88	228.48	220.72	241.07	239.15	233.64	230.86
175.39	159.16	158.06	142.19	160.17	140.03	151.11	120.86	159.53	143.32	142.63	120.55	175.97	175.87	167.1	166.73
343.58	251.62	301.69	235.39	256.42	251.45	248.41	236.33	244.46	244.01	234.31	234.53	275.91	251.67	268.16	239.8
167.54	149.17	167.49	148.9	161.33	145.31	157.22	143.43	149.5	142.08	149.29	143.33	173.78	173.58	173.5	173.3
319.27	291.76	317.42	289.64	295.68	291.93	294.37	290.14	291.79	280.77	289.88	284.09	296.92	296.9	295.64	295.62
262.26	238.8	211.92	185.16	218.84	211.8	196.09	176.04	209.55	200.33	185.96	172.28	229.14	229.08	207.58	207.05
236.11	225.27	234.5	222.73	224.27	221.72	220.07	217.13	219.89	217.56	218.75	219.93	227.98	227.59	223.81	223.47
286.71	283.72	250.61	242.06	288.97	287.79	258.04	254.99	277.26	273.42	242.62	240.8	290.47	290.41	261.05	261.02
249.38	229.24	249.15	227.31	227.51	214.19	226.15	210.7	226.71	212.89	225.4	209.39	247.64	247.64	245.19	245.19
423.02	422.6	423.02	422.6	428.55	419.91	428.55	419.62	419.56	419.1	419.46	419.83	489.8	421.17	489.8	420.82
266.87	241.29	257.22	227.7	248.79	229.35	244.02	214.09	242.46	227.13	229.65	213.93	251.02	247.82	245.97	240.4
283.73	265.52	271.32	248.85	270.89	261.82	259.54	245.57	265.84	265.52	250.14	243.11	273.24	272.07	261.84	259.47
300.19	275.66	271.38	252.64	273.05	269.38	258.52	248.22	270.68	265.5	253.19	248.28	273.56	273.07	259.18	257.04
254.55	245.46	237.01	222.21	253.86	243.12	232.8	216.7	245.88	241.14	222.8	215.18	264.26	263.96	242.41	241.77
280.71	234.27	268.6	221.44	240.44	234.97	233.76	224.73	232.39	223.71	221.83	219.62	241.59	239	235.21	230.48
263.81	247.68	246.77	222.96	244.51	237.35	230.13	216.18	243.22	234.55	223.19	215.96	247.58	247.23	234.67	233.35
240.3	231	240.3	230.3	231.56	220.06	230.5	217.71	231.24	218.04	228.6	218.84	243.34	243.34	242.13	242.13
162.57	142.93	156.74	130.63	158.79	153.06	145.15	134.3	144.66	134.86	130.01	129.8	161.93	159.92	149.71	146.19
235.42	228.72	202.87	191.49	199.71	196.98	190.59	185.57	194.58	191.02	191.19	184.02	215.3	215.3	204.29	204.13
333.24	239.8	240.23	220.12	257.15	239.34	242.4	220	240.09	239.04	221.43	217.11	269.22	248.73	254.73	231.76
393.1	317.8	336.85	315.49	335.22	323.91	333.58	317.83	319.78	315.52	317.63	315.21	374.37	326.4	373.91	321.44
253.54	212.87	220.92	204.02	234.24	231.18	216.61	209.26	210.04	207.45	202.79	203.36	240.28	231.37	223.86	211.41
217.25	202.6	215.44	195.77	201.06	184.08	199.19	180.35	202.22	202.6	193.7	179.41	223.75	222.95	221.47	219.87
224.99	211.97	200.24	181.7	210.75	208.78	188.69	185.23	203.28	200.63	181.9	178.49	215.07	215.06	195.41	195.36
297.05	283.49	271.2	261.42	277.67	274.91	266.27	260.48	275.76	272.75	260.43	257.99	283.82	279.71	273.3	267.38
387.18	357.54	387.18	357.48	357.61	352.93	357.61	352.9	353.64	353.64	353.64	353.32	380.34	354.01	380.34	354.01
353.83	259.64	238.14	225.55	264.27	261.7	240.14	235.23	251.96	248.61	225.83	225.17	268.26	262.6	242.81	237.81
279.77	248.14	257.27	238.79	249.31	237.77	247.96	232.07	247.1	235.4	240.05	232.14	252.21	244.42	250.9	242.23
373.79	366.17	372.4	362.71	378.09	376	371.51	367.98	365.97	363.16	362.65	360.69	412.55	376.41	406.41	368.59
353.28	303.57	301.97	280.08	310.16	302.49	300.8	281.44	303.64	296.65	283.58	278.69	329.18	303.77	321.44	289.22
313.82	292.46	299.42	274.9	291.29	285.09	282.44	265.05	291.6	282.42	276.54	264.91	293.64	293.2	284.93	283.52
335.97	291.61	306.29	267.7	305.06	290.67	287.02	268.58	293.41	291.09	270.55	265.16	306.44	302.75	289.33	283.38
293.89	284.71	278.57	263	291.22	286.7	274.23	264.67	284.32	282.88	264.14	260.22	292.8	292.53	275.62	275.09
351.04	341.07	347.32	335.81	347.06	342.78	343.95	333.71	340.51	340.28	336.86	333.58	358.75	345.07	357.34	339.04
287.05	275.26	259.13	246.47	270.72	269.27	252.6	248.64	269.05	267.05	246.72	246.38	271.91	271.49	254.77	253.46
332.14	329.45	331.57	329.08	360.99	360.98	354.43	354.42	329.21	329.3	328.65	328.53	387.95	365.81	376.69	356.99
273.8	216.85	233.31	199.36	228.16	209.39	220.11	186.61	218.21	198.97	201.98	187.29	236.62	222.65	229.58	211.98
294.58	279.05	246.53	221.48	258.07	255.74	227.94	218.4	253.76	249.27	221.88	214.77	265.83	265.07	241.15	238.66
337.48	303.22	286.33	267.49	286.59	281.36	276.33	262.96	282.42	276.18	267.57	262.78	288.99	285.5	278.77	272.92
246.99	244.33	201.78	186.32	243.83	240.26	204.03	195.49	240.08	236.24	185.64	178.84	251.26	251.26	219.06	218.95
255.43	232.8	239.35	213.02	234.37	226.86	220.16	208.81	231.31	222.59	213.44	206.87	237.62	237.61	222.89	222.31
259.01	251.08	253.92	239.39	245.78	245.73	241.9	239.7	242.23	241.71	235.97	235.21	260.99	260.99	255.17	255.17
280.83	259.17	241.62	213.19	242.31	235.45	222.44	207.99	237.89	228.44	214.54	207.56	250.6	250.35	232.04	230.81
229.62	216.3	198.34	187.98	210.77	210.76	190.09	189.63	203.77	203.56	187.76	187.41	213.51	213.51	196.63	196.63
305.61	247.19	269.04	237.93	256.46	246.18	248.97	237.06	247.32	240.07	238.63	235.97	256.83	253.71	249.74	244.78
310.86	276.45	301.09	274.54	283.44	277	281.84	275.02	277.58	274.22	275.82	273.42	285.9	282.2	284.85	280.25
268.13	261.6	235.4	226.36	291.76	291.12	262.2	261.44	238.69	234.38	226.39	226.36	292.25	291.73	264.98	264.8
226.81	218.35	223.42	212.12	213.55	205.5	208.68	194.5	218.59	218.35	208.55	192.92	231.03	231.03	227.76	227.76
200.2	200.16	190.41	189.22	192.58	192.42	184.66	183.86	196.86	200.16	183.97	182.55	217.15	217.15	210.99	210.99
373.08	371.06	369.65	364.99	373.94	372.17	372.85	365.45	369.65	365.49	366.01	363.7	401.06	372.2	400.07	368.39
251.62	222.71	251.55	219.76	229.41	212.29	225.92	206.01	223.52	207.85	220.95	205.19	246.22	245.3	240.87	239.2
274.1	244.17	274.1	241.7	266.5	257.53	260.27	245.4	245.35	235.1	243.49	234.02	268.43	266.73	262.22	260.24
273.61	248.17	244.98	236.91	245.74	240.01	239.25	233.61	243.63	237.35	235.74	230.8	251.36	247.43	245.58	240.26
227.61	209.67	196.12	172.13	194.54	191.75	177.93	169.68	187.79	182.83	172.12	167.64	207.36	206.99	190.9	189.56
313.76	294.41	308.95	289.86	300.96	282.5	300.86	274.75	293.89	289.82	291.28	276.25	302.32	298.35	302.26	297.85
341.44	306.66	299.18	279.7	306.08	297.61	295.89	280.09	300.43	292.88	278.11	277.78	309.58	302.74	300.26	288.91
336.82	328.09	330.69	317.81	328.58	328.49	320.51	319.74	319.61	318.96	315.94	316.9	334.07	328.93	326.67	319.74
322.46	320.81	319.47	316.08	327.8	326.06	323.49	315.56	315.98	314.78	315.8	313.25	330.15	327.05	325.86	321.08
345.73	264.09	280.13	235.22	275.47	254.58	264.33	231.6	264.75	263.61	237.59	230.76	277.87	266.31	268.04	250.09
409.65	406.49	409.51	406.64	410.45	403.08	409.73	401.77	403.66	403	402.79	402.27	473.68	403.79	473.39	402.62
296.06	275.47	267.86	247.98	284.26	283.27	264.05	257.04	272.7	270.82	250.49	246.97	289.51	284.77	272.01	264.92
335.94	333.51	335.81	332.91	345.99	345.93	340.59	340.43	327.96	327.51	327.59	327.62	363.68	349.32	355.56	342.92
266.72	252.93	234.2	218.55	246.24	242.57	225.17	212.99	242.76	237.89	218.99	212.2	249.76	249.76	229.68	229.68
262.46	239.27	243.55	219.28	243.49	232.26	234.29	220.91	233.72	233.58	216.76	217.7	251.83	250.7	242.15	239.55
345.06	328.75	325.55	317.41	332.43	331.25	323.62	319.1	322.27	319.76	313.63	317.41	335.83	333.09	328.41	323.09
207.87	174.25	200.25	161.56	187.6	167.15	177.48	150.54	174.59	152.27	162.3	149.88	189.43	187.22	179.09	175.24
304.01	278.12	260.82	233.16	269.36	266.04	249	236.48	266.96	261.95	233.75	231.11	269.99	267.75	249.24	244.91
245.75	237.96	215.47	203.48	219.42	210.83	199.68	185.21	218.59	202.05	198	184.59	240.44	240.44	222.25	222.25
327.29	296.78	315.32	280.72	303.28	301.07	286.62	284.7	293.26	291.33	279.65	280.54	303.59	302.51	286.65	286.32
280.64	238.31	270.12	229.7	251.06	233.68	244.96	223.03	238.05	237.15	230.34	222.4	253.51	251.24	247.32	244.43
317.06	295.06	282.99	255.32	287.84	283.47	268.47	249.31	283.47	282.22	254.97	244.77	289.76	288.08	271.3	268.62
313.4	277.58	295.53	264.06	286.16	277.51	279.41	267.38	278.13	270.59	264.9	261.8	286.79	283.23	280.39	274.68
