# Supplementary material for: Value-free random exploration is linked to impulsivity
Source: Nat Commun. 2022 Aug 4;13:4542. doi: 10.1038/s41467-022-31918-9 (PMC9352791; doi:10.1038/s41467-022-31918-9)
Supplement: Supplementary file 4 — Source Data [file 41467_2022_31918_MOESM4_ESM.zip › SourceDataCSV/FigS5/BIC_all_desc.csv]

B	I	C	_	t	h	o	m	p	s	o	n	B	I	C	_	t	h	o	m	p	s	o	n	_	e	p	s	B	I	C	_	t	h	o	m	p	s	o	n	_	e	t	a	B	I	C	_	t	h
[truncated: 170 more columns]
