# Supplementary material for: Value-free random exploration is linked to impulsivity
Source: Nat Commun. 2022 Aug 4;13:4542. doi: 10.1038/s41467-022-31918-9 (PMC9352791; doi:10.1038/s41467-022-31918-9)
Supplement: Supplementary file 4 — Source Data [file 41467_2022_31918_MOESM4_ESM.zip › SourceDataCSV/FigS5/BIC_all.csv]

653	536.3	586.86	448.29	506.96	496.69	487.5	447.38	505	475.81	470.83	459.11	522.22	513.04	501.91	486.92
441.69	442.46	418.77	413.84	426.22	421.72	413.44	400.23	439.56	429.86	431.09	416.14	454.95	466.94	443.57	455.55
680.67	665.77	689.05	670.63	668.41	674.15	670.14	677.1	675.95	674.87	683.18	695.86	657.19	665.5	659.95	666.85
763.84	770.6	764.3	770.79	791.05	790.19	801.71	793.99	788.01	799.94	788.84	799.39	866.89	781.44	878.82	785.47
666.63	633.28	650.39	620.12	635.18	645.33	637.5	641.07	640.94	652.28	636.52	649.74	626.01	633.7	629.35	632.82
688.16	616.58	547.87	516.45	580.22	583.22	549.07	539.31	587.24	588.06	536.7	545.23	575.93	575.06	544.47	542.11
523.8	499.02	520.92	478.1	552.08	518.77	524.98	490.07	518.28	515.61	499.16	500.36	546.16	550.49	520.84	525.74
595.22	579.06	603.03	563.49	604.9	609.63	587.93	581.29	598.13	609.02	585.73	588.11	598.7	610.43	586.64	597.2
661.4	595.14	609.47	541.88	608.41	611.15	582	558.83	612.91	608.71	562.19	565.24	597.51	604.89	570.95	572.36
690.14	579.94	532.84	522.66	567.72	575.07	552.58	543.8	570.79	576.44	536.99	549.55	569.86	567.09	551.46	542.13
746.72	725.87	735.58	699.8	729.56	732.98	732.11	717.65	738.31	746.04	720.89	729.76	744.13	722.89	749.12	713.96
582.43	507.44	606.53	487.47	517.48	501.5	513.97	495.48	525.5	509.71	511.06	513.3	523.93	511.51	522.47	504.98
729.71	683.94	697.44	660.18	693.8	682.58	693.27	664.29	704.06	691.48	685.4	679.72	709.35	684.06	713.03	674.61
677.79	608.42	679.59	613.68	623.87	610.99	629.57	614.9	627.94	638.13	632.98	630.85	613.24	618.73	619.22	623.1
NaN	NaN	NaN	NaN	NaN	NaN	NaN	NaN	NaN	NaN	NaN	NaN	NaN	NaN	NaN	NaN
476.2	479.15	450.12	439.37	454.51	455.49	446.6	437.79	461.35	461.33	456.02	448.79	472.07	484.05	465.08	477.07
449.67	428.74	451.57	420.72	434.18	428.96	437.47	427.64	448.19	437.16	440.78	440.58	439.52	451.13	441.54	452.28
472.41	478.26	440.01	440.45	471.73	480.93	435.47	440.31	470.13	477.36	440.31	445.81	504.38	516.37	478.92	490.9
455.93	446.63	462.21	448.89	518.7	528.47	493.08	502.32	462.47	469.88	465.62	471.6	512.2	524.13	495.54	507.52
622.94	581.59	596.19	549.5	580.42	575.36	563.27	555.29	587.8	570.34	567.06	565.71	581.86	593.41	564.79	574.25
528.48	505.37	530.66	493.97	527.73	527	502.44	495.9	521.53	522.94	512.39	508.27	530.62	542.61	511.64	523.62
552.62	519.24	540.93	501.39	513.8	507.98	512.91	495.4	527.83	516.85	520.5	507.14	515.41	527.39	513.53	525.39
345.1	347.67	336.01	341.13	317.87	320.57	317.79	320.28	333	377.63	358.53	338.2	372.84	384.82	380.72	392.7
NaN	NaN	NaN	NaN	NaN	NaN	NaN	NaN	NaN	NaN	NaN	NaN	NaN	NaN	NaN	NaN
400.81	402.19	379.87	375.19	377.58	386.08	362.87	365.72	367.9	371.31	393.71	374.82	392.64	404.62	378.38	390.36
548.96	524.28	544.29	518	538.78	505.34	548.8	502.97	544.77	520.71	540.21	518.01	538.5	537.53	547.35	544.31
591.62	537.49	603.6	544.16	576.69	569.21	570.32	550.41	558.02	557.68	565.78	558.34	569.22	577.76	564.05	572.47
712.31	609.46	625	603.88	607.46	617.29	603.04	610.36	615.58	624.86	614.92	633.84	606.06	607.3	605.61	602.24
460.03	442.95	443.52	408.06	437.09	429.04	428.56	393.97	448.49	443.72	428.99	409.29	438.05	449.93	431.17	441.69
NaN	NaN	NaN	NaN	NaN	NaN	NaN	NaN	NaN	NaN	NaN	NaN	NaN	NaN	NaN	NaN
NaN	NaN	NaN	NaN	NaN	NaN	NaN	NaN	NaN	NaN	NaN	NaN	NaN	NaN	NaN	NaN
430.97	403.19	416.99	383.36	361.49	317.9	370.53	321.68	422.42	433.15	403.04	329.05	404.66	416.65	407.63	419.35
606.44	598.45	612.68	601.69	632.78	643.38	620.25	626.79	613.37	621.45	619.92	628.67	621	632.74	608.67	620.25
506.8	448.16	461.57	418.29	444.42	427.12	443.43	405.71	459.64	437.01	441.78	422.61	447.62	449.45	449.09	446.77
535.57	482.42	484.95	445.53	501.78	507.58	478.12	472.82	502.11	509.72	466.88	475.26	492.09	500.92	469.28	475.94
579.38	557.5	574.88	548.68	573.41	557.58	580.22	554.19	577.94	561.81	570.49	558.72	570.15	578.38	576.45	581.45
492.84	445.97	482.19	429.37	462.16	434.13	458.08	419.52	466.03	475.92	450.17	433.54	459.87	470.85	456.4	465.03
676.99	686.19	688.97	698.17	726.97	738.29	732.67	744.57	700.32	712.33	712.3	724.53	782.78	732.4	781.01	739.32
556.52	519.58	506.55	444.49	463.19	469.75	461.5	460.25	471.98	472.35	460.72	465.31	474.68	484.99	472.51	479.8
775.47	762.76	760.5	756.53	765.99	772.09	766.86	769.37	775.02	786.93	772.07	785.82	804.8	760.17	805.45	757.88
637	564.62	590.7	553.92	586.44	559.73	593.61	554.96	584.92	565.8	574.48	570.98	584.16	568.49	593.27	568.8
546.59	464.95	530.37	452.69	496.64	478.66	496.54	462.35	487.41	494.91	476.48	463.33	485.57	492.39	485.7	490.43
501.59	513.57	487.92	485.13	524.4	530.39	498.24	484.92	520.23	532.21	504.57	497.57	533.32	545.31	508.6	520.58
NaN	NaN	NaN	NaN	NaN	NaN	NaN	NaN	NaN	NaN	NaN	NaN	NaN	NaN	NaN	NaN
575.93	536.94	587.92	548.46	633.42	621.49	640.29	632.93	556.66	560.64	567.87	576.97	651.89	616.97	646.12	628.68
535.94	531.77	537.97	524.05	551.76	560.82	535.17	543.73	538.27	546.6	539.28	552.25	556.62	568.61	539.29	551.27
521.23	468.72	473.41	427.55	466.86	457.08	450.45	430.39	466.64	457.74	445.9	446.15	459.36	470.27	442.52	452.02
537.34	524.97	520.72	507.34	536.46	539.8	529.41	532.35	524.46	521.35	526.61	523.09	540.22	552.05	532.2	542.98
547.05	482.73	478.99	430.9	481.83	490.83	449.98	449.83	481.4	487.58	448.62	458.84	470.03	481.37	438.97	449.19
506.26	490.43	507.77	482.09	504.35	493.75	498.47	478.13	504.21	520.07	501.5	486.97	507.97	519.88	502.4	513.95
582.07	505.2	526.65	483.49	507.95	488.97	517.13	488.16	518.61	503.5	505.73	503.85	510.39	499.51	519.76	506.05
764.47	718.89	748.49	712.21	743.36	746.38	739.59	740.38	734.02	738.41	731.4	742.16	745.57	736.44	745.08	730.69
669.76	622.76	657.63	619.31	630.8	641.04	625.47	634.61	639.55	628.93	636.89	646.75	619.09	630.73	613.95	624.18
827.95	798.97	796.46	791.74	816.55	803.14	826.62	799.56	814.96	809.89	814.11	817.46	901.19	795.75	912.41	799.36
584.97	526.87	572.35	488.72	515.87	517.71	504.94	486.15	517.78	512.02	509.73	502.56	512.78	516.26	503.82	502.67
464.09	473.76	392.57	396.03	385.37	391.95	377.3	379.25	388.66	391.79	392.66	391.39	438.03	450.01	425.02	437.01
671.4	587.57	594.54	559.79	609.48	608.65	589.46	578.68	598.87	610.61	574.62	588.35	607.06	602.5	587.35	576.71
564.73	545.54	557.93	526.67	606.1	605.33	573.8	573.42	564.39	560.02	545.02	555.17	599.74	607.15	570.05	579.22
728.61	689.23	712.08	685.64	705.01	702.26	707.16	696.93	708.31	714.97	704.61	710.78	706.54	697.3	711.88	693.9
707.18	678	677.52	655.44	680.94	671.21	685.26	664.76	683.98	682.65	680.1	680.05	716.36	666.82	713.18	670.37
427.97	433.05	393.52	397.22	414.66	417.9	376.39	371.27	420.48	463.01	384.27	384.85	463.87	475.85	440.78	452.76
NaN	NaN	NaN	NaN	NaN	NaN	NaN	NaN	NaN	NaN	NaN	NaN	NaN	NaN	NaN	NaN
844	705.56	703.45	689.69	726.4	724.95	723.37	708.9	724.15	730.58	710.43	718.33	792.69	714.27	785.4	704.44
670.32	666.58	664.63	648.66	685.61	676.78	674.22	640.66	673.46	684.73	667.26	657.75	679.5	680.43	668.58	665.93
489.92	426.81	448.01	364.34	440.84	435.08	413.45	379.78	436.05	417.46	383.36	390.29	434.66	431.96	407.2	400.02
360.07	372.03	300.69	307.9	254.77	264.9	244	247.66	265.27	271.56	261.72	265.61	347.73	359.71	350.04	362.02
610.41	609.6	605.41	603.18	618.77	630.75	616.86	622.49	614.6	626.58	616.56	628.54	606.95	618.83	605.07	615.9
675.95	666.16	686.23	674.64	689.13	696.05	686.95	692.54	684.99	689.59	693	702.62	680.46	685.12	680.87	681.8
482.16	477.89	431.28	411.47	438.52	425.31	417.7	386.25	445.43	427.48	418.93	399	465.84	476.3	443.06	451.09
517.23	519	518.26	510.23	519.76	524.38	510.91	505.35	536.2	538.89	528.52	522.4	529.47	541.46	521.84	533.82
570.04	566.19	544.47	518.75	546.06	543.05	529.98	512.71	556.42	551.21	533.81	527.19	556.11	567.3	542.33	551.62
500.19	467.29	460.58	417.46	441.66	428.89	425.1	399.77	449.89	432.72	433.42	415.32	463.39	471.8	447.7	451.85
445.67	457.65	425.42	434.75	461.5	471.46	429.1	423.53	449.87	461.03	440.22	438.04	491.93	503.91	468.71	480.69
NaN	NaN	NaN	NaN	NaN	NaN	NaN	NaN	NaN	NaN	NaN	NaN	NaN	NaN	NaN	NaN
494.78	505.02	485.92	491.63	483.54	494.68	489.57	498.01	483.27	494.28	491.08	515.62	504.92	516.9	511.46	523.44
635.56	561.07	525.85	471.47	543.91	550.94	511.21	500.11	540.79	542.17	490.68	498.03	534.87	541.17	500.88	505.26
429.29	421.6	427.26	412.96	413.17	398.84	418.59	394.58	430.28	451.55	432.26	412.55	430.16	442.14	435.01	446.77
711.42	689.15	719.84	684.63	697.56	697.14	705.84	691.79	707.19	713.4	705.14	707.61	692.35	691.95	701.74	695.95
603	586.89	613.68	589.53	598.23	600.41	597.93	597.99	604.8	614.57	607.8	614.96	589.25	601.01	588.54	600.27
527.62	485.07	449.62	404.05	447.63	451.04	405.64	389.61	449.99	448.55	422.66	405.51	449.62	461.36	419.33	430.49
356.74	355.42	341.65	334.88	350.47	343.1	337.68	322.93	349.66	339.45	353.84	335.86	368.7	380.68	353.6	365.52
432.28	443.07	422.72	433.16	437.68	448.06	428.1	438.12	447.58	457.52	436.07	447.04	479.16	491.14	474.36	486.34
678.25	651.38	648.5	636.12	652.92	659.19	636.59	639.01	665.52	675.92	644.89	655.3	641.98	650.4	626.48	631.95
519.9	514.39	489.83	473.73	515.74	517.14	491.77	479.82	532.74	523.48	492.81	496.27	518.98	530.97	493.85	505.72
657.1	624.9	659.4	624.2	632.88	629.07	640.03	630.69	640.98	641.66	642.51	644.88	622.48	631.96	629.47	637.67
534.24	484.88	522.19	480.61	495.03	491.36	493.17	486.82	503.89	492.21	500.34	496.58	491.14	503.08	487.49	498.83
596.59	600.05	591.26	588.95	649.44	653.24	632.15	626.57	606.73	616.7	606.41	605.19	639.19	645.68	622.3	627.71
822.73	820.85	832.96	831.37	837.69	838.53	848.56	847.31	839.2	850.57	850.2	861.33	890.65	828.62	901.91	838.29
362.57	290.55	363.19	288.8	325.83	321.62	317.56	311.55	308.77	311.63	307.22	317.7	314.4	321.67	306.33	313.37
NaN	NaN	NaN	NaN	NaN	NaN	NaN	NaN	NaN	NaN	NaN	NaN	NaN	NaN	NaN	NaN
406.24	401.58	403.18	392.02	372.8	353.21	367.69	346.3	420.02	431.53	384.39	355.97	442.89	454.87	435.92	447.9
608.83	582.64	529.63	483.49	552.26	563.29	505.25	508.63	555.6	566.67	486.09	513.36	544.6	555.43	501.21	509.99
508.83	468.41	494.17	441.02	452.55	429.78	452.98	421.19	465.78	438.52	460.8	439.93	466.38	472.58	467.1	471.32
652.69	659.2	637.05	629.88	686.91	696.32	656.9	655.3	664.83	676.12	652.48	656.15	684.97	687.37	658.21	657.85
594.35	554.15	539.95	536.39	547.48	544.6	554.25	539.66	559.32	567.97	547.97	557.53	543.39	539.61	550.84	542.28
586.84	527.24	518.83	494.95	529.78	533.74	516.05	506.14	542.63	538.54	514.6	518.62	523.27	528.65	512.57	514.58
511.05	497.98	457.89	413.7	429.46	419.51	424.01	395.93	437.37	419.79	424.94	411.62	477.61	484.34	471.89	473.42
424.09	406.49	422.55	393.78	400.32	398.98	408.1	401.6	416.6	414.59	414.38	417.06	405.24	416.04	413.43	423.78
670.8	582.01	563.24	482.85	520.05	507.79	515.96	484.26	529.63	511.38	503.95	502.22	515.15	523.26	509.98	512.48
461.31	456.52	385.07	388.01	428.39	437.3	378.74	375.28	427.64	434.84	405.02	388.85	437.6	449.59	401.27	413.25
395.48	400.31	330.28	341.87	343.03	349.84	312.04	311.73	347.67	355.41	320.6	327.88	396	407.98	382.87	394.85
656.34	613.23	648.91	602.77	627	635.74	618.78	625.87	630.68	642.44	621.43	632.04	615.26	626.55	606.87	617.45
NaN	NaN	NaN	NaN	NaN	NaN	NaN	NaN	NaN	NaN	NaN	NaN	NaN	NaN	NaN	NaN
634.12	642.5	641.83	648.21	688.59	699.34	678.73	687.28	654.18	664.52	662.12	670.54	686.09	690.22	678.38	680.13
692.25	646.86	670.75	641.23	650.02	657.9	648.56	654.35	656.7	652.76	658.67	667.91	673.05	653.48	673.51	649.82
711.81	719.41	723.79	731.4	748.9	757.99	753.08	762.83	737.39	749.35	748.36	759.2	761	749.12	767.9	752.94
814.37	780.92	675.09	667.84	752.92	764.84	716.67	720.35	721.87	725.7	681.77	694.59	790.76	755.42	742.52	708.99
610.81	590.22	613.48	583.65	615	622.3	603.18	608.94	603.82	610.42	602.09	613.61	609.15	616.9	597.33	604.97
432.17	442.76	433.79	443.05	462.52	474.5	459.32	471.31	458.19	462.18	459.14	471.84	484.89	496.87	479.76	491.74
486.8	463.37	450.34	426.37	467.74	467.92	436.6	420.5	482.12	473.17	447.27	438.14	476.91	488.89	453.78	465.6
618.32	565.12	573.03	516.21	565.33	555.42	557.82	513.65	580.22	566.56	537.13	528.43	554.12	555.81	545.97	541.86
599.54	555.62	569.69	527.98	559.59	555.88	552.86	530.8	569.5	568.95	548.35	549.08	548.56	557.93	541.83	547.59
545.52	523.61	519.03	472.94	524.67	521.01	503.44	483.4	526.31	510.81	496.97	494.08	537.11	543.5	518.59	522.49
599.41	577.05	597.24	576.48	596.06	600.94	606.85	611.1	578.74	577.46	593.53	603.37	586.16	597.86	596.65	608.18
644.75	609.24	629.94	583.21	625.85	632.4	606.52	609.21	629.56	636.24	604.27	611.61	622.43	632.66	603.17	612.03
432.19	422.95	428.23	416.44	398.23	393.67	401.39	386.23	414.79	408.27	416.58	403.94	449.23	460.99	451.67	463.32
752.16	603.52	629.7	594.81	617.75	608.12	627.01	604.17	622.3	621.33	615.16	620.55	636.35	602.87	646.94	607.08
687.09	576.58	480.76	446.81	554.17	561.34	494.94	481.82	543.95	546.99	461.61	448.47	547.42	557.67	486.25	496.84
NaN	NaN	NaN	NaN	NaN	NaN	NaN	NaN	NaN	NaN	NaN	NaN	NaN	NaN	NaN	NaN
NaN	NaN	NaN	NaN	NaN	NaN	NaN	NaN	NaN	NaN	NaN	NaN	NaN	NaN	NaN	NaN
NaN	NaN	NaN	NaN	NaN	NaN	NaN	NaN	NaN	NaN	NaN	NaN	NaN	NaN	NaN	NaN
598.3	569.93	595.96	557.83	579	567.52	576.66	551.19	588.83	599.89	577.59	567.94	569.98	581.81	567.72	578.08
531.99	507.8	506.67	470.52	513.19	522.92	486.33	490.81	496.64	507.63	487.16	499.05	502.91	511.91	476.06	484.2
570.97	580.24	548.72	544.81	592.22	601.31	573.75	567.16	554.17	566.02	563.42	564.71	581.29	593.25	563.53	573.89
NaN	NaN	NaN	NaN	NaN	NaN	NaN	NaN	NaN	NaN	NaN	NaN	NaN	NaN	NaN	NaN
NaN	NaN	NaN	NaN	NaN	NaN	NaN	NaN	NaN	NaN	NaN	NaN	NaN	NaN	NaN	NaN
352.44	363.12	305.66	316.24	327.27	334.36	285.2	289.34	353.72	393.08	298.78	305.49	407.48	419.47	378.26	390.24
NaN	NaN	NaN	NaN	NaN	NaN	NaN	NaN	NaN	NaN	NaN	NaN	NaN	NaN	NaN	NaN
457.96	466.13	435.06	437.18	449.83	460.93	436.51	436.3	462.07	481.61	453.75	453.75	464.44	476.43	452.9	464.89
NaN	NaN	NaN	NaN	NaN	NaN	NaN	NaN	NaN	NaN	NaN	NaN	NaN	NaN	NaN	NaN
659.06	639.01	564.83	571.91	617.41	628.02	590.42	595.39	628.55	638.38	582.2	596.73	612.13	618.98	583.47	586.7
503.47	510.57	482.53	486.02	509.13	519.27	486.86	497.07	503.71	512.61	494.83	509.68	524.87	536.85	508.29	520.27
616.6	618.91	621.18	621.19	634.11	642.36	635.54	636.45	630.38	633.14	639.34	646.59	626.36	635.82	628.12	634.3
381.56	393.04	320.99	326.49	299.69	304.29	285.31	284.14	303.71	307.28	287.25	297.06	382.66	394.64	368.69	380.67
345.79	353.46	328.28	338.05	297.91	285.94	295.77	280.09	305.24	310.61	299.29	296.8	391.69	403.67	395.35	407.33
487.78	471.19	472.55	454.98	444	436.71	447.31	435.11	454.67	444.32	463.15	448.77	470.35	482.33	474.38	486.36
647.61	584.97	500.51	422.14	507.2	509.45	460.41	443.58	491.71	485.47	445.74	433.35	504.83	516.77	469.17	479.6
NaN	NaN	NaN	NaN	NaN	NaN	NaN	NaN	NaN	NaN	NaN	NaN	NaN	NaN	NaN	NaN
474.78	434.22	476.15	395.51	448.6	435.17	430.72	382.78	452.58	425.32	414.89	397.27	438.22	440.65	421.59	420.17
593.23	560.1	531.96	497.43	523.11	528.36	495.74	495.61	526.19	528.23	516.21	513.47	532.76	544.74	510.15	522.14
483.47	423.89	454.87	382.34	441.33	422.41	422.11	381.76	444.13	408.41	403.2	399.64	434.7	437.13	416.09	411.41
547.21	546.09	557.29	543.86	620.1	624.91	596.3	591.06	564.97	555.39	563.25	566.2	611.26	619.96	589.03	597.98
552.78	533.84	517.47	485.99	505.91	498.4	495.96	464.41	516.09	496.7	504.82	484.7	516.26	528.25	502.69	514.63
723.68	705.77	727.59	705.24	719.1	726.87	718.55	719.67	725.8	729.61	725.27	734.69	736.26	716.67	739.7	712
442.25	452.81	446.91	457.62	448.74	456.72	453.99	458.45	457.38	482.77	459.69	467.77	481.65	493.63	484.22	496.21
727.92	722.31	706.24	701.86	743.34	738.93	736.94	711.98	741.48	752.26	721.37	728.39	759.37	734.06	757.92	720.31
728.53	658.21	674.56	626.78	657.65	657.06	653.7	644.86	665.77	663.62	648.97	654.74	661.54	653.01	659.49	643.81
NaN	NaN	NaN	NaN	NaN	NaN	NaN	NaN	NaN	NaN	NaN	NaN	NaN	NaN	NaN	NaN
522.85	514.8	516.6	491.94	519.77	524.87	504.3	488.26	531.19	541.68	510.85	505.57	519	530.99	502.27	513.28
513.75	500.03	523.75	504.02	554.13	553.02	537.94	536.08	518.19	525.12	522.35	531.31	549.03	558.84	535.27	546.93
678.45	674.11	690.43	686.09	673.05	684.8	683.78	695.66	680.3	692.17	692.29	705.15	667.02	674.65	678.34	685.61
570.82	582.76	571.3	579.24	608.39	613.26	612.92	600.1	595.4	607.43	597.77	599.53	599.57	608.76	603.77	609.74
760.45	488.7	613.76	479.19	543.89	514.24	545.24	487.41	513.92	508.68	503.92	501.05	572.14	514.53	574.34	504.27
530.18	487.92	485.99	428.01	473.36	464.81	461.35	428.06	476.71	460.77	449.84	445.21	474.18	474.93	463.17	455.81
NaN	NaN	NaN	NaN	NaN	NaN	NaN	NaN	NaN	NaN	NaN	NaN	NaN	NaN	NaN	NaN
429.23	411.07	440.15	421.53	413.21	397.24	424.95	409.15	427.93	441.02	440.88	425.64	439.2	450.46	450.14	461.16
576.56	573.28	582.26	567.15	597.24	603.73	584.3	586.56	593.35	595.23	589.47	593.48	596.23	604.85	584.77	593
420.12	353.45	408.4	331.06	396.97	365.48	383.74	333.25	374.23	349.16	351.83	347.29	389.61	374.66	374.66	354.14
559.08	554.81	556.03	539.08	565.89	576.2	549.9	551.95	572.26	576.55	557.56	565.63	556.76	568.74	540.9	552.88
532.51	544.49	452.32	436.83	637.88	649.87	574.64	573.12	527.92	531.2	452.28	464.42	633.52	640.96	572.94	579.24
454.84	455.47	434.7	422.05	450.65	443.85	434.06	402.99	464.73	455.21	441.92	418.4	461.3	473.28	446.04	457
796.68	593.84	606.07	586.26	607.66	614.95	600.04	603.05	608.67	613.18	602.56	615.13	620.21	603.21	611.94	591.6
616.97	566.13	593.68	565.61	572.16	566	580.33	570.64	582.76	594.32	581.6	588.22	561.5	565.92	570.19	571.44
NaN	NaN	NaN	NaN	NaN	NaN	NaN	NaN	NaN	NaN	NaN	NaN	NaN	NaN	NaN	NaN
700.81	637.47	645.95	606.62	633.92	635.43	625.48	611.99	646.36	644.53	626.31	629.06	629.97	628.89	621.56	614.64
393.52	402.43	396.88	401.37	396.91	405.01	395.71	400.56	407.94	432.39	401.26	412.18	428.12	440.11	428.65	440.64
494.94	506.92	396.8	408.78	482.69	489.77	421.53	423.31	449.64	461.63	414.83	428.99	498.13	510.11	450.75	462.73
735.26	711.8	713.73	714.59	720.42	718.1	730.91	727.68	728.13	739.66	731.66	743.33	756.19	710.08	767.66	719.72
595.29	557.07	543.08	496.61	475.52	476.15	487.22	487.66	492.56	489.44	503.7	505.8	494.93	504.09	505.68	514.69
482.83	455.57	462.13	425.88	473.48	466.7	446.76	426.85	474.66	483.43	442.18	440.54	488.7	499.7	467.79	476.37
680.43	623.96	631.9	561.55	609.62	618.12	581.21	583.98	618.35	626.09	581.29	590.66	598.26	610.07	571.61	582.4
642.55	581.75	654.53	593.73	619.99	611.77	625.45	621.59	600.36	608.59	612.05	620.08	618.36	602.04	620.03	611.87
387.48	399.46	373.3	385.29	393.76	404.23	373.69	383.23	395.16	405.78	384.53	395.08	459.32	471.3	441.94	453.93
740.3	690.17	651.63	639.99	703.26	711.6	669.55	668.24	704.14	711.74	657.62	669.95	703.4	701.06	666.11	661.27
595.69	577.72	582.64	555.06	584.21	591.48	561.83	564.53	593.6	605.17	572.28	575.39	580.98	592.96	559.23	571.22
831.5	829.75	836.79	823.07	841.27	836.5	849.64	837.02	845.12	852.3	846.14	848.97	928.06	825.57	935.28	829.77
541.39	531.55	442.69	413.5	506.7	514.52	438.4	422.5	516.91	522.96	434.56	423.3	512.79	524.77	458.2	470.18
NaN	NaN	NaN	NaN	NaN	NaN	NaN	NaN	NaN	NaN	NaN	NaN	NaN	NaN	NaN	NaN
595.69	577.72	582.64	555.06	584.21	591.48	561.83	564.53	593.6	605.17	572.28	575.39	580.98	592.96	559.23	571.22
504.53	502.41	511.41	498.9	488.91	490.7	492.32	487.11	506.6	507.79	510.17	504.46	508.92	520.9	511.87	523.86
NaN	NaN	NaN	NaN	NaN	NaN	NaN	NaN	NaN	NaN	NaN	NaN	NaN	NaN	NaN	NaN
NaN	NaN	NaN	NaN	NaN	NaN	NaN	NaN	NaN	NaN	NaN	NaN	NaN	NaN	NaN	NaN
NaN	NaN	NaN	NaN	NaN	NaN	NaN	NaN	NaN	NaN	NaN	NaN	NaN	NaN	NaN	NaN
521.85	458.61	509.7	441.06	473.29	465.71	466.65	445.2	477.16	488.55	459.8	457.28	464.88	475.55	459.12	467.11
819.42	817.48	828.08	828.89	826.66	824.68	838.37	836.16	833.57	845.44	845.28	853.3	890.52	817.51	902.46	828.89
438.44	439.03	443.13	437.7	449.46	457.53	440.88	446.02	452.27	458.2	454.49	456.31	479.79	491.77	469.89	481.88
512.9	498.54	455.99	444.41	482.52	493.66	455.09	463.98	467.97	479.92	456.48	468.12	500.7	512.69	478.39	490.37
757.07	750.05	751.06	740.57	763.92	763.66	767.09	753.87	768.53	777.76	759.31	761.12	771.67	754.95	778.1	752.22
494.42	485.52	480.17	469.39	482.37	482.44	471.53	460.72	495.51	515.48	487.83	476.48	498.17	510.15	484.06	496.04
645.63	577.44	618.38	531.58	569.54	574.77	556.51	551.16	573.89	576.2	553.33	557.66	571.34	577.85	559.63	562.01
560.46	509.64	529.43	475.27	522.75	521.32	498.09	487.37	524.94	535.66	494.52	500.6	518.08	529.12	496.19	506.42
465.7	447.63	414.75	393.44	453.84	461.09	425.98	413.73	447.52	448.24	412.9	416.26	445.59	455.94	418.58	427.8
492.43	478.71	495.55	470.42	471.96	452.58	479.51	446.92	489.62	473.19	490.13	464.29	480.8	492.5	487.43	498.49
NaN	NaN	NaN	NaN	NaN	NaN	NaN	NaN	NaN	NaN	NaN	NaN	NaN	NaN	NaN	NaN
637.12	621.72	612.51	584.96	622.81	630.59	595.87	595.94	637.39	647.52	604.17	611.15	616.01	627.83	588.94	599.73
521.09	495.84	496.71	466.01	492.62	466.91	482.31	449.61	510.52	525.8	485.3	467.15	495.62	507.12	482.48	492.11
567.38	534.29	579.23	539.84	556.23	550	557.1	538.63	554.16	552.6	559.71	550.8	551.72	559.49	551.57	556.77
438.43	395.1	397.95	360.3	381.51	358.82	386.35	357.48	413.98	360.58	381.11	371.67	387.67	391.86	392.57	393.39
462.16	431.38	452.3	411.17	466.51	471.47	435.25	423.32	449.06	452.88	429.59	437.41	454.61	462.71	424.25	433.28
637.41	591.82	611.03	588.37	608.8	609.81	615.61	610.22	610.29	621.08	607.43	618.33	604.4	601.73	613.07	604.39
635.74	639.31	635.96	628.91	664.01	662.97	653.34	633.45	657.64	658.06	648.58	647.86	653.2	662.26	641.69	648.06
509.42	467.86	468.56	434.27	477.66	483.7	450.87	451.03	478.02	477.74	449.96	464.22	467.23	477.15	443.89	451.75
370.4	378.97	308.28	314.19	347.13	349.49	312.09	307.53	333.69	336.01	319.18	320.35	367.5	379.48	336.6	348.59
405.04	405.52	381.94	377.53	391.59	395.49	381.2	372.23	407.94	434.69	396.17	389.31	404.23	416.22	396.65	408.63
539.86	518.68	502.59	485.24	524.39	533.17	506.77	515.5	513.82	521.25	498.5	514.02	523.62	535.61	506.38	518.36
NaN	NaN	NaN	NaN	NaN	NaN	NaN	NaN	NaN	NaN	NaN	NaN	NaN	NaN	NaN	NaN
439.56	422.42	433.5	413.2	428.18	419.73	425.97	411.28	440.33	451.63	432.33	425.05	441.1	453.08	438.96	450.87
561.46	572.37	483.39	491.4	595.75	607.73	525.72	537.59	576.24	588.22	506.54	521.08	594.02	606	531.7	543.69
461	446.75	432.37	426.12	441.76	447.73	430.08	428.46	450.96	455.59	443.37	447.71	441.24	453.2	430.27	441.88
846.42	844.33	846.71	848.04	880.23	862.58	884.8	857.38	862.35	872.82	866.51	873.01	1010.1	857.85	1012.3	862.1
622.41	503.93	539.84	480.36	521.11	512.07	517.49	483.19	524.13	519.33	504.21	500.86	518.42	511.34	514	499.54
NaN	NaN	NaN	NaN	NaN	NaN	NaN	NaN	NaN	NaN	NaN	NaN	NaN	NaN	NaN	NaN
712.29	709.81	718.19	715.1	727.24	738.91	716.45	728.34	716.31	728.18	720.33	737.09	729.14	729.75	717.12	719.13
613.46	560.83	417.65	403.66	464.05	470.48	411.5	402.94	437.03	440.48	405.49	408.01	487.32	497.38	444.11	448.44
452.98	451.52	454.45	449.07	474.52	476.71	467.45	468.96	466.95	471.54	466.43	471.4	492.12	504.11	482.39	494.37
NaN	NaN	NaN	NaN	NaN	NaN	NaN	NaN	NaN	NaN	NaN	NaN	NaN	NaN	NaN	NaN
577.95	495.37	540.24	502.5	513.51	511.22	515.72	510.6	510.93	519.9	518.2	530.1	503.91	506.21	506.05	507.24
512.9	498.54	455.99	444.41	482.52	493.66	455.09	463.98	467.97	479.92	456.48	468.12	500.7	512.69	478.39	490.37
589.66	599.97	563.07	568.01	628.85	626.42	613.08	590.09	592.79	607.82	578.11	584.86	618.22	627.54	603.6	607.45
538.93	523.28	496.47	481.19	543.33	549.85	501.42	504.87	528.61	531.72	499.44	510.09	536.61	548.35	498.01	509.52
532.85	408.15	439.88	358.49	448.06	432.72	422.43	376.42	429.1	407.84	380.62	379.47	443.79	431.95	416.98	398.9
728.28	570.08	454.71	443.43	571.71	581.66	526.27	524.82	554.28	559.25	461.72	472.94	589.04	571.78	526.82	514.76
500.94	497.21	467.22	452.77	459.65	461.65	451.44	440.99	460.99	455.81	468.47	456.58	482.88	494.87	473.1	485.08
514.74	497.72	507.23	484.23	561.2	566.55	529.37	531	516.2	520.76	503.08	510.2	558.7	570.67	529.6	541.44
434.73	407.64	432.33	390.43	431.16	434.82	412.5	409.84	425.31	430.19	406.25	418.01	424.5	430.17	410.39	412.93
313.37	308.5	304.17	274.62	326.67	332.19	301.62	272.52	315.23	313.05	291.76	283.65	321.41	331.28	296.25	306.23
622.44	589.41	594.81	588.87	591.05	583.77	601.08	589.46	600.49	607.21	602.43	606.11	593.69	583.85	604.31	591.51
261.9	273.88	249.89	255.38	326.38	331.97	293.04	287.62	279.99	291.97	273.35	283.85	318.56	329.99	291.08	302.65
NaN	NaN	NaN	NaN	NaN	NaN	NaN	NaN	NaN	NaN	NaN	NaN	NaN	NaN	NaN	NaN
522.5	497.81	475.58	453.94	486.66	491.45	464.02	462.12	498.17	521.97	471.27	479.45	486.4	498.38	466.53	478.51
649.28	622.63	607.68	584.66	624.93	627.68	607.54	596.25	633.44	632.65	603.73	608.75	615.84	624.91	598.01	603.97
488.75	468.8	445.65	414.12	434.23	428.71	417.96	400.45	434.89	421.52	433.99	416.54	449.98	460.17	437.84	445.28
564.13	556.77	543.86	539.05	611.39	570.99	613.14	573.27	556.18	567.9	550.09	579.78	716.18	567.33	710.6	574.82
676.49	616.03	642.88	596.05	611.06	608.23	617.5	600.33	627.06	618.46	616.23	618.11	608.02	601.48	615.58	601.27
714.29	688.89	726.27	696.81	697.58	702.07	705.37	705.73	709.04	711.51	717.61	723.54	689.73	694.83	698.21	700.86
634.49	583.07	601.37	555.98	611.59	606.6	584.93	574.55	600.28	608.12	576.51	579.98	601.46	611.55	575.37	583.58
442.14	447.39	413.15	411.13	393.3	378.92	398.52	368.85	392.22	380.41	392.82	385.97	447.71	459.69	451.74	463.72
416.06	399.02	377.84	370.06	413.95	423.71	380.6	387.98	400.11	407.76	386.64	397.07	409.38	421.36	380.62	392.6
815.88	822.6	808.82	818.26	840.97	849.65	835.43	843.92	840.05	848.07	834.55	846.64	911.26	838.02	904.64	833.04
768.35	772.34	780.12	783.05	795.65	795.52	801.37	806.16	791.04	800.47	802.02	812.05	851.91	791.45	859.31	795.88
NaN	NaN	NaN	NaN	NaN	NaN	NaN	NaN	NaN	NaN	NaN	NaN	NaN	NaN	NaN	NaN
537.1	484.1	503.04	427.65	485.32	491.63	449.96	446.11	474.65	477.05	445.81	455.75	474.76	482.71	439.4	446.3
494.08	488	474	452.34	493.47	495.37	463.03	456.4	493.69	490.58	471.47	466.71	505.66	517.64	480.33	492.32
503.89	501.91	443.63	436.96	433.34	435.44	419.22	397.5	441.77	436.24	437.53	408.58	463.71	475.7	456.92	468.9
780.61	758.2	779.52	766.15	763.42	763.98	774.24	773.15	775.54	780.07	784.05	790.82	783.16	755.49	794.69	765.19
648.98	554.92	551.71	499.08	552.11	553.76	537.69	521.81	556.69	535.66	520.12	526.7	551.18	551.17	533.43	529.06
489.48	473.35	423.99	397.88	424.94	412.01	417.07	383.64	428.38	413.49	417	401.24	441.38	452.34	430.97	440.33
405.58	405.46	367.71	367.64	401.82	402.06	361.95	356.65	387.77	435.42	364.57	361.91	432.28	444.27	401.12	413.1
803.35	786.52	800.86	793.16	787.33	793.02	798.38	803.09	803.16	808.86	810.64	820.88	829.94	781.48	841.72	791.66
569.94	507.56	473.25	411.58	460.78	457	435.17	416.05	459.92	445.97	433.41	426.64	474.87	480.7	448.05	451.06
603.69	551	573.68	521.82	556.27	556.68	550.79	530.41	565.05	565.18	542.88	543.68	549.46	554.12	545.22	545.04
443.6	452.64	407.17	411.94	418.95	428.56	392.25	398.96	424.67	429.94	405.28	411.94	472.25	484.24	459.11	471.09
671.94	663.78	652	629.25	669.34	668.63	651.84	635.24	682.15	686.54	650	648.67	661.23	664.37	645.21	643.15
579.14	537.3	546.46	498.83	544.63	551.76	512.43	514.19	555.11	563.3	518.03	522.34	540.64	552.2	509.01	520.51
442.57	412.98	425.74	363.95	394.63	390.96	381.77	367.06	397.86	393.7	374.92	382.85	407.65	412.37	396.95	398.53
574.34	553.39	449.58	396.13	423.84	431.83	380.11	376.03	386.78	383.84	393.48	405.22	451.92	463.85	411.14	414.83
874.72	894.46	881.34	893.17	919.09	897.02	930.03	906.86	902.34	914.06	909.95	922.58	1079.7	895.2	1091	905.03
673.13	608.36	641.41	598.44	618.39	614.02	626.18	610.53	623.65	632.32	618.3	626.14	627.95	606.57	637.68	606.97
480.95	487.43	463.64	470.74	485.3	489.37	478	476.22	491.86	499.2	480.16	487.53	504.55	516.53	496.04	508.03
447.09	433.95	454.28	433.01	462.62	457.23	445.41	430.37	450.52	450.42	450.75	444.27	470.87	482.85	460.23	472.21
742.77	616.71	658.68	518.1	574.36	571.68	535.03	511.25	539.54	508.52	541.05	527.98	594.34	588.5	568.14	534
532.64	519.81	522.35	500.97	547.34	552.98	531.73	532.92	537.73	544.71	518.05	527.01	547.04	558.9	533.01	544.47
749.51	734.09	741.56	731.62	737.32	743.33	744.44	736.74	751.09	760.29	750.06	755.39	748.01	732.44	756.53	735.54
610.82	602.37	622.8	612.91	623.48	633.24	627.38	632.91	617.27	624.78	629.26	638.08	612.84	623.46	617.74	626.7
634.7	573.41	549.27	518.94	574.45	565.85	549.32	527.49	586.71	577.08	539.25	540.48	563.8	567.1	539.72	537.8
670.58	674.4	671.5	673.88	682.33	690.54	682.73	688.32	686.38	697.69	690.8	701.12	709.33	688.01	711.02	684.89
541.09	532.48	529.4	528.17	526.35	536.03	536.91	546.57	539.37	545.28	545.9	558.98	519.65	531.63	529.32	541.31
397.54	405.96	368.38	371.69	372.04	364.24	355.69	336.38	387.2	386.38	365.98	353.35	420.58	432.57	400.18	412.16
499.72	451.27	459.58	412.77	448.07	438.91	441.32	399.24	459.86	476.65	432.27	416.9	439.91	451.22	433.91	441.93
566.54	535.58	575.69	539.01	550.38	558.46	553.23	560.54	554.64	559.47	558.02	566.5	550.04	562.02	549.57	561.55
628.78	581.89	606.31	540.57	551.8	561.81	544.22	546.28	567.94	574.75	556.82	561.39	544.47	552.2	538.33	544.56
668.25	538.32	526.59	514.52	558.97	543.82	555.86	529.74	548.98	550.43	531.87	542	610.17	539.06	608.98	529.02
717.69	560.03	643.54	531	582.07	561.8	574.6	538.91	580.3	551.83	553.75	547.29	571.69	568.84	564.97	553.96
682.97	644.33	694.37	648.82	665.85	661.4	669.87	661.3	663.36	666.16	667.84	676.15	654.23	661.05	658.47	663.64
363.56	361	354.64	350.11	345.3	339.87	343.37	332.25	352.79	390.95	359.08	349.57	387.56	399.54	386.22	398.21
463.66	428.47	437.14	403.73	461.23	471.07	430.42	436.29	446.72	450.74	420.41	433.63	451.16	459.58	419.45	428.2
648.1	595.7	634.44	586.97	616.41	597.85	623.13	594.14	616.53	624.64	608.75	611	607.68	606.58	614.9	608.62
456.77	439.65	419.94	386.39	421.86	427.99	394.1	380.62	423.1	425.12	404.6	394.93	423.88	435.73	401.59	412.65
708.2	673.41	684.55	674.91	674.78	675.23	683.92	669.82	684.71	694.73	688.39	694.31	692.62	665.21	702.25	672.24
475.93	422.85	434.05	398.95	447.87	449.94	434.39	422.06	440.98	439.11	420.52	427.76	439.88	441.93	424.66	423.29
689.81	676.59	692.57	658.36	679.87	688.08	672.36	671.01	692.45	681.61	679.93	681.92	674.6	680.02	668.51	669.86
NaN	NaN	NaN	NaN	NaN	NaN	NaN	NaN	NaN	NaN	NaN	NaN	NaN	NaN	NaN	NaN
450.84	462.14	350.34	356.97	384.65	393.96	329.71	320.94	382.83	393.05	329.08	335.39	428.11	440.09	399.36	411.35
589.13	545.37	601.11	551.44	598.09	587.81	592.28	580.46	563.4	566.1	570.5	578.34	586.53	588.08	580.31	584.84
272.25	278.92	270.48	274.44	314.1	319	305.04	292.8	285.23	293.59	291.21	294.85	304.97	316.02	295.12	304.63
501.11	453.25	478.15	426.1	475.18	477.5	458.79	446.49	472.28	483.17	446.19	450.96	465.89	477.16	451.05	460.53
567.89	522.53	529.64	492.56	521.08	503.28	516.44	476.56	542.62	513.78	513.69	488.97	514.52	520.32	512.18	512.89
487.14	472.8	463.77	452.64	469.07	470.52	457.9	453.11	486.27	502.75	471.84	469.79	479.58	491.5	468	479.77
706.79	691.59	685.33	662.5	699	708.76	685.3	691.79	691.94	699.98	680.99	692.46	698.62	697.83	686.34	681.68
666.4	614.41	616.51	571.74	602.44	607.38	584.91	582.06	617.41	620.43	590.79	595.85	592.2	601.48	576.01	582.53
515.83	522.1	508.5	503.54	504.17	514.04	499.61	503.5	508.89	512.77	517.22	516.86	527.45	539.43	523.19	535.17
611.45	515.89	543.62	511.08	514.35	515.57	518.16	514.4	522.9	525.64	521.09	536.27	504.53	509.16	509.35	509.74
398.03	401.31	360.75	359.71	388.86	395.26	367.82	367.48	383.12	392.67	376.79	382.67	386.15	398.05	369.85	381.82
457.47	417.69	447.32	411.03	433.88	433.12	432.38	423.71	432.06	436.65	426.2	435.86	423.48	434.31	421.9	430.83
670.52	538.99	677.01	504.28	595.58	581.18	570.83	525.81	562.07	564.23	526.73	533.22	595.42	578.09	566.58	542.2
480.46	470.27	478.78	464.85	484.84	485.85	476.02	468.96	489.04	500.23	483.76	478.88	494.86	506.84	489.98	501.96
722	464.44	515.83	452.46	500.75	479.59	499.01	461.9	484.12	476.43	475.42	480.85	529.16	477.11	528.13	465.16
483.61	488.62	444.72	440.05	484.01	488.85	440.92	437.87	504.23	515.86	455.79	448.49	501.76	513.74	468.03	480.01
747.89	715.96	707.07	710.81	726.53	735.98	726.12	727.29	727.19	737.9	724.54	741.08	763.18	726.5	761.13	717.04
635.42	513.47	638.93	515.07	558.08	549.71	552.14	545.14	535.64	543.42	537.7	538.55	557.7	547.98	553.47	541.73
499.34	483.95	390.32	391.58	433.54	437.82	408.43	411.51	419.1	419.57	407.42	412.95	447.53	459.52	420.41	432.39
668.49	572.49	591.64	514.14	582.06	581.53	555.67	528.64	591.1	581.87	534.83	531.22	570.99	577.97	543.81	548.09
471.13	477.93	466.72	466.64	479.32	486.38	464.97	465.24	496.01	496.03	479.93	481.85	496.46	508.44	480.51	492.5
424.54	332.75	436.52	344.6	417.24	389.42	424.18	398.12	351.63	342.58	363.6	363.69	410.33	413.52	421.68	425.5
NaN	NaN	NaN	NaN	NaN	NaN	NaN	NaN	NaN	NaN	NaN	NaN	NaN	NaN	NaN	NaN
460.48	450.71	412.26	399.05	427.75	429.41	413.14	384.34	421.88	426.03	417.71	402.27	428.56	440.48	420.71	431.79
540.28	523.93	550.39	530.2	552.41	541.35	558.64	528.76	542.53	544.7	549.77	546.56	553.96	565.72	559.76	571.3
721.89	654.77	689.93	643.22	656.46	659.79	660.56	650.57	665.89	664.53	662.63	661.89	652.59	653.43	657.52	653.73
710.22	719.46	706.73	714.07	733.1	728.59	740.1	725.52	736.88	739.94	732.39	739.82	738.41	724.14	746.59	726.2
601.82	560.96	562.24	514.12	554.31	553.72	534.52	519.4	543.49	535.03	532.93	531.64	547.49	554.33	526.92	533.78
453.03	462.27	446.94	451.82	460.55	472.38	450.59	459.04	473.59	485.17	466.29	469.07	484.89	496.87	477.87	489.85
NaN	NaN	NaN	NaN	NaN	NaN	NaN	NaN	NaN	NaN	NaN	NaN	NaN	NaN	NaN	NaN
653.5	615.11	665.39	627.09	690.09	670.83	699.93	682.81	633.48	641.45	645.47	656.22	736.05	663.21	733.05	675.19
507.73	444.84	483.59	425.44	475.34	442.47	473.24	422.72	465.09	460.75	445.7	440.04	465.77	465.28	464.66	458.72
417.04	418.16	394.97	398.34	393.56	391.92	394.54	391.65	378.19	394.06	378.66	392.79	442.81	454.79	446.79	458.77
617.68	592.3	618.22	573.07	620.48	626.58	598.44	593.04	605.99	610.85	591.71	596.39	609.53	620.84	588.99	599.13
751.64	710.41	742.02	715.86	720.52	726.59	729.66	733.25	727.29	735.16	734.76	744.71	727.82	715.86	737.8	723.49
566.11	522.95	550.91	493.5	527.51	536.11	508.43	505.9	531.48	543.18	513.62	514.37	531.39	541.04	518.11	525.95
326.31	338.3	306.45	318.43	298.05	309.25	281.06	289.81	307.53	319.15	297.56	306	386.52	398.5	377.32	389.3
515.62	501.76	436.15	416.84	446.58	452.09	422.69	422.2	447.62	451.66	435.36	433.61	454.88	466.86	433.47	445.45
484.28	469.13	491.42	463.33	482.77	481.18	479.3	470.05	486.74	498.71	481.42	483.79	474.37	486.35	470.62	482.32
549.78	547.27	550.32	540.04	568.09	559.84	567.33	552.89	548.14	545.03	553.43	552.2	564.56	575.83	564.3	574.88
456.64	431.77	461.52	433.08	421.95	399.01	426.87	394.54	438.81	412.83	444.97	410.41	473.12	485.1	471.83	483.82
487.89	495.32	478.18	480.75	566.1	557.75	550.35	551.34	488.91	492.66	497.18	526.81	589.27	584.1	563.8	571.17
474.45	470.96	478.72	470.31	469.31	458.02	475.09	457.24	488.9	500.82	487.37	475.27	482.43	494.41	486.92	498.9
364.19	364.93	367.06	366.44	356.83	346.24	367.54	356.37	337.83	347.29	349.47	362	421.87	433.85	429.08	441.06
572.51	562.89	552.29	529.45	562.22	573.25	542.37	552.38	562.33	572.97	547.74	559.33	555.71	567.7	535.57	547.56
493.46	487.61	454.87	442.69	475.86	485.85	450.61	460.11	488.55	495.98	456.79	471.81	485.31	497.29	461.44	473.39
674.72	605.83	654.09	602.77	613.06	613.83	623.23	615.84	623.76	624.84	621.41	626.46	608.73	607.07	618.89	614.5
711.64	631.09	601.44	599.71	631.06	640.86	615.31	618.98	637.03	644.2	612.38	627	640.32	630.25	616.46	608.69
365.18	373.38	347.98	356.72	334.22	331.03	316.9	302.6	344.87	403.34	327.52	320.78	411.23	423.21	402.95	414.93
789.57	791.04	777.98	772.51	788.54	790.75	795.98	786.86	797.94	801	792.95	800.72	825.84	780.47	836.09	780.47
655.74	625.78	635.37	615.87	646.74	637.98	650.87	631.17	645.61	650.22	636.8	640.26	646.83	635.93	650.21	636.35
495.5	485.66	505.39	491.96	503.22	508.53	504.62	509.61	498.35	508.14	507.42	520.16	507.68	518.85	505.2	516.43
633.49	643.02	641.63	644.03	681	677.76	673.44	656.5	650.82	660.37	656.21	662.5	671.94	676.21	665.52	665.12
490.15	463.42	404.42	387.77	438.54	448.22	389.65	394.83	436.36	445.8	403.76	407.67	436.09	448.07	395.78	407.76
546.66	558.29	487.97	494.01	642.54	654.52	579.05	586.14	560.59	572.54	493.17	510.52	638.02	648.84	580.21	591.32
447.88	449.48	407.92	392.78	424.42	433.39	391.74	386.39	424	429.27	412.43	403.41	442.92	454.91	417.23	428.83
NaN	NaN	NaN	NaN	NaN	NaN	NaN	NaN	NaN	NaN	NaN	NaN	NaN	NaN	NaN	NaN
528.54	504.51	466.06	452.25	428.61	422.85	436.69	427.28	444.01	437.56	455.73	452.68	441.93	453.65	446.97	458.62
NaN	NaN	NaN	NaN	NaN	NaN	NaN	NaN	NaN	NaN	NaN	NaN	NaN	NaN	NaN	NaN
NaN	NaN	NaN	NaN	NaN	NaN	NaN	NaN	NaN	NaN	NaN	NaN	NaN	NaN	NaN	NaN
781.2	745.74	793.18	757.09	761.21	763.59	771.19	772.19	761.85	773.78	773.11	785.75	810.59	753.59	818.26	762.67
463.62	438.94	433.73	404.99	440.84	430.87	435.57	412.91	450.39	432.5	424.63	418.7	437.86	449.6	432.42	442.17
542.8	544.55	514.4	504.18	549.61	560.12	519.27	524.53	537.52	548.59	523.56	526.89	548.35	560.33	522.75	534.73
571.2	529.71	537.74	481.07	503.41	508.31	493.86	479.5	512.72	514.29	499.64	491.19	502.3	514.27	493.91	505.15
757.47	760.47	741.52	745.71	770.68	753.79	776.49	756.58	775.7	786.9	762.35	770.58	800.57	759.1	808.32	758.57
425.46	430.02	390.9	388.17	425.43	436.04	403.6	410.64	426.77	433.43	405.74	417.55	439.08	450.57	420.41	431.02
494.17	484.02	460.57	435.42	457.7	465.68	434.33	419.38	463.5	466.09	452.29	436.99	460.99	472.8	444.03	454.21
624.13	591.03	463.46	478.23	508.31	508.51	492.36	491.96	491.13	494.04	479.83	492.68	524.36	517.65	528.17	517.32
743.36	690.25	701.86	691.61	693.19	700.15	691.71	696.32	700.56	709.4	698.2	721.56	702.63	692.34	700.83	689.56
438.57	443.87	405.08	409.46	408.6	413.04	392.33	387.89	413.56	415.63	409.53	404.25	445	456.98	432.62	444.6
522.08	502.1	481.77	449.45	478.54	489.97	451.11	456.24	477.06	487.6	467.51	474.84	475.7	487.68	452.44	464.39
557.5	530.11	482.78	450.57	461.9	461.03	446.97	431.23	469.36	462.94	463.46	443.77	485.66	497.64	469.7	481.69
657.25	537.88	581.43	532.3	561.23	553.37	563.95	546.44	558.73	561.26	555.18	557.95	562.14	547.57	566.82	545.89
471.29	439.39	409.88	400.39	419.97	419.89	409.14	402.91	431.18	429.29	419.55	420.67	432.19	440.47	423.86	429.03
545.04	533	534.14	508.65	520.5	527.84	507.05	502.74	534.52	562.09	525.23	519.38	524.68	536.66	510.59	522.57
759.46	763.53	770.83	775.06	788.25	796.17	794.48	800.93	780.29	789.28	792.16	804.31	823	785.05	833.66	789.63
467.3	461.7	396.43	392.13	416.68	420.46	399.51	395.07	423.79	435.17	410.92	409.19	432.55	444.54	419.18	430.98
695	703.87	706.46	711.84	721.02	724.4	729.5	725.51	720.12	728.13	728.07	735.68	735.81	717.07	744.54	723.72
479.27	477.08	467.64	466.95	464.46	465.43	473.7	466.96	480.02	482.72	481.5	485.66	468.68	476.92	479.25	487.15
762.59	739.7	766.71	732.3	756.32	762.7	750.11	755.65	751.71	756.77	749.49	761.3	755.63	752.36	747.54	745.21
736.17	662.71	644.26	639.3	646.21	655.53	632.32	639.61	652.18	660.12	637.95	660.5	646.22	650.93	631.55	634.45
583.47	537.26	535.96	481.4	542.59	539.46	520.4	494.28	555.02	547.18	501.67	505.01	532.87	543.49	510.6	517.62
485.1	437.26	493.2	440.29	448.3	450.22	458.54	457.2	455.72	459.33	459.41	468.35	437.88	446.94	448.11	456.39
501.21	455.5	460.3	426.51	443.51	417.74	451.94	426.62	450.74	430.94	444.7	444.03	433.28	438.33	442.19	446.77
545.37	521.38	507.07	499.77	521.04	524.98	510.93	512.71	535.34	546.48	517.51	526.99	513.77	525.57	504.2	515.37
620.18	587.65	578.17	553.5	596.27	596.65	578.85	564.66	606.23	598.53	574.8	576.77	586.65	595.34	570.77	574.9
416.84	394.39	407.65	383.82	388.14	380.32	391.87	371.03	411.75	385.97	403.17	387.61	389.17	398.96	396.42	405.63
686.82	676.59	677.46	661.51	695.04	696.62	695.3	675.28	693.76	699.98	680.04	689.14	692.46	689.17	696.41	680.3
542.9	541.46	499.79	482.55	549.75	560.65	505.35	510.07	520	524.76	490.27	502.6	562.64	573.58	525.31	535.56
672.29	591.7	567.41	527.22	593.04	598.2	559.56	546.51	597.19	598.42	546.05	553.42	582.49	588.93	547.81	551.32
577.33	554.21	517.52	489.03	543.56	543.48	508.47	502.75	541.16	541.79	505.73	511.32	542.72	554.7	513.51	525.21
569.46	549.06	543.68	519.95	537.11	530.15	537.19	515.52	549.36	537.78	540.28	528.88	539.34	548.51	538.87	543.93
611.9	521.08	533.43	504.63	522.74	524.31	524.82	509.68	527.47	531.2	517.26	525.4	530.79	514.04	536.93	509.37
634.68	643.44	646.66	655.76	668.72	678	668.56	675.04	656.53	668.19	665.95	680.6	659.45	667.24	659.86	666.44
565.19	547.88	555.63	516.21	558.59	559.7	539.52	515.1	566.68	577.83	535.99	531.99	554.06	566.04	534.63	545.16
493.46	423.93	481.05	405.96	430.58	421	428.58	409.92	444.07	411.27	427.52	418.87	427.22	435.85	425.15	431.17
NaN	NaN	NaN	NaN	NaN	NaN	NaN	NaN	NaN	NaN	NaN	NaN	NaN	NaN	NaN	NaN
453.25	451.87	353.77	349.38	355.33	367.31	321.2	330.76	347.45	359.43	339.4	348.61	412.24	424.23	389.11	401.09
533.9	498.51	483.49	443.15	490.31	496.51	456.05	459.76	486.05	499.5	455.53	461.49	506.03	517.02	478.3	489.27
673.21	647.35	631.64	619.43	637.06	641.85	621.72	623.84	649.99	653.9	632.1	643.48	625.28	636.23	610.01	620.53
645.4	597.5	536.18	508.24	555.01	557.7	539.63	524.42	557.47	550.68	527.92	531.98	565.78	565.45	548.78	542.29
492.2	482.12	483.1	467.73	488.4	491.14	480.83	477.32	501.42	511.94	487.67	482.55	492.72	504.7	486.07	497.86
551.08	451.2	536.21	411.46	455.25	460.9	429.35	432.09	442.98	448.38	426.44	439.55	462.4	449.31	434.48	422.79
499.85	470.33	474.16	425.26	475.75	477.47	454.09	443.97	477.69	471	439.77	448.41	479.98	486.31	463.52	465
635.72	626.34	645.41	631	689.82	688.66	678	672.23	645.09	647.23	651.29	655.79	693.62	681.52	680.56	669.49
406.89	370.77	406.78	367.69	370.31	360.22	373.17	357.92	386.28	369.81	383.41	375.94	370.01	381.48	371.72	382.54
422.52	421.56	434.41	430.41	435.43	439.88	440.32	444.11	439.87	441.93	448.73	451.51	465.39	477.37	468.58	480.56
638.52	634.93	645.66	631.17	645.78	649.34	644.37	632.57	651.54	660.27	651.18	649.37	640.57	646.21	639.74	639.92
456.32	445.53	441.12	409.01	434.54	441.53	411.89	407.11	438.3	441.04	428.67	424.16	448.72	460.7	431.79	443.4
596.84	575.28	577.8	539.3	572.23	575.38	549.4	536.84	570.72	572	556.79	539.79	572.57	584.55	558.62	570.32
690.93	698.21	683.65	688.65	725.42	736.95	715.24	722.89	710.26	720.52	703.53	717.88	732.1	726.95	722.85	712.04
636.25	578.39	590.38	530.35	587.06	590.13	559.98	547.87	590.7	587.65	548.53	559.13	578.18	581.82	551.55	550.77
580.05	514.2	515.55	431.25	489.45	484.44	464.07	423.25	484.68	455.68	453.81	435.33	507.67	500.83	481.2	470.88
711.54	597.74	619.57	579.18	619.21	607.91	622.04	592.95	614.14	612.79	600.06	607.26	673.37	600.59	673.8	593.05
666	667.02	639.79	625.23	671.83	678.1	654.29	644.8	681.33	690.38	645.09	653.81	673.13	668.19	658.12	644.17
650.96	639.14	653.87	640.79	648.91	633.96	659.45	637.74	657.06	651.61	659.96	655.64	638.73	641.94	649.61	650.04
429.48	411.39	424.97	384.99	427.87	435.68	410	407.89	421	425.77	403.21	413.81	418.43	425.21	398.48	403.7
599	555.83	610.98	567.79	573.24	574.17	581.5	581.08	573.09	577.98	585.01	589.95	562.3	573.15	570.14	580.17
563.15	532.97	543.32	498.14	532.26	526.79	524.76	503.3	548.91	535.65	518.86	520.76	523.25	532.6	515.74	520.53
854.41	840.73	840.3	844.79	865.98	845.44	875.98	852.4	852.61	857.91	863.08	871.15	1004.4	839.5	1014.5	844.51
616.55	555.29	528.16	502.57	533.54	530.73	521.87	506.16	540.18	532.07	523.45	523.12	547.39	535.87	539.29	522.41
404.23	414.24	367.89	373.66	397.8	391.04	359.4	341.18	432.49	442.89	366.88	356.69	452.51	464.49	419.99	431.98
607.16	570.81	567.46	551.15	566.21	574.4	558.96	560.84	581.33	587.52	566.15	576.01	555.04	566.01	548.39	557.45
478.28	405.72	487.79	395.05	422.68	403.31	431.92	396.23	427.01	435.68	419.15	411.71	421.94	412.89	431.81	418.41
NaN	NaN	NaN	NaN	NaN	NaN	NaN	NaN	NaN	NaN	NaN	NaN	NaN	NaN	NaN	NaN
537.97	479.01	505.66	464.87	492.62	488.14	482.37	473.49	497.86	484.68	483.96	486.55	485.28	493.64	474.94	479.95
NaN	NaN	NaN	NaN	NaN	NaN	NaN	NaN	NaN	NaN	NaN	NaN	NaN	NaN	NaN	NaN
629.09	575.41	641.07	586.66	581.83	584.11	593.11	594.81	594.08	605.37	605.36	607.27	575.01	586.99	586.2	598.19
555.45	559	426.46	418.67	513.84	521.61	452.66	452.58	496.35	494.92	425.76	431.75	518.2	530.18	465.69	477.67
781.67	663.23	693.23	638.65	697.19	675.49	684.16	654.86	685.67	678.62	664.56	667.85	715.28	674.21	702.34	656.06
NaN	NaN	NaN	NaN	NaN	NaN	NaN	NaN	NaN	NaN	NaN	NaN	NaN	NaN	NaN	NaN
517.86	481.28	513.59	462.47	499.19	474.4	483.35	441.06	500.23	480.66	482	456.77	519.75	531.09	502.4	513.36
336.24	346.57	295.54	299.39	357.75	362.26	304.41	300.98	364.15	348.42	317.35	315.62	370.9	382.88	333.47	345.36
563.83	566.03	513.91	513.84	544.25	543.5	533.64	519.32	558.6	557.28	532.39	531.32	545.64	554.37	535.82	539.12
501.79	460.06	421.76	429.75	423.73	432.62	419.93	425.47	428.54	435.87	429.07	444.52	433.19	433.87	433.25	431.41
724.56	622.08	675.19	588.31	629	639.69	609.05	612.53	630.17	636.5	605.95	618.27	627.64	628.98	604.46	603.26
NaN	NaN	NaN	NaN	NaN	NaN	NaN	NaN	NaN	NaN	NaN	NaN	NaN	NaN	NaN	NaN
447.4	448.27	343.72	326.53	343.53	347.88	305.31	293.04	345	339.95	320	307.95	390.96	402.8	367.73	378.79
NaN	NaN	NaN	NaN	NaN	NaN	NaN	NaN	NaN	NaN	NaN	NaN	NaN	NaN	NaN	NaN
742.33	747.57	726.45	724.74	764.7	776.17	746.67	754.17	759.85	758.11	745.5	754.7	783.29	764.77	765.71	743.74
609.18	599.65	570.21	548.88	628.68	636	590.59	587.05	610.89	613.2	565.24	578.79	625.04	630.24	590.46	592.58
507.55	509.86	493.11	488.94	501.89	503.23	494.27	481.59	513.65	510.47	503.82	499.2	518.42	530.4	512.39	524.37
652.1	646.4	636.78	618.1	660.84	666.61	643.39	637.16	655.26	657.15	636.98	645.1	654.41	660.68	637.11	638.15
487.93	498.43	484.32	485.68	550.66	561.51	517.47	528.15	498.65	508.59	492.92	510.32	551.47	563.45	526.2	538.18
845.68	855.18	857.66	867	868.96	869.65	878.71	880.44	870.35	882.33	881.39	893.55	969.95	862.03	978.92	871.4
731.25	735.37	715.53	716.21	745	754.39	743.09	741.96	742.59	747.23	733.52	744.88	755.76	743.75	753.32	733.2
NaN	NaN	NaN	NaN	NaN	NaN	NaN	NaN	NaN	NaN	NaN	NaN	NaN	NaN	NaN	NaN
394.88	404.63	330.23	340.05	279.74	274.27	287.08	279.92	289.15	293.57	294.19	298	380.8	392.78	384.84	396.82
477.34	474.57	447.83	439.8	466.51	458.33	447.93	424.21	490.58	497.99	457.3	445.42	476.02	488	454.05	466.03
481.68	444.71	438.13	413.4	438.31	442.36	423.63	423.66	455.26	464.16	423.37	436.49	440.36	449.57	427.56	435.72
411.09	380.12	387.45	353.3	374.65	377.76	362.58	358.58	375.2	376.32	372.07	373.56	372.46	382.39	364.2	373.81
618.29	582.36	561.25	527.73	559.9	563.83	545.88	532.37	565.17	565.11	546.48	546.59	551.8	563.36	538.94	549.67
434.05	435.5	387.62	383.28	406.01	416.96	380.26	387.46	405.35	415.3	400.15	396.71	420.75	432.73	401.29	413.27
497.59	492.09	459.34	450.12	450.02	443.27	460.23	449.15	466.16	459.86	464.16	467.46	474.95	470.36	485.99	481.17
572.51	556.98	489.33	445.57	502.34	505.9	454.01	446.19	504	508.81	461.42	459.91	519	529.04	478.25	487.51
469.09	436.43	475.51	426.44	444.49	448.87	447.85	445.74	451.97	450.31	444.69	452.19	438.37	450.07	442.34	453.15
736.13	641.36	625.37	612.5	670.58	657.71	656.56	630.85	661.35	669.56	630.4	641.92	685.96	653.79	674.86	631.78
491.31	488.42	406.44	391.66	427.46	438.55	400.94	405.65	432.04	441.9	410.45	412.46	443.1	455.09	422.94	434.88
244.92	248.7	256.42	260.47	241.08	242.21	249.08	253.33	252.91	258.1	262.03	267.47	307.11	319.1	319.1	331.08
352.73	331.4	364.43	343.34	358.64	344.04	362.57	354.2	348.14	357.86	360.07	367.98	364.81	376.6	376.23	388.22
553.29	522.91	538.08	491.3	508.5	502.02	499.51	474.48	522.02	504.96	507.7	490.57	506.07	518.04	498.01	509.32
660.8	551.2	569.32	520.3	589.59	579.26	559.58	529.65	568.03	561.6	541.78	542.27	599.71	575.19	570.77	538.91
803.61	794	806.23	795.68	800.92	799.32	807.38	797.23	812.13	814.45	814.47	813.53	845.68	794.02	854.85	796.08
607.28	577.74	562.45	520.24	536.51	535.72	531.78	525.28	551.16	546.38	540.11	542.44	534.82	545.67	531.42	541
379.02	385.59	373.54	373.66	368.7	369.67	364.34	358.88	376.25	415.55	368.9	370.51	412.9	424.88	412.87	424.85
405.82	406.29	334.93	340.86	362.85	362.84	335.27	328.78	360.56	359.32	358.57	335.84	402.69	414.67	377.65	389.63
583.42	556.82	593.24	547.7	576.66	575.6	564.99	556.27	576.29	572.43	568.22	569.89	574.22	585.36	562.32	573.15
742.16	685.48	680.23	657.7	682.52	692.83	659.64	670.2	675.79	686.96	667.25	687.65	686.51	688.68	659.32	664.87
NaN	NaN	NaN	NaN	NaN	NaN	NaN	NaN	NaN	NaN	NaN	NaN	NaN	NaN	NaN	NaN
599.42	571.59	601.3	554.55	580.47	571.32	571.47	548.54	583.64	584.42	570.84	564.63	576.28	587.47	568.49	578.16
795.4	753.98	768.6	750.61	746.04	755.03	751	756.63	760.84	769.45	762.91	777.22	767.12	745.15	774.81	746.8
586.94	590.22	585.52	585.64	619.54	630.63	603.15	606.06	604.48	610.63	599.53	609.8	608.95	620.93	592.62	604.58
450.86	452.17	435.67	426.35	449.66	453.98	433.08	421.58	462.39	482.12	432.14	430.07	462.31	474.29	446.47	458.14
561.41	532.79	570.92	539.16	531.11	530.26	542.12	538.03	549.38	542.15	556.18	551.61	536.39	548.36	546.72	558.6
545.03	544.02	549.59	538.31	557.72	560.4	552.45	543.29	556.46	561	555.01	555.23	563.72	567.94	560.14	562.58
535.59	484.7	453.18	396.42	440.79	434.87	420.64	406.22	441.66	426.81	413.51	421.62	442.81	449.39	425.81	426.62
NaN	NaN	NaN	NaN	NaN	NaN	NaN	NaN	NaN	NaN	NaN	NaN	NaN	NaN	NaN	NaN
560.83	519.63	505.1	462.01	526.19	513.64	506.19	462.36	537.74	520.08	482.31	477.08	514.34	520.64	495.08	495.38
611.61	601.22	621.06	599.99	643.75	640.24	633.67	627.77	616.11	608.77	618.87	627.23	634.07	641.04	624.89	632.35
532.86	526.71	505.65	496.43	533.52	543.64	517.52	522.18	527.88	534.52	511.34	524.89	531.08	542.97	516.81	527.39
540.61	518.71	498.05	462.77	493.08	497.96	475.4	473.07	479.02	482.42	475.06	477.73	503	514.75	484.59	495.74
393.15	299.75	404.91	311.73	343.55	295.19	355.1	306.18	321.3	310.52	333.28	321.19	348.21	354.08	360.19	366.07
638.03	621.26	636.04	610.33	632.28	629.61	620.78	611.5	637.52	647.88	628.78	627.64	622.46	632.69	610.17	620.08
293.82	282.86	233.02	223.78	266.53	272.56	219.68	218.29	243.28	248.14	241.88	230.42	286.35	298.34	261.41	273.4
677.24	562.74	621.5	493.39	553.41	548.46	542.72	511.6	558.59	542.88	515.61	521.18	561.54	541.41	551.53	520.42
390.71	384.24	369.42	364.68	360.95	346.25	356.71	340.57	400.28	412.26	383.03	351.12	403.02	415	398.9	410.88
599.49	546.93	499.36	490.12	511.86	516.31	498.63	499.04	515.8	517.05	506.22	513.53	513.82	517.82	501.11	500.87
461.28	437.45	423.74	378.76	413.8	414.36	390.31	374.08	424.45	422.9	399.25	387.98	423.37	435.02	407.52	418.21
504.13	482.27	502.7	475.63	479.04	470.71	483.01	470.22	496.09	488.16	495.35	488.43	479.85	491.78	483.94	495.68
492.78	468.58	435.45	390.16	428.42	429.39	399.78	366.38	435.01	427.37	409.13	385	430.14	442.12	409.39	420.93
679.83	659.36	631.77	629.36	650.69	659.76	635.38	646.24	648.04	658.01	637.98	659.32	647.75	652.99	632.63	637.82
487.98	471.48	473.38	445.2	470.65	456.82	456.09	413.45	490.46	461.22	464.61	428.04	494.03	505.92	482.39	494.05
480.32	492.28	439.39	437.55	488.23	495.41	450.05	438.71	470.23	481.89	455.13	451.41	508.61	520.6	473.8	485.78
692.86	637.26	656.61	601.11	633.28	645.26	600.44	612.43	633.01	645	612.06	631.07	624.94	634.4	593.36	602.47
677.42	665.72	689.41	677.14	684.21	688.7	687.22	694.33	678.52	689.96	689.05	700.47	701.88	676.93	701.18	682.75
276.61	275.34	279.28	275.9	265.24	273.79	263.24	270.94	266.94	269.63	275.71	279.92	287.05	299.04	286.74	298.72
505	485.09	500.18	478.05	487.36	493.12	488.62	491.93	491.53	495.44	492.03	498.1	483.38	495.05	484.67	495.69
457.71	439.56	466.28	439.94	471.65	475.3	477.19	471.73	458.06	468.49	460.01	464.84	460.64	469.72	467.01	474.39
326.3	294.53	337.12	304.1	327.24	304.44	327.44	311.94	309.81	302.26	320.98	314.32	350.46	362.36	360.49	372.47
580.83	539.59	592.2	540.99	571.86	555.84	566.26	537.67	559.09	559.07	561.59	552.39	566.74	577.68	560.28	570.93
572.88	514.85	539.47	483.84	528.9	526.47	502.78	489.02	534.36	544.81	503.71	506.19	519.87	530.53	494.55	503.68
684.93	630.94	639.6	591.28	652.22	639.64	643.07	604.1	649.77	652.45	613.78	616.44	644.21	640.71	636.33	622.86
548.5	494.78	502.71	455.43	500.89	487.02	487.52	458.16	511.92	519.8	476.97	475.34	491.96	495.78	480.08	477.79
NaN	NaN	NaN	NaN	NaN	NaN	NaN	NaN	NaN	NaN	NaN	NaN	NaN	NaN	NaN	NaN
NaN	NaN	NaN	NaN	NaN	NaN	NaN	NaN	NaN	NaN	NaN	NaN	NaN	NaN	NaN	NaN
449.43	427.78	404.89	391.98	386.14	389.26	389.72	387.22	394.86	394.65	410.91	403.47	389.28	401.27	394.58	406.4
624.84	614.51	600.64	579.4	610.16	618.43	589.83	594.27	618.88	629.28	597.72	604.53	604.62	616.6	585.79	597.77
492.9	495.52	475.52	472.19	483.44	486.36	474.97	457.11	497.44	503.56	487.32	475.36	490.1	502.08	483.14	495.12
NaN	NaN	NaN	NaN	NaN	NaN	NaN	NaN	NaN	NaN	NaN	NaN	NaN	NaN	NaN	NaN
NaN	NaN	NaN	NaN	NaN	NaN	NaN	NaN	NaN	NaN	NaN	NaN	NaN	NaN	NaN	NaN
692.57	656.16	616.66	615.67	643.53	654.55	627.64	630.57	656.61	667.19	630.26	642.23	642.65	642.72	628.19	621.63
471.71	437.29	475.48	423.66	475.85	483.19	453.12	452.99	454.65	461.12	440.98	453.27	467.85	471.92	442.71	445.44
614.61	535	593.2	537.5	556.31	537.83	566.36	539.36	553.23	564.26	556.76	556.03	544.89	546.87	554.91	554.66
726.3	701.05	728.7	692.25	706.31	709.15	708.82	700.98	716.21	728.18	712.2	716.59	703.06	702.58	707.46	701.47
349.18	352.83	350.63	350.51	320.93	302.19	330.15	298.45	317.72	306.65	313.54	319.35	393.65	405.63	402.21	414.19
532.66	515.02	440.47	394.57	406.79	412.92	384.44	379.93	411.28	412.23	399.56	398.43	446.58	457.27	425.82	431.81
418.93	418.73	428.81	426.07	417.75	414.84	423.21	416.79	427.03	422.42	433.97	430.41	462.1	474.09	463.18	475.17
601.33	592.27	551.01	511.96	575	576.69	541.62	529.71	580.73	573.02	527.84	531.86	571.77	583.43	536.36	546.93
527.92	510.91	509.11	486.39	518.04	511.3	502.99	487.41	529.66	540.87	505.81	501.53	521.55	533.13	505	515.87
509.97	498.28	480.54	462.32	491.8	487.51	471.65	459.81	500.03	492.47	481.84	476.59	501.72	513.7	479.97	491.53
NaN	NaN	NaN	NaN	NaN	NaN	NaN	NaN	NaN	NaN	NaN	NaN	NaN	NaN	NaN	NaN
581.85	520.47	515.93	482.62	505.35	504.39	503.67	489.25	521.67	517.14	500.49	505.67	494.13	502.95	492.66	498.29
566.13	504.48	532.1	471.91	529.97	517.59	504.36	472.25	523.51	534.15	493.65	485.61	526.92	534.49	502.95	507.65
576.95	531.48	566.64	525.38	548.5	533.13	552.19	528.26	550.91	547.56	545.9	545.08	537.38	546.05	541.33	548.48
718.94	590.56	621.66	565.75	624.3	625.26	602.34	593.17	610.13	618.39	585.58	595.71	621.98	615.74	598.63	587.8
521.26	521.21	476.95	450.93	487.9	488.04	462.54	437.89	495.8	493.98	469.24	453.28	499.68	511.55	477	487.32
513.31	500.2	505.65	484.62	516.94	508.54	506.37	482.08	519.08	530.16	504.09	494.06	518.75	530.73	509.61	521.17
611.26	574.84	590.95	544.65	575.25	572.62	565.06	538.97	590.73	591.88	564.23	556.89	565.96	577.72	556.49	566.03
373.54	360.39	343.88	331.4	338.07	337.8	327.5	323.48	346.61	346.66	348.96	339.8	382.06	394.04	376.43	388.41
NaN	NaN	NaN	NaN	NaN	NaN	NaN	NaN	NaN	NaN	NaN	NaN	NaN	NaN	NaN	NaN
493.06	478.44	467.36	453.59	455.91	459.68	457.89	453.75	470.68	468.79	468.13	470.49	468.25	466.31	472	464.44
682.86	620.75	656.97	606.11	624.55	628.75	617.27	612.62	634.32	643.9	620.99	626.77	612.66	624.09	605.62	615.83
467.67	415.1	406.96	348.63	370.93	356.47	356.63	320.41	378.17	359.22	368.18	342.07	381.31	389.65	368.66	375.33
661.67	622.6	644.84	619.31	617.21	617.47	627.96	626.7	633.99	633.24	637.14	643.72	607.81	611.8	618.87	621.77
422.01	433.99	373.86	385.84	426.71	438.7	387.04	394.82	406.71	418.69	372.43	393.29	479.07	491.05	450.41	462.39
768.2	769.1	779.86	780.33	799.8	798.48	810.09	786.94	787.76	795.36	798.35	803.87	851.85	789.37	863.12	792.4
512.55	505.08	467.47	456.93	467.02	461.69	469.9	440.58	464.76	461.09	472.64	458.03	473.69	485.67	474.88	486.86
481.6	431.05	477.2	421.97	460.96	471.06	443.66	450.01	446.72	457.19	440.32	450.33	449.44	460.29	431.72	441.92
479.48	428.75	428.73	419.35	414.76	417.34	420.5	416.31	431.2	432.47	428.29	434.16	406.8	416.03	413.42	420.32
540.33	539.27	519.14	513.91	517.98	521.65	515.19	508.22	527.49	529.53	531.01	524.02	524.92	536.9	522.85	534.83
806.97	818.7	817.25	825.82	838.22	842.42	841.09	843.39	833.48	845.46	840.77	851.7	930.15	830.99	937.24	832.87
658.66	618.15	669.45	625.28	629.96	631.63	632.43	628.98	636.62	644.99	643.65	648.69	618.56	628.36	620.8	628.81
618.09	569.27	620.8	563.76	587.37	588.79	586.53	583.05	588.41	586.38	583.4	585.01	576.54	585.84	575.56	583.79
NaN	NaN	NaN	NaN	NaN	NaN	NaN	NaN	NaN	NaN	NaN	NaN	NaN	NaN	NaN	NaN
472.22	425.8	460.73	404.24	419.41	417.49	411.14	398.79	423.24	425.56	423.97	412.87	430.51	441.79	422.49	432.17
727.08	734.89	726.88	729.47	763.72	771.37	754.53	759.53	750.2	761.83	747.62	759.43	777.99	759.68	770.52	747.93
531.22	519.88	541.97	527.22	535.07	531.24	533.84	519.27	536.33	517.87	528.36	533.64	546.26	556.93	541.74	550.91
341.86	338.93	329.65	324.81	314.93	314.22	315.99	314.24	339.14	326.26	343.31	329.4	355.66	367.64	355.55	367.54
541.84	513.21	486.41	474.2	498.18	497.7	490.62	485.82	509.6	507.76	492.16	500.92	490.91	500.13	483.95	489.94
400.31	369.85	393.38	349.86	387.72	382.67	370.42	352.82	386.2	398.18	366.83	361.22	390.97	401.17	382.75	392.16
582.57	549.43	487.05	444.22	481.62	474.03	455.37	443.62	487.72	479.64	463.4	457.78	482.58	494.56	457.93	469.91
NaN	NaN	NaN	NaN	NaN	NaN	NaN	NaN	NaN	NaN	NaN	NaN	NaN	NaN	NaN	NaN
490.21	470.17	401.29	381.18	397.74	401.7	374.74	367.28	397.83	396.59	394.5	381.83	427.43	439.41	413.83	425.81
464.65	475.98	460.05	468.62	485.71	490.42	483.77	476.48	484.53	493.5	486.8	484.81	491.55	503.53	488.32	500.2
679.04	594.98	566.03	551	604.38	607.33	588.9	580.35	606.13	616.86	570.97	580.95	641.2	596.82	622.21	572.33
661.02	522.85	574.12	508.28	537.46	540.88	540.61	527.78	537.73	543.64	527.24	538.24	550.29	529.18	550.32	522.67
713.7	688.72	704.56	663.57	697.57	689.24	698.19	667.78	699.98	688.55	687.68	681.17	694.62	689.58	696.24	683.89
398.03	395.77	376.01	363.47	355.25	352.26	355.66	344.2	369.4	361.57	383.17	358.41	387.43	399.39	391.24	403.09
NaN	NaN	NaN	NaN	NaN	NaN	NaN	NaN	NaN	NaN	NaN	NaN	NaN	NaN	NaN	NaN
716.37	728.29	720.46	730.13	733.89	745.86	740.4	747.95	736.1	746.83	745.35	757.36	735.37	734.95	742.27	737.8
544.92	534.24	552.69	538.16	543.72	546.27	546.61	536.02	550.08	562.06	556.04	553.12	537.59	549.58	539.97	551.93
581.44	567.87	593.42	578.94	574.11	582.76	585.14	592.63	586.05	588.63	597.77	605.5	573.88	585.86	583.47	595.45
626.27	610.04	561.28	552.89	588.86	597.96	565.73	573.86	601.33	614.33	568.33	582.41	589.8	587.49	569.31	566.04
597.92	551.36	560.55	554.75	551.01	550.19	560.63	559.44	560.43	571.89	565.92	577.23	550.4	542.47	559.58	552.22
NaN	NaN	NaN	NaN	NaN	NaN	NaN	NaN	NaN	NaN	NaN	NaN	NaN	NaN	NaN	NaN
NaN	NaN	NaN	NaN	NaN	NaN	NaN	NaN	NaN	NaN	NaN	NaN	NaN	NaN	NaN	NaN
626.17	583.84	638.15	592.66	608.62	597.09	608.52	596.39	602.1	607.01	611.7	613.29	597.15	606.2	597.53	605.1
619.26	586.96	533.39	501.44	545.8	553.55	528.42	514.08	552.34	557.66	523.36	524.48	551.71	556.37	535.87	534.21
277.71	232.67	289.69	244.65	419.51	424.23	431.43	436.21	251	213.7	247.76	245.72	411.28	422.89	423.26	434.87
NaN	NaN	NaN	NaN	NaN	NaN	NaN	NaN	NaN	NaN	NaN	NaN	NaN	NaN	NaN	NaN
465.04	451.81	452.83	445.31	465.41	464.36	463.84	459.72	468.2	479.33	463.67	474.7	458.84	464.05	457.65	461.11
844.82	862.42	854.17	861.22	901.49	868.07	913.47	880.06	867.32	879.26	878.92	896.84	1072.4	867.6	1084.4	879.59
384.04	393.82	372.74	381.91	356.9	348.63	361.2	344.11	362.78	360.6	356.77	355.1	429.62	441.61	433.61	445.6
583.91	505.25	568.15	480.83	527.07	498.47	519.75	492.7	526.73	535.21	503.85	502.56	535.71	515.22	532.2	505.89
501.53	484.97	439.1	408.87	485.46	487.74	432.93	422.04	478.51	472.77	427.94	427.02	504.09	515.93	460.64	472.35
NaN	NaN	NaN	NaN	NaN	NaN	NaN	NaN	NaN	NaN	NaN	NaN	NaN	NaN	NaN	NaN
372.17	346.43	356.3	331.74	325.14	327.89	330.7	330.8	340.65	341.56	349.36	349.69	337.49	349.48	344.65	356.63
724.79	627.79	654.07	624.93	639.06	642.39	642.65	638.9	642.58	648.23	640.51	652.89	654.9	630.93	660.36	629.33
570.53	545.68	543.12	513.15	538.69	522.05	534.85	497.11	551.48	563.46	531.5	515.38	536.17	531.93	532.99	525.98
NaN	NaN	NaN	NaN	NaN	NaN	NaN	NaN	NaN	NaN	NaN	NaN	NaN	NaN	NaN	NaN
667.39	656.75	645.72	614.72	689.5	694.18	657.78	659.68	661.26	656.65	632.01	644.6	680.18	685.29	647.16	652.69
NaN	NaN	NaN	NaN	NaN	NaN	NaN	NaN	NaN	NaN	NaN	NaN	NaN	NaN	NaN	NaN
472.94	451.11	455.24	429.24	466.59	477.77	448.57	456.19	462.61	464.78	447.69	454.09	462.96	474.95	447.58	459.57
NaN	NaN	NaN	NaN	NaN	NaN	NaN	NaN	NaN	NaN	NaN	NaN	NaN	NaN	NaN	NaN
437.13	448.79	447.2	458.59	434.98	446.5	439.24	448.33	446.36	454.79	450.02	463.96	477.62	489.6	479.33	491.31
757.41	701.36	713.98	672.64	706.6	701.02	699.35	681.43	719.36	710.41	693.91	698.45	710.03	696.98	705.66	682.48
309.43	315.95	280.39	285.65	300.74	311.8	283.56	291.06	327.95	315.59	300.05	306.35	306.03	318.01	295.99	307.98
NaN	NaN	NaN	NaN	NaN	NaN	NaN	NaN	NaN	NaN	NaN	NaN	NaN	NaN	NaN	NaN
556.34	534.03	400.43	359.24	405.23	407.17	360.17	345.15	389.66	383.49	373.99	355.64	431.13	443.11	396.44	405.94
NaN	NaN	NaN	NaN	NaN	NaN	NaN	NaN	NaN	NaN	NaN	NaN	NaN	NaN	NaN	NaN
462.62	462.81	432.99	416.15	445.62	452.82	409.86	407.03	459.62	465.31	427.69	422.69	483.39	495.38	451.63	463.61
NaN	NaN	NaN	NaN	NaN	NaN	NaN	NaN	NaN	NaN	NaN	NaN	NaN	NaN	NaN	NaN
524.69	484.41	435.78	384.23	367.14	348.48	366.89	330.27	368.17	354.96	378.22	345.32	432.02	440.38	430.97	435.58
NaN	NaN	NaN	NaN	NaN	NaN	NaN	NaN	NaN	NaN	NaN	NaN	NaN	NaN	NaN	NaN
437.3	433.36	411.54	404.74	410.99	417.95	398.68	401.86	423.05	427.24	417.02	414.65	456.58	468.56	442.9	454.89
NaN	NaN	NaN	NaN	NaN	NaN	NaN	NaN	NaN	NaN	NaN	NaN	NaN	NaN	NaN	NaN
675.96	646.97	668.52	633.93	657.49	660.59	654.29	646.96	659.44	668.54	651.64	659.98	646.66	654.15	643.75	647.39
703.22	643.82	669.29	648.61	657.45	651.6	664.25	651.33	660.15	671.93	665.97	674.6	659.83	647.71	666.23	653.12
NaN	NaN	NaN	NaN	NaN	NaN	NaN	NaN	NaN	NaN	NaN	NaN	NaN	NaN	NaN	NaN
537.18	541.62	520.46	510.75	547.86	548.22	531.89	519.63	535.64	542.12	519.63	521.73	548.41	560.21	535.01	546.12
740.97	726.11	752.95	738.1	736.79	742.06	746.18	753.31	741.62	752.54	753.44	766.08	758.05	731.21	767.31	741.63
450.11	462.09	437.25	448.99	471.23	482.04	450.12	461.35	471.05	482.59	459.7	469.72	507.92	519.91	484.88	496.86
732.01	599.04	570.97	555.82	608.9	615.8	586.68	585.41	609.03	610.42	573.62	585.78	617.94	604.15	589.17	575.83
629.38	586.38	543.27	499.37	501.63	502.68	497.8	494.37	513.48	513.67	516.88	513.33	500.11	508.26	497.23	503.66
368.75	348.28	346.08	326.31	350.3	322	344.17	295.64	366.99	346.55	345.18	313.01	369.92	381.69	364.16	375.4
705.13	533.2	633.34	512.71	542.79	544.84	538.76	526.57	536.85	547.94	528.53	540.96	569.79	533.29	566.27	521.55
353.05	328.29	364.94	339.75	352.62	332.57	356.39	340.79	346.93	344.08	358.49	358.56	365.53	377.11	376.96	388.54
656.51	613.48	664.79	621.22	621.31	625.79	630.68	634.2	631.5	621.45	639.68	640.07	611.81	623.76	621.23	633.19
542.49	507.56	453.8	412.26	467.63	465.54	434.12	405.99	467.03	460.58	431.82	416.45	476.25	488.12	445.13	456.04
490.19	480.5	498.95	487.4	478.49	485.38	482.08	488.19	487.7	495.03	497.41	511.76	473.94	485.14	477.57	488.87
591.39	597.39	531.18	526.07	607.89	617.52	558.02	563.9	602.46	606.75	545.16	553.5	598.92	610.78	552.06	563.98
516.73	488.44	528.25	496.56	484.98	470.32	494.24	475.32	501.36	485.69	510.71	490.68	513.26	525.24	520.33	532.31
NaN	NaN	NaN	NaN	NaN	NaN	NaN	NaN	NaN	NaN	NaN	NaN	NaN	NaN	NaN	NaN
551.71	512.53	544.4	497.34	527.53	500.64	529.97	482.1	532.85	514.18	519.22	499.75	520.02	525.59	521.89	522.74
585.43	560.99	572.6	539.63	571.74	565.59	561.02	545.07	579.61	590.95	560.19	558.11	564.45	574.1	553.63	560.88
618.35	581.27	572.72	547.22	576.07	580.7	558.98	550.36	589.3	590.92	566.3	568.46	565.1	576.1	548.32	556.03
527.08	520.88	503.98	486.37	537.67	528.18	507.53	487.32	539.7	542.2	505.51	502.26	546.5	557.88	514.79	525.47
579.39	498.49	567.15	484.82	510.84	511.88	509.47	503.38	512.71	507.34	503.58	511.14	501.15	507.95	500.38	502.9
545.59	525.32	523.5	487.86	518.98	516.65	502.2	486.29	534.37	529.01	506.29	503.81	513.14	524.42	499.3	508.64
498.58	491.95	510.55	502.54	493.07	482.06	502.93	489.34	510.41	495.99	517.12	509.58	504.65	516.63	514.21	526.2
343.12	315.82	343.44	303.21	347.54	348.06	332.25	322.53	337.24	329.64	319.94	331.5	341.83	349.8	329.38	334.33
488.82	487.39	435.7	424.92	429.37	435.9	423.12	425.06	437.1	441.95	442.3	439.95	448.57	460.55	438.53	450.2
684.46	509.56	510.42	482.18	544.26	520.62	526.75	493.93	528.12	538	502.77	506.12	556.42	527.41	539.42	505.45
804.18	665.56	703.66	672.92	700.39	689.76	709.09	689.57	687.49	690.95	695.18	702.31	766.71	682.75	777.77	684.82
525.05	455.7	471.8	449.97	498.43	504.3	475.16	472.45	468.01	474.81	465.49	478.62	498.54	492.69	477.68	464.76
452.47	435.17	460.83	433.48	432.08	410.1	440.31	414.62	452.38	465.12	447.32	430.71	465.47	475.87	472.89	481.68
467.96	453.91	430.44	405.33	451.45	459.5	419.32	424.38	454.48	461.17	423.71	428.87	448.12	460.08	420.78	432.65
612.07	596.94	572.36	564.78	585.29	591.77	574.47	574.88	599.45	605.42	580.78	587.89	585.61	589.37	576.56	576.7
NaN	NaN	NaN	NaN	NaN	NaN	NaN	NaN	NaN	NaN	NaN	NaN	NaN	NaN	NaN	NaN
725.63	549.24	506.24	493.03	558.49	565.34	522.22	524.38	551.86	557.14	511.57	522.23	554.5	555.16	515.57	517.56
577.52	526.23	544.51	519.53	528.57	517.48	537.86	518.06	542.12	530.72	540.01	536.18	522.4	518.79	531.76	526.39
765.54	762.3	774.76	767.35	786.14	793.95	784.97	789.89	779.87	786.23	785.21	793.28	843.07	782.78	842.77	779.11
724.53	637.09	633.89	602.1	650.28	646.91	643.54	616.81	655.21	653.21	627.08	629.27	676.34	637.5	672.83	620.39
645.61	614.88	628.79	591.74	612.53	612.11	606.82	584.02	631.14	624.76	612.99	601.72	605.25	616.36	599.83	608.98
689.91	613.18	642.54	577.35	640.08	623.27	615.99	591.08	634.75	642.09	601	602.22	630.84	635.46	608.62	608.7
605.76	599.37	587.11	567.94	612.4	615.34	590.39	583.25	616.57	625.67	588.19	592.34	603.58	615.01	581.21	592.11
720.06	712.1	724.6	713.57	724.07	727.51	729.85	721.35	728.95	740.48	733.64	739.07	735.47	720.1	744.63	720.02
592.08	580.47	548.22	534.88	571.4	580.47	547.15	551.21	586.04	594.01	553.35	564.66	561.79	572.93	539.49	548.86
682.25	688.86	693.1	700.11	751.93	763.89	750.8	762.77	706.35	718.51	717.22	728.97	793.87	761.58	783.33	755.93
565.57	463.66	496.59	440.65	486.28	460.71	482.17	427.14	484.35	457.85	463.87	446.47	491.21	475.25	489.13	465.9
607.13	588.05	523.02	484.89	546.09	553.43	497.82	490.72	555.45	558.46	503.67	501.44	549.64	560.1	512.25	519.26
692.93	636.4	602.63	576.92	603.14	604.66	594.59	579.84	612.77	612.27	595.05	597.46	595.94	600.96	587.5	587.78
511.96	518.62	433.52	414.57	517.62	522.47	450.01	444.9	528.08	532.39	431.19	429.57	520.5	532.48	468.08	479.83
528.84	495.56	508.66	467.98	498.7	495.67	482.25	471.54	510.54	505.09	486.79	485.63	493.22	505.17	475.73	486.56
535.99	532.12	537.8	520.73	521.52	533.39	525.74	533.33	532.38	543.34	531.85	542.33	539.95	551.94	540.3	552.28
NaN	NaN	NaN	NaN	NaN	NaN	NaN	NaN	NaN	NaN	NaN	NaN	NaN	NaN	NaN	NaN
477.22	462.56	426.65	417.9	451.5	463.46	422.11	433.19	455.48	467.03	435.43	446.71	444.99	456.98	423.22	435.2
629.2	524.34	568.04	517.79	542.88	534.31	539.89	528.04	542.57	540.04	537.17	543.83	531.63	537.38	529.44	531.5
639.7	582.86	632.13	591.01	596.84	595.95	605.63	603.97	603.08	608.35	611.55	618.74	589.78	594.35	599.67	602.44
NaN	NaN	NaN	NaN	NaN	NaN	NaN	NaN	NaN	NaN	NaN	NaN	NaN	NaN	NaN	NaN
471.59	466.66	476.8	466.18	457.05	452.94	459.29	442.92	485.11	496.61	477.02	457.74	480.04	492.02	485.48	497.47
418.37	430.29	410.78	420.37	415.11	426.79	411.27	421.64	441.65	460.24	427.86	436.99	452.27	464.25	451.94	463.92
NaN	NaN	NaN	NaN	NaN	NaN	NaN	NaN	NaN	NaN	NaN	NaN	NaN	NaN	NaN	NaN
NaN	NaN	NaN	NaN	NaN	NaN	NaN	NaN	NaN	NaN	NaN	NaN	NaN	NaN	NaN	NaN
566.18	518.29	578.16	525.34	562.95	557.01	562.48	544.73	538.64	530.11	546.9	539.93	554.84	563.41	554.4	562.43
565.19	526.3	519.92	515.76	521.45	521.97	520.44	521.15	535.19	534.62	531.39	533.5	520.7	524.82	521.11	522.45
473.19	449.3	422.19	386.19	419.04	425.44	397.81	393.28	423.52	425.58	404.16	407.17	432.7	443.93	411.76	421.07
645.5	618.77	647.86	621.66	631.88	606.94	643.66	603.43	635.71	639.56	642.47	624.39	622.62	626.66	634.48	637.63
NaN	NaN	NaN	NaN	NaN	NaN	NaN	NaN	NaN	NaN	NaN	NaN	NaN	NaN	NaN	NaN
NaN	NaN	NaN	NaN	NaN	NaN	NaN	NaN	NaN	NaN	NaN	NaN	NaN	NaN	NaN	NaN
662.88	671.58	668.89	674.1	685.55	694.07	688.91	685.04	679.89	689.47	691.52	698.4	678.28	684.06	681.69	684.09
709.42	558.13	590.21	512.38	580.91	551.11	570.6	517.12	577.44	587.14	535.1	533.41	573.71	562.59	566.04	542.11
837.27	842.93	848.98	855.23	850.86	848.09	861.4	857.46	855.25	865.92	865.49	876.45	965.33	837.54	976.74	847.18
610.1	580.9	565.68	537.9	598.47	608.48	570.04	567.99	593.34	601.56	560.9	565.84	597	599.49	573.98	571.78
NaN	NaN	NaN	NaN	NaN	NaN	NaN	NaN	NaN	NaN	NaN	NaN	NaN	NaN	NaN	NaN
551.42	535.82	498.36	479.03	522.44	527.08	492.27	479.91	533.46	535.68	497.89	496.29	517.5	529.49	489.31	501.29
542.89	508.5	517.05	480.5	516.94	506.46	510.52	495.75	515.37	527.08	493.44	507.3	521.64	531.36	514.26	521.04
708.1	687.45	681.06	676.76	694.81	704.44	689.17	692.12	692.47	699.44	687.17	706.72	689.63	696.14	686.78	688.12
433.71	378.47	430.46	365.07	405.15	376.24	396.9	355	397.1	364.46	384.52	371.65	396.84	404.39	388.14	392.43
625.99	586.2	551.59	508.26	568.69	574.01	539.95	526.89	581.86	583.82	527.41	534.12	557.95	565.46	528.44	531.76
509.48	505.88	460.91	448.9	468.8	463.61	441.3	424.34	485.12	464.02	455.92	441.08	498.86	510.84	474.47	486.45
672.56	623.52	660.6	603.38	636.51	644.07	615.17	623.32	634.45	642.57	619.22	632.97	625.15	634.97	603.25	614.59
579.26	506.58	570.2	501.33	532.07	509.31	531.86	499.99	524.03	534.21	520.59	516.7	524.99	532.44	524.61	530.8
NaN	NaN	NaN	NaN	NaN	NaN	NaN	NaN	NaN	NaN	NaN	NaN	NaN	NaN	NaN	NaN
644.77	585.12	621.01	570.07	602.28	596.97	600.75	588.68	604.2	601.1	589.72	595.49	591.55	596.42	590.73	591.31
