# Supplementary material for: Value-free random exploration is linked to impulsivity
Source: Nat Commun. 2022 Aug 4;13:4542. doi: 10.1038/s41467-022-31918-9 (PMC9352791; doi:10.1038/s41467-022-31918-9)
Supplement: Supplementary file 4 — Source Data [file 41467_2022_31918_MOESM4_ESM.zip › SourceDataCSV/FigS4/score_block1.csv]

1	6.46	5.86	6.2333
3	5.96	5.76	6.2167
4	5.62	6.06	5.8567
6	6.02	5.58	6.2067
8	5.78	5.66	5.9067
9	5.44	5.58	6.0067
10	5.56	5.68	5.8
11	6.12	5.82	5.9867
12	5.6	5.16	5.6733
13	5.94	5.56	6.0267
14	5.46	5.8	6.44
15	5.94	5.58	6.2533
16	6.02	6	6.2333
17	5.94	5.66	6.1333
20	4.74	4.52	4.6967
21	5.66	5.6	6
23	5.98	5.88	6.1733
31	5.96	5.46	5.8767
35	5.38	5.58	5.6733
38	5.94	5.88	6.0533
39	5.62	5.5	5.7633
40	5.76	5.48	5.6967
41	5.8	5.8	5.88
43	5.28	5.24	5.5933
44	6.1	6.26	6.3
46	5.98	6.1	6.3367
49	5.48	5.74	5.8567
50	5.68	5.84	6.35
53	6.36	6.32	6.6133
56	5.34	5.08	5.63
57	5.84	5.9	5.9967
63	6.06	5.92	6.33
64	5.86	5.78	5.8333
65	5.96	5.44	5.7667
66	5.64	6.02	6.1633
67	6.16	5.76	6.0833
68	5.96	6	6.1633
69	5.28	5.14	5.2367
71	5.92	5.74	6
72	5.32	6.06	6.4733
73	6.18	6.02	6.4667
74	5.86	5.62	6.0467
75	5.6	6.02	6.1033
76	5.66	5.7	5.8733
77	5.18	5.42	5.53
78	5.9	5.84	6.09
79	6.06	5.82	6.2333
80	5.94	5.68	5.88
81	6.36	6.3	6.73
83	5.78	6.04	6.1367
84	5.64	5.4	6.2
85	5.3	4.98	5.53
86	6.18	5.9	6.1167
87	5.76	5.4	6.05
89	6.08	5.44	5.9667
90	5.86	6.28	6.3667
91	5.92	6.12	6.3567
93	5.68	5.72	5.8067
94	5.78	5.92	6.0767
95	5.8	5.18	5.92
97	6.28	5.88	5.9467
99	5.62	5.2	5.37
100	5.7	5.6	5.9733
101	5.76	5.82	6.0333
103	5.82	5.66	6.16
105	5.74	5.64	5.9967
106	5.58	5.48	5.8133
107	5.54	5.4	5.6833
108	6	6.02	6.2967
109	6.4	6.08	6.11
110	5.94	5.6	5.9867
111	5.66	6.24	6.3167
112	5.92	5.9	5.96
113	5.92	6.2	6.6233
114	5.6	6.02	5.96
115	5.88	5.78	6.2567
116	5.9	5.94	6.22
117	5.86	5.8	5.8433
118	5.78	5.78	5.9867
119	6.42	5.9	6.28
120	6.12	5.84	6.2133
121	6.02	5.72	6.0267
122	5.4	5.92	6.2333
123	6.38	5.92	6.3167
125	5.46	5.5	5.67
127	6.28	6.04	6.0967
128	5.48	5.98	5.9933
129	5.94	5.28	5.8667
130	5.94	5.62	6.0833
131	5.88	5.98	6.23
132	5.92	5.84	6.1367
133	6.06	6.16	6.3
134	5.96	5.76	5.9367
135	5.94	5.4	5.7967
136	5.96	5.62	6.1033
137	5.94	5.82	6.05
138	5.98	6.06	6.4133
139	5.62	5.52	6.16
141	5.84	5.76	6.0833
142	5.9	5.64	6.0067
143	6.08	6.32	6.6
144	5.8	5.5	5.5967
145	5.78	5.68	6.01
147	5.42	5.66	6.0133
148	6.5	6.14	6.2733
149	6.02	5.48	5.86
150	5.7	5.84	6.0567
152	5.98	5.7	5.87
153	5.78	5.8	5.8067
154	6.12	5.9	6.3167
155	5.84	5.7	6.0867
156	5.74	5.74	6.0833
157	5.68	5.98	6.0533
158	6.24	5.78	6.0167
159	5.92	5.66	5.79
160	5.96	5.88	5.89
161	5.62	5.82	6.0667
162	6.08	5.78	6.2567
163	5.36	5.76	6.0033
164	5.7	6.08	6.1567
165	4.88	4.96	5.3933
166	6.36	5.84	6.1667
167	5.9	5.84	6.1767
168	6	5.88	5.9467
170	5.02	5.34	5.3067
171	5.42	5.82	5.8967
172	6.16	6.18	6.22
175	5.78	5.6	5.7267
176	5.82	5.34	5.5567
177	5.8	6.16	6.1
178	6.3	5.74	6.0933
179	6.44	5.78	5.81
180	6.1	5.66	6.03
184	5.6	5.84	6.0533
185	6.42	6.56	6.6067
186	5.78	5.8	6.1367
187	5.92	5.62	5.73
188	6.06	5.34	5.5267
189	6.36	5.72	5.98
190	5.64	5.82	5.9
191	5.7	5.7	6.2867
192	5.98	5.62	5.9033
193	5.98	5.9	6.16
194	5.46	5.34	5.6967
195	5.84	5.86	6.02
196	5.8	5.82	6.09
197	5.48	5.66	6.18
198	5.44	5.18	5.2267
201	5.98	6.52	6.7333
202	5.62	5.54	5.7733
204	5.84	5.78	5.96
205	5.88	5.58	5.82
206	6	5.44	5.8967
208	5.84	5.74	6.1033
212	5.98	5.32	5.43
213	5.94	5.68	6.04
214	6.24	5.5	5.7467
215	5.8	5.62	6.1733
216	6.02	5.54	5.8167
217	5.8	5.84	6.1433
220	5.74	5.54	6.0133
223	6.04	5.84	5.8867
224	5.76	5.86	6.18
225	5.54	5.54	5.6133
226	5.76	6.12	6.4367
227	6.18	5.64	5.9333
229	5.48	5.42	5.4767
230	5.62	5.72	5.9533
231	5.78	5.74	5.9533
232	5.84	5.78	6
233	6.46	5.94	6.1633
234	6.12	5.7	5.7267
236	5.98	5.8	5.8867
237	5.52	5.98	5.96
238	6	5.7	6.0033
239	5.12	5.46	5.8867
240	5.92	5.76	6.0967
242	5.44	5.64	5.77
243	5.74	5.36	5.5767
244	5.84	5.64	5.98
245	5.6	6	6.2267
246	5.8	6.36	6.4233
247	5.82	5.8	6.1033
248	6.06	5.52	5.8167
249	6.26	6.22	6.23
251	5.88	6.24	6.5033
252	5.68	5.92	6.0733
253	5.88	5.62	5.8167
255	5.76	5.76	5.97
256	6.1	5.66	5.9533
259	5.48	5.42	5.7667
260	6.36	5.96	6.1767
261	5.84	5.84	6.0433
262	5.56	5.2	5.9033
263	6	5.78	5.9067
264	5.7	5.64	5.7233
265	6.04	5.58	5.72
268	5.66	5.52	6.16
269	6.34	5.7	6.1333
270	5.9	5.7	5.9667
272	5.86	5.82	5.9167
273	5.94	5.84	6.1733
274	6.06	5.84	6.3233
276	5.62	5.6	5.82
277	6.16	5.66	6.0367
278	5.2	5.18	5.44
279	5.86	5.84	5.8933
280	6	5.54	5.6067
281	5.98	5.92	5.89
282	5.34	5.46	6.05
283	5	6	6.31
284	5.84	5.6	5.77
285	5.3	5.4	5.5467
286	5.98	5.38	5.9767
287	6.24	5.78	5.9267
288	5.54	5.72	6.15
289	5.48	5.58	6.0733
290	5.58	5.16	5.7833
291	5.98	5.84	6.0233
292	5.86	5.88	6.17
293	5.74	5.66	6.09
294	5.54	5.94	6.2333
295	6.18	5.62	5.8533
296	5.48	5.62	5.9133
297	6.1	5.58	6.0033
298	5.88	6.14	6.5167
299	5.6	5.44	5.7567
300	5.5	5.8	6.1733
301	5.66	5.32	5.25
302	5.62	5.72	6.0433
303	6.1	5.8	6.12
304	5.8	5.98	6.3067
305	5.92	5.42	6
306	5.44	5.48	5.6467
307	5.84	5.7	5.73
308	5.78	5.8	5.8933
309	6.16	6.32	6.3333
310	5.94	6	6
311	5.78	5.96	5.8733
312	5.34	5.4	5.6467
313	5.32	5.42	5.5533
314	5.7	6.04	6.4367
315	6.06	6.06	6.1767
316	5.6	5.62	5.7433
318	5.86	5.68	5.8
319	6	5.62	6.1033
320	6.2	6.26	6.8567
321	6.04	5.74	6.1233
322	6.02	5.94	6.0867
324	5.62	6.14	6.6133
325	5.6	5.94	6.1433
326	6.44	5.68	5.7633
327	5.68	6.06	6.1
328	5.8	5.7	5.9567
329	6.24	5.88	6.3933
330	6.04	5.32	6.1133
331	5.84	5.74	5.7
333	5.94	5.66	6.3733
334	5.94	5.94	6.07
335	5.94	5.82	5.6733
336	5.96	5.62	6.0467
337	5.58	5.64	6.1467
338	5.74	5.34	5.7867
339	5.4	5.62	5.98
340	5.92	5.96	6.1133
341	6	5.9	6.0233
342	6.26	6.02	6.1733
343	5.46	5.62	5.7867
344	5.9	5.52	6.0833
345	5.82	5.84	6.0067
346	5.54	5.88	6.0367
347	5.5	5.52	5.8067
348	5.74	6.02	6.3067
349	5.76	5.34	5.3633
350	6.76	5.98	6.2967
351	5.88	6.22	6.1033
353	6.24	6.12	6.7367
354	6.04	5.46	5.8933
355	5.76	5.7	6.1633
357	5.94	5.7	6.1667
358	5.82	5.44	5.7167
359	5.28	5.42	5.9667
360	5.62	5.5	5.9067
362	5.52	5.38	5.2167
363	5.86	6	6.58
364	6.36	5.84	6.0133
365	6.18	5.78	6.2233
366	6.02	5.44	5.7867
368	5.14	5.36	5.47
370	6.02	5.66	5.8633
371	6	5.64	5.8233
372	5.82	5.84	6.3767
373	6.22	6.22	6.4967
374	6.02	6.18	6.5167
375	6.2	5.54	6.0733
376	5.82	5.88	6.2
377	6.18	5.56	5.8367
378	5.72	5.8	6.12
380	5.78	5.68	5.8933
381	5.86	6.06	5.98
382	5.94	5.66	6.0533
383	5.54	5.98	6.2233
384	5.84	5.88	6.0967
385	6.04	5.32	5.57
386	5.8	5.8	5.8867
387	6.14	5.84	6.1133
388	5.86	6.12	6.1833
389	5.52	6.12	6.36
390	5.66	5.68	6.02
391	5.54	5.44	5.7733
392	6.46	6.16	6.27
393	5.92	5.88	6.0667
394	5.34	5.18	5.66
396	6.14	5.82	6.1233
397	5.78	5.82	6.2533
399	5.68	5.82	5.9433
400	5.48	5.5	5.6167
402	5.98	6.14	6.2467
403	5.88	6.02	6.2167
405	6.04	5.68	6.2133
406	6.02	6.14	6.56
407	5.84	5.68	5.9433
408	6.02	5.7	6.03
409	5.68	5.86	5.9233
410	6.78	6.24	6.3367
412	6.1	6.24	6.3867
414	5.44	5.74	5.84
416	6.26	6.14	6.3033
418	5.94	6.14	6.3833
419	5.58	5.42	5.5933
420	5.7	5.66	5.95
421	5.56	5.76	6.1
422	5.52	5.28	5.6133
423	5.6	5.56	5.6133
424	5.76	5.82	5.8633
425	5.62	5.1	5.7133
426	5.54	5.8	5.46
427	6.1	5.34	5.8533
428	5.9	6.02	6.1067
429	5.52	5.46	5.7933
430	6.24	6.26	6.56
431	5.84	5.58	5.97
432	5.82	5.08	5.4067
433	6.4	6.24	6.49
434	5.78	6.14	6.22
435	6.22	6.36	6.5067
436	6.28	6.02	6.3033
437	6.06	5.84	6.1033
438	6.38	6.06	6.33
439	6.6	5.56	6.16
440	6.02	5.92	6.1767
441	5.94	6.02	6.4333
442	6.02	6.08	6.29
443	5.74	5.84	6.2
444	5.8	5.64	5.9
445	6.54	6.08	6.46
446	5.64	5.94	6.06
447	5.14	5.92	6.0533
448	5.78	5.74	6.2533
449	5.74	5.26	5.7467
450	5.72	6.04	6.18
451	5.6	5.74	5.86
453	5.8	5.88	6.0767
454	6.02	5.76	6.2
455	5.54	5.86	6.0667
457	6.2	5.62	6.1733
458	5.4	5.8	5.9367
459	5.88	5.5	5.91
460	5.76	5.82	6.2333
462	5.22	5.66	5.9133
463	5.56	6.2	6.1933
464	5.64	5.7	5.8267
465	6.48	6.2	6.7433
466	5.52	5.42	5.59
467	5.7	5.98	6.4433
468	5.72	5.5	5.8367
469	6.02	5.78	6.03
470	6	5.98	6.2
471	5.32	5.32	5.52
472	6.34	6.14	6.16
473	6.32	6.54	6.89
474	5.78	5.18	5.74
475	6.12	5.7	6.1967
476	5.86	5.62	5.9933
477	6.32	5.92	6.1533
478	6.02	5.62	5.9867
479	5.74	5.88	5.7967
480	6.14	5.7	6.2967
481	5.88	6.02	6.0267
482	5.8	5.66	5.8467
483	5.82	5.74	6.0967
484	6.12	6.04	6.16
485	5.72	5.52	5.8033
486	5.92	5.52	5.84
487	5.72	5.48	6.05
488	5.66	5.58	6.2467
489	6.04	5.76	6.06
490	5.52	4.72	5.3733
492	5.66	5.72	6.1733
493	5.78	5.5	5.62
495	5.94	5.62	6.18
496	6.14	5.88	6.5633
497	6.34	5.78	6.24
498	5.88	5.94	6.1733
499	5.58	5.48	5.84
500	5.96	5.76	6.0067
501	4.6	5.24	5.8033
504	6.04	5.84	5.9533
505	5.16	5.16	5.44
506	5.82	5.8	5.94
507	5.7	6.24	6.5867
508	6.06	6.42	6.5533
509	6.24	5.78	5.9267
510	5.92	6	6.22
511	5.72	5.38	5.7367
512	5.68	5.86	6.3533
513	6.02	5.56	5.9167
516	5.98	6.06	6.0567
517	6.06	6.04	6.0967
518	6.04	6.08	6.3467
519	6	5.62	5.7567
520	5.68	5.94	5.9333
521	6.22	6.02	6.06
522	5.5	5.7	6.1033
523	5.62	5.64	5.7333
524	5.86	5.48	5.57
525	5.34	5.06	5.3933
526	5.64	5.52	5.5667
527	6.14	5.72	6.26
528	6.14	5.72	6.26
530	6.1	5.7	5.86
531	5.92	6.12	6.2167
533	5.52	5.64	6.14
534	5.62	5.78	6.15
535	6.38	6.24	6.5867
538	5.68	5.82	5.91
539	5.78	6.12	6.2267
540	5.98	5.6	6.12
542	5.7	6.1	6.3667
543	5.9	6.28	6.59
544	5.62	5.72	5.6233
545	5.74	5.88	5.9933
546	6.1	5.96	6.2133
547	6.2	5.74	6.04
548	5.56	5.42	5.7733
549	6.22	6.04	6.2033
550	5.56	5.72	6.0467
551	6.28	5.96	6.25
552	5.4	6.12	6.1533
553	5.72	5.64	5.85
554	5.16	5.14	5.2533
555	6.56	6.1	6.2733
556	5.58	5.62	5.47
557	5.48	5.42	5.6067
558	5.96	6	6.15
559	6.08	6.16	6.04
560	6.26	5.66	5.8167
561	5.76	5.42	5.9
564	5.9	5.78	5.9767
565	5.48	5.54	5.8567
566	5.72	5.78	5.8633
569	5.92	6.16	6.3767
570	6.02	5.84	6.1867
571	5.84	5.72	5.73
573	5.7	5.5	5.6933
574	6.12	5.6	6.1067
575	5.58	6.02	6.2333
576	6	5.64	5.95
577	5.9	5.78	6.1867
578	6.38	5.76	5.9833
579	5.72	5.54	5.72
580	6.06	6.16	6.26
581	5.92	5.56	5.7633
582	6.46	5.78	5.8333
583	6.38	5.84	6.0833
584	5.66	5.78	5.86
585	4.72	5.56	5.7567
586	5.58	5.24	5.6633
587	5.84	5.88	6.1033
589	5.74	5.82	6.18
590	5.92	5.54	5.58
591	5.76	5.64	5.7567
592	5.56	6.1	6.2167
593	5.76	5.6	5.8867
594	5.94	6.22	6.82
596	5.32	5.58	5.7033
597	5.56	5.5	5.8833
598	5.64	6.42	6.6733
599	5.18	5.64	5.77
602	5.78	6.28	6.57
603	5.3	5.34	5.6267
604	5.88	5.88	6.04
605	5.84	5.88	5.8967
606	5.88	5.5	6.0667
607	5.58	5.98	6.22
610	5.66	5.16	5.3733
611	5.96	5.86	6.2633
612	6.12	6.12	6.83
614	5.8	5.92	5.9233
615	5.44	5.04	5.5067
616	6.22	5.96	6.29
617	5.98	5.72	6.0933
618	5.64	5.76	5.8733
619	5.94	5.88	6.13
620	6	5.86	6.0333
621	5.74	6.04	6.28
622	5.6	5.24	5.6067
623	5.52	6.28	6.34
624	5.74	5.52	5.8433
625	6.04	5.84	6.2333
626	6.28	5.86	6.0333
628	6.32	6.04	6.09
629	6.04	6.22	6.54
630	5.96	5.68	5.9767
631	5.84	5.68	6.1767
632	5.64	5.7	6.11
633	6.16	5.82	5.94
634	5.74	5.54	5.8367
635	5.88	5.96	6.2567
636	5.8	5.78	5.8967
637	5.56	6.02	6.5267
638	5.36	5.78	6.0067
639	6	5.44	5.5767
640	5.98	5.88	6.21
641	6.08	5.52	5.8033
642	5.28	5.42	5.8667
643	5.72	6.2	6.2933
644	6.08	5.78	6.01
645	5.94	5.26	5.57
647	6.04	6.2	6.2133
648	5.96	5.68	5.9733
649	5.64	6.08	6.3
651	5.84	6.42	6.63
653	4.76	5.18	5.52
654	5.78	5.94	6.3367
655	5.9	6.06	6.0633
656	5.98	5.52	5.8367
657	5.26	5.8	6.1567
658	6.04	5.52	5.7233
659	5.86	6.2	6.27
660	4.92	5.1	5.2467
661	5.3	5.38	5.5767
662	6.24	5.4	5.75
663	6	5.88	6.0667
664	6.18	5.68	5.9467
665	5.9	5.84	6.06
666	5.38	5.68	6.0633
667	5.3	5.04	5.5633
668	5.9	5.64	5.8767
669	5.36	5.34	5.89
670	5.44	5.58	5.6633
671	5.6	5.52	6.17
673	6.34	6.36	6.78
674	5.5	5.98	6.1633
675	5.76	6	6.1233
676	5.9	5.24	6.0867
677	6.46	5.84	6.31
678	5.14	5.62	5.7833
681	6.28	6.2	6.47
682	6.28	5.88	6.2467
683	5.98	5.36	5.8767
684	5.24	5.22	5.2667
685	5.58	6.26	6.2733
686	4.7	4.96	5.4133
687	5.56	6.02	6.2
688	6.24	5.44	6.0267
689	6.08	5.66	5.69
690	5.7	5.72	6.0833
691	6.06	5.44	5.8133
692	5.96	6.08	6.1533
693	5.8	5.8	6.05
694	5.26	5.44	5.6067
695	5.92	6.54	6.53
696	6.4	6.24	6.8133
698	6.1	6.38	6.61
699	5.18	4.98	5.5333
700	6.18	5.7	5.82
701	6.34	5.92	6.2867
702	5.92	5.68	5.69
703	5.18	5.88	6.15
704	5.36	5.38	5.7933
706	5.76	5.68	5.9933
707	5.32	5.06	5.3767
708	5.88	6.16	6.1433
709	5.6	5.24	5.54
710	5.94	5.66	5.8967
711	6.54	6.32	6.5967
712	5.62	5.5	6.2
713	5.76	5.8	5.92
715	5.92	5.72	5.7167
716	6.26	6.14	6.4133
717	6.58	6.4	6.5233
718	5.64	5.84	5.8633
719	6.32	5.82	5.9633
720	5.64	5.42	5.5667
721	5.96	6.24	6.6933
723	5.96	5.74	6.0867
724	5.78	6.14	6.1867
726	6.18	6.06	6.2633
727	5.82	6.06	6.2167
728	5.94	6.04	6.2467
729	6.26	5.78	5.9133
730	5.84	5.62	5.9433
731	6	6.32	6.5533
732	5.8	5.28	5.78
733	6.18	5.62	6.1567
734	5.66	6.12	6.4233
735	6.34	5.74	6.2133
736	6	5.64	5.8633
737	5.86	5.62	6.05
738	5.76	5.72	5.95
739	5.62	5.72	5.99
741	5.56	5.68	6.1167
742	5.3	5.4	5.44
743	5.68	5.6	5.8167
744	5.4	6.14	6.1033
745	5.72	5.66	5.8467
746	5.68	5.66	5.78
747	6.1	5.72	5.9167
748	5.5	5.22	5.5133
749	5.94	5.68	5.84
750	5.96	5.78	5.9667
751	5.9	5.8	6.0333
752	5.3	5.56	5.93
753	5.78	5.7	5.8467
754	6.04	6.12	6.19
755	5.82	5.54	5.8233
756	5.86	5.66	5.97
757	5.46	5.48	5.7267
758	5.8	5.98	6.04
760	5.38	5.5	5.85
761	5.74	5.94	5.9067
763	6.08	6.06	6.23
764	6.06	5.88	5.98
765	5.58	5.36	5.7833
766	6.26	5.76	6.06
767	5.92	5.28	5.54
768	5.76	6	6.15
769	6.1	5.8	6.1233
770	5.58	5.88	6.08
771	5.5	5.84	6.1633
772	5.28	5.2	5.4767
773	5.58	5.54	5.61
777	5.84	5.72	6.27
778	5.12	5.78	5.9733
779	5.8	5.44	5.9733
780	5.56	5.66	5.7133
781	5.46	5.86	6.32
782	5.86	5.88	6.19
783	5.8	5.62	5.83
784	6.08	5.58	6.2167
785	6.16	6.08	6.5933
788	5.74	5.78	6.0567
789	5.76	5.7	5.79
790	6.02	5.44	5.8333
791	5.64	5.68	5.9133
792	5.82	5.88	6.2067
