# Supplementary material for: Value-free random exploration is linked to impulsivity
Source: Nat Commun. 2022 Aug 4;13:4542. doi: 10.1038/s41467-022-31918-9 (PMC9352791; doi:10.1038/s41467-022-31918-9)
Supplement: Supplementary file 4 — Source Data [file 41467_2022_31918_MOESM4_ESM.zip › SourceDataCSV/FigS4/per_trial_score_LH_all.csv]

1	7.5	4.3333	8.6667	3.8333	6.6667	4.1667	6.3333	6.6667	3.6667	4.1667	5	4.6667	5	7.1667	7	8.1667	6.8333	4.6667	6.5	2.8333	4.3333	9.3333	9.1667	6	7.3333	6	7	4	6.3333	6.3333	7.5	7	4.6667	3.8333	5.8333	7.6667	5.8333	6	7.5	4.1667	9.3333	6.8333	7.6667	6	5.6667	9	3.6667	7.3333	8
3	4.5	8.8333	5.3333	4.3333	5.1667	6.3333	4	6.5	6.1667	8.1667	5.3333	4.5	7.5	8.3333	4.3333	4	6.8333	7.3333	4.1667	8.1667	6.3333	4	8.6667	5.1667	8	7.8333	5.6667	5.3333	6.3333	5.8333	5.1667	6.6667	8.5	4.1667	4.3333	6.5	4.6667	3.3333	7.8333	5.8333	8.8333	7.3333	9	9	8.8333	6.3333	4.5	5	4.5
4	6.3333	8.6667	7	5.8333	5.5	5.8333	5.8333	7.1667	4.5	5.3333	5	5.6667	5.1667	6.1667	5.3333	5.3333	5.6667	7.3333	4.8333	6.3333	6.5	5	5.6667	7.5	6.6667	5.8333	4.3333	8.5	4.1667	3.5	6.8333	5.1667	7.6667	7.5	5.3333	4.5	2.8333	4.6667	6.6667	8.6667	6.5	5	7.3333	6.8333	4.6667	7.6667	5.1667	5.5	5.3333
6	5.6667	7.3333	6.8333	4.3333	7	5.6667	5.1667	5.3333	6.1667	9	5.3333	7.6667	4.6667	3.6667	8.6667	5.3333	5	3.8333	6.1667	5.6667	6.3333	5	3.6667	5	7.5	5.6667	6.8333	9.3333	9.8333	7.5	6.6667	6.1667	4.5	5.1667	4.5	7	5.5	7.8333	7.1667	6.1667	5.5	7.1667	8.3333	4.8333	2.8333	8.5	8.1667	7.1667	4
8	4.3333	4	4.6667	8.1667	7	3.5	5	6.6667	4	4	5.1667	5	4.8333	8	8	7.1667	6.3333	6.1667	8.5	4.8333	3.5	6.1667	3.3333	6.5	4.8333	7	5.1667	3.8333	6.6667	7.8333	7.5	6.1667	9	5	6.8333	4.1667	5.3333	8.1667	5.8333	7	9.6667	5.1667	5	4.8333	3.1667	7.3333	8.3333	6.8333	6.3333
9	3.6667	5.1667	5	5.6667	5	3.5	8.1667	3.5	6.1667	5.6667	4.8333	7.3333	8.6667	4	10	5	8	4.1667	4.3333	5.8333	6.6667	5.1667	6.3333	8.6667	4	5	3.1667	6.6667	7.8333	6.1667	6.5	6.5	5.3333	4.8333	6	7	9.3333	6.5	6.5	6.1667	7.6667	7.3333	6.8333	4.3333	6.6667	6.6667	5.6667	5	6.3333
10	5.5	3.8333	4.1667	8.1667	2.8333	5.1667	5.6667	9.3333	6.3333	2.8333	4.8333	4	4.3333	7.3333	6.3333	6.5	3.6667	6.1667	4	5	8	7	4	3.6667	7.8333	6.3333	3.3333	5.5	6.8333	5.5	7.5	7.8333	6.5	6.6667	3.1667	9.5	3	7.3333	5.1667	5.8333	8	7.1667	6.6667	8.8333	4.1667	6	4.5	3.3333	7.5
11	6.3333	8.1667	4.8333	4.5	7.6667	6.3333	6	5.8333	3.5	6	3.5	3.5	7.8333	3.1667	9	2.8333	6	5.6667	7.5	6.6667	6.6667	5.6667	3.8333	8.1667	4.3333	6.3333	5.5	3.1667	4	2.1667	8	8.1667	6.5	7.5	6	6.8333	5.6667	5.1667	5.8333	5.6667	5.5	7.5	7.5	5	7.3333	7.1667	3.6667	8.3333	9.6667
12	4.8333	5.3333	4.1667	4.8333	8.6667	7.5	6.8333	4.8333	5	7.6667	4.6667	6.5	5.1667	6	4.5	9.6667	6	7.1667	3.6667	3.5	5.5	7.3333	4.1667	5.3333	4.3333	5.1667	5.5	3.5	6.8333	4.8333	4.3333	3.3333	3.8333	7.5	5	5.6667	6.3333	8.3333	8.6667	5.1667	3.3333	9.3333	4.8333	6.8333	8.5	3.8333	4.1667	5.1667	6.5
13	7.5	6.8333	4.8333	6.6667	6.6667	4.6667	6.3333	7.8333	4	2.8333	7.3333	6.8333	5.5	4.6667	3.5	9	5.6667	5.1667	8	5.1667	5	9.3333	4.8333	3.6667	9.6667	7.1667	6.5	3.8333	6.8333	7.1667	6	4.5	7.5	5.3333	6.1667	3.8333	4	3.6667	7.3333	3.1667	5	8	8	9.1667	7.5	4	3.3333	7.3333	7.1667
14	10	6.8333	4.1667	5.8333	7	4.6667	4.8333	9.1667	8.5	6	7	9.3333	8.6667	5.3333	6.3333	6.6667	5.8333	7.1667	6.5	9	3	5.8333	7.8333	9	7	6.1667	7.6667	9.6667	8	3	8.1667	7.5	9	5.6667	4.6667	5.8333	3.3333	6.8333	10	5.5	5.5	5	9.3333	3.6667	5.8333	2.8333	3.8333	4.1667	6.3333
15	3	5.5	5.8333	6.3333	7	8.3333	7.8333	9.5	7.1667	9.3333	3.8333	5.1667	5.1667	6.3333	4	8.5	7	8.3333	5.6667	7.6667	4	3.3333	4.8333	3.1667	6.8333	9.5	6.1667	5.5	7.1667	6.8333	5.5	3.8333	8.6667	6	5.8333	3.8333	5.3333	9.8333	8.8333	7.6667	6.8333	4.8333	5.8333	7.3333	5.8333	4.6667	3.8333	6.6667	5.8333
16	6.6667	2.6667	5.8333	8	5	3.8333	6	5	5	8.5	5.8333	9.1667	4.8333	4	8	4.3333	6.6667	7	9	8.3333	7.5	6.1667	6.8333	7.8333	4.8333	8.3333	3.5	4.6667	9	7	5	7.1667	7.3333	9.8333	5.8333	8.6667	3.1667	5	9.6667	8.5	5.3333	7	4.1667	5	3.8333	3.3333	5.3333	7.6667	5.6667
17	7	3.8333	8.6667	5.6667	6.6667	4.1667	7	6.6667	4.1667	4.1667	5.1667	4	5	6.8333	7	7.5	6.8333	5.3333	6	3.1667	4.3333	8.3333	6.8333	6	7.8333	5.5	7	3.3333	6	6.8333	7.5	6.6667	4.1667	3.6667	5.8333	7.6667	6.1667	6	6.6667	4.1667	9.3333	6.1667	8	6	5.6667	9	3.3333	7.3333	8
20	8	3.8333	8.8333	3.8333	5.8333	5.1667	3.6667	3.6667	4.5	2.1667	3.1667	3	5.3333	4.1667	3	3.8333	4	3.3333	4.3333	3.1667	7	5.8333	5.5	5.6667	5	6	3.1667	5	5.6667	5.3333	8.1667	5.1667	3.1667	3.5	4.1667	4.6667	5.6667	3.3333	8.8333	3.1667	4.8333	3.1667	6.1667	2.3333	4	3.3333	5.1667	5	6.6667
21	6.5	4.1667	4.3333	4.8333	5	6.8333	6	6.6667	6.8333	3.8333	7	6.3333	8	7.6667	6.1667	6.8333	4.6667	7.3333	9.6667	7.1667	8.5	5.1667	5.8333	4.3333	8.1667	3.8333	6.5	4.5	5.6667	6.1667	5.6667	4.1667	5.3333	4.1667	6.8333	7.1667	5.6667	4.6667	5.5	5.3333	6.1667	4.3333	6	5.8333	7.1667	6.5	7.3333	8.3333	5.8333
23	3.1667	4.3333	9.1667	8	7	7	9.6667	4	8.1667	4.8333	5.1667	6.8333	5	9.5	6	3.6667	7.8333	7	4.6667	5.8333	9.5	3.8333	6.3333	4.5	5.8333	4.5	3.6667	4.1667	6	5.1667	5.1667	7.1667	5.8333	5.1667	8.1667	8.3333	5.5	5.8333	5	7	7.6667	8.6667	6.8333	5.1667	5.1667	4.3333	9.1667	7.6667	6.6667
31	3.6667	5.6667	6.1667	9	5.3333	8	3.5	3.8333	5.5	6.1667	3.6667	3.6667	4.6667	4.3333	7.6667	6.1667	5.8333	4	5.3333	5.3333	5.1667	4.1667	7	3.6667	3.1667	4.5	8	4.3333	6.1667	9.5	8	6.3333	6.6667	7	9.6667	7.1667	6.1667	8.5	6.5	3.5	7.5	9.1667	7.1667	6.5	6.3333	4.5	5.1667	5.3333	4.8333
35	7	6.3333	3.1667	6.6667	7.1667	6.5	7.1667	9.6667	3.1667	5.1667	7.3333	4.8333	3.6667	5.6667	5.8333	6	6.1667	4.3333	5.5	5.1667	5.3333	4.1667	4.5	3.8333	6.1667	6.6667	5.8333	5.6667	3.1667	6.1667	5.6667	4.3333	4.5	6.8333	3.6667	7.8333	5	6.5	6.3333	9	5.8333	4.5	6	6.3333	5	5.5	5	5.3333	5.1667
38	5	5.8333	5.6667	6.5	5.8333	5.5	5.1667	9	4.6667	3.5	6.5	7.8333	5.8333	4.3333	8.6667	4.1667	5.8333	7.6667	6.5	8	5.5	8.1667	4.3333	4	5.8333	5.1667	9.6667	9.1667	3.1667	4.5	6	5	3.8333	6.8333	7.6667	4	4.3333	8.3333	6.5	6.8333	7.1667	4.8333	7.1667	6.8333	3.1667	8.3333	4.1667	7.6667	7.5
39	8.1667	3.6667	5.6667	6	5.1667	5.1667	3.3333	7.5	3	7.3333	5.3333	2.6667	3.3333	7.3333	2.8333	4.6667	6.6667	5	8	6.6667	9.5	5.8333	4.1667	9.5	3.1667	7.8333	5	4.3333	7.1667	6.8333	8.6667	4.8333	8.1667	3.5	7.1667	3.1667	3.6667	5.6667	5.6667	4.5	7.5	5.6667	8	5.6667	6	3.1667	7.8333	8.3333	4.1667
40	3.6667	7.1667	5	4.8333	5.3333	7	5.3333	6.1667	3.1667	3.3333	5	5.1667	7	6.3333	8.8333	3.5	4.3333	6	6	3.8333	5	5.1667	5.5	6.3333	6.1667	6	5.3333	3.1667	6	7.1667	9.3333	9	3.6667	4.8333	7.5	4.3333	9.5	5.6667	4	4.1667	7.5	6.1667	8	3.3333	4.8333	4.5	7.6667	4	8.1667
41	6	7	3.3333	6.8333	6.6667	6.8333	8.3333	7.8333	6.8333	7.6667	4.1667	4.3333	6	6.1667	7	8	5.5	6.5	3.5	5	5	5.3333	6.3333	7.5	4.8333	5.8333	6.6667	9	5.3333	6.8333	7	4.6667	7	3.5	4.1667	7.3333	5.3333	8.5	9	4	4.3333	6.5	4.8333	7	3.1667	3.8333	4.5	3.5	6.3333
43	6.3333	6.5	4.3333	2.8333	6.3333	6.3333	6.6667	5.6667	5.8333	5.1667	10	3.5	4.8333	7.8333	7.6667	5.1667	3.3333	6.3333	4	5.8333	5.8333	5.5	4.8333	5.3333	3.6667	7.6667	5.1667	3.5	9.8333	5.5	4.1667	7.3333	7	6	4.1667	8.1667	3.6667	6.6667	3.3333	2.3333	5.3333	4.6667	5.5	4.6667	9	5.8333	6.5	5.8333	4.6667
44	6.5	7.1667	5	6.6667	4	8.1667	8.6667	9.1667	4.1667	5.5	7.8333	4.5	5.8333	6.8333	4	3.5	5.1667	7.3333	6.1667	5.8333	5	4.1667	6.5	4.3333	6.5	5.3333	6.3333	7.8333	9.6667	7.1667	10	8.6667	6.1667	4.1667	5.1667	7	9.8333	3.1667	7.5	6.8333	4.5	8.6667	6	5.5	6	8.8333	5.8333	5.3333	4.5
46	6.8333	4.6667	5.1667	8	5.5	3.5	5.6667	6.1667	5.1667	8.5	5.8333	9.1667	4.3333	4.3333	8	4.8333	6.3333	7	9	9.1667	9.3333	5.3333	6.5	6.1667	4.8333	9	2.8333	5.6667	9	6.6667	4.8333	7.1667	7.5	9.8333	7	9	3.6667	5	9.6667	8.5	6	6.5	4.5	4.6667	4.5	2.8333	5.1667	7.6667	5.6667
49	5	4	10	6.1667	4	3.1667	2.8333	4.3333	6	4.6667	5	5.6667	4.1667	7	5.5	5.1667	5	7.1667	6.6667	7.5	5.1667	8.8333	6.1667	4.1667	10	3.8333	5	3.3333	7	6.5	6.6667	5	8.8333	5.5	6.3333	5.5	7.8333	3.1667	4.1667	7.1667	8.5	7.8333	4	6	5.1667	5.8333	7	4.3333	6.8333
50	4.8333	9.3333	7.6667	5.6667	5.8333	7.1667	6.5	8	5.8333	6.3333	6.1667	6.1667	5.6667	6.8333	3.1667	5.1667	5	7	5	7.3333	6.8333	3.5	8.5	7.1667	6.1667	7.1667	4.1667	7.1667	3.8333	3.6667	7.5	5.6667	9	8.1667	6	5.1667	3.8333	6.1667	9.1667	9.8333	7.6667	6.3333	8	7.8333	4.5	8.8333	6	5.6667	5.8333
53	5.3333	7.1667	6.8333	4.8333	7	7.3333	5.1667	6.1667	5.6667	9	5.6667	7.6667	4.1667	3.8333	9.5	6.8333	5.1667	4.3333	7.6667	6	6.3333	5	4.8333	5	7.5	6	7.5	9.3333	9.8333	8.5	9	5.1667	4.1667	6.8333	5	7.3333	6.1667	7.8333	7.8333	6.1667	6.8333	7	9.6667	5.3333	3	9.3333	8.8333	7	4.1667
56	5.3333	7.1667	7.5	5.3333	7.1667	4.8333	4	3	6.6667	8	5.6667	6	8	3.8333	7	4.3333	3.1667	6.1667	6.6667	5.5	7.5	3.8333	3.8333	5.8333	7.5	7.5	5.8333	5.1667	7	4.3333	6	8.1667	4	6.3333	6.5	5.3333	5.3333	6.8333	4	6.6667	4.1667	5.3333	5.6667	5.5	4	3.8333	6.1667	3.1667	6.5
57	5.8333	8.8333	5.5	3.6667	8	6	6.6667	6.8333	9.3333	6	3.8333	4.3333	9.3333	8.6667	7	7.1667	7.8333	5.6667	5.5	5	6	4.8333	5.6667	5.3333	4.6667	4	4.1667	7.1667	3.6667	10	6	4.3333	3.5	5	7.6667	7.3333	9.6667	4.6667	3.6667	3	8	7.6667	5	5.6667	7.1667	4	7.3333	3.6667	6.1667
63	8	5.1667	3.6667	9.6667	4.3333	6.1667	6.8333	4.5	5.3333	5.5	4.8333	5	7	3.8333	9	6.3333	6	9.3333	6.3333	8.6667	3.8333	8.8333	8	3.1667	7.8333	6	6.1667	4.5	8.1667	5	6.3333	3.6667	9.1667	6.5	5.6667	8	3.3333	8.1667	6.8333	6	3	5.3333	4.6667	10	5.5	9.5	8.8333	7.3333	6.3333
64	5.3333	3.5	8.3333	5.6667	4.6667	6.3333	9.1667	5	8.3333	9	7.1667	5	4.1667	4	3.8333	7	6	7	3.1667	3.8333	6.1667	5.8333	8.1667	4	3.8333	4	7	6.5	4.6667	6.6667	5.8333	6.5	3.3333	6.3333	6.1667	6.8333	6.8333	5.5	3.6667	5.3333	6.6667	5.3333	3.1667	5.1667	6.3333	8.6667	7.6667	7.1667	6.1667
65	5.5	6	5.5	6.5	4.1667	7	5.5	5.3333	3.5	3	7.3333	4.1667	6.5	6.1667	4	5.8333	4.8333	5.1667	5.6667	4.6667	5.5	6.8333	7.5	9.8333	6.6667	5.6667	5	8	4.3333	9.8333	6.3333	9.8333	6	7	3.8333	4.6667	4.3333	6.1667	6.5	5	3.8333	3	9	4.5	5.8333	3.8333	8	6.8333	3.6667
66	5.6667	5.5	9.3333	7.1667	7.6667	5.8333	3.1667	8.8333	7.1667	2.8333	6.3333	4.5	6	5.6667	4.8333	7.5	6.1667	8.5	5.5	7.1667	2.6667	9	6.8333	5.1667	4.8333	5.6667	4.3333	9.6667	5.8333	8.6667	5.6667	4.1667	9.6667	7.8333	5	3	4.5	8.5	5.3333	4	6.1667	6.3333	8.5	8.6667	4.3333	6.1667	6	3.8333	6.1667
67	7	5.1667	5.3333	8.6667	4.1667	6.8333	8.3333	4.1667	7	5.8333	6.8333	3.6667	5	3.5	7.5	3.5	4.6667	7.5	7.1667	7.1667	7.8333	3.6667	6	3.8333	7.5	6.6667	3.6667	8.5	5.5	8.3333	5.3333	9.1667	7	5.3333	5.5	7.3333	5.6667	5	9.8333	4.8333	6	3.8333	5.5	3.6667	9.3333	4.8333	4.8333	4.8333	8.1667
68	6.6667	5.3333	5.8333	4.1667	7.6667	7.6667	3.6667	6.5	8	6.5	5.5	5	8	8.8333	5.1667	7	8.6667	6	7.3333	6.6667	7.3333	8.8333	4.3333	3.3333	3.5	4.5	8.5	5.6667	5.1667	7.5	7.1667	3.6667	5.3333	9.6667	8.1667	5.3333	4	8.3333	6.5	4.1667	4	3.8333	6.8333	5.3333	6.6667	6.5	4.6667	5.1667	6.8333
69	4.3333	2.6667	5.1667	7	4	3.8333	5.8333	4.3333	7.5	3.6667	6.3333	10	3.8333	7.1667	4.3333	6.8333	4	5.3333	5	7.1667	8.6667	5.8333	7.3333	4	2.3333	6.8333	2.3333	3.5	9.5	6.3333	4.6667	5.5	4.3333	3.5	6.3333	3.3333	4.5	2.3333	4	4	6.1667	3.3333	3.3333	4.8333	6.5	8.1667	5.6667	8.3333	5.3333
71	4	6.1667	6.5	4.3333	8.1667	7.1667	7.5	6	9.1667	5.6667	5	6	7	6.8333	3.6667	7	4.6667	8.1667	5.6667	3.8333	7	6.3333	6.5	3	6.3333	8.8333	5.8333	5.8333	6.3333	5.5	7	6	4.5	7	3.1667	6.8333	4	4.1667	8.3333	6.3333	7.3333	6.1667	6.8333	6.6667	4.3333	4	6.3333	7.1667	3.5
72	10	6.8333	4.3333	5.8333	8	4.1667	4.6667	7.5	8.5	6	7	8.8333	8	5	6.3333	8.1667	5.3333	8.8333	7.1667	7	3.1667	5.8333	8.1667	8.6667	7	6	8.8333	7.6667	7.5	3.6667	8.1667	8.3333	9	6.1667	5	7	3.1667	6.8333	9.3333	5.8333	4.5	4.8333	9.3333	3.8333	7.8333	4	3.5	4.1667	5.8333
73	5.8333	8.3333	4.3333	7.1667	5	3.3333	6.1667	5.8333	7	4.6667	7	4.5	5.3333	6.8333	7.8333	7	4.8333	7.8333	5.6667	9.6667	5	5.5	7.1667	5.6667	5.5	6.6667	3.6667	7.3333	9	7.5	6	5.6667	5.6667	8.6667	5.6667	5.1667	4	8.8333	6.6667	8.8333	7.1667	3.8333	7.8333	3.5	9.6667	6.6667	7.6667	8.5	7.3333
74	4.3333	5.8333	5.3333	7.6667	4.5	6.8333	8.3333	4	7	6	6.8333	3.3333	5.6667	3.8333	6	3.6667	5.1667	7.5	6.8333	7.1667	7.1667	3.8333	6.3333	5	7.1667	6.6667	3.5	8.5	6.5	6.8333	6	9.1667	7.3333	5.3333	5.3333	7.6667	5.6667	5.1667	9.8333	4.8333	6.1667	4.1667	5.3333	3.6667	9.3333	4.8333	7.1667	4.5	6.3333
75	6	6.8333	5	3.1667	8.6667	5.8333	5.1667	6	5.8333	6.8333	8.1667	8.1667	7.8333	6.6667	4.3333	6.3333	5.6667	5.1667	5.3333	3.6667	5	5	5.1667	6.5	2.6667	7.1667	3.3333	6.6667	5.8333	4.1667	5	5.8333	3.6667	6.6667	7.8333	6.3333	7.5	6.6667	8.3333	6	9.6667	6.3333	5.1667	9.6667	7	5.3333	9.1667	5.6667	7.3333
76	5	4.1667	5.1667	9	7	3.6667	5.8333	7.3333	4.3333	4	6	6.8333	3.8333	7.3333	8	7.1667	6.5	6.1667	9.1667	5	3.1667	6.1667	3.5	6.6667	4.8333	6.8333	5.1667	3.3333	5.5	7.8333	6.8333	6.1667	7.1667	5	5	4.8333	5.8333	8.6667	6	7.3333	9.6667	4.6667	4.6667	4.5	4.6667	5.6667	8.8333	6.8333	3.5
77	7.5	6.3333	4.3333	5	6.8333	6.1667	4	5.5	4.3333	5.1667	3.5	3.3333	4.1667	2.5	3.6667	6.3333	9	6.3333	3.3333	4	8.5	6.8333	4.6667	2.5	4.3333	4	8	4.5	5.3333	5.6667	3.8333	5.3333	5.3333	8.8333	4.5	6	6.6667	3	6.8333	6.3333	6.5	8	6	6.1667	3.3333	6.8333	7.5	8	4
78	2.6667	5.1667	4.1667	5.1667	4.3333	4	5.1667	7.1667	4.8333	7.8333	5.5	4	9.1667	8.1667	7.1667	4.5	6.8333	5.1667	8	7.3333	7.1667	6	8.1667	7	6.3333	5.8333	5.8333	3.5	6.1667	8.1667	5.5	5.3333	6.3333	7.6667	7.8333	6.1667	6.6667	6	4.8333	5.3333	6.6667	7.1667	5.8333	3	6.3333	6.1667	6.5	8.8333	4.1667
79	5.3333	6.1667	6.6667	6.5	6.1667	5.6667	4.8333	8.8333	5.5	3.8333	6.5	7.1667	6.3333	4.8333	8.6667	4.1667	5.8333	7.6667	6.5	8	5.1667	8.1667	4.6667	4.1667	6.3333	5.1667	9.6667	9.1667	4	4.5	8.5	4.3333	6	6.8333	7.6667	4.3333	4.3333	8.3333	6	8.1667	6.6667	5	6.3333	6.8333	2.8333	8.3333	4.6667	7.6667	7.6667
80	3.6667	4.1667	4.1667	6	4.3333	5.8333	4.5	6.6667	6	5.1667	5.1667	7.5	2.8333	5.1667	6.5	5.3333	5.1667	4.1667	5	6.5	3.3333	6	8.6667	5.1667	4	8.1667	5.1667	6.6667	6.8333	7.5	5.3333	6	5.8333	5.5	8.5	7.3333	9.1667	7.8333	9.1667	5.8333	5.8333	4.1667	4.8333	6.1667	6.5	4.6667	6.6667	9.6667	5.6667
81	5.8333	6.6667	6	6	8.1667	5.1667	7.5	8.3333	9.8333	8.1667	3.1667	8	5	5.5	8.3333	9.8333	5	6.5	3.6667	7.3333	6.3333	7.1667	6	6.8333	4.6667	5.8333	6.6667	7.6667	6.1667	6.5	3.1667	5	5.8333	5.5	8.8333	7.6667	7	10	8.6667	5.3333	6	7.1667	7.6667	8.3333	6	8.8333	7.8333	8.5	6.3333
83	7	3.3333	8	4	3	6.5	8	7.5	6.6667	5.5	6.5	5.8333	3.6667	3.8333	9.1667	5.1667	5.6667	8	7.5	4.8333	6.6667	7.8333	6	3.3333	4	6.3333	5.5	9	8.8333	5.6667	6.6667	5.5	6	8	4	5.8333	3.6667	6.8333	9.8333	5.5	8.1667	7.5	3	9	4	7.5	4	7.1667	6.3333
84	4.5	8.8333	4.8333	4	5.1667	8.8333	4	7.1667	6.1667	7.6667	4.5	4.8333	8	7.8333	5.1667	4	6.3333	7.3333	4.1667	8.1667	6.3333	3.5	8.6667	5.1667	8	7.8333	6.1667	5	6.8333	5.8333	5.1667	6.6667	8	4	4.3333	6.3333	4.8333	3.3333	7.5	5.8333	8.8333	7.3333	9	8.1667	7.8333	6.3333	5	5	4.1667
85	5.3333	7.1667	6.5	5.8333	7.3333	4.8333	5.1667	3	6	7.1667	4.8333	5.8333	6.1667	4.1667	7	4.1667	3	5.3333	6.5	4.8333	7.5	4.1667	4	3.6667	7.5	7.5	5.8333	5.8333	7	6.3333	6	8.1667	3.6667	8.1667	4.5	5.3333	5.3333	6.8333	5.8333	5.5	3.8333	5.8333	5.6667	6.6667	3.8333	3.8333	6.1667	3	5.3333
86	5.1667	4.8333	6	7.1667	7.8333	8.6667	7	7.6667	3.5	6.1667	8.8333	4.8333	8.6667	5.8333	8	5.1667	7	6.5	5.5	6.5	9.1667	9.3333	6	5.6667	7.3333	5.1667	4.3333	7.8333	7.8333	7.5	5.5	6.8333	5.3333	4.5	6.5	4.6667	3.1667	4.6667	8.5	6	5.6667	7.6667	3.6667	7	4	3.3333	5	4	5.3333
87	4.8333	6.5	6.3333	6.5	5.6667	7.5	3	6.8333	5	6.8333	3.8333	4.5	5	5.6667	9	9.5	5.1667	3.6667	6.8333	5.3333	7	5	7.8333	7	6.8333	7.1667	6.1667	9.5	7.1667	5.6667	4.6667	4.3333	6.3333	4.5	7.5	7.5	4.8333	7.3333	6.1667	6.6667	3.1667	4	10	3.3333	4	4.5	7.8333	8.1667	5.5
89	6.8333	6.8333	4.3333	6.8333	8.3333	4.3333	8.1667	4.6667	5	5.1667	8.6667	5.8333	6.3333	7.5	5.6667	3.8333	7.5	5.3333	3	8.3333	8.6667	4.6667	4.8333	8.3333	4	4.1667	5.6667	4.8333	4.5	4	4.8333	9	5.5	5.1667	5	9.6667	6.3333	4.6667	8.8333	7	5	3.3333	9.5	7	3.8333	7.5	3.5	8.8333	4.1667
90	5.1667	6.8333	4.5	6.6667	3.8333	9	9.3333	9.1667	4.5	5.8333	7.8333	5	6.5	6.8333	3.8333	3.5	5.1667	7.3333	6.1667	5.5	4.6667	4.6667	6.8333	4.3333	6.5	5.3333	6.8333	7.8333	9.1667	8.8333	10	8.6667	6.1667	4.1667	5.1667	7.3333	9.6667	3.1667	7.6667	6.8333	4.5	8	6	5.5	6	9	5.6667	6.5	4.3333
91	7.3333	9.1667	8	4	8.5	6.3333	8.1667	5.5	6	3.6667	5.8333	8.6667	3.6667	7.6667	8.5	9.5	5.6667	4.6667	6.5	3.5	9.1667	7.3333	3.6667	3	5.8333	4	5.1667	6.3333	5.6667	9.1667	7.5	6.8333	5	6.5	5.8333	3.5	7.1667	7.8333	6.6667	7.6667	6.3333	5.1667	6.6667	5.8333	5.6667	5.8333	9.8333	6.1667	5.3333
93	4.6667	6.3333	5.1667	5.1667	3.8333	7.5	9.3333	7.5	4.5	5.3333	6.6667	4.1667	6.5	5.1667	3	3.5	5.5	4.8333	4.5	4.6667	4.5	4.5	6.5	3.5	4.1667	5.8333	6.8333	8	7.8333	8.3333	10	7.5	5.1667	3.1667	4.3333	7.6667	9.6667	3	7.1667	6.8333	3.8333	8.6667	4.5	4.5	4.6667	9	5.5	6.8333	4.5
94	8	5.8333	4	9	4.6667	6.1667	7.8333	4.6667	4.8333	5	5	4.1667	5.5	3.6667	8.1667	6.3333	6.1667	8.6667	6	7.3333	3.3333	8	7.5	3.5	6.5	5.6667	6	5.5	6.5	5	6.3333	3.3333	7.6667	7	6.1667	7.6667	3.5	8.1667	6.5	5.5	2.6667	4.6667	4.5	10	5.5	9.5	8.8333	6	5.6667
95	5.8333	8.5	8.8333	4.3333	3	5.6667	6.1667	3.5	3.6667	5.5	5.6667	7.6667	6.8333	5	5.6667	6	6.8333	5.5	8.8333	8	7	7.8333	5	5.3333	8.3333	5.5	3.6667	4.8333	6.8333	6.6667	6.3333	3.8333	9.5	4.8333	3.8333	7.8333	9.1667	7.1667	3	4.8333	5.1667	3.8333	6	5.5	7.8333	5.8333	3.1667	4.8333	6.6667
97	5.8333	6	5.3333	6.5	4.8333	7	5.6667	5.3333	3.5	3.1667	7.3333	5.1667	6.5	6.3333	4.3333	5.8333	4.8333	5.1667	6.3333	4.3333	5.6667	6.8333	7.6667	9.8333	7	5.8333	6	8	4.5	9.8333	6.3333	9.8333	6.5	7.1667	4.1667	4.6667	4.5	6.1667	6.5	5.8333	3.8333	3.6667	9	4.5	6	4.1667	6.8333	6.8333	4.3333
99	3.6667	8	6.1667	5.6667	5.3333	6.1667	5.3333	5.8333	3	3.3333	5	4.3333	6.3333	6.8333	7	3.3333	3.8333	5.3333	8.1667	3.6667	4.1667	4.5	4.3333	6.1667	5.5	5.5	4.6667	3.6667	6	7	8	7.5	3.3333	4.1667	7.1667	3.5	8.8333	5.3333	4	3.6667	6.8333	6.1667	7.1667	2.8333	5.3333	4.1667	7.1667	4	7
100	8	6	4.1667	6	4.6667	6.6667	5.8333	6	5.3333	6	3.3333	7.1667	8.1667	5.8333	3.8333	4.1667	7.6667	4.3333	5.1667	4.3333	9.5	7	6.5	4.6667	7	2.6667	5.8333	5.5	5	5.3333	8	2.8333	6.6667	5.8333	4	4	5	9.6667	5.8333	7.6667	4.3333	8.5	5	7.1667	7.3333	7.1667	5.6667	9.3333	8.6667
101	8	6.8333	4.1667	6	4.6667	6.6667	5.8333	6	7	6	3.1667	6	8.1667	6.1667	4	3.6667	7.6667	4.3333	6.3333	4.5	8.5	7.8333	8	6.1667	7	2.8333	6.5	6	4.5	5.3333	8.6667	4	6.6667	5.1667	4	4	5	6.5	5.5	7.6667	4	8.5	4.5	7.1667	7.3333	7.1667	5.6667	9.3333	9.1667
103	4.8333	4.5	5.5	9	6.8333	3.3333	5.6667	7.3333	4.6667	4	6	6	4.6667	9.6667	9.3333	7.1667	6.3333	6.1667	9.1667	5	3.3333	6.1667	3.5	6.5	4.8333	6.8333	4.6667	4.5	9.1667	7.1667	6.8333	6.1667	9.3333	5	7.1667	4.1667	5	7.6667	6	7.3333	9.6667	5.1667	5.5	4	4	7.6667	8.8333	6.8333	6.3333
105	7.8333	5	4	3.5	6.6667	6.6667	9.6667	6	7.1667	7.5	5.8333	3.5	7.6667	4.8333	6.8333	5.5	6.8333	4	4.6667	5.3333	7.3333	4.3333	6.1667	3.8333	3.3333	3.3333	6	5.3333	8.1667	5	6.8333	5.5	7	9.3333	6.8333	6	6.1667	5.6667	5.5	8.3333	7.8333	7.1667	5.3333	4	8.8333	5.6667	6	6.1667	3.8333
106	6.5	3.6667	7.3333	4.6667	4.6667	5.8333	4.6667	5.1667	3.6667	6	3.1667	5	2.8333	6.6667	5.6667	4	5.8333	5.3333	9.1667	2.8333	9	7.5	6.1667	9.5	3.5	3.8333	2.8333	8	5.1667	6.1667	5.6667	7.1667	8.1667	7	5.8333	4.1667	7.6667	4.3333	6.3333	7.6667	8.3333	7.1667	7.5	6.3333	3.6667	6	3.5	5.6667	9
107	7.3333	3	7.3333	8.1667	6.1667	9	4.1667	6.1667	9.1667	3.6667	5.5	2.6667	4.5	4	4.6667	5	5.5	9.1667	6	6	5.5	3.1667	9.6667	4.6667	3	3.5	2.8333	5.3333	7	5.8333	4.5	7.8333	7.3333	7.3333	6	6.8333	4.8333	3.5	3.5	5.6667	3.1667	6.6667	7.1667	7	6.8333	7.3333	8.6667	3.3333	4.1667
108	8	4.8333	3.8333	5.8333	4.1667	6.1667	6.8333	4.8333	5.5	5.5	5.5	5	7	4	9	7.1667	6.6667	8.6667	6.3333	8.6667	4.1667	8.1667	8	3.3333	7.8333	6.8333	6.1667	4.5	8.1667	5	6.3333	3.5	8.3333	6.6667	6.1667	7.3333	3.8333	7.5	7.6667	6	3	5.3333	4.5	10	5.5	9.5	8.8333	7	6.3333
109	6.6667	7.3333	10	4.3333	5	6	3.5	4.1667	8.8333	5	3.3333	6.3333	4.8333	8.3333	6.6667	7.8333	9.1667	7.3333	6.1667	7.6667	5.1667	6.8333	6.5	3.1667	9.1667	6.6667	4	5	5.8333	7.8333	5.6667	5	6.5	3.8333	7.8333	5.5	9.6667	5.5	3.6667	7.1667	4.3333	4	5.3333	7.1667	8.3333	4.1667	6	3.8333	4.8333
110	6.5	6.6667	5.8333	4	4.8333	4.5	4.1667	4.5	7	8	5.3333	5.8333	5.3333	4.1667	7	7.3333	6.5	5.6667	7.5	3.6667	5.6667	7	5.8333	8.3333	4.6667	3.6667	8.3333	3.1667	5.8333	5	4.8333	6.5	5.6667	7.5	8.1667	8.3333	6	4.8333	9.6667	5.8333	8.1667	6.1667	6.6667	6.6667	6.5	6.1667	4.6667	5.8333	4.5
111	9.8333	3.6667	7.3333	5.5	4.6667	8.5	7.1667	8.1667	4.5	5	6	6.3333	3.5	9.1667	5.5	8.3333	3.5	3.8333	6.8333	6.8333	5	8.5	4.5	7.8333	8.8333	5.1667	6.1667	6	7.3333	6	4.1667	7.5	9.1667	9	7.3333	5.3333	7.6667	8.5	6.3333	7	6.8333	4.3333	4.5	5.8333	4.5	6	6.1667	4.1667	8.1667
112	4.5	7.5	3.1667	5.8333	7.6667	7.8333	6.5	6	6.3333	4.5	4.8333	3.6667	6	5.5	6.3333	6	3.6667	7.8333	4.3333	5.3333	5.8333	6.1667	9.8333	6.6667	3.8333	7.5	6.1667	6.3333	6.8333	5.5	3.6667	2.6667	7	4.8333	7	5.3333	7.6667	9	7.3333	6.1667	9	5.5	6.5	5.3333	4.8333	3.5	7.5	6.1667	4.5
113	5	3.6667	8.8333	7.3333	7.8333	3.3333	4.6667	4.5	6.8333	8	5	6.3333	7.5	8	3.8333	8.3333	4.5	9.1667	7	5.3333	6.6667	4.5	9	5.8333	6.1667	5.5	7.6667	6	8.3333	8.3333	10	5.6667	8	9.6667	8	8.1667	3.1667	9.8333	7.8333	6	10	7	9.1667	5.6667	4.8333	6	4.5	3.8333	6.3333
114	7.5	6.8333	8.1667	4.3333	4.3333	6.3333	7.8333	5.5	7.3333	5.8333	6.3333	5.1667	5.1667	7	7.3333	2.8333	4.8333	7	8.5	4	7.5	7	6.3333	5.5	3.1667	6.6667	4.3333	4.8333	3.1667	4.1667	6.1667	4.8333	7.8333	6.8333	6.3333	4.6667	6.6667	6	4.8333	3.3333	8.3333	9.8333	7.3333	9	4	8	2.8333	7.3333	3.8333
115	4.1667	5.1667	5	5.6667	5	3.6667	9.1667	3.5	8.6667	6.3333	4.8333	8.1667	8.6667	4	10	5.6667	8.5	4.3333	4.3333	6	8.1667	4.5	6.8333	9.1667	5	5.8333	3.8333	6.6667	8.1667	5.5	6.5	6.6667	6	4.8333	6	6.6667	9.3333	7.6667	6.3333	5.6667	7.6667	7.3333	6.3333	6.8333	6.6667	5	5.6667	5	6.3333
116	5.1667	6.5	6.6667	7	5.6667	8	2.8333	6.8333	5.6667	6.8333	3.8333	4.6667	4.8333	5.6667	9	9.5	5.5	3.8333	6.8333	5.3333	6.8333	6.8333	7.8333	7	6.8333	7.5	6.3333	9.5	7.1667	5.6667	5	4.5	6.3333	6.1667	7.5	7.5	5	7.3333	6.1667	6.1667	3.3333	3.8333	10	3	4.3333	4.8333	7.5	8.1667	6.8333
117	4.3333	7.6667	6.1667	4	5.1667	5.5	5.1667	5.3333	6.5	4.1667	3.6667	6.3333	7	6.8333	5	3.1667	4.3333	8.1667	4.6667	6.8333	7.5	10	7.3333	4.1667	3.6667	7.3333	7.5	5.6667	4.1667	5.6667	4.5	6.6667	4.6667	7.5	6	4	6	7.8333	7.1667	6.6667	4.1667	4.8333	7.1667	3.3333	5.8333	7	6.8333	6.1667	6.5
118	5.3333	5.8333	4.3333	4.8333	6.3333	6.8333	5.5	6.6667	6.8333	4.3333	7	6.3333	8	7	6.1667	6.3333	4.6667	6.3333	9.6667	7.1667	6.8333	5.1667	6.3333	5.1667	8.1667	5.1667	6.5	4	6.1667	6.8333	5.6667	4.5	4.8333	4.5	6.1667	9	5.1667	3.3333	5.3333	5.3333	6.1667	5	5.8333	7.5	6.6667	6.5	7.3333	5.6667	5.3333
119	5.8333	2.6667	7	8.6667	4.6667	6	5.1667	5.8333	5.3333	6	10	7.3333	5.6667	3.3333	6.6667	3.6667	8	3.5	5.3333	5	9.3333	5.5	4.8333	8	9.3333	7	7.8333	4.6667	7.3333	5.6667	6.6667	8.8333	5.8333	7.6667	6.8333	6.5	8.3333	8.6667	6.8333	5.3333	7.8333	5	5.1667	5.3333	8.1667	3.5	7.5	6.1667	5.1667
120	4	4.8333	5.3333	7.5	7.8333	8.6667	7.3333	8.3333	3.1667	8	9.6667	4.8333	6.8333	6.6667	6.5	5.1667	7.3333	7	6.5	6.6667	9.5	9.3333	6.1667	7	8.1667	5.1667	4.6667	7.8333	8	8.1667	5	6.5	5.3333	5.1667	6.5	5	3.3333	5.1667	7.1667	6.5	6.8333	6.8333	4	7	4.1667	3.1667	5	4.3333	4
121	6.3333	4.6667	5.1667	5.8333	4.1667	5.8333	3.6667	7.5	3.6667	7.1667	7.8333	3.3333	4.6667	7.3333	4.5	4.5	6.6667	4.6667	8	6.6667	9.5	6.1667	5.1667	9.5	5.6667	7.8333	4.6667	4.3333	6.5	6.8333	8.6667	4.8333	8.1667	3.6667	7.1667	3	3.5	6.6667	8.3333	4.3333	8.8333	5.1667	8	7.8333	5.5	3.1667	7.8333	7.5	4
122	6.3333	5	5.8333	3.8333	3.8333	6.5	6.3333	4.1667	5.8333	3.8333	6.8333	6.5	6	6.5	6.5	6.6667	7.5	5.3333	5.3333	6.6667	5.5	5.8333	9.1667	6	8	6	5.5	6.8333	6.1667	8.1667	8.6667	3.3333	9.1667	5	4	6.8333	7	3.5	7.8333	4	7.8333	9	8.8333	3.3333	6.1667	6.6667	5.6667	9.8333	6.3333
123	6.3333	7.5	5.5	7	5.3333	8.8333	6.8333	4.3333	4.1667	5	9	5.1667	8.5	6.3333	5.6667	7.1667	6.8333	4.1667	8.5	3.6667	8.1667	5	6.3333	7.8333	5.1667	6.1667	4	7	4.5	6.1667	9.6667	8	8.3333	6.6667	8.1667	8.6667	6.3333	5	3.8333	5.1667	7.1667	8	3.3333	4.3333	6.1667	6.3333	8.6667	4	5
125	9	5.5	8.8333	4.5	7	5.5	6	6.6667	4	3.8333	5.1667	3.5	6.6667	3.8333	3.3333	6.3333	3.5	5	4.8333	5.6667	7.3333	7.3333	5.3333	5.6667	8.3333	7.6667	4	5	5.1667	6.3333	8.3333	5.8333	3.3333	3.6667	6.3333	4.3333	7	4	8.1667	5.5	7.8333	4.1667	6.6667	4	3.6667	4.6667	7	8.1667	7.1667
127	3.6667	8.3333	4.6667	5.1667	7.6667	6.6667	5.5	3.8333	4.8333	5.6667	2.8333	6.1667	7.1667	3.6667	6	7.5	9.5	5	6.1667	8.8333	8.3333	6.6667	5	5.5	6.5	6.6667	8.6667	5.5	6.8333	5.5	5	6.5	3.5	6.6667	5	5.8333	7.3333	4.8333	8.6667	5	3.5	5	6.5	6.8333	8.3333	8.6667	4	3.5	6.3333
128	6.8333	7.8333	6.1667	4.3333	7	7	3.1667	6.1667	5.1667	7	6.3333	5.6667	5.5	5.1667	3.6667	7	3.3333	6.3333	7	3.3333	4.5	5.6667	4.6667	6.6667	4.6667	5.6667	8.3333	5.8333	7.1667	7.3333	4	8.8333	4.1667	9.1667	6.5	6.5	3.3333	6.6667	7	7.5	5.8333	7.8333	8	6	8.6667	4.3333	5.6667	3.8333	4.6667
129	5.3333	3.5	7.1667	6.3333	7.3333	6.5	9.6667	4.8333	6.5	5.3333	7	5.3333	6	5.6667	6	4.6667	5.8333	6.8333	6	8.1667	4.5	7	6	5	6.3333	5.6667	5.5	8.1667	9.3333	7.6667	5	5.3333	4.1667	4.3333	5.1667	4.5	4.1667	3.5	5.1667	6.6667	7.3333	3.8333	5.3333	7.3333	4.8333	5.3333	3.8333	7.6667	6.6667
130	6.1667	8.8333	4.8333	3.6667	7.3333	5.5	6	7.1667	9	5.6667	4.3333	4.3333	8.6667	8.6667	8.5	7.1667	7.8333	5.8333	5	5.5	6	4.6667	7.6667	5.3333	4.6667	4.6667	4.3333	10	3.5	10	5.6667	4.3333	3.6667	5.1667	7.8333	6.6667	8.5	6	3.5	3.1667	7.1667	8.5	4.1667	5.6667	6.5	5.1667	7.3333	4	6.1667
131	6.1667	4.8333	5.1667	8	4.3333	4	6.1667	6.1667	5.1667	6.1667	6.3333	9.1667	4.6667	4.1667	8	4.6667	7.1667	7.5	8.5	6.5	7.6667	6.5	7.1667	7.8333	4.5	8.3333	4	5.3333	9	7	2.3333	7.1667	7.5	9.8333	6.5	9.1667	3.6667	5	10	7.1667	5.8333	7	5.1667	4.5	4	2.8333	5.3333	7.6667	5.6667
132	6.8333	5.3333	5	6	7.6667	6.3333	4	6.8333	7.1667	6.6667	6	5.8333	8	6.1667	5.6667	7.1667	9.1667	6	7.3333	6.6667	7.6667	8.8333	4.1667	3.5	3.8333	4.5	8.5	5.6667	5.5	7.5	6.1667	4.3333	5.3333	9.6667	8.1667	5.3333	3.5	8.3333	6.5	4.1667	3.8333	4.3333	6.8333	5.6667	6	6.5	4.6667	5.1667	5.6667
133	6.5	6.8333	5.1667	6.6667	3.3333	7.5	9.3333	9.1667	4.5	5.8333	9.1667	5.1667	6.5	6.8333	3.6667	3.8333	5.1667	7.3333	6.1667	5.5	5	4.6667	6.5	4.1667	6.5	5.6667	6.5	7.8333	9.6667	9.3333	10	8.6667	4.5	4.1667	4.5	7	9.5	2.8333	7	6.8333	4.5	8.6667	6	5.5	6	9	5.8333	5.3333	4.5
134	9.1667	4	7.3333	7.8333	6.8333	9.6667	4.3333	6.5	9.1667	3.8333	6	5.5	3.6667	4.5	5.3333	5.8333	5.8333	9.1667	5.5	5.3333	5.6667	4	9.8333	4.1667	3.5	4	3.1667	5.3333	7	4.8333	4.1667	7.8333	7.3333	5.8333	6.5	7.3333	5.1667	4	4	5.6667	4	8	6.3333	6.6667	6.5	7.1667	8.6667	3.6667	6.5
135	9.5	6.6667	5.1667	5.8333	6.1667	4.1667	4.8333	7.1667	4.5	2.8333	7.3333	6.8333	4.8333	5.3333	3.5	7.6667	5.6667	5	7.6667	5.5	6.3333	9.3333	4.1667	3.1667	9	6.6667	4.1667	3.1667	6.1667	7.6667	6	4.8333	7.1667	5	5.1667	3.3333	3.3333	3.1667	7.6667	3.5	5	6.8333	8.8333	8.5	7.1667	3.8333	3.3333	7.3333	6.1667
136	5.8333	7.3333	4.6667	3	7.1667	5.1667	5.1667	6	7.1667	5.8333	8.1667	7.6667	7.8333	5.5	5	6.3333	5.6667	5.1667	5.5	3.3333	5	7.3333	7.5	4.6667	3.6667	8.8333	3.1667	6.6667	5	3.6667	5	5.5	3.1667	6.6667	7.8333	6.3333	7	6.1667	8.3333	6	9.6667	5.8333	5.5	9.6667	8.8333	5.3333	9.1667	5.6667	6.6667
137	6	9	5.8333	6.6667	4.1667	6.5	4.3333	5.3333	5.3333	8.1667	5	3.3333	7	7.6667	3.5	5	3.6667	6.8333	6	5.5	6	5	8.1667	6.5	6.1667	5.3333	5.8333	7.3333	5.1667	6.6667	4.5	5.5	4.6667	7.5	6	6.6667	5.1667	7.8333	8.6667	3.8333	7.6667	6.6667	8	7.6667	3	7.6667	4.6667	8	4.1667
138	5.6667	3.6667	5.5	5.5	8	7.5	4.3333	9.6667	8.6667	7.6667	9.1667	7.6667	4.5	8.1667	7.1667	6.1667	6	7.6667	10	4.5	6.8333	6.3333	8.5	4.1667	4.6667	7.1667	3.5	9	4.1667	3.5	3.1667	6.8333	5.8333	6.6667	8	6.3333	7.6667	8.1667	8.6667	8.5	6	4	9.1667	5.5	8.1667	4.3333	2.6667	4.3333	3.5
139	5.3333	5.6667	4.6667	4.8333	5.6667	6.8333	6	6.6667	6.1667	4	6.6667	6.1667	8	7.6667	5.6667	6.8333	4.6667	7.3333	9.6667	6.5	8.5	5.1667	5.8333	5	8.1667	6.3333	6.3333	4.5	7.1667	7.8333	5.6667	4.5	5.1667	5.1667	6.8333	7.1667	5.5	4.6667	5.5	5.3333	6.1667	5	6	7.1667	7.1667	6.5	7.3333	8.3333	5.5
141	4.8333	6.6667	4.5	9.1667	5.8333	6.6667	5.5	5	5.8333	8	4.8333	7.5	4.6667	6	8	7.6667	5.8333	4.8333	7	6.3333	2.5	9.5	7.3333	4.8333	6.1667	7.3333	5.3333	5.1667	6.3333	8	7.3333	6.1667	6.8333	6.1667	5.3333	7.5	4.8333	5.3333	4.6667	7.1667	5.8333	4.1667	5.8333	6.5	5.8333	7.8333	4	5	4
142	3.6667	6.1667	6.1667	9	5.8333	8	3.6667	4.1667	5.5	5.8333	3.3333	3.8333	4.6667	4	7.3333	8.8333	6.1667	3.8333	5.3333	5.3333	5.1667	4.1667	7	3.6667	3.1667	4	7.3333	4.5	7.3333	9.5	9.8333	5.8333	8.1667	7	9.6667	7.1667	6.1667	8.5	6.5	3.5	7.5	9.1667	7.1667	7.3333	6.3333	4.5	5.6667	5.3333	3.8333
143	6.5	7	3.8333	5.6667	6.6667	9.8333	8.3333	4.5	6	5.8333	6.5	6.1667	8.8333	5.8333	4.3333	6.8333	6	8	6.1667	5.8333	9.1667	4.8333	7.6667	5.1667	8	5.1667	4.5	6.8333	5.3333	7.1667	9.1667	8	5	8.8333	6.8333	5.3333	6.1667	6.1667	5.3333	6.1667	6.5	7	3.5	9	8.5	6.6667	5.8333	7.6667	6.5
144	3.8333	3.8333	3.8333	6	4	5.8333	4.8333	6.6667	6	6.1667	5.1667	7.5	3	5.5	6.3333	4.8333	4.6667	5	5	6.8333	3.5	5.3333	8.6667	5.1667	4	6.5	5.6667	5.3333	5.6667	7.5	4.3333	5.8333	5.3333	5.5	8.3333	5.5	7	7.8333	9.1667	4.8333	5.8333	3.6667	4.8333	6.1667	5	4.6667	7.3333	7.8333	4.8333
145	4.8333	7.6667	5.3333	3.3333	5.6667	4.1667	5.1667	6.5	6	3.8333	7	6.1667	7	6.5	4.3333	3.6667	4.3333	8.1667	4.6667	6	7.5	10	6.6667	4.8333	3.6667	7.3333	7.5	5.8333	6.3333	7.3333	5.8333	6.6667	6	5.6667	7.1667	4.6667	5.6667	7.8333	7.1667	8.5	4.1667	4.8333	7	3.3333	5.8333	7	7.5	5.5	6.5
147	9.8333	3.8333	7.8333	5.5	4.6667	8.5	5.8333	7.8333	4.3333	4.3333	5.8333	6.3333	2.8333	9.1667	6.1667	8.3333	3.5	3.6667	6.1667	6.8333	5.1667	8.5	4.5	6.8333	7.8333	5.3333	6.3333	6	5.1667	6	4.6667	6	7.6667	9	6.8333	5.3333	7.6667	7.5	5.8333	7	6.8333	4.1667	4.3333	6.1667	4.8333	4.3333	6.1667	3.8333	5.5
148	7.5	4.3333	8.6667	5.6667	6.6667	4.1667	7	6.6667	4.1667	3.5	5.1667	4.8333	5	7.1667	6.8333	8.1667	6.3333	5.3333	6	3	4.3333	9.3333	6.8333	6	7.8333	6	7.3333	4	6.3333	6.8333	7.5	9	4.6667	4.1667	5.8333	9	5.5	4	6.6667	4.1667	9.3333	6.8333	8	6	5.6667	9	3.6667	7.1667	8
149	8	7.1667	5	5.8333	6.3333	4.8333	4.1667	7.8333	4.6667	3.1667	7.3333	5.6667	5.3333	4.8333	3.3333	6.3333	5.1667	5.3333	6.8333	5	6.6667	9.3333	4.6667	3.5	8.6667	6.8333	7.3333	3.8333	7	8	6	5	7	5.1667	6.1667	3.5	3.5	3.1667	8.5	3.1667	5	6.1667	8.8333	9.1667	6.8333	3.3333	3.3333	7.8333	5.6667
150	5	7.8333	7.3333	3.6667	2.8333	3.6667	4.8333	3.5	5.1667	5.1667	5.6667	7.6667	6.8333	5	7.1667	6.5	7.8333	6	9.8333	9	6.8333	7.3333	5.3333	5.5	9.6667	5.1667	5.1667	5.5	6.3333	7.1667	6.5	3.3333	9.8333	5.3333	4.6667	8.3333	9.1667	7.1667	3.3333	4.8333	6	4.5	6	6.3333	7.8333	6	3.3333	3.8333	6.6667
152	4	5.5	7	9.3333	5.5	9	4.1667	4.1667	5.6667	4.3333	4.6667	5.8333	6.5	6.6667	7.5	7.3333	5.1667	5.5	6.3333	3.8333	8.3333	7	4.6667	6.1667	7	6.1667	6	4.5	3.1667	8	2.1667	6.5	5	6.3333	5.6667	9	6.5	4.1667	3.8333	4.8333	4.3333	6	5.6667	4.6667	7.6667	6.3333	6	5.8333	7
153	4	4	6.5	4.3333	8.1667	5.5	6.3333	6	9.1667	6	4.8333	6.6667	4.6667	6.3333	4.5	6.1667	4.8333	6	6.3333	3.8333	7.6667	7	5.3333	3	5.1667	8.8333	3.3333	5.6667	7	5.5	7	6	4.3333	7	3.5	7.1667	4	4.1667	7.5	6.3333	7.3333	6.3333	7.1667	6.8333	5.6667	4.1667	5.6667	7.1667	3.6667
154	4.6667	4.1667	4.5	8.6667	9.5	4.1667	5.6667	6.6667	7.8333	5.1667	8.3333	3.8333	6.1667	8	5.6667	6.1667	6.1667	6.6667	7.1667	5.6667	9.3333	6.8333	6.5	8.1667	5.1667	6.3333	7.5	5.8333	3.6667	6.5	2.6667	6.6667	8.8333	8.3333	4.3333	3.5	7.8333	5.8333	6.6667	7.1667	4.3333	6.1667	4.8333	6.1667	6.6667	6	8.8333	9.1667	4.5
155	8	5.5	3.1667	7.1667	3	6	5	6	8.1667	6	3.3333	5.6667	8.1667	6.1667	3.5	3.6667	7.6667	5.1667	5.8333	5.1667	8.5	7.8333	8	6.1667	7	3	6.5	5.5	5.8333	5.3333	8	4.6667	6.6667	5	4	5.5	5	9.6667	5.8333	7.6667	4	6.8333	5	7.1667	7.8333	7.1667	5.6667	9.3333	9.1667
156	7	6.3333	3.5	6.6667	7.3333	7.8333	7.1667	9	3.6667	7.1667	9.3333	6.3333	4.5	5.1667	5.5	4.8333	5.8333	3.5	7.5	5	8.1667	6.1667	7.8333	5.5	8	8.5	7.8333	5.3333	3	7.8333	5.3333	4.3333	3.8333	6.8333	3.6667	7.8333	5	6.1667	6.3333	9	5.6667	4.5	6	6.3333	5	4.1667	4.5	4.8333	5.1667
157	8	5.6667	8.1667	5	4.5	6.5	8.1667	4.8333	5.3333	6.3333	7.8333	6.1667	3.8333	7	7.3333	3	6.1667	7	5.6667	5.1667	7.5	7.1667	6.8333	6	3.6667	6.8333	3.8333	5.1667	3.5	4.8333	6.3333	5	7.8333	6.3333	6.6667	5.3333	6.6667	7.1667	5.5	3.8333	7.3333	9.8333	7.6667	10	3.5	8.5	2.8333	6.8333	3.6667
158	6.3333	7.6667	6	4.8333	5.3333	6	6.8333	4.5	3.1667	3.8333	9	6	6.1667	6.3333	6.5	7.6667	6.8333	4.1667	8.5	4.1667	8.6667	4.3333	5.3333	7.8333	5.5	6.5	4.3333	7	5.1667	6.1667	9	8	3.6667	6.1667	8.1667	8.6667	6.3333	5	4.5	6.1667	7.1667	7.1667	3.6667	4.3333	5.8333	5.8333	5.6667	4	4
159	3.6667	4.1667	4.1667	5.6667	4.3333	5.8333	4.3333	6.6667	6	3.6667	5.6667	7	3	4.3333	6.6667	5.5	6	5	5.3333	6.8333	3.8333	4.8333	7.8333	5.5	4	7.6667	5.8333	5.3333	6.5	6.5	5.3333	6	5.8333	5.5	8.8333	7.3333	9.1667	7.8333	9.1667	5.8333	5.5	3.3333	4.8333	6.1667	6.6667	4.8333	7.3333	8.6667	5.6667
160	3.6667	6	6.6667	4.1667	7.1667	8.5	6.3333	9	5.1667	6	6.1667	4.6667	8.6667	8.1667	7.6667	3.6667	4.8333	7.3333	3.5	8.8333	6.8333	5.6667	6.1667	4.3333	5.3333	6	5.3333	5.8333	4.6667	7.8333	3.6667	6.8333	3.5	7.8333	7	3.8333	4.5	4.1667	7.5	6.8333	4	7.1667	4.8333	8.5	5	5.3333	4.5	6	3.5
161	6.1667	7.3333	3.8333	9.8333	4.3333	8.8333	5.8333	6.8333	8.1667	5	7.8333	4.6667	8.5	3.8333	4.5	6.8333	4.1667	4.8333	3.5	7.3333	8.8333	5.5	5.6667	3.3333	6.6667	8.8333	5.6667	8	4.5	8.3333	4.8333	5.6667	6.6667	4	8	7.3333	5.1667	2.8333	5	6.5	6	3.6667	7	5.8333	5.8333	5	4	4.3333	9.1667
162	6.6667	6.8333	9.6667	4.5	4.6667	6	3.5	4.1667	8.8333	4.6667	6.6667	6	4.8333	8.3333	9.1667	9.8333	7.3333	7.3333	6.1667	7.6667	5.3333	6	6.5	4.6667	9.1667	6	4	5	5.8333	7.8333	9.5	3.8333	6	3.3333	7.8333	5.5	9.6667	4	3.8333	7.1667	4	4	6.8333	6.3333	8.3333	4.1667	4.6667	6.6667	5
163	3	4.8333	3.6667	5.1667	4.3333	4.1667	5.1667	7.1667	5	7.8333	6.5	4.3333	5.3333	8.1667	7.1667	5	6.8333	5	7.5	7.3333	7.1667	6	8.1667	5.8333	5.6667	5.8333	5.8333	3.5	6.8333	8.1667	6.1667	6	6.3333	7.6667	7.8333	6	6.6667	6	7	4.3333	5.6667	7.1667	6.3333	2.8333	6.3333	6.1667	6.5	8.6667	4.3333
164	6.1667	6.8333	4.8333	6.6667	3.3333	7.5	9.3333	9.1667	4.5	5.8333	8.5	5.1667	6.5	6.8333	3.6667	3.5	5.1667	7.3333	6.1667	4.6667	5	4.6667	6.5	3.3333	6.5	5.8333	6.8333	7.5	6	5.3333	8.3333	8.6667	6.3333	4.1667	5.1667	7	9.6667	3.1667	7.5	6.8333	4.5	8.6667	6	5.5	6	9	5.8333	5.3333	4.5
165	4.3333	7.3333	6	5.6667	5.8333	8	5.5	8.6667	4.6667	7.1667	4.1667	5.6667	3.1667	9.5	5	6	2.3333	9.3333	3.6667	5	5.5	5.1667	7	7.6667	4.3333	6	3.5	3.3333	4.1667	5.5	3.5	5.1667	3.1667	3.5	5.3333	3.1667	4	3.1667	8.6667	7.5	4.6667	3.1667	2.1667	2.3333	6.8333	4	9.1667	6.6667	8.8333
166	6.6667	7.3333	9.1667	4.1667	4.8333	6	3.5	3.8333	8.8333	5	6	6.3333	4.5	8.3333	6.6667	6.3333	9.1667	7.3333	5.8333	7.6667	5.3333	6	6.5	4.3333	9.1667	6.6667	4	5	5.8333	7.8333	7.6667	4.3333	6	3.8333	7.8333	5.5	8.5	6.1667	3.8333	7.1667	4	4	5.6667	7.1667	8.3333	4.1667	6	6.6667	4.3333
167	3.3333	3.6667	5.8333	7.6667	7.1667	7	9.6667	4	8.1667	4.8333	5.1667	6.3333	5	9.5	6	3.3333	7.8333	6.5	5.6667	5.8333	9.6667	3.5	7	5	6.6667	6	3.5	4.5	6	5.3333	6.1667	7.1667	5.8333	5.1667	8.1667	8.3333	6	8	5	7	8	9.1667	6.8333	5.1667	5.1667	4.1667	6.6667	7	6.5
168	3.5	5.5	7	9.3333	5.8333	9	3.6667	3.8333	5.6667	4.1667	3.8333	5.8333	6.1667	6.6667	7.5	7.3333	5.8333	5.3333	6.3333	7.6667	8.1667	6.6667	4	6.3333	7	5	6	4	2.8333	8	5	6.5	6.6667	6.8333	5.6667	6.8333	6.5	3	4.8333	5.3333	6.6667	6	5.1667	4.6667	7.6667	6.3333	6	5.8333	7
170	7.6667	3.1667	6.1667	4	3.5	7.5	5.1667	7.3333	3.3333	3.8333	5.3333	5.8333	3.3333	9	6.1667	8.3333	3.1667	3	5.3333	5.8333	3.8333	3.1667	3.1667	6.8333	8.6667	4.6667	5.1667	4.8333	6.1667	6.6667	3.6667	5.3333	8.6667	9.6667	7.3333	3.6667	7.6667	5	3.8333	5.5	5.3333	3.6667	4	5.5	4.1667	4.5	4.5	3.8333	5.6667
171	5.3333	6.6667	3.6667	6	6.6667	7.6667	6.3333	3.6667	5.6667	5	5.1667	3.3333	8.8333	5	3.8333	7	5.5	8	4.5	5.3333	9.1667	4.5	7.6667	4.6667	9.1667	5.1667	4.1667	6.8333	5	6.6667	8.3333	7.6667	5.5	8.1667	5.1667	3.5	4.1667	4	5.3333	6	5.8333	5.5	3.5	8.3333	6.6667	5.8333	5.6667	6.5	4.1667
172	6.5	5.8333	5	8.6667	4.3333	6.5	8.3333	4	7	6	6.8333	3.3333	5.6667	3.8333	6	3.5	5.5	7.5	6.8333	7.1667	7.1667	3.3333	6.3333	5	7.5	6.6667	3.6667	8.5	6.5	6.8333	6	9.1667	7.3333	6	6	7.6667	5.6667	5.1667	9.8333	4.8333	6.6667	4.1667	5.8333	3.6667	9.3333	4.8333	7.1667	4.5	9.6667
175	5.3333	4.8333	3	7.5	7.8333	6.8333	7.3333	2.1667	3.1667	4.5	6.1667	4	8.6667	6.6667	6.5	5.6667	7.8333	7	6.5	6.8333	7.8333	9.3333	6	7	8.1667	4.3333	5	7.8333	6	5.5	5.1667	6.6667	5.3333	4.8333	6.5	3.8333	3.5	4.3333	8.5	6.5	4	7.6667	4.3333	6.5	4.1667	3.1667	5	3.5	4.1667
176	9	5.5	8.8333	4	7	5.5	6	6.6667	4.1667	3.8333	4.1667	4.1667	7.8333	4	3.6667	6	4	4.5	4.8333	4	7.3333	7	4.8333	5.1667	8.3333	7.6667	3.8333	6	5.5	6.3333	8.3333	6.1667	3.5	3.8333	5.8333	4.3333	7	4.1667	8	4	6.1667	4.1667	6.6667	2.6667	3.6667	4.8333	6.6667	8.1667	6.8333
177	7.3333	4.6667	5.8333	5.6667	4.3333	4.3333	6.1667	5	3.6667	6.1667	6.3333	9.1667	4.6667	4.1667	8	5	5.5	7.5	9	3.5	7.1667	6.5	7.1667	7.8333	4.6667	9	3.3333	6	9	7	6	7.1667	7.5	9.8333	5.8333	6.1667	3.6667	5	9.6667	8.5	5.8333	7.1667	5.3333	3.5	4.3333	3	5.3333	7.6667	5
178	6.8333	6.6667	6.6667	3.1667	6.1667	5.3333	4.3333	8	5	3.8333	7	7.5	5.3333	7.6667	7.8333	4.5	7.1667	4	6.1667	5.1667	5.5	9.5	6.3333	8.1667	6	3.6667	7.5	6	5.6667	6.5	6.1667	4.6667	9.5	3.5	4	3.5	6.5	4.3333	6.6667	6.6667	7	7.3333	7.8333	6.3333	7.8333	6.1667	5.1667	7.5	6.6667
179	7.5	3.8333	8.6667	5.6667	6.6667	3.5	4.1667	6.6667	4	4	5.1667	4.8333	3.6667	7.1667	7	6.8333	6.8333	3.3333	6.5	3	4.6667	4.3333	6.8333	6	7.8333	3.5	7.3333	4	4.1667	6.8333	6.3333	9	4.8333	3.6667	5.8333	7.6667	5.5	5.6667	6	4.3333	9.3333	4.5	6.1667	6	4.3333	9	3.6667	7.6667	8
180	8.1667	5.5	8.1667	7.1667	4.3333	6.5	3.6667	6.3333	4	4.8333	3.3333	4.8333	5.3333	5.3333	7.1667	8	6	4.6667	5.8333	5.8333	4.6667	5.6667	9.6667	9.1667	8	5.3333	9.3333	7.1667	4.3333	5.6667	6.3333	5.1667	5	6.6667	8.1667	9	4.5	4.8333	3.1667	7.5	3.6667	6.8333	9.1667	4.6667	7	4	4	5.3333	6.8333
184	7.5	6	4.3333	4.5	6.8333	6	4.6667	6.6667	4.3333	8	6.1667	3.1667	5	5.1667	5.1667	6.3333	9	7.1667	4.6667	6.1667	7.5	6.8333	6.8333	3.6667	7.3333	4	8	3.3333	5.1667	7.6667	3.3333	5.5	5	8.8333	4.1667	7.6667	6.6667	5.6667	6.8333	6.3333	6.3333	8	5.8333	5.8333	3.1667	6.8333	7.5	8	6.1667
185	5.8333	8.3333	4.8333	7.1667	5.3333	3.6667	6.1667	5.8333	7	5.3333	5.8333	4.6667	6.1667	6.8333	7.8333	7.6667	5	7.8333	5.6667	8.3333	5	5.5	7.1667	6.3333	5.6667	6.5	4.3333	7.8333	7.5	7.5	6	5.6667	5.6667	7.6667	6.6667	5.8333	5	8.8333	7.3333	8.8333	7.6667	4.1667	7.8333	3.3333	9.6667	8.3333	7.6667	8.5	8.1667
186	8.1667	6.1667	5.6667	6	5	4.1667	3.5	7.5	3.6667	7.3333	5.3333	3.8333	4.5	7.3333	4	4.6667	8.3333	5	8	6.6667	9.5	6.8333	5	9.5	5.1667	7.8333	4.6667	4.3333	7.1667	6.8333	8.6667	4.8333	8.1667	3.8333	7.1667	3.1667	3.6667	5.6667	8.3333	4.5	8.8333	5.6667	8	7.8333	6	3	7.8333	8.3333	4
187	5.6667	6	5.3333	6.5	3.6667	7	5.3333	5.3333	3.5	3.1667	4	5.1667	6.5	7	4.3333	5.8333	4.8333	5.1667	6	4.3333	5.6667	6.8333	8	9.8333	7	6	5.6667	8	4.3333	9.8333	6.5	9.8333	6.5	7	4.1667	4.6667	4.5	6.1667	4.5	5.8333	3.8333	2.8333	6.5	4.5	5.8333	4	6.8333	6.8333	3.8333
188	5.8333	5	5	2.3333	4.3333	7	4.5	5.3333	3.6667	3	7.3333	4.3333	6.5	6.3333	4.1667	5.8333	4.8333	5.1667	6.3333	4.5	5.6667	6.8333	7.6667	9.3333	7	5.5	6	8	4.5	7.6667	6.3333	8.8333	6	6.5	4.1667	4.6667	4.3333	6.1667	6.5	4	3.6667	3.1667	6.5	3.8333	5.8333	3.3333	6.8333	6.8333	3.3333
189	5.3333	5.6667	9.1667	6	8.1667	4.5	8	7.5	3.6667	3.5	5.6667	5.1667	6.6667	6.1667	6.8333	4.3333	5.5	6.8333	3.6667	8.8333	6	6.3333	6.1667	6.6667	6.8333	5.8333	6.1667	3.6667	7	6.6667	6.1667	5.6667	5.6667	4.8333	8	5.3333	5	8.1667	3.3333	6.3333	4.6667	4.8333	9.8333	8.1667	6.3333	3.1667	4.8333	3.8333	6.3333
190	4.1667	4.8333	4.3333	6	6.3333	6.1667	7	4.1667	5	3.1667	7	8	8	6.3333	8.1667	3.8333	6.3333	5.5	6.6667	5.1667	4.8333	5.8333	4.5	3.8333	9.1667	4.6667	7.8333	5.3333	6.3333	3.3333	6.6667	6.5	6.1667	7.5	5.8333	5.8333	8.3333	9.8333	8.6667	3.1667	3.3333	4.5	6.3333	7.1667	7	4.6667	8	4.8333	4
191	8.8333	5.1667	3.6667	9.6667	4	6.1667	6.8333	4.8333	5.3333	5.5	5	5	6.5	4	8.1667	6.3333	6	8.6667	6.3333	8.6667	4.1667	8.1667	8	3.3333	6.5	6	6	5	8.1667	4.5	6	3.1667	9.1667	7	6.1667	8	3.5	7.8333	7.3333	6	2.8333	5.3333	5	10	5.5	9.5	8.8333	7	6.3333
192	9	5.5	7.3333	7.1667	4.8333	7.1667	3.8333	6.3333	3.1667	5	3.3333	5.3333	4.3333	5.3333	7	8	6	5.8333	6	6.1667	4.6667	6.1667	8.6667	6.1667	8	5.1667	4	7.1667	6.1667	5.8333	6	4.5	4.5	6.6667	8.1667	7.6667	4.6667	5.1667	3.8333	7.3333	3.8333	6.8333	9.1667	5.6667	6.3333	5.3333	3.1667	6.5	6.8333
193	7	7.6667	6.1667	5.1667	8.8333	9	4.8333	4.1667	6.1667	6.3333	6.8333	7.1667	6.1667	7	4	9.3333	5	7.6667	6.1667	5.6667	8	9.1667	6.6667	3.5	5	4.8333	7.5	7.5	6.6667	4.6667	6.5	5.8333	7.1667	4.5	4.1667	5.3333	3.8333	4.5	7.1667	6.1667	7.1667	6	3	6.6667	6.8333	8.8333	4.8333	4.5	4.8333
194	6.1667	4.1667	4.1667	8.1667	3.5	5.1667	5.5	8.1667	6.3333	3.5	4.5	3.8333	4	7.5	6.6667	6.5	3.6667	8	3.8333	5	8	6.6667	3.3333	3	7.8333	5.6667	3	4.8333	6.8333	5.5	9.1667	7.3333	6.8333	5.8333	3.1667	7.1667	3	7.3333	4.8333	5.1667	8	7.1667	5.6667	8.8333	4.3333	5.3333	3.3333	3.3333	8.6667
195	7	7.6667	6.1667	5.1667	8.8333	9	3	5.3333	6.1667	6.3333	6.8333	7.1667	6.1667	7	4.1667	9.3333	3.5	7.6667	6.5	5.6667	8	9.1667	6.6667	3	5	3.3333	7.5	7.5	6.6667	3.5	6.5	5.8333	7.1667	5.3333	3.3333	5.3333	3.5	3.8333	7.6667	4.1667	7.8333	6	3.3333	7.3333	6.8333	8.8333	4.5	4.3333	4
196	3.6667	6.1667	6.1667	4.1667	8.1667	7.1667	7.3333	5.8333	9.1667	6.6667	4.3333	6.6667	7	6	4	7.5	4.6667	7.6667	6.1667	5.8333	7	7	6.5	3	6.3333	8.8333	5.8333	4.8333	7	5.5	6.1667	6	5.1667	7	4	7.1667	4	4.1667	7.5	6.3333	7.3333	6	7	7	4.6667	3.8333	6.3333	7.1667	5
197	6.8333	4.5	5.3333	6	7.6667	6.8333	3.3333	6.8333	7.1667	5.8333	6	5.6667	9.6667	8.3333	5.6667	7.1667	9.1667	6	7.3333	6.6667	6.5	8.8333	4.8333	3.5	3.5	4.5	8.5	5.6667	5.5	7.5	6.6667	4.3333	5.3333	9.6667	8.1667	5.3333	4	8.3333	6.5	3.6667	3.8333	4.3333	6.3333	5.8333	6	6.5	4.5	5.1667	6.5
198	3.5	6.1667	9.1667	5.3333	7.5	3.8333	6.1667	5.1667	3	3.5	4.3333	4.3333	6.6667	5.5	5.8333	3.8333	4.8333	5.6667	3.6667	8.3333	6.1667	5.1667	5	6.1667	4.1667	5.6667	5.5	3.6667	4.8333	6.1667	4.3333	5	5.3333	4.3333	5.1667	5	4.1667	8.3333	3.1667	7.1667	5.6667	3.5	9.1667	6.6667	5.6667	3.3333	3.8333	2.5	4.6667
201	5.3333	6.3333	5.6667	7.1667	9	4.3333	7.5	8.3333	9.8333	8.1667	3.5	8.1667	4.3333	5.5	8.3333	9.5	6	5.6667	3.8333	7.3333	6.8333	7.1667	6	6.8333	4.1667	5.1667	6.6667	7	5.8333	6.5	3.5	5.6667	5.8333	6.6667	8.8333	7.6667	8	10	8.5	4.8333	6	7.1667	8.3333	8.3333	5.5	8.8333	7.8333	8.5	6.3333
202	8.1667	6.5	7.1667	3.3333	4.3333	5.3333	7.1667	6.3333	7.5	4.1667	7.6667	3.6667	5	7.3333	7.6667	6	3.5	6.3333	4.1667	5.8333	5.8333	7.5	5	5.3333	3.6667	7.6667	5.3333	3.1667	9.8333	5.6667	6.1667	8.3333	6.8333	6	4.6667	8.1667	4	6.6667	3.1667	4.3333	4.5	5	5.5	4.5	9.3333	5.8333	5.5	5.8333	4.6667
204	3.1667	4.8333	3.5	4.6667	4.6667	4.3333	6.1667	7.1667	4.5	8.6667	5.6667	5	9.1667	8.1667	5.5	5.6667	6.5	5.1667	7.3333	6.8333	7.1667	6.1667	8.1667	7	6	5.1667	5.8333	3.5	5.8333	8.1667	4.8333	6	6.1667	7.6667	7.8333	6	6.1667	4.8333	5.8333	4.6667	6.6667	6.5	5.6667	2.8333	5.5	5.3333	5.3333	8.8333	4
205	4.5	7.5	2.6667	5.8333	7.6667	7.8333	6	5.1667	6.3333	3.8333	4.5	3	6	5.5	6.3333	6	4.1667	7.8333	4.6667	5.3333	5.8333	6.1667	9.8333	6.6667	2.8333	7.5	6.1667	6.3333	7.6667	5.5	3	3	7	5	7	6.8333	7.6667	7.3333	7.3333	5.3333	6	5.8333	6.5	5.3333	4.8333	3.1667	7.5	6.1667	4.5
206	4.3333	3.3333	7.3333	6.8333	5.3333	4.6667	6.3333	6.1667	8.1667	5.8333	6.6667	10	3.8333	7.3333	4.6667	7.3333	5	5.3333	6.5	6.8333	8.8333	5.8333	5.1667	7.3333	3.1667	8.8333	3.6667	3.6667	9.5	7.3333	5.1667	6	5	3	6.3333	4.6667	4.5	3.1667	4.3333	6.3333	4.5	8.1667	7.8333	4.3333	6.5	8.1667	5.3333	8.3333	5
208	3.6667	5.1667	6.6667	8.1667	6.6667	8.5	7.6667	9	4.6667	6	7.1667	4.6667	8.3333	8.1667	7.3333	3.6667	4.5	7.1667	4	8.8333	6.5	5.6667	6.1667	5.6667	5.1667	6	5.6667	8.5	4.6667	7.8333	3.3333	6.8333	3.5	9.6667	7	5.8333	4.5	4.1667	6.6667	8.1667	4	7.1667	5	8.5	5	4.6667	4.5	5.3333	3.6667
212	6.3333	5.6667	5.8333	4.5	6.1667	4	5.1667	5.8333	4.5	4.3333	4.1667	3.3333	8.3333	3.6667	5.6667	4	5.6667	6	5.8333	5.3333	6.6667	5.6667	4.1667	8.1667	4.3333	5.5	5	3.3333	4	6	6.6667	6	6.5	5	6	5.5	7.5	5.1667	4.1667	5.6667	5.5	2	7.5	3.6667	7.3333	5.8333	4.6667	5.5	7.3333
213	5.8333	8.8333	5.3333	4	8	6	6.8333	5	9.3333	6	4.5	4.3333	9.3333	7.1667	8.5	7.1667	7	5.6667	5.5	5.5	6	4.5	7.3333	5.3333	4.3333	4.6667	4.1667	7.1667	3.3333	9.8333	6.3333	4.6667	3.8333	5.1667	8.3333	6.6667	9.6667	5.6667	3.3333	3.1667	8	7.6667	4.6667	5.1667	7.1667	4.6667	7.3333	4	6.1667
214	5.3333	2.5	8.3333	4.6667	4.3333	6.3333	9.1667	5.8333	8.3333	8.1667	7.1667	5	4.5	4	3	7	6	7	4	4.3333	6.1667	5.6667	8.1667	4	4.1667	3.6667	7	6.5	4.6667	6.6667	5.8333	6.5	3.5	6.3333	6.1667	6.8333	6.8333	4.6667	3.6667	5.3333	6.6667	5.3333	3.6667	5.1667	7	7.3333	7.6667	7.1667	6.1667
215	4.8333	6.1667	6.6667	6.5	6.1667	5.6667	4.8333	9.5	5.5	5	6.3333	7.1667	6.3333	5.3333	8.6667	4.1667	5.8333	7.1667	6.5	7.5	5.1667	7.1667	4.6667	4.1667	6.3333	5.5	9.6667	9.1667	4	4	8.5	5.1667	6	6.8333	6.8333	4.6667	4.3333	8.3333	5.1667	8	6.1667	4.6667	6.5	6.8333	3	8	4.1667	7.6667	7.1667
216	4.3333	3.3333	5.1667	7	6.3333	4.3333	5.3333	5.1667	8.5	8	6.3333	9.5	4.1667	7.3333	4	6.8333	5	5.3333	6.1667	5.6667	8.6667	4.5	6.6667	7.3333	3.5	7.8333	2.5	4.1667	9.5	7.3333	5	6.3333	4.8333	3.5	6.3333	4.5	4.5	3.1667	4.6667	6.3333	5.8333	8.1667	7.8333	4.8333	6.3333	8.1667	5.3333	8.3333	4
217	7	6.3333	6.1667	4.8333	8.8333	9	4	5	6.1667	6.3333	6.8333	7.1667	6.1667	7	4	9.3333	5	7.6667	6.5	5.6667	8	9.1667	6.6667	2.5	4.8333	5	7.5	5.3333	6.6667	4.6667	6	5.8333	7.1667	4.5	4.1667	6.8333	3.8333	6	7.6667	5.5	7.8333	6	2.5	7.3333	6.8333	8.8333	5.1667	4.3333	5.1667
220	7.5	5.3333	7.8333	7.3333	3.6667	9.6667	7.3333	4.8333	7.3333	3.5	4.3333	9.6667	10	9.6667	6.6667	5	5.3333	3.1667	4.1667	6	4.8333	2.8333	7	4.6667	9	4.1667	4.5	8.1667	6.6667	5.1667	8.6667	5.3333	8.8333	5.6667	3.6667	4.1667	6	6.1667	6.3333	5.6667	8	5.5	6	3.3333	4.3333	7.5	3.8333	5.5	5.8333
223	5	7.6667	6.1667	4	5.6667	5.5	5.5	5.3333	6.5	3.6667	3.6667	5.8333	7	6.8333	2.6667	2.6667	2.5	6.3333	3.8333	6	5.3333	10	5.1667	5.3333	3.5	7	7.5	5.8333	6	7.3333	6.1667	8.6667	6	7.5	6.8333	4.6667	5.6667	7.8333	7.1667	9.6667	3.8333	4.5	8	3.1667	5.8333	9	5.5	6.1667	6.5
224	4.8333	7.1667	5.5	3.8333	6.5	6.6667	7.1667	4.6667	6.6667	3.6667	7.5	9.8333	3.3333	7.1667	6.3333	5.1667	6.5	7.1667	6.5	5	4.8333	8.3333	4.8333	3.3333	5	8.1667	4.3333	7	9.8333	9.8333	4	9.3333	3.3333	5.5	9.5	6	7	7.3333	6.3333	6.6667	5.1667	8	5.5	6.6667	4.6667	5	3.5	5	6.5
225	6.1667	5.6667	4.3333	9.8333	4.1667	8.8333	3.6667	6.8333	8.1667	3.6667	7.1667	5.3333	8.5	4.1667	4.5	4.1667	4.5	4.1667	4	7	8	6.3333	4	3	5.3333	6.1667	5.6667	4.6667	5.3333	8.3333	5.1667	6	4.5	4.5	6.1667	7.3333	5.1667	3.5	6.1667	5.8333	7.6667	3.6667	7	5.8333	5.8333	5	3.1667	4.8333	7.3333
226	4.5	6	7.6667	5.3333	6.1667	3.5	4.5	5	8.8333	7.1667	3.1667	5.5	10	5	5.1667	8.8333	6	5.5	9.3333	8.3333	3.6667	7.1667	9.3333	7	6.1667	7.8333	3.5	5.5	4.1667	7	3.5	4.5	7.3333	6.1667	4.8333	8.1667	6.5	9.6667	9.3333	5.6667	3.3333	8.3333	7	6.3333	4	8.5	6	9.3333	6.8333
227	6	3.3333	8.3333	5.1667	5.3333	7.5	9.1667	5.8333	8.3333	9	7.1667	5	4.1667	4	3.1667	7	7.6667	6.6667	3.1667	4.1667	6.1667	5.3333	8.1667	3.6667	4.8333	3.8333	8.5	6.5	4.3333	6.1667	5.8333	6.5	3.5	6.3333	6.1667	6.8333	6.8333	4.5	3.6667	5.3333	6.6667	6.1667	3.8333	5	6.8333	8.6667	7.6667	7.1667	5.8333
229	3.8333	4.3333	6.1667	6.5	5.6667	6	6.3333	5.3333	3.3333	3.5	4.1667	4	6.3333	6.8333	7.5	3.6667	4.6667	6.1667	6	3.8333	3.5	5.1667	5.5	6.1667	6.1667	6.1667	6	4	6	7.1667	9.3333	6.8333	3.8333	4.8333	7.5	3.1667	9.5	5.5	3.6667	4.1667	7.5	3.5	8	3.3333	5.6667	4.5	7.6667	3.3333	7
230	3.5	5.1667	5.3333	6.3333	6.8333	8.3333	7.8333	9.5	5.8333	9.3333	3.5	4.8333	4.8333	5.6667	3.3333	8.5	6.8333	7.3333	5.6667	8.5	3.6667	3	3.8333	2.6667	6.8333	9.5	5.1667	5.1667	7.5	6.8333	4.1667	3.5	8.6667	5.8333	5.8333	2.8333	5.3333	9.8333	8.5	6.6667	6.8333	4.1667	6	7.3333	5.3333	3.8333	3.8333	6.6667	4.5
231	5.8333	8.1667	5.1667	7.3333	4.8333	5	5.8333	8	6.6667	4.3333	9.8333	7.8333	4.5	6.6667	4.8333	3.5	3.6667	5.6667	5.3333	9.3333	4.5	6.8333	4.6667	7	6	6.3333	7.6667	4.3333	4.5	6.5	5.1667	3.6667	6.8333	5	9	3.1667	4.1667	7	5	4.3333	7.6667	5.1667	4.8333	7.8333	9.1667	6.1667	6.3333	3.3333	8
232	3.6667	3.3333	6.8333	6	6	9.5	6.3333	5.3333	4.1667	9.5	9.3333	6.3333	5.6667	3.1667	6.5	3.1667	8.6667	7.5	5.1667	6.1667	3.8333	7	8.1667	6.1667	7.6667	4.1667	6.1667	4.1667	6.3333	7.6667	6.6667	6.1667	7.8333	5.1667	6.8333	7.3333	7.5	4	4.5	5.5	4.6667	5.5	3.5	7	5.1667	4.5	5.5	6	5.8333
233	5.6667	3	8.5	7	4.8333	6	5.5	5.8333	4.3333	6	10	8.3333	5.6667	3.8333	7.1667	4.3333	8	3.6667	5.3333	5	9.8333	5.5	4.6667	8	9.3333	7	7	4.6667	6	5.6667	3.3333	8	5.8333	7.6667	6.8333	6.5	8.3333	8.6667	6.8333	4.5	7.8333	5	5.1667	5.3333	7.3333	3.5	7	6.1667	5.1667
234	6.6667	7.3333	9.3333	3.8333	4.5	6	3.6667	4	8	4.6667	6.3333	6.3333	4	7.8333	5.1667	7.1667	8.8333	7.3333	3.5	3.5	5.8333	3.1667	7.5	4.6667	6.8333	6	4.1667	5	5.8333	6.6667	7	5	6.5	3.8333	7.3333	5.5	8.5	6	3.8333	6.1667	4.1667	3.1667	5.3333	7	7.8333	3.8333	5.3333	3.3333	4.3333
236	6.5	6.6667	5.1667	4.3333	4.8333	4.5	4.1667	4.6667	7	9.6667	5.3333	5.3333	5.8333	3.6667	7	7.3333	7.8333	5.6667	7.5	4.1667	6	7	4.8333	8.3333	4.6667	3.8333	4.3333	3.5	5.8333	5.3333	5.5	6.5	5.6667	6	6.8333	8.3333	5.3333	4.8333	9.6667	5.8333	6.5	5.8333	6.6667	6.6667	7.3333	6.1667	4.3333	6	4.6667
237	7	3.5	7.1667	4.3333	2.8333	7	8	7.5	5.6667	5.3333	5.5	5.3333	4.3333	3.1667	7.8333	5.1667	4.5	8	7.5	4.1667	6.6667	7.8333	6	3.3333	4	5.3333	5.8333	9	8.3333	5.6667	6.6667	5.6667	6	5.5	4.5	6.3333	3.6667	6.8333	8.1667	5.5	7.8333	9	3.6667	9	3.8333	7.5	3.6667	7.1667	6.3333
238	6.5	6.5	5.8333	4.5	3.8333	4.3333	4.1667	3.8333	7	9.3333	5	5.8333	5.8333	4.1667	8.8333	7.3333	6.6667	7.8333	6.6667	3.8333	7.3333	5.3333	5.3333	8.3333	4.6667	3.3333	8.3333	3.5	5.8333	5	5	6.5	5.6667	7.1667	8.1667	8.1667	6	5	9.6667	5.6667	8.1667	5.8333	6.6667	6.6667	6.8333	5.3333	4.6667	5.8333	3.8333
239	8	4.5	4.3333	4.8333	5.1667	6.8333	6	6.1667	6.1667	3.8333	5.8333	4.6667	8	7.6667	5.6667	6.8333	4.6667	5.1667	9.6667	7.1667	8.5	4.3333	5.8333	4.6667	8.1667	6.3333	6.5	4.1667	5.6667	7.5	5.6667	4.5	5.1667	4.1667	6.8333	7.1667	4.1667	4.1667	4.1667	5.3333	4	4.1667	6	7.5	7	6.5	7.3333	8.3333	5.8333
240	4.6667	6.1667	6.6667	6.5	5.1667	5.5	4	8.8333	5.5	5	6.5	7.8333	6.3333	4.8333	8	3.6667	6.1667	6.6667	7	8	5.5	8.1667	4.6667	4.1667	6.3333	5.5	9.6667	7.6667	4	4.3333	8.5	5.1667	6	5.6667	7.6667	4	4.3333	8.3333	4.8333	6.8333	6	4.6667	7.1667	6.8333	2.6667	8.3333	4.6667	7.6667	7.5
242	8.1667	3.1667	4.1667	5.1667	6.1667	6	6.5	7.6667	9.3333	3.1667	3.5	3.5	4.1667	3.1667	3.5	4.8333	6.6667	6.6667	9.6667	5	7	3.6667	3.6667	7	8.5	2.8333	8.6667	3.3333	5.5	4.1667	6.6667	7.5	4.8333	2.5	4.1667	3.5	9.5	3.3333	5.5	6	8.5	4	8.1667	6.8333	5.1667	7	6.6667	7.8333	6.5
243	4.3333	3.3333	5.1667	7	6.6667	4.6667	5.8333	4.3333	7.5	8	3.8333	5.8333	4.5	6.3333	4.6667	6.8333	4.8333	5.3333	6.5	7.1667	8.6667	5.8333	7.3333	7.3333	3.5	6.8333	3.5	4.1667	9.5	7.3333	4.1667	6.1667	5.3333	3.5	4.3333	4	4.5	3.3333	4	4	6.1667	7.1667	7	4.3333	6.5	7	5	8.3333	4.3333
244	3.3333	6	6.6667	8.1667	7.1667	8.5	7.6667	9	4.6667	6	6.1667	4.1667	8.6667	8.1667	7.6667	3.1667	4.1667	7.3333	3.6667	8.8333	6.8333	5.6667	6.1667	5	4.5	5.3333	5.6667	7.5	4.8333	7.8333	3.3333	6.8333	4	7.8333	7	6	4.1667	4.5	7.5	7.3333	3.6667	6.6667	5	8.5	4.3333	4.8333	4.5	5.5	3.6667
245	5	4.5	5.8333	6.6667	8.1667	4.1667	4.8333	6.3333	6.3333	9.8333	7.3333	4.1667	6	8.3333	6.1667	4.5	5.5	5.1667	7	8.1667	3.5	3.6667	3.5	3.1667	7.3333	6.3333	6	3.6667	7.1667	4.6667	8	8	4.8333	8.3333	7.6667	3.1667	7.6667	4.6667	9	7.3333	5.8333	8.3333	6.1667	4.8333	5.6667	9.1667	7.3333	9.3333	5.8333
246	6.5	5	5.8333	8	6.1667	3.8333	5.1667	6.1667	5.6667	7.5	5.6667	9.1667	4.3333	4.5	7.8333	6.1667	7.1667	7	8	9.1667	9.3333	5.8333	7	7.8333	4.1667	9	4	5	9	6.5	5.3333	7.1667	7.5	9.8333	8	8.5	3.3333	5.1667	10	8.5	5	5.6667	5.3333	5	4	3.3333	4.8333	7.6667	5.6667
247	8	6.3333	5.3333	6.6667	6.6667	4.1667	4.8333	7.8333	4.6667	2.8333	7.3333	6.8333	5.5	5.3333	3.5	9	6	5.3333	8	5.6667	6.6667	9.3333	4.8333	3.6667	9.6667	7.1667	6.5	3.8333	6.8333	8	6	5.3333	7.8333	5.3333	6.1667	3.6667	4	3.6667	6.5	3.3333	4.1667	8	8.8333	9.1667	6.8333	4.1667	3.1667	7.8333	7.1667
248	7	4.8333	4.3333	8.1667	2.3333	6	5.6667	7.1667	6.3333	3.8333	4.8333	4	4.3333	8.8333	5.8333	6.5	2.8333	7.5	4.1667	5	8	6.5	4	3.1667	7.8333	6.3333	3.3333	5.5	6.8333	5.5	8.5	7.8333	6.5	6.5	3.1667	9.5	3	7.5	5	5.8333	8	7.1667	6.6667	5.6667	4.1667	6	4.5	3.6667	7.8333
249	4.3333	4.6667	5.5	6.3333	7.8333	2.6667	4.1667	7.3333	4.1667	3.5	4.8333	5.1667	7.8333	3.5	8.1667	2.6667	6.6667	5.3333	7	9.3333	3.3333	7.1667	7.8333	6	4.6667	8.1667	5.3333	8.1667	5.5	7.1667	7	7.5	5.6667	5.1667	8.8333	6.6667	3.3333	5.5	6.5	6.6667	8.8333	7	8.1667	5.5	8	9.3333	9.1667	8.5	4.8333
251	7.3333	5.1667	5.1667	8	5.3333	3.8333	5.6667	6.1667	5.5	8.5	5.5	9.1667	4.6667	4.8333	8	5.3333	6.6667	7.5	8.5	9.1667	9.3333	5.8333	7.1667	7.8333	5	9	4	5.1667	9	7	6	7.1667	7.5	9.8333	6.6667	8.5	3.5	5	10	8.5	5.8333	7.1667	4.1667	5	4	3.3333	5.3333	7.6667	5.6667
252	4.3333	7.5	3	5.8333	7.6667	7.8333	6.5	5.3333	6.3333	4.5	4.1667	3.8333	6	4.8333	6.3333	6	4.1667	7.8333	4.3333	5.3333	7	6.1667	9.8333	6.6667	4	9.3333	7.8333	6.3333	6.8333	5.3333	4.1667	3.1667	7	5	7	6.8333	7.6667	9	7.3333	6.1667	9	5.6667	6.5	5.3333	4.8333	3.3333	7.5	6.1667	4.5
253	5	3.1667	7.8333	5.6667	6	5.6667	9.1667	4.8333	7.1667	6.1667	6	5.3333	5.8333	7.1667	5.3333	5.3333	3.6667	6	6.5	8.3333	6.3333	7	4	3.6667	5.5	5.5	6	9.1667	9.3333	9.3333	4.1667	5.5	5.5	3.3333	5.1667	4.5	3.6667	8.8333	5.3333	5.1667	7	3.3333	4.8333	6.5	3.8333	4.5	3.6667	7.6667	6.6667
255	8.1667	6.6667	7.1667	3.3333	4.5	5.8333	5.6667	6.3333	6.1667	6.1667	7.3333	3.3333	4.3333	8	7.6667	6	3.3333	6.3333	4	5.8333	7.5	8.3333	4.8333	5.5	3.6667	7.6667	5.5	3.6667	9.8333	5.3333	6.5	8.3333	7.3333	6.1667	5	8.1667	4	9.3333	3.5	4.3333	6.1667	4.6667	6.1667	4.5	9.3333	5.3333	6.5	5.6667	5.8333
256	4.5	4.6667	3.5	9	10	5.1667	6.1667	4.5	6	6.5	6	6.1667	5.6667	6	8	5.6667	6.1667	7.6667	3.8333	7.8333	5.6667	4.1667	3.1667	3.8333	5.1667	5.3333	7.3333	6.1667	4.3333	6.6667	6.3333	8.3333	4.8333	6.3333	4	7	4.3333	4.5	4.5	4.8333	7.5	5	6.3333	9.5	6.6667	7.5	5.8333	8	5.8333
259	7.5	3.1667	7.3333	4.8333	4.5	5.1667	4.6667	5.5	3.3333	5.5	3.3333	5	3.1667	6.6667	7	4	6.3333	5.3333	8.6667	3	9	6.1667	5.6667	9	3.5	3.3333	3	7.5	4.6667	6	5.1667	7.5	8.1667	7.1667	5.1667	3.8333	9.6667	4.3333	6.6667	7.3333	8.6667	6.5	7.6667	6.3333	4.3333	6	3.5	6	8.6667
260	4	5.5	7	9.3333	5.8333	9	3.8333	4.1667	5.6667	4.3333	5	5.8333	6.1667	6.6667	7.5	7.3333	5.8333	6	6.3333	7.6667	8.1667	6.6667	4.6667	6.1667	8	6.1667	6	4.5	3.1667	6.5	6	9.3333	6.6667	6.8333	6.6667	8.6667	6.5	4.1667	4.8333	4.8333	6.6667	6	5.1667	4.6667	7	6	6	5.8333	7
261	5.6667	5.3333	6.6667	7	5	8	3.1667	6.3333	4.8333	6.3333	3.8333	5	3.8333	5.6667	9	9.3333	5.5	3.5	5	5.3333	7	5	7.8333	7	6.8333	5.5	6.3333	9.5	7.1667	5.6667	5	4.8333	6.6667	6.1667	7.8333	7.5	4.3333	7.3333	6.1667	6.6667	3.3333	4	10	4	3.6667	4.8333	8	8.1667	6.8333
262	7.1667	3.5	7.3333	5.1667	4.5	5.8333	4.6667	5.3333	3.3333	5.6667	4	5	2.8333	7.1667	7	4	7.1667	4.6667	9.1667	3	8.3333	6.6667	5.6667	9.5	3	4	3	7.6667	5	6.1667	5.3333	7.5	7.8333	7.3333	5.5	4.1667	9.6667	4.1667	6.6667	7.3333	8.6667	6.5	7.6667	6.3333	4.3333	6.3333	3.6667	6	9.5
263	6.6667	5.5	7.1667	3.3333	7.6667	6.3333	5.5	6.3333	7.1667	6.1667	7.6667	3.6667	5	8.1667	7.6667	5.3333	3.6667	7.5	3.8333	6.3333	6.6667	8.3333	4.3333	5.8333	3.8333	7.6667	5.6667	3.5	9.8333	5.1667	6.5	8.3333	6.6667	6	5	8.1667	4	6.6667	3	4.3333	6.1667	4.6667	6	4.5	9.3333	5.3333	6.5	4	5.1667
264	7.1667	3.6667	5.8333	4.1667	5.8333	7.3333	7.1667	6.3333	6.5	4.5	8.3333	6.3333	3.3333	8	5.8333	3.6667	7.3333	7.1667	3.1667	3	3.6667	6	5.1667	7.1667	6.3333	7	5.6667	7.5	5.3333	6.1667	9.1667	4.8333	6	8.3333	5.1667	2.5	6.1667	3.3333	3.5	5.6667	5.6667	8.8333	6.6667	7.1667	5.8333	3.5	3.8333	6.8333	4.8333
265	4.3333	3.1667	5.1667	7	6.6667	4.6667	5.8333	4.3333	7.5	8	6.3333	5.8333	4.5	6.3333	4.3333	6.8333	5	5.3333	6.5	6.8333	8.6667	5.8333	7.3333	7.3333	3.3333	6.8333	3.8333	4.1667	9.5	7.3333	5.1667	6.1667	5.3333	3.5	6.3333	4.8333	4.5	3.1667	4	6.3333	6.1667	8.1667	6.1667	4.3333	6.5	5.1667	5.6667	8.3333	4.5
268	4.5	8.8333	5.5	4.1667	5.1667	8.8333	4	7.1667	6.1667	8.6667	5.3333	4.6667	7.5	7.8333	4.6667	3.8333	6.3333	7.1667	4.1667	8.1667	6.3333	3.6667	3.1667	5.1667	8	7.8333	6.1667	4.6667	6.6667	5.8333	5.1667	6.3333	8.5	4	4.1667	7.3333	4.6667	3.3333	6.8333	5.8333	8.8333	7.3333	9	8.1667	8.3333	6.3333	5	4.3333	4.8333
269	4.8333	5.8333	9.8333	6.1667	9.3333	3.8333	8	7.5	3.8333	4.5	6.1667	5.1667	6.6667	6.1667	6.8333	4.6667	5.5	6.8333	4.1667	8.8333	6	6.3333	6.1667	6.6667	6.8333	5.8333	6.1667	3.6667	7	6.6667	6.1667	6.1667	5.6667	4.8333	8	5.3333	5.3333	8.3333	3.5	6.6667	6.3333	4.8333	9.8333	8.5	6.3333	3.8333	4.8333	3.5	6.3333
270	4	8.5	4.5	4.5	7.1667	6.1667	6.5	3.5	4.3333	5.3333	3.1667	4.8333	7.6667	3.3333	5.6667	9	7	5.1667	6.1667	8.8333	6.8333	7.1667	7.8333	5	6.5	5.5	8	5.6667	6	5.5	5	6.5	3	6.8333	5.3333	5.8333	7.3333	5.5	7.3333	4.3333	5.8333	5.3333	6.5	5.5	8.3333	8.6667	3.3333	3.3333	6.3333
272	5.3333	8.5	7.6667	5.1667	3.1667	5.6667	6.1667	3.5	5	5.1667	6.1667	7.6667	6.8333	5	2.8333	6.1667	6	6	9.8333	5.3333	7	7.8333	6	6	9.6667	4.8333	4.8333	5.5	5.5	6.3333	5.8333	3.5	9.5	5.3333	4.5	7.5	6.6667	7.1667	2.8333	4.5	6.3333	5	5.5	7.1667	8	6	3.5	3.8333	6.6667
273	8.1667	3.8333	8.3333	4	3	6.6667	8	7.5	7.5	5.5	6.3333	5.8333	3.6667	4.3333	9.6667	5	5.6667	8	7.5	4.8333	6.6667	7.8333	6	3	4	6.6667	5.8333	9	9.1667	5.6667	6.6667	5.5	5.3333	8	4	5.8333	3.1667	6.8333	9.8333	5.5	8.1667	7.5	3.6667	7.5	3.5	7.5	4	7.1667	6.3333
274	8	5.6667	3.6667	9	4	6.1667	8.1667	4.6667	5	5.1667	5.3333	5	6.5	3.8333	8.3333	6.3333	6	8.6667	6.3333	8.6667	4.1667	8.5	8	3.3333	7.3333	6	6	5	8.1667	5	6	3.6667	8.8333	7	5.8333	7.6667	3.8333	7.8333	7.3333	5.8333	3	5.3333	5	10	5.5	9.5	8.8333	7	6.3333
276	3.8333	8.6667	6.1667	6.5	5.6667	7	6.3333	6.1667	3.3333	3.6667	6.3333	5.1667	7	6.8333	7.5	3.6667	4.3333	6.1667	7.8333	3.8333	5	5.1667	5.5	6.3333	6.1667	6.3333	5.3333	3.3333	6	7.1667	9.3333	6.8333	3.6667	4.8333	7.5	4.3333	9.5	5.6667	4.1667	4.1667	7.5	6.1667	8	3.3333	5.3333	4.8333	7.6667	3.5	7
277	4.5	4.8333	3.8333	10	10	5	6.1667	4.5	6	6.5	5.3333	6.1667	5.6667	6	8	6	5.8333	7.6667	3.8333	7.8333	5.6667	4.6667	3.1667	4.1667	5.1667	6.5	7.3333	6.1667	4.5	6.6667	6.3333	8.3333	4.3333	6.3333	4.5	9	3.1667	5	4.1667	4.8333	7.5	4.8333	6.3333	9.5	6.3333	7.5	6.1667	8	6.3333
278	3.1667	4.8333	5	8.3333	4.3333	5.6667	3.6667	4	5.3333	5	3.8333	5	5.6667	4.5	4.8333	7.5	5.6667	5.1667	5.6667	7.6667	8.1667	6.6667	3.5	6	7	3	6	4	3.1667	7	5.5	5.8333	5.5	5.6667	5.6667	8.6667	6.8333	4.3333	4.3333	4.1667	4.3333	5.6667	5	3.5	6.8333	7.3333	5.3333	4.6667	7.1667
279	8	4.5	6.8333	7.6667	6.5	9.3333	4.3333	6.3333	9.1667	3.8333	5.6667	5.5	4.3333	4.1667	4.8333	5.8333	4.3333	9.1667	6	5.8333	6.1667	4	9.8333	4.8333	3	4	3.3333	4.6667	7	5	4.5	7.8333	7.3333	5.5	7	7.3333	5.1667	4	4	5.6667	4	6.6667	7	7	6.8333	7.1667	8.6667	3.6667	6.5
280	7.3333	6.6667	3	3.5	4.5	5.3333	5.1667	6.3333	5.5	4.3333	7.6667	3.8333	5	7.3333	7.6667	5.1667	3.8333	6.3333	4.1667	5.8333	6.6667	5.6667	5	5.3333	3.6667	7.6667	5.3333	3.3333	9.8333	5.6667	6.5	8.3333	6.3333	6.1667	5	8.1667	3.5	5.6667	3.3333	4	5	4.6667	6	4.3333	9.3333	4.8333	6.5	5.6667	6.6667
281	8.8333	3.8333	7.3333	7.8333	6.3333	9	4.6667	6.5	9.1667	3.6667	6	5.5	3.8333	3.8333	5	5.8333	4.5	9.1667	5.5	5.8333	6.1667	4	9.8333	4.5	2.8333	4	3.3333	5.3333	7	4.8333	4.5	7.8333	7.3333	7.3333	6.1667	6.8333	5.1667	3.8333	3.6667	5.6667	3.5	8	6.3333	7	6.8333	7.3333	8.6667	3.6667	6.5
282	5.6667	6.5	2.8333	5.5	5.6667	8.1667	6.6667	2.8333	4.6667	5.8333	5.6667	5.6667	7	5	3.6667	6.8333	4.6667	7.6667	5.3333	5.8333	9.1667	5	7.1667	4.1667	8.6667	5.1667	4.1667	7.3333	5.1667	7.3333	9.1667	7	5.1667	8.3333	6.8333	4.8333	7	4.6667	5	6.1667	5.8333	6.5	3.5	6.6667	7.8333	5.8333	6.5	7	5.3333
283	7.3333	3.1667	6.8333	5.1667	4.6667	8.5	7.1667	8.1667	4.5	4.8333	6	6.3333	3.5	9.1667	5.5	8.3333	3.5	3.8333	6.8333	6.8333	5.8333	8.5	4.5	7.8333	9.8333	4.8333	6.1667	6	7.3333	8	3.6667	7	8.8333	9.5	7.6667	5.3333	7.6667	8.5	6.3333	7	6.8333	4.5	4.5	6.3333	4.5	6	5.8333	4.5	8.1667
284	6	7	3.3333	6.5	6.6667	6.8333	8.3333	7.8333	6.3333	7.6667	4	4.3333	6	6.1667	7	6.8333	5.6667	6.5	3.6667	5.6667	4.8333	5.6667	6.3333	7.5	4.5	5.8333	6.6667	6.5	5.6667	6.8333	7	3.6667	6.3333	3.8333	4	7.3333	5.1667	8.5	9	4	3.5	6	5.1667	7	3.1667	3.8333	4.5	3.1667	7.5
285	3.6667	4.1667	3.6667	5.6667	4.3333	5.8333	4.5	6.1667	6	3.6667	5	6.8333	3	4.3333	5.8333	5.5	6	5	5.3333	6.8333	3.5	4.8333	8.6667	5.5	3.6667	6.5	5.6667	5.3333	5.6667	7.5	4.1667	5.3333	5	3.8333	8.8333	6.1667	7	7.8333	9.1667	5.8333	6.1667	4.6667	3.8333	5.6667	6.1667	4.6667	7.3333	7.8333	5.6667
286	3.6667	3.8333	3.5	9	9.5	4.1667	3.8333	4.5	6	6.8333	6.1667	6.1667	6.1667	6	8	6	5.8333	7.6667	4	7.8333	7.3333	4.6667	3	3.8333	5.1667	5	7.3333	6	5	6.6667	6.3333	8.3333	4.8333	6.3333	4.5	9.3333	4	5.1667	4.6667	3.6667	8.3333	5	5.6667	9.5	6.6667	7.5	6.3333	8	6.3333
287	3.5	3.6667	4	10	10	5.1667	5.8333	4.5	6	5.8333	6	6.1667	6.1667	6	8	6	6.1667	7.6667	3.8333	7.8333	5.6667	4.6667	2.8333	4.1667	4	5	7.3333	6.1667	4.8333	3.1667	6.3333	8.3333	5.3333	6.3333	4.3333	9.3333	3.5	5.1667	4.1667	4.8333	7.5	5	6.3333	9.5	6.6667	7.5	6.1667	8	6.1667
288	6.5	7.3333	5.1667	3	8.6667	5.3333	4.8333	6	8	6	8.1667	5.8333	9.6667	6.1667	4.8333	6.1667	3.8333	4.8333	3.5	3.3333	4.6667	7.3333	7.5	5.6667	3.6667	8.8333	3.8333	6	5.8333	3.6667	5	5.8333	3.6667	6.6667	7.5	6.3333	7.5	6.6667	7.1667	6	9.6667	5.8333	5.1667	9.6667	9.1667	5.3333	9.1667	5.8333	7.3333
289	8.1667	6	7.1667	3.6667	7.6667	6.3333	5	5.5	7.5	5.8333	10	3.6667	5	8	7.6667	6	3.6667	7.5	4	5.3333	7.5	8.3333	5.1667	5.8333	3.5	7	5.6667	3.5	9.8333	5.6667	6.5	7.3333	7	6	5	9.3333	4	9.3333	3.5	4.3333	6.1667	4.6667	6	4	9	4.6667	6.5	4.5	6.6667
290	5.3333	4.8333	7.5	7	8.5	4.8333	4	3.3333	6.5	7.6667	4.5	6	7	3.8333	7	4.1667	3.5	5.5	7.5	4.1667	7.5	4.1667	3.8333	5.8333	7.5	9.8333	5.8333	5.1667	6.6667	6.5	6	8.1667	4	8.1667	6.3333	5.3333	5.3333	6.8333	6	6.6667	4.1667	5.5	5.6667	8	4	3.8333	6.1667	3.1667	6
291	4.5	5.6667	6.1667	5.3333	7.1667	3.6667	8.5	5	5.5	4.1667	9	7.6667	6.3333	6.8333	4.8333	3.3333	3.8333	6.3333	5.8333	8.1667	7.6667	6.8333	6.1667	4.5	6.3333	4	3.6667	6.3333	7.8333	6.5	8.6667	6.8333	3.5	8.8333	6	4.6667	8.5	8	6.1667	6.1667	7.3333	6.1667	7	4.5	3.6667	5	3.8333	7.1667	6.8333
292	5.3333	6.1667	6.5	6.5	6.1667	5.3333	4.5	9.5	5.5	3.8333	6.5	7.8333	6.3333	5.3333	8.3333	4.1667	5.8333	7.1667	5.6667	7.5	5.1667	7	4.6667	4.1667	6.3333	5.1667	9.6667	9.1667	4	4.5	8.5	5.1667	6	6.1667	7	4.1667	4.3333	8.3333	6	8.1667	6.5	5	6.3333	6.8333	2.8333	8.3333	4.6667	7.6667	7.6667
293	3.5	5.6667	5.8333	8.5	7.5	8.3333	8.1667	9.5	7.1667	9.3333	3.3333	5.1667	5.3333	6.3333	3.1667	6.5	5.8333	8.3333	5.1667	8.5	4.6667	3.1667	3.1667	3.1667	6.8333	9.5	6.1667	4.6667	7.8333	6.8333	5.5	3.3333	8.6667	4.8333	4.1667	4	4.8333	9.1667	8.8333	7	7.8333	4.3333	5.1667	7.3333	4.6667	4.6667	3.6667	6.6667	5.8333
294	5.5	3.3333	7.8333	6.3333	7.1667	5.6667	9.6667	4.8333	5.6667	6.5	6.3333	5.5	6.1667	7.1667	4.8333	5.6667	6.5	7.5	6.6667	7.8333	7.5	7.3333	4.6667	4.6667	6	6.6667	7.3333	8.6667	9.3333	9.6667	4.6667	7	6.1667	4.5	5	4.8333	3.6667	8.8333	5.3333	6.6667	7.3333	3.6667	3.8333	8.5	4.8333	4.6667	3.5	8.5	6
295	5.8333	3.8333	8.3333	5.1667	5.5	7.3333	9.1667	5.8333	8.1667	8.5	7.1667	4.6667	3.8333	4	3.3333	6.6667	6.3333	6.1667	3.6667	4.3333	6.1667	5.6667	8.1667	3.5	4.8333	4	8.5	7	4.6667	6.1667	5.8333	6.5	3.5	6.3333	6.1667	6.1667	6.8333	5	3.3333	5.5	6.5	6.1667	3.6667	4.6667	6.8333	8.6667	7.6667	7.1667	5.8333
296	7.5	6.3333	4.3333	5	6.8333	6.8333	4.6667	5.5	4.6667	8	5.5	3.1667	4.1667	4.6667	3.6667	6.3333	8.5	6.3333	4.6667	6.1667	7.5	6.8333	6.5	3.6667	7.3333	4	8	3.6667	5.3333	7.3333	3.6667	5.3333	5.6667	8.8333	4.5	6	6.6667	5.6667	6.8333	6.3333	6.5	8	6	6.1667	3.1667	6.8333	6.1667	6.3333	6.1667
297	5	4.1667	5.3333	7.8333	6.6667	3.3333	5.3333	6.8333	4.3333	4	6	6	4.6667	7.6667	8	7.1667	6	5.5	9.1667	4.8333	3.3333	6.1667	3.5	6.5	4	7.1667	4.8333	4.1667	9.1667	5.5	6.6667	6.1667	9	5	7.1667	4.8333	5.8333	8.6667	6	7.3333	9.6667	4.6667	4.6667	5	4.6667	7.1667	8.8333	6.8333	6.3333
298	7.6667	5	5.8333	8	5.6667	3.3333	6.1667	6.1667	5.6667	8.5	6.3333	6.8333	4.1667	4.8333	8	6	5.8333	7	9	9.1667	8.1667	5.5	7.1667	7.8333	5.5	9	4	5.3333	9	6.8333	6	7.1667	7.6667	9.8333	8	9	3.6667	5	9.6667	8.5	5.8333	7	4.8333	5	4.3333	3.3333	5.3333	7.6667	5.6667
299	3.8333	7.1667	5.6667	6.5	5.6667	7	6.3333	6.1667	3.1667	3.1667	6.3333	5.1667	6.5	6.3333	8.8333	3.6667	4	5.3333	9.3333	3.8333	5	5.1667	5.5	5.8333	5.8333	6	4.6667	3.3333	6	7.1667	9.3333	9	3.6667	4.5	7.5	3.6667	9.5	5.6667	4.1667	3.5	7.5	6.1667	8	3.3333	5	4.8333	7.3333	4.3333	7
300	7.6667	6	4.3333	4.5	8.8333	6	5.5	5.5	5.3333	8	6.1667	3.1667	5	5.1667	4.8333	7.5	9	6.5	4.6667	4	8.8333	7.8333	6.8333	4	7.3333	4	7.3333	4.1667	5.5	7.6667	3.8333	5.5	5.3333	8.8333	4.5	7.6667	8.3333	5.6667	6.3333	6.3333	6.3333	7.5	6	5.8333	3.3333	6.5	7.5	7.5	6.1667
301	3.5	3.3333	4.1667	5.3333	3.5	5.8333	3.8333	7	5.8333	5.3333	4.8333	6.8333	2.6667	4.6667	5.5	4.5	5	3.8333	5.1667	5.8333	3.3333	4.5	7	4.6667	3.1667	7.1667	5.6667	5.3333	5	7	3.6667	5.3333	5.1667	5	8	6.5	7.8333	6.5	9.1667	5.1667	4.6667	4.1667	3.6667	5.6667	6.3333	4.5	6	7.8333	4.6667
302	7	6.3333	3.5	7.1667	7.3333	7.3333	7.1667	9.3333	3.6667	7	7.1667	6.3333	3.5	5.1667	5.8333	6	5.8333	3.5	8	5	8.1667	6.1667	7.8333	5.5	8	6.6667	7.8333	5.6667	3	6.1667	5.3333	4.3333	3.6667	6.8333	3.6667	7.8333	4.5	6.5	7.6667	9	6	4.5	6	6.3333	5	5	4.5	4.8333	5.1667
303	7.1667	5.6667	5	7.1667	4	6.8333	8.3333	4	6.5	6	6.8333	3.3333	4.8333	4.1667	8	3.5	5.1667	7.5	6.8333	7.1667	7.1667	3.3333	4.8333	5	7.5	6.6667	3.6667	8.5	6.5	7.1667	6	9.1667	7.3333	5.3333	6	6	5.6667	5.1667	9.8333	4.8333	6.1667	4.1667	5.3333	4	9.3333	4.8333	6.6667	4.5	9.6667
304	5.1667	4.1667	5.5	5.5	8	7.5	4.1667	9.6667	8.6667	7.6667	9.1667	7.6667	4.5	8.1667	7.1667	6.6667	6	7.6667	5.6667	5.1667	4	6.3333	8.5	4.6667	4.6667	7.1667	3.1667	8.3333	4.3333	3.5	3.1667	6.8333	5.8333	6.6667	8	6.6667	8.5	8.1667	9.8333	8.5	6	4.3333	7.3333	5.5	8	4.3333	2.8333	4.3333	3.8333
305	8	4.8333	4	9	4	6.1667	7.1667	4.1667	5	4.5	5.3333	4.5	6	3	8	5.5	6.6667	9.3333	6	8.6667	3.8333	8.1667	8	3	7.6667	6	6	4.5	7.1667	4.5	5.6667	3.1667	8.5	5.8333	5	7	4	7	6.8333	5.3333	2.8333	5.3333	3.6667	10	5.5	9.5	8.8333	6.3333	6.3333
306	7.8333	9.6667	8.5	4.1667	6.1667	5.1667	6	6.6667	3.6667	2.8333	5.1667	3.8333	7.8333	3.5	2.8333	6	4	5	4.8333	4	7.3333	7.3333	4.3333	5.1667	7.8333	7.6667	3.3333	5.5	5.6667	6.3333	7.6667	5.8333	3.5	4	5.6667	4.5	7	3.6667	9.1667	5.5	7.1667	4.1667	7.5	4.3333	4.6667	4.8333	6.6667	8.1667	7.1667
307	5.3333	8.3333	8.1667	4.1667	3	4.5	6.1667	3.3333	5	4.3333	5.3333	7.6667	6.3333	4.1667	7.1667	6.5	7	5.3333	9.8333	7.3333	6.8333	7.8333	4.8333	5.3333	9.3333	6	4	4.1667	5.8333	7.3333	5.5	3.8333	9.1667	4.8333	3.8333	7.6667	6.1667	7.1667	3	3.8333	5.3333	3.1667	5.6667	5.5	7.6667	5.5	3.1667	4.3333	5.8333
308	4.6667	3.6667	4.6667	4.5	6.1667	8.5	6	8.1667	9	4.8333	3.8333	4.3333	4.8333	4	3.6667	4.6667	6.5	6.6667	9.8333	5.1667	7	3.6667	4.8333	7	8.5	2.5	8.6667	3.3333	6.1667	4.1667	6.6667	7.5	4.8333	4	4.6667	4.1667	6.1667	3.1667	5.5	7	8.5	4.1667	8.1667	6.8333	5.1667	7	6.6667	7.8333	7.3333
309	5.8333	3.8333	5.1667	8.6667	9.5	4.6667	6	6.6667	8	5.6667	8.3333	3.3333	6.1667	8	5.6667	5.5	5	7	7.1667	5.6667	9.8333	6.8333	6.5	8.1667	5.1667	7.1667	7.5	6.3333	4	7.1667	3.5	6.6667	8.8333	6.8333	4.6667	3.5	5.8333	5.8333	5.8333	5.6667	4.1667	6.1667	4.8333	6.5	7.3333	6	9.3333	9.1667	4.8333
310	3.8333	4.3333	5.3333	6	4.3333	5.8333	4.8333	7.1667	8.5	6.1667	5.1667	7.5	3	6.1667	6.6667	5.3333	4.1667	4.6667	5.3333	6.5	3.5	6	8.6667	5.1667	3.6667	6.5	5.1667	5.3333	6.8333	9.1667	5.3333	6	5.8333	5.5	8.8333	7.3333	9.1667	7.8333	9.1667	5.8333	5.8333	3.8333	4.8333	6.1667	6.5	5.1667	6.6667	9.6667	5.6667
311	6.3333	7.3333	7	4.8333	5	7	4.3333	5.1667	4.6667	8	5.8333	3.5	5.6667	8.3333	3	4.1667	2.8333	6.8333	6	5.6667	6	5	8.1667	8	5.5	6.1667	4.3333	5.8333	5.1667	6.6667	5.6667	5.3333	4.6667	6	6	7.6667	4.3333	7.8333	8.6667	3.6667	5.6667	5.3333	8.6667	7.6667	2.8333	6.5	4	8.3333	5.8333
312	4.8333	7.8333	5.5	3	5	5.5	5.5	7	6.5	3.8333	5	5.8333	6.8333	6.8333	5	2.8333	3.8333	7	4.6667	6.6667	6.5	10	5.1667	5.3333	3.6667	7.3333	5.6667	5.3333	4.1667	6.3333	4.8333	8.6667	6	5.6667	6.8333	4	6	7.8333	7.1667	6.6667	4.1667	3.6667	4.8333	3.3333	5.3333	7	5.3333	6.1667	6
313	6.6667	5.3333	5.8333	4.8333	6.8333	5.1667	3.3333	6.8333	6	6.5	6	5.1667	8	6.1667	5.1667	5.8333	7	5.6667	3.1667	6.6667	6.1667	8.8333	4.3333	3	3.6667	3.8333	8.5	3.3333	5.5	7.5	5.5	3.6667	4.1667	6.8333	8.1667	5.3333	5.1667	7	3.8333	4.1667	5.1667	4.3333	6.8333	6.1667	4.8333	6	4.1667	4.8333	6.8333
314	5.1667	7.1667	6	4.5	6.5	6.6667	7	4.8333	6.6667	4.1667	8	9.8333	3.8333	7.5	6.3333	6.3333	7.3333	7.1667	6.5	4.6667	4.8333	8.1667	4.8333	4.3333	5	8.5	5.6667	7.6667	9.8333	9.8333	4.1667	9.6667	4	4.8333	9.5	6.8333	7.5	7.3333	7.1667	7	4.1667	8.1667	6.1667	7.1667	4.6667	5.6667	4.5	6	6.5
315	3.1667	5.5	7	9.3333	5.8333	9	3.8333	4.1667	5.6667	4.8333	4.6667	5.8333	6.5	6.6667	7.5	7.3333	6.1667	6	6.3333	7.6667	8.3333	7	4.6667	6.1667	7	6.1667	6	4.5	3.1667	7	6	6.5	7.6667	6.8333	6.6667	9	6.5	4.1667	4.8333	4.8333	6.6667	6	5.6667	4.6667	7.6667	6.3333	6	5.8333	7
316	6	7	3.3333	6.8333	6.6667	6.8333	8.3333	7.8333	6.8333	7.6667	4.3333	4.3333	5.1667	6.1667	7	7.3333	5.6667	6.5	3.1667	4.5	5	5.6667	6.3333	8.5	3.6667	5.8333	6.6667	9	5.6667	6.8333	7	3.1667	7	3	4	7.3333	5.1667	8.5	7.1667	4	2.5	6.5	5	7	3.1667	3.8333	4.5	4	5.8333
318	3.5	4.1667	5.3333	5.5	4.1667	5.8333	4.5	6.6667	6	6.1667	5.5	7.5	2.8333	5.6667	5.5	5	3.8333	4.6667	5.3333	6.8333	3	5.3333	8.6667	3.3333	4	7.5	5.6667	5.8333	6.8333	7	5.3333	6	5.8333	5.5	8.8333	7.3333	9.1667	7.8333	9.1667	5.8333	5.8333	3.1667	4.8333	6.1667	6.5	4.3333	7.3333	9.6667	5.6667
319	5.3333	6.6667	4.5	9.1667	6.3333	6.3333	5.5	5	5.8333	8	4.8333	7.3333	4.6667	6.6667	7	8.1667	5.3333	4.8333	9	6.3333	2.8333	9.5	5.8333	5.1667	6.1667	7.3333	5.3333	5.1667	6.3333	7.5	7.3333	6	7.8333	6.1667	5.3333	7	4.8333	5.3333	4.6667	7.1667	5.8333	4.5	5.8333	6.5	5.8333	7.3333	4	5	4
320	5	6.6667	6.3333	7.1667	9	4.6667	7.5	8.3333	9.8333	8.1667	3.1667	8.1667	5.3333	5.5	8.3333	9.3333	6	6.3333	3.6667	7.3333	6.8333	7.1667	6	6.8333	5	5.8333	6.6667	9.1667	5.5	6.5	4	5.6667	5.8333	6.6667	8.8333	7	7.5	9.5	8.6667	5.3333	6	7.1667	8.3333	8.3333	5.8333	8.8333	7.8333	8.1667	6.3333
321	8.1667	6.6667	7.1667	3.1667	6.8333	5.6667	5.6667	6.3333	7.5	6.1667	8.3333	3.6667	5	8.1667	7.6667	5.6667	3.3333	7.5	4	7.3333	7.5	8.3333	5.6667	5.1667	4	7	5.8333	3.5	9.8333	5.6667	6.5	7.3333	7.3333	6	5	9.3333	4	8.5	3	4.3333	6.1667	5	5.5	4.5	9.5	5.3333	6.5	5.6667	6.6667
322	7	8.1667	4.8333	6.5	7.6667	5.5	5.1667	4.6667	5.1667	6.3333	3.5	3.8333	7.5	3.6667	9	3.1667	5.1667	6.1667	7.3333	6.6667	6.6667	5.6667	4.6667	8.1667	4.1667	5.6667	5.1667	2.5	3.8333	5.3333	6.6667	8	6.5	7.5	5.8333	6.8333	7.5	5.1667	4.6667	5.3333	7	7	7.5	4.5	7.3333	8.5	4.3333	8.3333	9.6667
324	6.3333	9.3333	7.6667	5.6667	5.8333	6.1667	5.8333	8	5.8333	6.1667	6.1667	6.1667	5.8333	6.5	6.1667	5.8333	5.6667	8.5	4.5	6.3333	6.8333	6	9.6667	8.3333	7.8333	7.1667	4.6667	9.5	3.8333	4.1667	7.1667	5.5	9	8.1667	5.3333	5.1667	4	6.1667	9.1667	9.8333	7.6667	6.1667	8.6667	7.8333	4.5	8.8333	6	5.6667	5.3333
325	8.5	3.1667	7.8333	4.3333	4	8.5	7.1667	8.1667	4	4.3333	5.8333	7	3.3333	9.1667	5.5	8.3333	3.3333	3.1667	6.8333	6.8333	5.8333	8.5	4.5	7.8333	9	4.8333	6.3333	6	5	8	4.1667	7.5	9.1667	9	6.8333	5	7.6667	7.8333	6.3333	5.6667	7.1667	4.3333	4.3333	6.5	4	5	5.8333	4	8.1667
326	5.8333	6	5.3333	6.5	4.8333	7	5.6667	5.3333	3.5	3.1667	6.5	4.6667	6.5	7	4.1667	5.8333	4.6667	5.8333	5.5	4.6667	5.6667	6.8333	7.6667	7	7	5.6667	5.6667	8	3.8333	7.6667	6.3333	9.8333	6.3333	7.3333	3.8333	4.6667	4.5	6.1667	6.3333	5.3333	3.8333	3.5	9	4.3333	5.6667	3.8333	6.8333	6.8333	4.1667
327	7.3333	9.1667	8	4.6667	8.5	6.3333	8.1667	5.5	6	3.8333	7.3333	4.5	4	7	6.5	5.1667	5.8333	4.6667	6.5	4	6.1667	7.3333	3.6667	4.1667	5.8333	3.6667	5.1667	6.3333	4.3333	7	7.5	6.8333	4.6667	6.5	5.8333	3.5	7.6667	8	6.6667	7	6.3333	3.5	7.1667	5.8333	8	5.8333	9.8333	5.6667	5.6667
328	7.1667	3.6667	4.5	4.5	6.1667	5.6667	6	7.1667	9	4.5	4.3333	4.3333	4.8333	4	3.6667	6.3333	6.6667	6.6667	9.8333	6	7	4.3333	5	7	8.5	3.6667	8.6667	3.3333	6.1667	4.1667	6.6667	7.5	4.8333	4	4.1667	4	8.1667	3.3333	6	7	7.1667	4.1667	8.1667	6.8333	5.1667	7	6.6667	7.8333	6.5
329	5.1667	6.5	5.8333	4.5	6.5	7.3333	7	4.3333	6.6667	3.8333	8	9.1667	3.8333	7.5	6.6667	6.3333	6.5	7.1667	6.5	4.6667	4.8333	8.1667	4.8333	4.3333	5	8.6667	5.5	7.5	9.8333	9.8333	3.6667	9.6667	4	5.5	9.5	6.8333	7.5	7.3333	7.1667	6.6667	5.6667	8	6.3333	7.1667	3.3333	5.5	3.6667	6	6.5
330	8.6667	3.6667	7	4.5	6.5	4.6667	5.1667	6.1667	8.6667	8.3333	8	5.3333	5.6667	4.1667	4.8333	8.5	5.5	7	5	6.1667	3.3333	7.6667	6.6667	8.5	6.6667	3.5	8.6667	6.3333	9.5	5.3333	7.3333	4.1667	3.5	3.3333	5.1667	5	7.5	7.6667	5.8333	5.6667	3.3333	4.6667	8.8333	6	3.6667	5.8333	9.8333	4.5	7.3333
331	5.6667	5.8333	6.1667	3	4.8333	5.5	4	7.6667	4	3.3333	7	6	4.8333	7.5	7.5	4.3333	7.1667	3.8333	6.3333	6	5.3333	8.5	5.5	8.5	4.5	3.3333	7.5	4.8333	4.3333	6	5.1667	3	7.1667	3.3333	3.8333	2.8333	8	3.8333	6.8333	6.6667	7.3333	7.3333	6.3333	5.5	7.8333	5.6667	4.3333	9.1667	6.5
333	3.6667	3	8.8333	7.3333	7.8333	4.5	5	4.6667	5.5	8	5.6667	6.8333	6.6667	8	3.8333	8.6667	4.5	6.6667	7	5.3333	6.6667	4.1667	9	5.5	6.1667	5.5	8	5.8333	9.1667	8.3333	10	6.3333	7.3333	8	7	7.1667	2.8333	9.5	6.6667	5.8333	9.5	7	7.3333	4	4.8333	6	4.5	4.1667	6.3333
334	7.1667	5.8333	5.5	8.6667	4.3333	6.8333	8.3333	3.8333	7	6	6.8333	3.3333	4.8333	4	6	3.5	5.5	7.5	6.8333	7.1667	7.1667	3.3333	6.3333	4.3333	7.5	5.1667	3.5	8.5	6.5	7.1667	6	9.1667	7.3333	6	6	7.6667	5.6667	4.5	9.8333	4.8333	6.6667	4.1667	5	3.6667	9.3333	4.8333	7.1667	4.5	6.3333
335	6.5	5.8333	4.3333	4.3333	3.6667	4.5	3	5	5.3333	9.6667	5.8333	4.6667	4.3333	4	7	7.3333	7.8333	5.6667	7.3333	3.8333	5.6667	7	5	8.3333	4.6667	3.1667	8.3333	3.5	5.8333	5	5.5	6.5	5.6667	6	5.1667	8.3333	5.3333	4.3333	6	5.8333	6.8333	6	6.6667	6.6667	7	6.1667	4.8333	6	3.5
336	5.3333	4.8333	4.1667	5.8333	7.8333	8.6667	7.3333	4.8333	3.8333	4.5	8.8333	5	6.8333	5.6667	8	5.6667	7.8333	7	6.5	6.8333	9.5	9.3333	6.1667	7	8.1667	5.1667	5	7.8333	6	8.1667	5	6.6667	5.8333	4.3333	6.5	5	3.5	4	8	6.5	6.8333	6.8333	4	7.6667	4.1667	3.1667	5	4.3333	4
337	7.8333	7.8333	6.1667	4.5	6.1667	5.8333	5.3333	5.6667	6	4.3333	8.1667	7.6667	7.8333	8.6667	7.1667	4	4.6667	4.5	3	5.8333	5.6667	5.6667	5.8333	7.3333	5.6667	6.6667	8.8333	3.6667	4.6667	4.8333	4.3333	7	6	7.1667	7.8333	9.3333	5.6667	7.6667	4	6.5	9.5	3.5	5.8333	8.1667	8.3333	3.5	5.6667	4.1667	7.1667
338	3.3333	5.6667	6.1667	9	5.8333	8	3.3333	4.1667	5.5	5.8333	3.1667	3.8333	4.1667	4	7.6667	6.1667	6.1667	3.8333	5	5.3333	4.5	4	8.3333	3.6667	3.1667	4.1667	8	4.5	7.3333	9.5	9.8333	6.3333	6.6667	7	6.6667	7.1667	5.1667	8.5	6	3	7.5	9.1667	6.6667	7.3333	5.6667	4.1667	5.8333	4.3333	4.5
339	5.3333	5.6667	3.6667	3.5	5.6667	6.8333	6	6.6667	6.8333	3.6667	7	6.3333	8	7.6667	6.1667	6	4.6667	7	9.6667	7.1667	5.8333	5.1667	5.8333	5.1667	7	6.3333	6.5	4.1667	7.1667	6.1667	5.6667	4.6667	5.3333	5.1667	6.8333	9	5.6667	4.6667	5.1667	5	6.1667	4.3333	6	7.5	6.6667	6.5	7.3333	5.6667	5.3333
340	5.3333	4.8333	6	7.1667	7.8333	8.5	7.3333	8.3333	3.3333	7.5	7.1667	4.6667	8.3333	6.6667	6.5	5.1667	7.8333	7	6.5	6.3333	8.8333	9.1667	6.1667	7	7.6667	5.1667	5	7.8333	6	8.1667	4.6667	6.5	5.6667	4.6667	6.5	4.1667	3.8333	4.3333	8.5	6.5	6.8333	7.6667	3.1667	6.5	3.6667	3.3333	5	3.5	4
341	4	5.1667	4.1667	5.6667	4.5	3.5	9.1667	3.5	6.1667	6	4	8.1667	8.6667	4.1667	9.5	5.6667	7.5	3.6667	4.1667	6.8333	7.6667	4.1667	6.3333	9.1667	4.6667	6	3.1667	6.1667	8.1667	5.5	6.5	6.6667	5.6667	4.6667	6	5.8333	9.3333	7.3333	6.5	6.1667	7.1667	7.3333	6.8333	6.8333	6.3333	6.6667	4.8333	4.3333	5.1667
342	8	7.6667	7.5	3.1667	6.1667	5.3333	4.1667	8.3333	5.5	3.6667	7	7.5	5.5	7.6667	8	4.5	7.1667	3.3333	5.8333	6	5.5	8.5	7.1667	8.1667	6	3.5	7.5	6.1667	5.6667	6.5	6.1667	4.6667	7.1667	3.3333	4	3.5	8	4	6.8333	6.6667	7	7.3333	7.8333	6.5	8	6.1667	5.1667	7.5	6.5
343	5.3333	7.1667	7.5	7	8.5	4.3333	4.5	3.1667	6.5	8	5.1667	5.6667	8	3.8333	7	3.8333	3.3333	6.1667	7.5	4.1667	7.5	4.1667	3.5	5.8333	7.5	7.5	4.6667	5.8333	6.3333	6	6	8.1667	3.8333	8.1667	7	5.3333	5.3333	6.8333	6.1667	6.6667	4.3333	5.3333	5.1667	8	3.6667	3.8333	6.1667	3.5	6
344	7.6667	4.1667	5.1667	6.6667	5.1667	5.1667	7.8333	4.6667	7.1667	8.1667	7.3333	9.1667	7.5	4.8333	5.6667	4.5	6.6667	5.5	5	8.1667	6.8333	3.8333	8.1667	5.3333	5	5.6667	8	8.8333	5.5	4.6667	6.8333	7.8333	6.8333	4.1667	6.6667	4	6.8333	4.1667	6.8333	7	9	3.6667	4.8333	8.6667	8	3.6667	4.3333	4.3333	4.8333
345	8	6	4.3333	4.5	6.8333	6.5	4.6667	6.6667	4.8333	8	6.1667	2.8333	4.8333	5.1667	5.1667	7.5	9	6.3333	3.8333	6	7.5	6.8333	4.6667	3.8333	7.3333	4	8	3.1667	5.3333	7.6667	3.8333	5.3333	5.3333	8.8333	4.5	6	8.3333	5.6667	6.8333	6.3333	6.3333	8	5.8333	5.8333	3.3333	6.5	6.1667	7.5	5.8333
346	6.1667	6.3333	7	8.6667	7	6.5	3.5	7.8333	8.8333	3.6667	4.6667	3.3333	5.3333	6.5	10	4.6667	5.3333	5.5	3	6.3333	7.1667	6.8333	3.6667	5	6.6667	6	5.6667	6	6	4.8333	9.3333	5.5	8	6	6.1667	5.8333	3.3333	3.8333	4.5	4	4.6667	6	6.5	9.6667	9	9.8333	3.8333	7.1667	4
347	7	3	5.1667	3.6667	2.8333	6	8	6.8333	7.5	4.8333	6.5	5.3333	3.3333	3.5	7.8333	4.5	5.3333	8	7.5	4.1667	6.6667	7.8333	6	3.3333	3.8333	6.6667	5.8333	9	6.8333	5.6667	6.5	5.5	6	5.5	4.5	5.8333	3.6667	4.6667	9.8333	5.5	8.1667	9.3333	3.6667	9	4	7.3333	4	4.3333	6.3333
348	5.1667	6.8333	5.3333	5.8333	3.6667	9	9.3333	9.1667	4	5.8333	7.8333	5	6.5	6	3.8333	3.5	5.1667	7.3333	6.1667	5.8333	5	4.1667	6.5	4.6667	6.5	5.6667	6.8333	7.8333	9.6667	8.5	8	8.6667	6.1667	4.1667	5.1667	7	9.8333	3.1667	7	6.8333	4.5	8.6667	6	5.5	6	9	5.8333	6.3333	4.3333
349	5.1667	5.5	4.8333	2.8333	3.6667	5	6	7.3333	6.5	6.6667	4.1667	8.5	5.1667	5.3333	5.8333	7.3333	3.8333	6.8333	5.1667	6.8333	5.5	5	6.8333	4.6667	2.6667	4.6667	3.6667	7.3333	7.1667	4.6667	4	4.1667	5.6667	6	3.8333	6	5.5	4	7.6667	6	5	6.6667	4.1667	7	6	3.6667	4.1667	5.6667	3.3333
350	7.5	4.3333	8.6667	5.6667	6.5	4.1667	7	6.3333	3.8333	4.1667	4.6667	4.3333	5	7.1667	7	8.1667	6.8333	5.3333	6.1667	2.8333	4.3333	9.3333	9.1667	5.3333	7.3333	6	7	4	6.3333	6.3333	7.5	8.5	4.6667	4	5.8333	7.6667	6.3333	6	7.5	4	9.3333	6.8333	7.6667	6	5.6667	9	3.6667	7.3333	8
351	5.6667	5	9.3333	7.3333	6.8333	5.5	3.5	8.8333	6.3333	3.5	5.8333	3.8333	6	6	4	7.5	6.3333	8.5	4.8333	7.1667	2.6667	9	6.5	4.5	4.8333	5.6667	4	9.6667	6.1667	8.6667	6	4.1667	8.5	7.3333	4.5	4	5.1667	8.5	5.3333	4.8333	7.3333	6.3333	8.5	8.6667	4.3333	6.1667	5.6667	3.5	7
353	7.6667	6.8333	7.3333	5.5	3.8333	5	5.3333	6.6667	6.1667	5.8333	5.6667	7.3333	5.5	3.1667	6.6667	10	6.3333	4.8333	7	4	6	9.3333	8.5	9.5	7.6667	3.8333	4	7.6667	7.5	7	6.5	6.8333	5	9.1667	4	4	8.6667	8.8333	6	9.5	7.1667	9.3333	3.6667	7.1667	5.6667	8.1667	9.8333	7.3333	9.1667
354	5.3333	5.5	5.8333	6.5	4.8333	7.6667	5.6667	5.3333	3.1667	3.1667	6.5	4.6667	6.1667	6.3333	4.3333	5.5	4.8333	5.5	6	4.6667	5.6667	6.8333	8	9.8333	7	5.6667	5.6667	7.6667	4.5	9.8333	6.8333	9.6667	6	6.8333	3.8333	4.3333	4.3333	6.1667	6.5	5.8333	3.8333	3.6667	8.5	4.5	5.8333	4.1667	9.1667	6.8333	3.6667
355	5.8333	8	4.6667	5.6667	3.5	9	9.3333	8.5	3.1667	5.6667	9	4	5.5	6.8333	3.3333	3.5	4.5	6.5	6.1667	5.5	4	4.1667	7.3333	4	6.5	5.5	6.6667	6.8333	9.6667	8.6667	8.3333	8.6667	6.1667	3.6667	4.5	7	9.8333	3	7.3333	5.6667	4.5	8.6667	6	5.5	6	9	5.8333	6.3333	4.1667
357	5.8333	7.6667	8.8333	4.1667	2.8333	5.1667	6.1667	4	5	4.6667	6.1667	7.6667	6.3333	4.5	7.1667	6.8333	7.8333	6	9.8333	9	7	7.8333	6	5.5	6.6667	6	5.1667	5.5	6.8333	7.8333	6.5	4.1667	9.1667	4.5	4.1667	8.3333	9.1667	7.8333	3.1667	4.8333	6.3333	4.5	6	6.5	7.8333	6	3.5	4.5	6.3333
358	5.8333	4	7.5	5.6667	4.8333	7	9.1667	5.8333	7.3333	8.5	5.8333	4.6667	4	4	4	7	6	7	3.6667	4.5	6.1667	5.8333	8.1667	3.6667	4.8333	3.1667	7	7.3333	4.6667	6.1667	5.8333	6.5	3.5	6.3333	5.5	6.8333	6.3333	4.5	3.6667	5.3333	6.5	5.5	3.6667	4.6667	6.6667	8.6667	5.5	6.5	6.1667
359	6.3333	7.3333	4.1667	7.8333	7.6667	5.6667	6	5.8333	3.5	5.5	3.6667	3.5	6.8333	3.5	8.1667	3	6.5	6.1667	5.8333	5.8333	6.6667	5	4.1667	8.1667	3.8333	6.3333	4.1667	3.1667	4.3333	6	8	8.1667	6.5	7.5	4.8333	6.1667	7.5	5.1667	5.8333	5.6667	5.5	7.5	7.5	4.3333	7.3333	8.5	4.3333	8.3333	7.3333
360	7.1667	5	4.6667	3.5	6.5	6.6667	9	6	7.1667	5.8333	6.3333	3.6667	7.6667	4.8333	7.1667	5.1667	7.5	4	4.8333	5.3333	7.3333	4.5	6.3333	3.8333	3.6667	3.3333	5.8333	5.3333	8.1667	5	6.8333	4.5	5.6667	9.3333	6.8333	6	6	5.6667	5.5	7	7	7.1667	5.8333	4	8.8333	5.5	6	6.3333	4
362	6	3.3333	8.3333	5.6667	4.6667	4	8.1667	5.1667	8.3333	8.1667	6.3333	4.8333	2.6667	4.1667	3	5.6667	8	7	2.1667	3.3333	3.1667	5.8333	2.3333	2.3333	5.1667	2.6667	7	8	3.6667	3	5.8333	2.1667	3	6.3333	6.1667	6.8333	6.8333	5.5	3.6667	5.5	6.6667	5.3333	3.1667	5.1667	6.3333	8.6667	6.3333	4.8333	6.1667
363	6.8333	5.3333	5.8333	8	6.1667	4.1667	6	6.1667	5.6667	8.5	6.3333	8.6667	4.1667	4.8333	8.8333	6	7	7	9	9.1667	8.1667	6.1667	6.8333	7.8333	5.1667	8.5	4	5.6667	8	7	6	7.1667	7.5	9.3333	8	9	3.6667	5	10	8.5	5.8333	7	4.8333	5	4.3333	3.3333	5.3333	7.6667	5.5
364	3.5	3.3333	5.1667	7	6.6667	4.6667	5.8333	6.1667	8.5	8	7	10	3.6667	7.3333	4.6667	7.6667	5	5.3333	6.5	7.1667	8.6667	4.6667	6.8333	7.3333	3.1667	9.1667	3.8333	4.1667	9.5	7.3333	4.8333	6.1667	5.3333	3.5	7.3333	4.6667	4.5	3.1667	4	6.3333	5.8333	8.1667	7.8333	4.8333	6.5	8.1667	5.3333	8.3333	5
365	6.3333	8.1667	5.5	7.8333	7.1667	6.3333	6	5.8333	5.1667	6.3333	4	3.5	8.3333	3.5	9	3.6667	6.5	6.1667	7.5	6.6667	6.6667	5.6667	5	8.1667	4.3333	5.5	5	3.1667	4	6	6.6667	7.5	8	7.5	5.8333	5.5	6.3333	5.1667	5.8333	5.1667	6.5	7.5	7.5	5	7	8.5	4.3333	8.3333	9.6667
366	3.5	5.6667	6.1667	9	5.8333	8	3.6667	4.1667	5.5	6.1667	3.6667	3.8333	4.6667	3.6667	7.6667	6.1667	5.8333	4	4.6667	5.3333	5.1667	4.6667	7	3.6667	2.8333	4.5	6.8333	4.5	6.1667	9.5	8	6	6.6667	7	9.6667	7.1667	4.5	8.5	4.8333	3.5	7.5	9.1667	7.1667	6.3333	6.3333	4.3333	5.8333	5.3333	4.8333
368	9	9.6667	8.8333	4.3333	6.1667	5	5.8333	5.1667	3.5	3.5	5	3.1667	6.6667	3.8333	3.6667	4.5	3.3333	5	4.3333	5.5	7.3333	7.1667	5	5.1667	4.6667	7.6667	3.3333	5	5.1667	5.1667	7	6.6667	3.1667	3.5	6.3333	4.6667	7	4.8333	8.1667	5	7.8333	4	6.6667	4.6667	3.8333	4.8333	6.1667	8.1667	5.6667
370	3.6667	8.1667	5.8333	8	5.5	8	5.5	8.3333	4.6667	7.1667	3.5	5.5	3.6667	8	5.1667	9	4.5	9	4.5	5	6.5	5.5	6.6667	7.6667	4	4.3333	4.3333	3.1667	4.8333	4.8333	4.6667	6.1667	3.3333	5	5.3333	6	6.5	5.3333	8.6667	7.5	4.6667	6.8333	5.8333	5	5.8333	4	5.3333	8.3333	8.8333
371	7.6667	3.5	4.5	7.1667	5.5	3.3333	8	2.3333	7.3333	8.1667	7.3333	9.1667	5.1667	3.1667	5.6667	4.5	6.6667	5.5	5	8.1667	7.3333	3.8333	8.1667	5.3333	4.8333	6.1667	8	8.8333	5.8333	4.6667	7.1667	8.6667	6.8333	3.1667	5.1667	4	6.8333	4.1667	4.6667	7	9	3.6667	5	8.6667	8	3.6667	3.6667	4.3333	3
372	5.1667	6.8333	6	4.3333	6.5	5.6667	7.8333	4.8333	6.3333	4	8	9.8333	3.6667	7.6667	6.3333	6.3333	6.5	7.1667	5.8333	5	4.8333	8.1667	4.8333	4.1667	5	8.5	5.1667	7.6667	9	10	4	9.6667	3.8333	6.1667	9.5	6.8333	6.6667	7.1667	6.6667	6.3333	5.5	8.1667	6.6667	6.6667	3.8333	5.8333	4.5	6	6.5
373	6.1667	6.6667	8.8333	3.8333	7	6.8333	5	6.1667	5.6667	9.3333	5.6667	7.5	3.3333	3.8333	9.5	6.8333	4.6667	4.3333	6.1667	5.6667	6.3333	5.1667	4.3333	5	7.5	6	7.5	9.6667	9.8333	8	9	6.1667	4	6.8333	5	7.1667	5.6667	7.8333	7.8333	6.1667	6.8333	7.6667	9.3333	5.3333	3	8.8333	8.1667	6.1667	4
374	7.3333	9.1667	8	4.3333	8.5	6	8.1667	5.5	5.8333	3.6667	7.3333	9.6667	3.6667	7.8333	9	9.5	5.6667	5.1667	7.1667	4	9.1667	7.3333	3.3333	3.5	6.5	4	5.1667	6.3333	5.6667	9.1667	7.5	6.8333	5	6.5	5.8333	3.8333	7.6667	8	6.6667	6.8333	6.3333	5.1667	6.6667	5.8333	8	5.8333	9.8333	6.1667	5.3333
375	6.5	6.6667	4.3333	4.1667	4.8333	4.5	4.1667	4.5	7	9.6667	5.3333	4.8333	5.8333	3.8333	7	7.3333	7.5	7.8333	7.3333	4.1667	7.5	7	5.3333	7.8333	4.6667	3.8333	8.3333	3.5	5.8333	5	5	8.6667	5.6667	7.5	8.1667	8.3333	6	4.8333	9.6667	5.6667	8.1667	5.8333	6.6667	6.6667	5.1667	6.1667	4.6667	6	3.8333
376	7	6.5	8.1667	4.8333	4.5	6.8333	8.1667	5.6667	7.3333	5.8333	7.8333	6.1667	5.3333	7	7.3333	3	6.1667	6.5	8.8333	4.3333	7.1667	6.6667	6.5	6	3.3333	6.8333	4.8333	5	3.6667	5	6.3333	5.1667	7.8333	7	6.6667	5.3333	6.3333	6.5	5.5	3.6667	8.6667	9.8333	7.5	9.3333	4.6667	7.6667	3.3333	7.1667	4.3333
377	3.6667	3.5	6.3333	6.6667	6.1667	4.1667	5.3333	6.1667	8.3333	7.8333	6.5	10	3.6667	6.6667	4.3333	6.8333	4.1667	5.3333	6.3333	6.6667	8.6667	5.3333	6.1667	6	3.3333	8.5	3.8333	3.8333	9.5	7.3333	5.3333	6.8333	5	3.5	7.3333	4.8333	4.5	3.1667	4.1667	5.6667	3.8333	8.1667	7.8333	4.8333	6.5	8.1667	4.5	8.6667	5
378	3.1667	3.6667	5.8333	7.6667	7.1667	7	9.6667	6.1667	8.1667	4.8333	5.1667	6.3333	4.5	9.5	6	3.6667	7.8333	6.6667	5.6667	5.1667	9.5	3.8333	7	5	5.1667	6	3.6667	4.1667	3.6667	5.3333	5	7.1667	5.8333	5.1667	8.1667	8.3333	5.5	8	5	7	8	9.1667	6.8333	5.5	5.1667	4	6.6667	7.6667	6.8333
380	5.3333	6.6667	4.5	7.3333	6.3333	6.6667	5.3333	5	5.8333	8	4.8333	7.5	4.6667	6	8	7.6667	6	4	8.3333	6.1667	3.1667	9.5	7.3333	4.6667	6.1667	7.3333	4.6667	4.5	6	7.5	7.3333	5.5	6.8333	6.1667	5.1667	7.6667	4	4.6667	3.8333	7.1667	5.6667	3	4.8333	6.5	5.3333	7.8333	4	4.5	3.5
381	6.1667	7.1667	4.1667	9.8333	3.8333	8.8333	6.3333	7	7.5	4.5	7.8333	5.3333	9.3333	4.1667	3.3333	7	4.1667	4.5	3.1667	7.6667	9	6.3333	5.6667	3	6.6667	8.8333	5.3333	8	4.5	7.3333	4.5	6	6.6667	4.1667	7.1667	7.3333	5.1667	2.8333	5.8333	5.8333	7	3.5	7	5.8333	5.5	4	4	3.8333	7.3333
382	8.1667	3.6667	4.3333	5.5	6.1667	8.5	5.6667	7.5	9.3333	5.5	4	3.6667	4.8333	4	3.3333	6.8333	6.6667	6.6667	9.8333	6	6.6667	4.3333	4.6667	5.5	8.5	3.6667	8.3333	3.3333	6.1667	4.1667	6.1667	7	4.8333	4	4.5	4.1667	9.5	3.6667	5.5	7	8.6667	4.8333	8.1667	6.8333	4.8333	6.6667	6.6667	7.8333	6.5
383	7.8333	7.8333	5	4.5	6.8333	6.5	5.8333	4.5	6	4.8333	8.1667	7.6667	8.5	8.6667	7.1667	4.6667	5.1667	4.5	3.5	5.8333	5.6667	5.6667	5.8333	7.3333	5.6667	6.6667	8.8333	3.6667	5	3.8333	5	7	6	7.5	9.5	9.1667	5.6667	7.6667	4	5.8333	9.5	3.6667	6.1667	8.1667	8.1667	3.6667	5.5	4.1667	7.1667
384	9	5.5	8.1667	7.1667	2.6667	7.1667	3.8333	6.3333	3.6667	5	3.8333	4.6667	5.3333	5.3333	7	8	5	5.5	6	6.1667	4.1667	6.1667	9.6667	9.1667	8	4.6667	9.3333	7.1667	5.8333	6.3333	6	5.6667	5	6.6667	8.1667	9	4.1667	4.8333	3.3333	8.3333	3.6667	6.8333	9.1667	4.6667	6.3333	4.8333	4	5.8333	6.8333
385	4.3333	8.3333	5.1667	5.1667	6.3333	6.6667	5.5	4.1667	3.3333	6	3.3333	3.8333	7.3333	3	5.5	7.5	9.5	4.5	5.1667	7.8333	4.8333	7.6667	5	4.8333	5.6667	6.6667	5.8333	4.5	4.8333	5.8333	5	6.5	3.5	6.8333	5.5	3.3333	7.3333	4.8333	6.1667	3.6667	5	6	3.1667	6.8333	8.3333	7.6667	4	3.5	4.3333
386	8	7.1667	4.5	6.6667	6.6667	4.1667	5.5	7.8333	4.3333	3.1667	7.3333	6.8333	5.5	5.3333	3.5	9	5.6667	5.1667	8	5.6667	4.8333	9.3333	4.8333	3.5	8.6667	6.8333	4.8333	3.8333	7	7.1667	6	4.1667	7.8333	5.3333	5.8333	3.6667	4	3.1667	6	2.1667	5	6.1667	8.8333	9.1667	6.8333	4.5	3.6667	7.8333	5.6667
387	4.5	6.3333	4.1667	7.8333	4	7.3333	5.6667	6	8.1667	6	3.1667	6	7.6667	5.8333	4	4.1667	7.6667	5	6.3333	5.1667	9.5	7	8	6.1667	6.5	2.6667	6.5	6.3333	5.8333	5.3333	8.6667	4	6.6667	5.1667	4	4	5	9.6667	5.8333	7.1667	4.1667	8.5	5	7.1667	7.3333	7.1667	5.6667	9.3333	8.6667
388	4.8333	7.3333	7	6.6667	5	7	3.8333	6.6667	5.5	8.1667	5.8333	3.1667	5.6667	8.3333	3.6667	5	4.1667	6.8333	6.3333	5.6667	6	5	8.1667	8	6.1667	6.1667	5.8333	7.3333	6.3333	7.1667	5.1667	5.8333	5	6.1667	6	7.6667	5.1667	7.8333	7.8333	4.6667	5.8333	6.6667	8.6667	7.6667	3.5	6.1667	4.6667	8.3333	5.8333
389	6	4.1667	5.5	5.5	8	7.5	4.3333	9.6667	8.6667	7.6667	9.1667	7.6667	4.3333	8.1667	7.1667	6.3333	4.8333	6.3333	10	5.1667	3.8333	6.3333	8.5	5	4.6667	7.1667	3	9	4.3333	4.5	3	6.8333	5.8333	6	8	6.3333	8.5	8.1667	9.8333	8.5	6	4.3333	7.3333	5.5	8.1667	3.5	3.6667	4.1667	3.6667
390	5.6667	7.3333	7	6.6667	4.6667	7	3.5	6.6667	6	8.1667	5.8333	3.6667	7	8.3333	3.3333	5	4.1667	6.5	6.6667	6.6667	6	4.5	8.1667	7.3333	5.3333	5.1667	5.8333	7.3333	4	6.6667	4.3333	5.8333	4.5	6.1667	6	7.6667	5.1667	7.8333	5.3333	4.3333	7.6667	6.6667	7.6667	7.6667	3.3333	6.1667	4.3333	8.3333	4.1667
391	4.1667	5.1667	5.1667	5.6667	8.6667	7.5	6.5	5.5	5.3333	6.3333	5.6667	6.5	4.8333	4.5	4.6667	9.6667	6	7.1667	3.8333	3.5	5.5	7.3333	5.1667	5.6667	4.3333	5.1667	5.5	3.5	6.8333	3.8333	4.3333	3.3333	3.6667	10	5	6	7	8.3333	9	5.3333	3.3333	9.8333	5.6667	6.8333	9.8333	3	4.1667	5.1667	6.3333
392	6.6667	7.3333	9.1667	4.1667	4.6667	6	3.6667	4.1667	8.8333	5.1667	7	6.3333	4.8333	8.3333	6.6667	6.3333	9.1667	7.3333	6.1667	7.6667	5.6667	6.8333	8.3333	4.6667	9.1667	6.6667	4.1667	4.6667	5.8333	7.8333	7.6667	5	6.5	3.8333	7.8333	5.5	8.5	5.5	3.6667	7.1667	4.3333	4	5.3333	7.1667	8.3333	3.6667	6	6.6667	4.8333
393	2.3333	6.8333	6.1667	4	5.6667	4.8333	5.1667	5.3333	6.5	4	7	5.8333	6.6667	6.8333	5	3.1667	4.3333	8.1667	4.3333	6.8333	7.5	10	7.3333	5.3333	3.6667	7.3333	7.5	5.8333	4.6667	6.3333	5.5	8.6667	6	5.1667	7.8333	4.3333	6	7.6667	7.1667	9.6667	4.1667	4.8333	8	3.3333	5.8333	9	7.5	5.5	6.3333
394	2.6667	5.1667	6.8333	6	5.6667	5.8333	6.3333	5.3333	4.3333	8.3333	9.3333	6.3333	5.1667	3.3333	6.5	4	8.3333	7.5	5.1667	4	3.6667	6.6667	8.1667	6.1667	5.8333	4.6667	6.1667	4.5	6.3333	6	5.6667	4.5	5.8333	5.1667	6.8333	5.8333	7.5	3.3333	3.6667	5	3.3333	4.6667	3.5	7	6.3333	6.5	5.5	6.3333	5.8333
396	5.8333	8.5	7.6667	4.1667	3.3333	5.6667	6.1667	4	4.5	5.6667	6.1667	7.6667	6.8333	4.3333	7.1667	6.8333	6	6	9.8333	9	6.8333	7.8333	6	5.5	6.6667	4.8333	5.1667	5.5	6.8333	6.3333	6.5	4.1667	8.8333	5.3333	4.1667	8.3333	9.1667	7.1667	3.6667	4.8333	6.3333	4.5	6	7.1667	7.8333	6	3.5	4.8333	6.1667
397	8.6667	4	6.1667	4.6667	6.6667	5	6.1667	6	10	8.1667	8.5	5.8333	5.6667	5	4.8333	8.5	5.1667	8	5	5.8333	3.8333	7.6667	6.8333	9	6.6667	4	9.8333	6.3333	9.5	5.3333	8	4.5	3.6667	3.8333	5.6667	5	7.5	7.6667	5.8333	5.3333	3.1667	4.1667	8.8333	6.5	3.6667	5.8333	9.8333	4	6
399	3.3333	3.8333	5.8333	7.6667	6.1667	7	9.6667	6.1667	8.1667	4.8333	5.1667	6.8333	4.5	9.5	5.1667	3.5	7.8333	6.6667	6	5.1667	9.5	3.8333	7	5	7	4.5	3.6667	4.1667	3.6667	4.5	5	5	6	5.1667	4.8333	8.3333	6	5.8333	5	5.5	8	8.6667	6.8333	5.5	5.1667	4.3333	7.8333	7.6667	6.8333
400	4.8333	7.1667	6.8333	7	8.5	4.6667	3.8333	3.1667	6.5	8	5.8333	6	8	3.3333	6	4	3.3333	6.1667	7.3333	4.1667	7.5	4	3.5	4	6.8333	7.5	5.8333	5.8333	7	4.3333	4.6667	8.1667	4	8.1667	6.3333	5.3333	4.3333	6.8333	6	6.6667	4.1667	5.5	5.6667	8.5	3.3333	3.8333	6	3.1667	5.8333
402	6.1667	5.8333	7	8.6667	6.6667	6.1667	4	7.8333	8.8333	3.6667	4.1667	3.6667	7.1667	5.8333	10	4.5	5.3333	7.1667	3.1667	8.8333	7.1667	8.5	4	4.8333	6.1667	8.5	5.1667	6.6667	6	4.8333	9.3333	5.3333	8	6.3333	7	5.3333	3.1667	3.8333	7	4.1667	4.3333	6	6.5	8.1667	9	9.8333	3.6667	7.1667	5.3333
403	4.5	8.8333	5.5	4.5	5.1667	6.3333	4	7.1667	6.8333	8.6667	5.3333	4.8333	8	8.3333	5.1667	4	7	7.3333	4.1667	8.1667	6.3333	4	8.6667	5.1667	8	7.8333	6.1667	5.3333	6.8333	5.8333	5.1667	7.1667	8	4	4.3333	6.3333	4.6667	3.3333	7.8333	6.3333	5.8333	6.1667	9	9	8.8333	4.3333	5.5	5	4.5
405	7	7.6667	6.1667	4.8333	8.8333	9	4.3333	5.3333	6.1667	6.3333	8.1667	6.3333	7	6.5	4.1667	9.3333	5	7.6667	6.1667	5.5	7.5	9.6667	5.1667	3	5	4.8333	7.5	7.5	6.6667	4.6667	6	5.3333	6.6667	5.1667	4.1667	6.8333	3.5	6	7.6667	5.5	7.8333	6	3.3333	7.3333	6.8333	8.8333	4.8333	4.3333	5.1667
406	5.1667	4.6667	8.1667	7.6667	8.1667	4.3333	4.6667	4.1667	6.1667	8	5	6.3333	7.5	8	3.8333	8.6667	4.5	9.1667	5.8333	4.8333	6.6667	4.8333	9.6667	4.6667	6	5.5	8	6	9.1667	8.3333	8	5.6667	8	8	8	7.8333	3.1667	9.8333	7.8333	6	10	7	9.1667	5.6667	4.8333	5.8333	4.5	4.1667	6.3333
407	5.3333	6.5	4.5	9.1667	5.8333	6.6667	5.5	5	5.8333	8	4.3333	7.5	4.6667	6	8	7.6667	5.3333	4.8333	8.6667	6.3333	3.3333	8.8333	7.3333	5	5.6667	7.3333	5.6667	5.1667	6.3333	5.1667	7.3333	6.1667	6.8333	6.1667	5.3333	7.6667	4.8333	5.3333	4	7.1667	3.1667	4.3333	5.8333	6.5	5.8333	7.8333	4	4.6667	4
408	4.3333	5.1667	4.8333	6.5	5.1667	5.5	5.1667	9.5	4	5	6.5	7.8333	6.3333	4.8333	8.6667	3	6.1667	7.6667	7	8	5.1667	8.1667	4.6667	4	5	5.5	6.8333	9.1667	3.5	4.5	7	5.1667	5.8333	6.8333	7.6667	4.6667	4.5	8.3333	6	6.8333	7.1667	4.6667	7.1667	6.8333	2.8333	8.3333	4.3333	7.6667	7.5
409	6.5	4.1667	5.8333	4.6667	7.1667	5	6.5	6.3333	10	7	8.5	6	4.3333	4.6667	5.1667	6.8333	5	8	5	6.1667	3.8333	5.6667	7	9.8333	5.6667	3.5	9.3333	6.3333	7.5	5.3333	8	4.1667	3.6667	4.1667	5.6667	3	4.1667	7.6667	6.5	5	3.5	3.3333	6.3333	6.5	3.8333	5.8333	9.8333	4.5	6
410	7.5	4.3333	8.6667	5.1667	6.6667	4.1667	7	6.6667	3.8333	4	5	4.6667	5	7.1667	7	8.1667	6.8333	5.3333	6.5	3.1667	4.3333	9.3333	9.1667	6	7.8333	6	7.3333	3.1667	6.3333	6.8333	7.5	8.5	4.6667	3.8333	5.8333	7.6667	6.3333	5.6667	7.5	4	9.3333	6.8333	8	6	5.6667	9	3.8333	7	8
412	7.3333	4.8333	5.1667	8	5.6667	4	6.1667	5.6667	5.6667	6.1667	5.5	9.1667	4.5	4.8333	8	5.8333	7.1667	6.8333	8.5	9.1667	9.3333	6	6.6667	7.8333	5.3333	9	4	5.1667	9	7	6	7.1667	7.5	9.8333	5.8333	8.5	3.6667	5	9.6667	5.8333	6.3333	7.1667	5.3333	3.8333	4.1667	3	5.3333	7.6667	5.3333
414	9	9.6667	8.8333	4.3333	6.3333	5.1667	6	6.1667	4.1667	3.8333	5.3333	4.1667	7.8333	4	3.6667	6.3333	4	4.5	4.8333	4	7.3333	7.3333	5.3333	5.8333	8.3333	7.6667	3.8333	6.1667	5.3333	6.3333	8.3333	6.6667	3.5	4	6	4.5	7	3.8333	8.1667	5.5	7.8333	3.6667	8.5	4.1667	5.1667	4.8333	7	8.1667	5.6667
416	5.3333	4.6667	6	7.5	7.8333	8.6667	8	8.3333	4	8	9.6667	5	6.8333	6.6667	6.5	5.5	7.8333	7	6.5	6.6667	9.5	9.3333	6.1667	7	7.1667	5.1667	4.5	7.8333	8	8.1667	4.1667	6.6667	5.8333	5.1667	6.5	5	3.3333	4.1667	8.5	6.5	6.8333	7.6667	4	7	4.1667	3	4	4.3333	5.6667
418	4.8333	5.6667	7.6667	5.6667	7.1667	3.1667	4.3333	4.6667	8.8333	7.1667	3.1667	6.1667	8.8333	5.1667	5.1667	7.8333	6.6667	5.3333	8.8333	8.1667	4.3333	10	9.3333	7	6	7.5	4	6	4.1667	6.6667	3.8333	5.3333	7	6.1667	4.8333	7.8333	6.5	8.3333	7.6667	5	3.1667	8.5	6.5	6.6667	4.1667	8.1667	6.1667	9.3333	6
419	5.3333	6.6667	3.3333	6.8333	5.1667	6.8333	8.1667	7.6667	6.6667	6.5	4.1667	4	6	6	6.1667	8	5.1667	7.1667	3.3333	5	4.6667	4.8333	4.6667	7.3333	5	5.5	6	6.5	4.3333	6.8333	8.1667	4.8333	7.1667	3.8333	3.8333	6.1667	5.3333	7.1667	9	3.6667	3.5	5.8333	5.3333	7	3.1667	3.3333	4	3.3333	7.5
420	7	6.3333	3.5	6.6667	7.3333	6.5	7.1667	9.6667	3.6667	5.1667	7.3333	6.3333	3.5	5.1667	5.8333	6	5.8333	3.5	8	5	8.1667	6.1667	7.8333	5.5	8	6.6667	7.8333	5.3333	3.1667	6.1667	5.3333	4.3333	4.5	6.8333	3.6667	7.8333	5	5.8333	6.3333	9	5.8333	4	6	6.3333	5	5	4.5	5.3333	5.1667
421	7.6667	4	5.1667	7.1667	5.6667	5.1667	8	3.8333	7.3333	8.1667	7.3333	9.1667	7.8333	4.3333	6.8333	4	8	5.3333	5	8.1667	6.5	3.8333	8.1667	6	5.1667	5.6667	8	8.8333	5.8333	4.3333	7.1667	8.6667	6.8333	4	6.6667	4	6.8333	4.1667	4.6667	7	9	3.6667	4.8333	8.6667	8	3.6667	4.1667	4.3333	4.8333
422	6.1667	7.3333	4.3333	9.8333	4.1667	6.1667	3.6667	6.8333	8.1667	3.6667	6.5	4.5	8.5	4	2.3333	5.5	4.5	4.5	3.5	7	8.8333	6.3333	5.6667	3.5	5.8333	8	5.6667	4.6667	3.8333	8.3333	3.6667	6	6.6667	3.5	6.1667	7.3333	5.1667	2.8333	5.8333	5.5	7.6667	3.5	7	5.8333	4.8333	2.3333	3.8333	4.8333	7.3333
423	4.1667	5.1667	4.6667	5.5	8.6667	7.5	6.8333	5.5	4.8333	7	5	6.5	4.8333	5.3333	4.3333	9.6667	6	5	3.1667	3.5	5.6667	7.3333	4.6667	6.1667	3.6667	5.1667	5.8333	3.3333	5.3333	4.6667	4.6667	2.8333	3.8333	7.5	5	6.3333	7.5	8	7.1667	4.8333	3.1667	9.5	6	6.8333	9.3333	3.3333	4.1667	5.1667	6.5
424	4	8.1667	6	8.8333	5.8333	6.6667	5.5	8.6667	4.6667	7.1667	4.6667	5.6667	3.3333	8	6	6	4.8333	9.1667	4.5	5	6.5	4.1667	7	7.6667	4.3333	6	3.8333	3	4.8333	5.5	4.6667	6.1667	2.8333	5.6667	5.3333	6	6.5	5.3333	8.6667	7.5	4.6667	7.5	5.8333	3.8333	6.8333	4	5.3333	6.6667	8.8333
425	5.6667	5.5	4.5	5.3333	8.1667	6.6667	6.8333	4.6667	5.3333	7.6667	5.5	6.5	5.1667	6	4.5	9	6	7.1667	3.8333	3.5	5.3333	7.3333	5.1667	5.6667	3.8333	5.1667	5.5	3.5	6.8333	4.5	4.3333	3.3333	3.1667	7.5	5	5.1667	7.5	8	7.1667	5.3333	3.3333	10	5.6667	6.8333	9.8333	3.5	4.1667	5.1667	6.3333
426	3.6667	3.5	4.5	6	2.6667	5.1667	3.8333	7.1667	6	6.1667	3.8333	7.5	3	4.3333	5.8333	5.5	6	5	5.3333	6.8333	3.5	6	8.6667	3.6667	3.1667	6.5	5.6667	5.3333	5.6667	6	3.1667	6	5.8333	5.5	6.5	6.1667	7	7.8333	9.1667	4.6667	6.1667	3.1667	4.8333	5.3333	6.6667	4.3333	7.3333	7.8333	5.6667
427	3.6667	6.3333	6.1667	9	5.8333	8	3.3333	3.6667	4.6667	6.1667	3.3333	3.6667	4.1667	4.1667	7.6667	6.1667	6.1667	3.5	5.3333	5.3333	4.6667	3.8333	8.1667	3.5	3	4.5	7.3333	4.5	7.3333	9.5	9.8333	6	6.6667	7	9.6667	7.1667	5.5	8.5	6.5	3.5	6.8333	8.6667	6	7.3333	6.3333	4.5	5.8333	5.3333	4.3333
428	6.3333	7.3333	7	6.6667	4.8333	5.8333	4.1667	6.3333	6	8.1667	5.8333	3.5	5.6667	8.3333	3.5	4.6667	4.1667	6.8333	6	5.6667	6	3.1667	8.1667	7.8333	6.1667	6.1667	5.8333	5.3333	6.3333	6.6667	4.5	6.5	5	6.1667	6	7.6667	5.1667	7.8333	7.8333	4.8333	6.6667	6.6667	8.6667	7.6667	3.5	6.1667	4.6667	8.3333	5.3333
429	5.3333	7.1667	7.5	7	8.5	4.3333	4.8333	3.1667	6.6667	8	5.6667	6	8	3.1667	6.1667	4.3333	3.1667	6.1667	7.5	5	7.3333	4.1667	3.5	5.8333	7	9.8333	5	5.1667	6.8333	6.5	6	8.1667	3.6667	7.1667	7	4.8333	5.3333	6.8333	5.3333	6.6667	4.1667	5.5	5.5	8	4	3.1667	6.1667	3.5	6.1667
430	5.3333	7.6667	8.1667	3.3333	7	6.5	5.5	5.8333	5.1667	9	5.6667	7.6667	4.8333	3.1667	8.3333	6.8333	4.6667	4.3333	7.3333	6.3333	7	5.3333	4.3333	4.5	7.5	6	7.5	9.6667	9.6667	8.5	9	6.1667	5	6.3333	5	7.1667	5.5	7.8333	7.8333	6.1667	6.8333	7.6667	9.6667	5.3333	2.8333	9.3333	8.8333	7	4.3333
431	6.6667	4.1667	5.3333	6	7.6667	6.8333	3.8333	6.5	6.3333	6.5	4.5	5.8333	8	8.8333	4.1667	7.1667	9.1667	6	6.5	6.6667	6.1667	8.8333	4	3	3.3333	4	8.5	5.6667	4.8333	7	7.1667	3.6667	5.3333	8	8.1667	4.6667	4.5	8.3333	5	4.1667	4.8333	4.3333	6.8333	5.3333	6.6667	6.5	5	5.1667	5.6667
432	6	4.1667	8.6667	5	6.6667	3.5	6	5.6667	2.8333	3.1667	4.3333	4.3333	4.3333	6.8333	6.8333	7	6.5	3.8333	4.5	2.6667	3.6667	7.3333	7	4.6667	7.8333	5.5	7	2.5	4.8333	6.1667	6.3333	9	4.8333	3.5	5.5	7.6667	5.8333	4	6	4.3333	8.5	4.6667	6.1667	4	4.1667	4.3333	3.3333	7	8
433	5.8333	8.3333	4.5	7.1667	5	3.1667	6.1667	5	7	5.3333	7.3333	4.6667	6.1667	6.8333	7.8333	7.1667	5	7.8333	5.6667	9.6667	4.6667	5.5	8	5.6667	5.6667	6.6667	4.5	7	9	7.5	6	5.6667	5.6667	7.6667	4.3333	5.8333	4.1667	8.8333	6.6667	8.5	7.6667	4.1667	7.8333	3.5	9.6667	6	7.5	8.5	7.6667
434	8.6667	3.8333	5.8333	4.6667	7.1667	5	6.5	6.3333	10	9	8.5	6.1667	5.8333	4.6667	5.1667	6.8333	5	8	5.5	6.1667	3.3333	7.6667	7	9.8333	6.6667	4	9.8333	6.3333	7.5	5.3333	7.8333	4.5	3	4.1667	5	5	7.5	7.6667	6.5	5.3333	3.1667	4.6667	6.3333	6.5	3.6667	5.8333	9.8333	4.5	6
435	5.5	5.6667	5	5.5	6.8333	4	4.5	5	8.8333	7.1667	3	4.8333	10	5.1667	5.1667	8.8333	6.6667	5.8333	8.3333	8.3333	4.3333	7.3333	9.3333	7	6.6667	8.3333	4	6	4.1667	7	3.6667	5.6667	7.3333	6.1667	4.8333	8.6667	6.5	7	9.6667	6.3333	3.3333	8.6667	6.6667	6.6667	5.3333	8.5	6.1667	9.3333	6.8333
436	4.5	5.1667	7	6.1667	9	3.5	3.6667	7.1667	6	3.8333	4.6667	5.5	8.5	4.1667	7.1667	3.5	6.5	5.8333	6.5	9.3333	3.5	7.1667	7.3333	7.6667	4.6667	8.6667	6	8.8333	5.3333	7.1667	7.6667	8.1667	5.6667	6	8.8333	5.8333	3.1667	4.5	6	6.6667	7	7	8.1667	5.6667	8	8.6667	9.1667	6.5	3.5
437	5.8333	4.6667	5.3333	8.6667	4.3333	6.8333	8.3333	3.5	7	6	6.1667	3.5	5.6667	3.5	8	3.3333	5.1667	6.8333	6.8333	7.1667	7.8333	3.5	6	5	7.1667	6.6667	3.6667	8	6.5	7.8333	5.5	9.1667	7.3333	5.3333	5.1667	7.1667	5.8333	5	9.5	4.5	6.1667	3.8333	5.3333	3.8333	9.6667	4.1667	7.1667	4.3333	9.6667
438	6.6667	7.3333	9.1667	4.3333	4.6667	6	3.6667	4.1667	8.8333	5	7	6	4.8333	8.3333	9.1667	9.8333	9.1667	7.3333	6.1667	7.6667	4.3333	6.8333	6.5	4.6667	9.1667	6.6667	4	5	5.8333	7.8333	9.5	3.8333	6	3.3333	6.1667	5.5	9.6667	5.5	3.5	7.1667	4.3333	4	6.8333	6.3333	8.3333	4.1667	5.6667	6.6667	4.8333
439	4.3333	5.6667	6.8333	6	8.1667	3.3333	4.1667	7.3333	4.8333	3.3333	4.3333	4.6667	8	5.3333	7.8333	4	6	5.5	5.6667	9.3333	3.5	7.3333	7.8333	7.5	4.1667	8	5.5	8.1667	5.3333	7.1667	7.1667	7	5.6667	5.5	8.8333	6.1667	3	4.3333	5.6667	6.3333	8.8333	6.5	6.3333	6	7.8333	8	8.5	8.5	4.1667
440	6.8333	7	9.1667	4.3333	4.1667	6.3333	3.3333	4.1667	8.8333	4.8333	5.1667	6	4.8333	8.3333	9.1667	9.8333	9.1667	7.3333	5.8333	7.6667	5.1667	6.8333	6.8333	3.1667	7.5	5.3333	4.3333	3.8333	4.5	7.8333	8.5	4.5	6	3.5	7.6667	5.5	9.1667	5.5	4	6.6667	4.1667	3.6667	5.3333	7.1667	9.6667	3.6667	5.5	6.6667	4.8333
441	6	4	4.8333	5.5	8	7.5	3.6667	9.6667	8.6667	7.6667	9.1667	7.6667	4.5	8.1667	6.1667	6.6667	6	7.1667	9.1667	4.5	6.8333	6.5	8.5	4.6667	4.6667	7.1667	3.3333	9	4.5	3.5	3.1667	6.8333	5.8333	6.6667	8	6.1667	8.5	8.1667	9.8333	8.5	6	4.3333	8.6667	5.5	8.1667	4.3333	3.3333	4.3333	3.8333
442	6.3333	3.3333	7.8333	6.3333	6	6.5	8.3333	4.5	6.5	6.3333	6.8333	5.5	6.6667	7.1667	5.5	5.1667	6	8	6.8333	8	7.5	7.3333	6	3.6667	6	6.6667	7.3333	8.6667	9.3333	9.6667	4.5	7	6.1667	4.5	5	4.8333	3.6667	6	6.3333	6.6667	7.1667	3.8333	6	7.3333	4.5	5.3333	5.8333	8	6.3333
443	5	5.8333	10	6.1667	3.5	3.3333	3.3333	4.1667	6	7.5	5	5.6667	3.8333	7.3333	6.8333	7.3333	5.8333	7.6667	7.6667	7.5	4.8333	8.8333	6.1667	3.3333	10	3.8333	7.1667	3.5	6.8333	6.5	6	4.8333	9.3333	4.8333	8.5	5.5	7.8333	3.1667	4.1667	8.8333	8.5	9	4	6	4.8333	7.5	7	4.8333	6.6667
444	3.5	5.1667	6.6667	8.1667	6.3333	8.5	7.5	8.6667	4.6667	6	6.8333	4.6667	8	8.1667	7.3333	3.1667	4.3333	6.5	3.3333	9	6.3333	5.6667	6.1667	4.8333	5	4.6667	5.6667	8.5	4.5	6.8333	3.5	5.6667	3.6667	9.6667	6.3333	5.3333	4.3333	3.5	7	9	3.5	6.6667	5	8.5	4.1667	4.6667	5	5.5	3.5
445	5.8333	6	5.1667	6.8333	5.3333	2.8333	7.3333	5.8333	7	5.3333	7.3333	4.5	6.1667	6.8333	7.8333	7.6667	5	5.3333	5	9.6667	5	5	8.3333	5.3333	5.6667	6.6667	3	7	9	7.5	5.3333	5.6667	5.6667	9.3333	6.6667	5.6667	4	8.6667	6.6667	8.8333	7.6667	4.1667	7.8333	3.3333	9.6667	6	7.5	8.5	7.6667
446	6.5	5.8333	10	6.1667	4	3.5	2.8333	4	6	4.6667	5	5.3333	4	7.3333	7.3333	7.3333	4.8333	7.6667	7.6667	7.8333	4.6667	8.8333	6	3.6667	10	3.6667	7.8333	3.1667	7	6.5	6.6667	4.6667	8.8333	5.5	6.3333	5	7.5	3.1667	4.1667	7.1667	8.5	9	4	6	4.8333	7.5	7	4.5	6.6667
447	7.8333	5.3333	3	3	4.3333	7.1667	6.3333	2.8333	5.8333	3.5	6.8333	6.5	6.1667	6.3333	6.5	6.6667	7.5	5.3333	5.1667	5.6667	6.6667	6.1667	6.6667	5.6667	8.8333	6.3333	5.1667	6.8333	6.3333	8.1667	9	3.1667	4.5	5.3333	4.5	7.1667	7	3.3333	7.5	4	4.8333	9	8.8333	5	5.8333	6.6667	5.3333	9.8333	6.3333
448	4.5	8.8333	5	4	5.1667	7.1667	4.1667	7.1667	6.1667	8.6667	5.3333	4.8333	7.5	8.3333	4.6667	3.5	6.8333	6.8333	4.3333	8.1667	6.3333	4	8.6667	5.1667	8	7.8333	6.1667	5.3333	6.8333	5.8333	5.1667	6.3333	8.5	4.1667	4.3333	7.3333	4.5	3.3333	7.5	6.3333	8.8333	6.6667	9	8.1667	8.3333	6.3333	5	5	4.5
449	6.5	8.1667	6.1667	7	5	4.6667	6.8333	8	5.3333	4.5	9	8	4.5	6.6667	5.3333	4	3.6667	5.5	6	9.3333	3.6667	6.6667	4.6667	7	5.8333	4.8333	6.6667	3.5	4.5	6.3333	4.8333	3.5	6	4.5	6.5	3.1667	4	5.6667	4.3333	4.8333	7	5.1667	5	7.8333	9.1667	6.1667	6.3333	3.5	7.5
450	6.3333	6.8333	3.5	8	4.1667	7	5.8333	6.1667	8.1667	6	3.6667	6	8.1667	6.1667	3.6667	3.3333	7.6667	5.5	6.3333	5.1667	8.5	7.8333	8	6.1667	7	2.8333	6.5	6	5.8333	5.3333	8.6667	4	6.6667	4.6667	3.3333	5.5	5	9.6667	5.8333	7	4.1667	8.5	5	7.1667	7.8333	6	5.6667	9.3333	9.1667
451	5.6667	3.8333	6.6667	7	5	8	2.8333	6.8333	5.6667	6.6667	4	5	3.6667	5.6667	9	8.8333	4.6667	4	6.3333	4	7	5	7.8333	4.1667	6.8333	7.6667	5.6667	8.8333	6.8333	3.6667	4.8333	4.8333	6.6667	5	7.8333	7	5.6667	7.3333	5	6.1667	3.1667	4	10	4	4.1667	4.5	7.1667	8.1667	6
453	5.5	8.3333	7.8333	3.8333	3.1667	4.8333	6.1667	3.5	5	4.8333	6.1667	7.6667	6.3333	3.8333	7.1667	6.8333	7.8333	5.5	9.8333	9	6.8333	7.8333	6	5.3333	9.6667	5.3333	4.5	5	6.8333	6.3333	6.5	3.8333	9.5	4.6667	4.1667	8.3333	9.1667	7.1667	3	5.3333	6	4.5	5.3333	6.5	7.8333	5.1667	3.5	4.6667	6.3333
454	6	4.6667	5.3333	5.8333	4.8333	7.1667	5.1667	9.3333	6.6667	7.8333	8	6.6667	7.6667	7.8333	8.1667	8.3333	4.5	6.3333	5.8333	6.1667	4.6667	5.6667	5.6667	8.1667	5.6667	4.5	5.3333	8.8333	5	7.5	3.5	6	4.3333	7	6.5	4.8333	7.6667	4.5	8.1667	5.3333	4.6667	3.5	7.1667	7.6667	4.6667	4.8333	5.3333	9.1667	4.8333
455	4.1667	4.3333	4.1667	6	6.3333	4.5	7	4.3333	6.6667	3	7	8	8	6.3333	8.1667	5.1667	8.3333	4.8333	6.6667	4.8333	6	4.8333	4.1667	3.8333	9.1667	4.6667	7.8333	5.3333	6.3333	3.1667	8.6667	9.8333	7.1667	6.8333	6.8333	5.5	8.3333	9.8333	8.6667	3	3.3333	4.5	7.3333	6.3333	7.6667	4.8333	8	4.8333	3.8333
457	7.3333	6.6667	7.8333	2.8333	6.1667	4.6667	4.8333	7.1667	5.5	4.3333	6.1667	7.1667	5.5	7.5	7.8333	4.6667	7.1667	3.6667	5.6667	6	6.1667	8.5	7.1667	8.1667	6	3.6667	7.5	5.8333	5.6667	6.5	6.1667	4.6667	9.5	3.5	3.8333	3.5	7.6667	4.1667	6.8333	6.6667	6.6667	7	7.8333	6.3333	7.8333	6.1667	5.1667	9.1667	6.5
458	6.1667	8.1667	5.8333	7.3333	5	5	5.8333	8	6.3333	4.8333	9.8333	8	3.6667	6.6667	5.3333	3.6667	4	5.1667	6	9.3333	4.1667	6.8333	4.6667	6.8333	5.5	7	8.3333	4.3333	4.6667	6.3333	5	3.6667	6.8333	5	7.8333	3.1667	3.8333	5.8333	5	4.8333	7.6667	5.1667	5	7.8333	9.1667	6.1667	6.3333	3.5	7
459	4.3333	7.3333	3	5.8333	7.6667	7.8333	6.5	5.6667	6.3333	4.1667	4.8333	3.5	6	5.5	6.3333	6	4	7.8333	4.6667	5.3333	5.8333	7.3333	9.8333	6.1667	3.1667	7.5	6.1667	5.3333	6.8333	3.5	3.8333	3	7	5	7	8	7.6667	7	7	6.1667	9	5.3333	6.5	5	4.8333	3.3333	7.5	8.1667	4
460	4.8333	7.8333	5.6667	6.6667	8.1667	4.5	5	5.8333	6.3333	7.6667	7.1667	4.8333	6	8.3333	6.1667	3.5	6	5.1667	7	8.1667	3	3.8333	3.8333	3.6667	7.3333	6.3333	5.5	3.6667	7.1667	4.6667	8	8	4.3333	8.3333	6.5	3.3333	7.6667	5.1667	7.5	7.3333	5.8333	8.3333	5.1667	4.8333	7.8333	9.1667	8.5	9.3333	5.8333
462	8	5	3.6667	4.8333	6.8333	6	5.8333	6	4.3333	8	5.6667	3	3.5	4	5.1667	6.3333	9	6.3333	4	5.5	8.8333	7.8333	6.8333	3.6667	7.3333	3.5	8	3.5	4.1667	7.6667	3.1667	5.3333	5.3333	8.8333	4.1667	7	6.3333	4.8333	5.8333	6.3333	6.1667	8	5.8333	6.1667	3	6.8333	7.5	8	6.1667
463	5.8333	3.8333	7.8333	3.3333	4.6667	8.5	7.1667	8.1667	4.5	5	5.8333	6.3333	3.6667	9.1667	5.8333	8.3333	3.5	3.8333	6.8333	6.8333	5.8333	8.5	4.5	6.8333	9.8333	5.1667	6.1667	6	7.3333	7.1667	4.5	6	9.1667	9	6.3333	5.3333	7.6667	8.5	6.3333	7	7.1667	4.5	4.1667	6.3333	4.5	6	6.1667	4.5	6.3333
464	3.8333	4.1667	5.3333	5.3333	4.3333	5.1667	4.8333	7.1667	8.5	6.1667	5.8333	7.5	2.8333	6.1667	6.6667	5.1667	4.1667	4	5.3333	6.5	2.8333	6	8.6667	4.8333	4	7.5	5.1667	6.6667	6.8333	9.1667	5.3333	6	5.1667	5.5	6.5	7.3333	7.5	7.8333	9.1667	4.3333	5.5	4.3333	4.8333	6.1667	6.6667	4.3333	6.6667	7.8333	5.6667
465	7.3333	6.1667	6.3333	6	4	5	5.3333	5.6667	6.1667	5.3333	5.6667	6.6667	5.8333	3.5	6.6667	10	7.1667	4.8333	7	4.8333	6	9.3333	9.5	9.3333	7.5	4.1667	4	8.3333	8	7	7.3333	7.1667	5.1667	9.1667	3.3333	4.6667	8.6667	8.8333	5.5	9.5	7.8333	9.8333	3.5	7	5.6667	8.1667	8.1667	7.3333	9.1667
466	4	4.3333	6.1667	6.5	5.1667	7	6.3333	5.5	3.3333	3.6667	4.1667	4	6.3333	6.8333	8.8333	3.6667	3.8333	6.1667	6	3.6667	5	5.1667	5.5	6.3333	6.1667	6.1667	6	4	6	7.1667	9.3333	6.8333	3.6667	4.6667	5.3333	4.3333	9.5	5.6667	4	4.1667	7.5	6.1667	8	3.3333	5.6667	4.8333	7.6667	3.5	7
467	6.3333	9.3333	7.6667	6.5	5.8333	7.1667	6	7.5	4.8333	6.3333	5.5	5.5	5	6.1667	5.3333	5.3333	4.8333	8.8333	4.5	6.6667	6.8333	5.5	9.6667	8.3333	7.8333	7.1667	4.5	9.5	3.5	3.8333	7.1667	4.8333	9	8.1667	4.8333	4.8333	3.6667	6.1667	8.6667	9.8333	7.6667	6.1667	8.6667	7.8333	4.5	8.3333	6	5.6667	4.6667
468	4.3333	7.5	3	5.8333	7.6667	7.1667	6.5	5.5	5.8333	4	4.5	3.1667	6	4.6667	6.3333	5.6667	4	7.8333	4.5	5.3333	6.6667	6.1667	9.8333	6.1667	3.8333	7.5	6.1667	6.3333	7.6667	5.5	3.6667	3.1667	7	5.3333	7	6.8333	7.6667	8	6.8333	6.1667	6	5.8333	6.5	5.3333	4.6667	3.5	7.5	6.1667	3.6667
469	5.6667	5.8333	9.1667	6.6667	9.3333	4.6667	8	7.5	3.5	4.5	6.1667	5.1667	6.6667	6.5	6.8333	4.3333	5.5	6.8333	4.1667	8.8333	6	5.5	6.1667	7.1667	5.6667	5.5	6.1667	3.6667	7	7	6.1667	6	6.3333	4.5	8	5.3333	5.5	8.1667	3.1667	6.1667	5.5	4.8333	8.5	7.3333	6.1667	3.1667	4.8333	3.6667	6.3333
470	6.1667	6.3333	5.3333	6.6667	3.1667	9.1667	9.3333	8.6667	3.6667	5.8333	8.5	4.3333	6	6.8333	4	3.1667	4.6667	7.3333	6.1667	5.5	4.1667	4	6.8333	3.5	6.5	5.5	6.8333	7.8333	9.6667	8.5	10	8.6667	6	3.6667	4.8333	6.8333	9.5	3	6.5	5.6667	4.5	7.8333	6	5.5	6	8.6667	5.8333	6.3333	4
471	8.3333	3.5	6.3333	8.1667	5.8333	9.3333	4.1667	6	7.5	4	5.3333	4.5	4.5	4.1667	5.1667	4.5	5.3333	9.1667	5.6667	6	5.1667	3.6667	9.1667	4	3.3333	3.6667	3.1667	4.5	7	4.6667	4.1667	6.1667	6.3333	5.6667	7	6.6667	4.6667	3.5	3.3333	5.5	3.5	7.1667	6.6667	6.6667	7	6.5	6	3.8333	5.6667
472	3.6667	5.5	7	9.3333	5.8333	9	3.5	4.1667	5.6667	4.3333	4.1667	5.8333	6.5	6.6667	7.5	7.3333	6.1667	5.5	6.3333	7.6667	8.3333	7	4.6667	6.3333	7	6.1667	6	3.8333	3.1667	8	6	6.5	6.6667	6.8333	6.6667	9	8	4.1667	4.8333	4.8333	6.6667	6	5.1667	4.6667	7.6667	7	5.3333	5.8333	7
473	7.6667	6.8333	7	5.5	4.1667	5.3333	6.8333	6.6667	6.5	5.8333	6	7.3333	5.8333	3.5	6.6667	10	7.1667	4.8333	6.6667	4.3333	6	9.3333	8.5	9.5	7.6667	4.5	3.8333	7.3333	8.1667	7	7.6667	7.1667	5	9.1667	4	4.5	8.6667	8.8333	6	9.5	7.1667	9.8333	3.6667	7.5	5.6667	8.1667	9.8333	7.3333	9.1667
474	8	5	4.6667	3.8333	6.8333	5	8.8333	6	6.5	5.8333	6.3333	3.6667	7.6667	4.8333	6.8333	6	7.5	4	4.8333	5.3333	7.3333	4.3333	6.3333	3.8333	3.6667	3.3333	5.8333	5.3333	5.5	5	5.8333	4.5	7	9.8333	7	6	6	5.1667	4	7	7	5	5.3333	3.5	8.8333	5.1667	6	6.3333	3.5
475	5.3333	8	8.8333	4.1667	3.3333	5.6667	6.1667	4	5	5	6.1667	7.6667	6.3333	5	7.1667	6.8333	6	6	9.8333	9	6.3333	7.8333	6	5.5	9.6667	6	5	5.5	6.5	7.8333	6.5	4.1667	9.5	5.3333	4.1667	8.3333	9.1667	7.1667	3.6667	4.8333	6.3333	4.5	6	6.5	7.8333	6	3.5	4.5	6.3333
476	7.6667	6.8333	4.1667	6.8333	8.1667	4.8333	6.6667	5.5	5.8333	6	8.6667	6.3333	7.5	7.5	5.3333	3.5	6.1667	5	3	7	9.3333	4.3333	4.8333	8.6667	4.3333	4.3333	6	4.6667	5.1667	4	5.1667	9.1667	5.5	5.1667	5.3333	9.1667	6.1667	4.6667	9.5	7	4.6667	3.6667	9.5	7	3.8333	7	3.5	8	4.1667
477	4.1667	9.3333	4.3333	4.3333	6.6667	6	6.5	4	4.6667	5.1667	3	6.1667	7.6667	3.6667	5.8333	9	8.5	4.8333	6.1667	8.8333	8.3333	6.1667	9	4.5	6.5	6.6667	8.6667	5.6667	6.8333	5.5	5	6.1667	2.8333	6.6667	5.3333	5.8333	7.3333	5	8.6667	5	6.5	4	6.5	6.6667	8.1667	8.6667	3.6667	3.1667	5.8333
478	5	6.1667	9.1667	6.6667	9.3333	5.1667	8.1667	7.5	3.3333	4.3333	6.1667	5.1667	6.3333	6	5.5	4.1667	5.6667	6.8333	3.5	8.8333	5.1667	6.3333	5.6667	7.1667	6.8333	5.8333	6.1667	3.3333	7	6.8333	3.8333	6.1667	5.1667	4.5	8	5	5	8.8333	3.3333	6.3333	5.5	4.8333	9.8333	8.1667	6.5	3.5	4.8333	4	6.3333
479	6.8333	3.8333	5.5	3.8333	3.1667	7	8	7.5	6.1667	5.5	6.3333	5.3333	3.8333	4	7.8333	4.5	5.6667	8	7.5	3.8333	6.6667	7.8333	5.8333	3.5	3.3333	5.3333	5.8333	6.8333	6.8333	5.6667	6.5	5.5	5.8333	6.3333	4.5	5.8333	3.3333	4.8333	8	5.1667	8.1667	7.5	3.5	9	4	7.1667	4	7.1667	6.1667
480	4.8333	5.3333	9.1667	5.6667	6.3333	8	4.5	4	5.6667	6.8333	3	6.6667	5.1667	5	8.3333	6.1667	6.3333	4.3333	8.1667	9.8333	6.6667	9.3333	7	4.8333	4.5	9.1667	3.1667	6.6667	8	9.5	5	3.5	7.1667	5.6667	7.5	4.1667	7.3333	6.5	6.6667	7.5	6	4.6667	7.5	3.8333	9.1667	7	6.1667	6.1667	7.1667
481	6.3333	7.3333	7	4.3333	5	7	4.5	5.8333	6	8.1667	5.8333	3.6667	5.6667	8.3333	3.6667	3.8333	4.1667	6.8333	6.6667	5.6667	6	4.8333	8.1667	8	6.5	6.1667	5.8333	5.3333	6.3333	6.6667	5.6667	6.5	5	6.1667	4.1667	7.6667	5	4.1667	8.6667	4.8333	5.8333	6.6667	8.6667	7.6667	3.3333	6.1667	3.6667	8.3333	5.8333
482	4	4.8333	6.5	4.3333	8.1667	7.1667	6.3333	6	9.1667	6	5.1667	6.6667	7	6.3333	3.1667	5	3.8333	6	6.3333	5.8333	7.6667	7	5.3333	3	6.3333	8.8333	5.8333	5.3333	7	4.8333	6.8333	6	5.3333	7	4	7.1667	3	2.1667	7.5	6.3333	7	6	6.3333	6.8333	4.1667	3.8333	6.3333	7.1667	3.5
483	9	6.1667	7.8333	7.3333	4.6667	9.6667	6.1667	5.1667	7.3333	3.6667	4.8333	9.6667	10	9.6667	6.6667	5	5.3333	3	3.5	6	4.8333	3.3333	7	4.6667	9	4.1667	4.5	9.1667	6.6667	5.1667	7.8333	5	8.8333	5.3333	3.6667	3.8333	6	8.1667	6.3333	5.6667	8	6.3333	6	3.3333	3.6667	7.5	3.8333	5.5	5.8333
484	7	8.1667	5.5	7.8333	7.6667	6.3333	6	5.8333	5.1667	4.3333	3.8333	3.6667	8	3.8333	9	3.6667	6.5	6	7.5	6.6667	6.6667	5.6667	4.5	8.1667	4.3333	5.5	4.6667	3.1667	4.1667	6	6.5	6	6.5	7.5	6	5.3333	7.5	5.1667	5.8333	5.6667	5.5	7.5	7.5	5	6.3333	8.5	4.6667	8.3333	9.6667
485	5	4.5	4.1667	7.6667	7	3.1667	5.8333	7.3333	4.5	3.6667	4.3333	6.8333	5.1667	7.3333	8	6.6667	6.5	6.1667	9.1667	4.1667	3.5	6.1667	3.5	6.5	4.3333	6.8333	4.8333	4.1667	9.1667	5.1667	6.8333	4.3333	7	5	5	4.6667	4.8333	8.6667	6	6.3333	9.6667	5.3333	5.3333	5	4.6667	7.1667	6.3333	6.8333	6.3333
486	5.8333	5.8333	5.6667	4	4.8333	4.3333	4.1667	3.6667	6.6667	9.1667	5.5	4.8333	4.6667	4	7.8333	6.5	7.6667	7.8333	7.1667	3.8333	7.5	6.5	4.5	8.1667	4.3333	3.1667	7.3333	3.6667	5.3333	4.3333	3.8333	8.6667	4.6667	7.5	8.1667	8.5	4.6667	5	9.6667	4.6667	8.1667	6.3333	6.3333	6	6.5	5.8333	4.1667	6.1667	4.3333
487	9	6	8.5	6.8333	3.8333	9.1667	6.6667	5.3333	6.5	3.6667	4.5	9.6667	10	9.6667	6	6	5.3333	3.3333	4.1667	6	5.8333	4.1667	6.3333	4.6667	9	4.1667	4.5	9.1667	6.6667	5.1667	8.6667	5.3333	8.5	4.8333	3.8333	4.1667	6	6.1667	6.3333	5.6667	8	6.1667	6	3.3333	4.3333	4.3333	3.8333	6	6.1667
488	5	7.1667	5.3333	6.6667	8.1667	5.1667	5.1667	6.3333	6.3333	9.8333	6.6667	4.6667	6	8.3333	6.1667	4.5	6	5.1667	8.8333	8.1667	3.3333	3.8333	2.8333	3.6667	6.6667	6.1667	5.5	3.6667	6.5	4.3333	4.8333	8	4.8333	8.3333	6.5	3.5	9.1667	4.5	7.5	7.3333	5.8333	8.3333	5.6667	4.8333	7.8333	9.6667	8.5	8.3333	5.8333
489	4.3333	4.3333	5.1667	8.3333	6.6667	3.3333	5.6667	7.1667	4.5	4	5.5	6.8333	4.6667	7.3333	8	7.1667	6.3333	6.1667	9.1667	5	3.1667	6.1667	3.5	6.6667	4.8333	6.8333	5.1667	4.5	9.1667	7.3333	6.8333	6.1667	9.3333	4.3333	7.1667	4.5	5.3333	7.3333	6	7.3333	9.6667	5.1667	5.5	5	4.6667	6.1667	8.8333	6.8333	6.3333
490	3.8333	8	6.1667	5.5	5.6667	6.3333	6.3333	6.1667	3	3.6667	6.3333	5.1667	6.3333	5.6667	8.8333	3.6667	4	5.6667	7	3.5	4.1667	5.1667	5.5	5.8333	6	4.5	6	3.8333	6	6.8333	8.8333	6.8333	3.1667	4.3333	6.3333	2.5	9.5	5	3.5	3.1667	4.8333	5.3333	5	3.3333	4.3333	4.6667	7.3333	3.5	7
492	5	6.5	5.6667	6.3333	8.1667	5.1667	5	6.3333	5.6667	9.3333	6.6667	4.5	6	8.3333	6.1667	4.5	6	3.3333	7.5	6.8333	3.1667	3.6667	3.5	3.6667	6.6667	6.1667	5.5	3.6667	7.1667	4.6667	6.6667	8	4.8333	8.3333	6.5	3	9.1667	5.1667	7.5	7.3333	5.8333	7	5.6667	4.8333	7.8333	9.6667	8.5	9.3333	5.8333
493	8	7.1667	4.1667	4.3333	4.5	4.8333	4.3333	7.8333	4.5	3	7.3333	5.5	5.6667	3.8333	3.8333	4.3333	6	5.3333	8	5.6667	6.6667	6.1667	4.1667	3.8333	8.6667	6.8333	4.8333	2.6667	7	7.1667	3.3333	5.8333	7.8333	5.5	5.5	3.3333	4	3.6667	6	3.3333	5	6.1667	8.8333	9.1667	7.3333	3.8333	3.6667	7.8333	5.6667
495	9	5.5	8.1667	7.1667	5.1667	7.1667	4	6.3333	4	5	3.8333	4.8333	5.3333	5.3333	7	7	5.5	5.5	6	6.1667	4.6667	5.6667	9.6667	9.1667	8	5.3333	9.3333	7.1667	5.8333	5.6667	5.6667	5.3333	5	6.6667	8.1667	9	4.5	5.1667	3.8333	8.3333	3.6667	6.8333	9.1667	4.6667	7	4.8333	4	6.5	6.8333
496	5.5	6.3333	7.6667	5.5	6.8333	3.8333	4.5	5	8.8333	8.5	3.5	6.1667	10	5.1667	5.1667	8.8333	6.6667	5.3333	8.3333	8.3333	4.5	10	8.5	6.5	6.6667	7.8333	3.8333	6	4.1667	7	3.5	4.6667	7	6.1667	4.8333	8	6.5	9.6667	9.1667	5.6667	3.3333	9	7	5.5	3.8333	8.3333	6.3333	9.3333	6.8333
497	5.6667	3.3333	8.5	8.6667	5	6	5	5.8333	5.3333	6	10	7.6667	5	3.8333	6.5	3.3333	7.6667	4	5.3333	5	9.8333	5	4.8333	8	9.6667	7	7.6667	4.1667	7.8333	5	6.6667	8.3333	5.6667	7.6667	6.5	6.5	8.3333	8.6667	6.8333	5.3333	6.8333	4.8333	5.1667	4.3333	8.1667	3.3333	7.8333	5.6667	5.1667
498	6.1667	8.8333	5.5	3.5	8	5.6667	6.8333	7.1667	9.3333	6	4.3333	4.3333	9.3333	8.8333	8.5	7.1667	7.8333	5.5	5.5	5.5	6	4.6667	7.6667	4.8333	4.1667	4.3333	4.6667	7.1667	3.5	9.8333	6.8333	4.8333	3.5	5.1667	8.3333	7.3333	9.6667	6	3.6667	2.8333	8	7.6667	5	5.6667	7.1667	4.6667	7.3333	4	6.1667
499	6.8333	4	5.8333	4.8333	7.6667	6.3333	3.6667	6.8333	7.5	5.8333	4	3.6667	9.6667	6.1667	5.1667	6	9.1667	6	6.5	6.6667	7	8.8333	4.1667	3.3333	3	4.5	8.5	5.6667	4.6667	6.6667	7.1667	3.6667	5.3333	9.6667	8.1667	5.3333	3.1667	7	5.8333	4.1667	4.3333	3.5	6.3333	5.3333	6.6667	6.5	4.6667	5.1667	5.6667
500	4.1667	4.8333	4	4.3333	4.6667	3.1667	9.1667	3.5	5.8333	6.3333	4.8333	8.1667	8.6667	4.1667	7.3333	4.5	7.5	4.1667	4.5	7	8.8333	4.8333	6.3333	9.5	3.8333	5.5	2.8333	6.5	8.1667	5.3333	6.5	6.5	5.8333	4.8333	6	6.6667	9.3333	7.6667	6.8333	6.1667	6.8333	7.3333	6.3333	6.8333	6.6667	6.6667	5.1667	4.3333	5.5
501	7.8333	4.6667	5	3.1667	3.8333	6.5	6.3333	3.8333	5.1667	3.3333	6.8333	5.5	5.5	6.3333	6	6	7.5	4.8333	3.8333	5.6667	5.3333	5.8333	9.1667	5.3333	7.1667	5.6667	5	6.3333	7.1667	8.1667	9	3.3333	5.1667	5.3333	4.3333	5.5	7.6667	3.5	6.8333	3.6667	6.6667	6.3333	6.6667	4.8333	5.6667	6.8333	5.1667	9	6.3333
504	7	2.8333	5.8333	6.3333	7	8.1667	7.1667	6.3333	7.1667	4.5	8.3333	9	6.8333	8	6.3333	3.5	7.3333	7.1667	3	3.5	4.5	5.3333	5.5	8	6.3333	7.8333	5.6667	7	5.3333	5.3333	9.1667	4.3333	6.5	8.3333	5.1667	2.8333	7.5	4	3.8333	4.6667	5.6667	8.8333	6	7.1667	5.8333	3.6667	3.8333	5.6667	4.8333
505	6	7.3333	5	4.3333	7	5.6667	4	5	5.1667	3.8333	6.3333	6.5	8.5	7.6667	5.8333	3.6667	3.6667	4.3333	3	4.8333	4.3333	5	5.5	6.8333	4	6	7.1667	4	4.1667	4.1667	3.6667	7	4	6.1667	8.6667	8.1667	6.3333	6.3333	3.5	6.3333	8.8333	3	5.5	7.6667	7.6667	3.1667	4.8333	3.3333	5.3333
506	6	4.6667	4.8333	5.6667	4.5	6.8333	4	9.5	4.8333	8	8	7.3333	6.5	7.8333	8.1667	8.3333	4.5	6.3333	5.1667	5.6667	4.1667	5	5.8333	8.8333	5.3333	4.1667	6	8.8333	3.8333	7.5	3	6.5	4.3333	7	6.8333	4.8333	7.6667	4.1667	8.1667	4.5	4.6667	3.1667	6.5	7.6667	4	3.6667	4.6667	7.3333	4.8333
507	6.3333	9.3333	7.6667	6	5	7.1667	5.1667	8	5.8333	5.6667	6.1667	6.1667	5.8333	6.8333	5.6667	5.8333	6.3333	8.8333	4.8333	7.3333	6.8333	6	9.6667	8.3333	7.8333	7.1667	4.6667	9.5	3.6667	3.8333	7.5	5.5	9	8.1667	6	5.1667	4	6.1667	9.1667	8.1667	7.6667	6.3333	8.6667	7.8333	4.5	6.6667	6	6.1667	5.3333
508	6.8333	5.1667	5.3333	8	6.1667	3.8333	6	6.1667	5.6667	6.1667	6.3333	9.1667	4.5	4.6667	8	6	6.6667	7	9	9.1667	9.3333	6.1667	7.1667	7.8333	5	8.8333	4	5.6667	9	7	6	7.1667	7.5	9.8333	8	8.5	3.5	4.8333	10	8.5	5.8333	7	4.8333	5	4.3333	3.3333	5.3333	7.6667	5.6667
509	3.5	3.6667	4	10	10	5.1667	5.8333	4.5	6	5.8333	6	6.1667	6.1667	6	8	6	6.1667	7.6667	3.8333	7.8333	5.6667	4.6667	2.8333	4.1667	4	5	7.3333	6.1667	4.8333	3.1667	6.3333	8.3333	5.3333	6.3333	4.3333	9.3333	3.5	5.1667	4.1667	4.8333	7.5	5	6.3333	9.5	6.6667	7.5	6.1667	8	6.1667
510	3	4.8333	3.8333	5.1667	5.3333	4	5.1667	7.1667	4.8333	7.8333	6.5	5	9.1667	8.1667	7.1667	5.3333	6.8333	5.1667	8	7.3333	7.1667	6	8.1667	7	6.1667	5.8333	5.8333	3.5	6.1667	8.1667	6.1667	5.5	6.3333	7.6667	7.8333	6	6.6667	6	7	5.3333	5.6667	7.1667	7	3.1667	6.3333	6.1667	6.5	8.8333	4.1667
511	5.6667	5.1667	4.8333	4.6667	8.6667	7.5	6.8333	5.1667	5.3333	7.6667	5.3333	6.5	3.6667	6	4.5	9.6667	6	7.1667	3.1667	3.5	5.5	7.3333	5	4.1667	4.3333	5.1667	5.5	3.5	6.8333	4.8333	4.6667	3.3333	3.8333	10	5	6	7.5	8	7.1667	5.3333	3.3333	9.3333	5.6667	6.8333	8.5	3.5	4.1667	5.1667	6.3333
512	5.3333	9	7.6667	8.8333	8.1667	7	5.8333	5.5	4.5	8	4.6667	5.3333	4.5	6.8333	3.1667	6.6667	5.8333	5.8333	7.5	6.1667	5.3333	3.5	5.8333	5.8333	8	9.5	8	5.3333	6.6667	6.3333	4	9.3333	8	7	8	3.3333	6.3333	8.5	6.3333	6.3333	5.3333	8.1667	7.3333	4.3333	5.5	7.3333	6.1667	3.8333	4
513	8.1667	3.6667	4.3333	4.5	6.1667	5.6667	6	8.1667	9	5.1667	4.3333	4.1667	4.5	4	3.6667	6.8333	6.6667	6.3333	9.6667	6	6.6667	4	4.3333	6.8333	6.8333	3.3333	6.1667	3.3333	6.1667	4.1667	6.1667	7	4.8333	4	4.6667	3.8333	9.5	3.3333	6.3333	7	8.5	4.1667	8.1667	6.8333	5	7	6.6667	7.5	6.6667
516	5	7.6667	6	4	5.6667	5.3333	5.6667	5.3333	6.5	4.1667	7	5.6667	6.3333	6.8333	4.3333	3.6667	4.3333	8.1667	4.6667	6	7.5	10	5.1667	5.3333	3.6667	7.3333	7.5	5.8333	4.6667	6.8333	6	8.6667	6	5.6667	6.8333	4.8333	6	7.1667	7.1667	9.6667	4.1667	4.8333	8	3.3333	5.8333	9	6.8333	3.8333	6.5
517	8	7.6667	6.6667	3	6.5	5.8333	4.3333	7.5	5.5	4.3333	7	7.5	5.8333	7.6667	8	5	6.8333	4.3333	6.3333	4.1667	6.1667	8.5	4.6667	8.1667	5.6667	3.3333	7.5	6.1667	5.6667	6	6.1667	5	7.1667	3.5	4	3.5	8	4.3333	6.8333	6.6667	6.5	7.3333	7.8333	6.3333	8	6.1667	3.3333	7.5	7
518	6.1667	7.1667	5.3333	6.3333	3.6667	9.1667	9.3333	9.1667	4.3333	5.3333	7.8333	5	6.5	6.8333	4	3.3333	5.1667	7.3333	6.1667	5.5	4.8333	4.3333	7	4.5	6.5	5.6667	6.5	7.5	9.6667	9.3333	9.1667	8.6667	6.1667	3.6667	5	7.5	9.8333	2.8333	7.3333	6.5	4.5	7.8333	5.8333	5.1667	6	8.8333	5.8333	6.3333	4.3333
519	3.3333	4.8333	3.6667	9.8333	9.8333	5	5.1667	3.6667	5.8333	5.6667	5.6667	6.1667	5.6667	5.3333	7.1667	6.3333	5.5	7.3333	4	7.8333	5.6667	4.6667	3.5	4.1667	4.5	5	6.3333	5.5	4.5	6.6667	6.3333	7.6667	4.6667	7	3.8333	7	4	4.8333	4.1667	4.5	8.5	3.8333	6.3333	9.1667	6	7.5	5.8333	8	6
520	7	3.5	8.3333	4	3.3333	7	8	7.5	6.1667	5.5	6.3333	3.5	4.1667	4.1667	9.6667	5.1667	5.6667	8	7.5	4.8333	6.6667	7.8333	6.3333	3	3.8333	5.3333	5.8333	9	9.1667	4.3333	7	5.6667	5.3333	5.5	4.5	6.3333	3.6667	6.8333	4.8333	5.5	8.1667	7.8333	3.6667	9	4.3333	7.3333	3.3333	5.3333	6.3333
521	5	3	7	7	5	6	5.5	5.8333	5.3333	6	7	8.3333	5.6667	3.5	7.1667	3.5	7.6667	3.5	5.3333	5	9	5.5	4.8333	8	9.3333	7	7.8333	4.5	6.1667	4.6667	6.3333	8	5	6	7.1667	6.5	8.3333	8.6667	6.8333	5.6667	7.3333	5	5.1667	5.3333	8.1667	3.3333	7	6.1667	4.3333
522	7.1667	7.6667	3.6667	6	9	7.5	6.6667	7.6667	6	3.6667	6.5	7.8333	6	4.6667	5.1667	7.1667	7.3333	5.1667	4.8333	8.1667	7	6.8333	5	4.6667	4.8333	4.3333	7.1667	5	5.6667	9.3333	3.8333	8	4.8333	7.5	4.8333	5.6667	6.6667	3.6667	5.1667	7.6667	6.6667	8.5	6.8333	5.6667	5.6667	4	7.3333	4.6667	3.8333
523	3.8333	4.1667	4.1667	6	4.3333	5.8333	4.8333	6.6667	6	6.1667	5.8333	7.5	2.5	6.1667	5.8333	5.5	4.1667	5	5.3333	6.8333	3.1667	5.6667	8.6667	5.5	4	7.5	5.6667	5.3333	6.8333	6	5.3333	5.5	5.8333	5.5	6.5	7.3333	6.6667	7.8333	9.1667	5.8333	5.5	3.1667	4.8333	6.1667	6.5	4	6.6667	9.6667	5.6667
524	4	3.6667	7.1667	4.1667	4.6667	6	8.1667	5.8333	8.3333	5.8333	7.1667	4.8333	4	3.5	3.1667	7	6	7	4	4.3333	4	5.8333	8.1667	3.6667	5	4.1667	7	6.5	4.6667	6.3333	5.8333	6.5	3.3333	6.3333	6.1667	6.8333	6.8333	5.5	3.6667	5.5	6.6667	6.6667	2.8333	5.1667	6.3333	8.6667	6.3333	4.8333	6.1667
525	4.5	5	4.5	8.6667	4.3333	6.1667	8.3333	3.8333	7	4.5	5.3333	3	5	3.6667	5.6667	3.3333	5.1667	7.5	6.3333	7.1667	4.8333	3.5	4.8333	4.3333	6.1667	6.6667	2.6667	8.5	5	8.6667	5.6667	9.5	6.3333	6	3.6667	6	5.6667	4.8333	7.1667	3.5	4.3333	4	4	3.5	9.3333	3.3333	3	4.3333	5.1667
526	5.6667	8.5	3	6.8333	6.6667	5.6667	8.3333	7.8333	6.8333	7.6667	4.3333	3.8333	4.6667	5.5	6.3333	8	5.1667	6.5	3.5	5.3333	4.8333	4.1667	5.1667	7.5	4.8333	5.8333	6.6667	7.5	5.1667	6.8333	7	3.5	7.1667	3.3333	3.6667	6.3333	4.6667	8.5	7.1667	4	3.8333	6.5	5	6	2.8333	3.8333	4.5	3.1667	5.8333
527	4.8333	5.5	9.1667	5.6667	5.6667	8	3.8333	4	5.8333	6.8333	3	6.6667	4.6667	5	8.3333	6.1667	6	4.3333	8.1667	9.8333	6.6667	9.3333	7	5	4.5	9.1667	3	6.8333	8	9.5	5	3.5	7.1667	5.6667	7.6667	4.1667	7.3333	6.5	6.6667	7.5	6	4.8333	7.6667	3.8333	9.1667	6.3333	6.1667	6.1667	7.1667
528	4.8333	5.5	9.1667	5.6667	5.6667	8	3.8333	4	5.8333	6.8333	3	6.6667	4.6667	5	8.3333	6.1667	6	4.3333	8.1667	9.8333	6.6667	9.3333	7	5	4.5	9.1667	3	6.8333	8	9.5	5	3.5	7.1667	5.6667	7.6667	4.1667	7.3333	6.5	6.6667	7.5	6	4.8333	7.6667	3.8333	9.1667	6.3333	6.1667	6.1667	7.1667
530	6.1667	8.8333	5.5	3.1667	8	6	6.8333	6.8333	9.3333	6	4.5	4.3333	9.3333	7.8333	4.3333	7.1667	7.8333	5.3333	5.5	5.5	6	4.8333	7.6667	5.3333	4.3333	3.6667	4.6667	5.8333	3.3333	9.8333	5	4.8333	3.6667	5.1667	7.8333	7.3333	7.1667	5.6667	3.5	2.8333	6.3333	7.6667	5	5.6667	7.1667	4	6.3333	4	6.1667
531	6.1667	6.8333	5.1667	6.6667	3	7.5	9.3333	9.1667	3.5	5.5	7.8333	5	6.5	6.8333	4.3333	3.5	4.6667	7.3333	6.1667	5.8333	4.8333	3.5	6.5	4	6.5	5.6667	6.8333	7.8333	9.6667	8.5	8.3333	8.6667	6	4	4.8333	7	9.5	3.1667	6.8333	6.3333	4.5	8.6667	6	4.8333	6	9	5.8333	5.8333	4.3333
533	7.6667	8.3333	3.6667	6	9.1667	7.3333	7.5	6.6667	6	4.1667	5.8333	7.5	5.8333	4.6667	4.6667	7.1667	8.6667	5.1667	4.6667	8.6667	7	6.8333	5.6667	5	6.1667	4.1667	7.1667	5.8333	5.3333	8.6667	3.8333	8	4.1667	7.5	4.8333	5.6667	6.1667	3.6667	5.1667	7.6667	5.8333	8.5	6.8333	7	5.3333	4	7.8333	4	3.6667
534	5.1667	6.1667	8.1667	5	4.6667	6.5	8.1667	6.3333	7.3333	5.5	6.5	6.1667	5.5	7	7.3333	3	6.1667	6.5	8.8333	5	7.5	7.1667	6.8333	6	4.1667	6.8333	4.8333	5.1667	4	4.1667	6.5	5.1667	7	7	6.1667	5.3333	5.8333	6.5	5.3333	4.1667	7.3333	9.8333	7.6667	10	4.8333	8.5	3.3333	6.1667	4
535	5.5	5.6667	7.6667	5.5	7.1667	3.8333	4	5	8.8333	7.1667	3	6.1667	10	5.1667	4.8333	8.8333	6.6667	5.3333	8.3333	8.3333	4.1667	10	9.3333	7	6.6667	7.8333	3.8333	6	4.1667	7	3.6667	5.6667	7.3333	6.1667	4.8333	8.1667	6.5	7	9.1667	5.6667	3.3333	9	7	6.3333	5.3333	8.3333	7	9.3333	6.8333
538	6	7	3.3333	6.8333	6.6667	6.8333	8.3333	7.5	6.6667	7.6667	4.1667	4	6	5.6667	7	8	5.6667	6.5	3.3333	5.3333	4.8333	5.6667	5.8333	7.5	5.3333	5.8333	6.6667	9	5.6667	6.8333	8.1667	4.1667	7.1667	3.3333	4	7.3333	4.8333	8.5	9	4	4	6.5	5	7.1667	3.3333	3.8333	4.5	3.6667	7.5
539	8	6.5	4	5.8333	4.3333	6.1667	6.8333	4.8333	5.3333	5.5	5.5	5	6	3.6667	8.1667	6.3333	6.6667	9.3333	6.3333	8.6667	4.1667	8.1667	8	3.1667	7.8333	6.3333	6.1667	5	8.1667	5	6.3333	3	7.6667	7	5.8333	6.3333	3.1667	8.1667	7.3333	6	2.6667	5.3333	5	10	5.5	9.5	8.8333	7	6.3333
540	5	4.3333	5.5	8.6667	7	3.3333	5.6667	7.1667	4.3333	4	6	6.8333	4.5	9.6667	9	6.6667	6.3333	6.1667	8.5	4.5	3.3333	6.1667	3.3333	6.5	4.6667	7	4.6667	4.5	8.3333	7.1667	6.6667	6.1667	9	5	7.1667	4.5	5	8.6667	5.6667	6.8333	9.6667	5.1667	5.5	5	4.6667	6.8333	8.8333	6.8333	6.3333
542	5.5	9	7.6667	7.6667	8.1667	7	5.8333	5.3333	4.3333	7.6667	3.6667	5.3333	4	6.8333	3.3333	6.6667	5.6667	5.6667	7.5	5.6667	5.3333	4.3333	5.8333	5.8333	8	9.6667	10	5.3333	6.6667	6.3333	3.6667	9.3333	8	9	9.8333	4.1667	6.5	8.5	6.5	6	5.5	8.1667	7.3333	4.1667	4.6667	6.1667	6	3.6667	3.5
543	5.1667	4.3333	8.8333	7.8333	7.8333	4.3333	5	4	6.1667	7.3333	5	6.8333	7.5	8	3.6667	8.6667	4.1667	9.1667	5.8333	5.3333	6.6667	5	9	6	6.6667	5.5	8	4.6667	8.3333	8.3333	10	6	8	8	8	8.1667	3	9	7.8333	6.6667	9.5	7	9.1667	5.6667	4.8333	6	4.5	4.1667	6.3333
544	3.8333	3.3333	4.5	6	4.3333	5.8333	4.3333	6.6667	6	3.6667	5.3333	7.5	3	4.3333	6.6667	5.5	6	5	5.3333	6.8333	3.1667	4.8333	3.6667	5.5	4	8.1667	5.6667	5.3333	5.6667	7.5	5.3333	5.3333	5	3.8333	6.5	6.1667	9.1667	7.8333	9.1667	5.8333	6.1667	4.8333	4.8333	6.1667	6.6667	4.1667	7.3333	9.6667	5.6667
545	6.5	3.8333	6.5	4.6667	7.1667	5	6.5	6.6667	9.6667	8.6667	8.5	6.1667	5.8333	3.8333	5.1667	6.8333	5	8	5.5	6.1667	3.8333	5.6667	7	9.8333	5.6667	3.6667	9.8333	6.3333	7.5	5.1667	8	4.1667	2.8333	4.1667	5.6667	3	4.1667	7.1667	7	5.3333	3	4.1667	6.3333	5.8333	3.6667	5.8333	9.8333	4.1667	7
546	6.5	5.8333	5.5	8.6667	5.5	6.8333	8.3333	3.5	7	6	6.8333	3.3333	5.6667	3.5	6	3.6667	5	6.8333	6.8333	7.1667	7.1667	3.8333	6.3333	5	7.5	5.5	3.6667	8.5	6.5	9.1667	5.3333	9.5	7.3333	5.3333	6	7.6667	5.1667	5	9.8333	4.8333	6.6667	3.8333	5.3333	3.6667	9.3333	4.8333	7.1667	4.8333	9.6667
547	3.5	6.1667	9.1667	6.6667	8.1667	3.8333	7.8333	7.5	4.3333	4.5	6.1667	5.1667	6.6667	6.1667	6.8333	4.6667	5.5	6.8333	4.1667	8.8333	6	6.3333	6.1667	7.1667	6.1667	6.3333	6.1667	3.1667	7	7	6.1667	5.3333	5.6667	4.8333	8	5.3333	5	8.6667	3.6667	6.1667	6.3333	4.8333	8.5	8.1667	6.3333	3.3333	4.6667	4.1667	6.3333
548	6.1667	5.8333	6.1667	9.8333	7	6	3.5	5.8333	8.8333	3.5	3.8333	2.8333	7.1667	5.5	10	3	4.5	7.1667	3	6.3333	7.1667	7.3333	3.5	4.6667	5	7.3333	3.5	6	5.5	4.3333	9.3333	4.3333	9.6667	5.5	7	4.8333	2.6667	4	7	2.6667	3.6667	6	6	8.1667	9	7.8333	3.6667	5.6667	5.3333
549	5.3333	8.3333	5	7.1667	5.3333	3.5	6.1667	5.8333	7	5.3333	5.8333	4.6667	5.3333	6.8333	5.6667	7	5	5.3333	4.3333	8.3333	4.1667	3.6667	6.8333	4.1667	5.6667	6.1667	3.1667	7	7.5	7.5	5.1667	6.1667	5.6667	7.6667	6.6667	5.8333	5	8.8333	7.3333	8.8333	7.6667	4.1667	7.8333	3.3333	9.6667	6	7.6667	8.5	7.6667
550	7	6.3333	3.3333	6.6667	7.3333	7.8333	7.1667	9.6667	3.6667	6.6667	7.3333	6.3333	4.5	4.3333	5.5	6	5.8333	3.5	8	3.5	8.1667	6.1667	7.8333	5.5	8	8.5	7.8333	5.3333	3.1667	7.8333	5.3333	4.3333	4.5	6.8333	3.5	7.8333	4.6667	6.5	6.3333	9	5.6667	4	6	6.3333	5	5	4.1667	5	5.1667
551	5.3333	4.8333	6	5.8333	7.8333	8.6667	7.3333	8.3333	3.1667	8	6.1667	5	8.6667	6.6667	8.3333	5.5	7.3333	7	6.5	6.8333	9.5	9.3333	6.1667	7	8.1667	5.1667	4.6667	7.8333	8	8.1667	5	6.3333	5.3333	5.1667	6.5	5	3.3333	4.1667	8	6.5	6.8333	7.6667	4	7	4.1667	3.3333	5	4.3333	4
552	5.8333	3.1667	7.8333	5.5	3.6667	8.5	7.1667	8	4	5	5.8333	6.3333	3.3333	9.1667	6	8.3333	3.5	3.6667	6.8333	6.8333	5.1667	8.5	4	7.3333	9.8333	5.3333	6	5.6667	7.3333	6	4.6667	6	9.1667	9	7.3333	5.3333	7.6667	7.6667	6.3333	6.5	7.1667	4.5	4.5	6.5	4.5	6	6.1667	4.5	6.3333
553	5	5.3333	4.1667	9.1667	5.8333	6.6667	5.3333	4.1667	5.8333	8	4.8333	7.5	4	6	8	7.6667	6	4.3333	8.3333	6.3333	3.3333	9.5	7.3333	4.8333	3.6667	7.3333	5.6667	4.1667	6.3333	8	7.3333	6.1667	7.8333	5.1667	4.5	7.6667	4.8333	5.6667	4.8333	7.1667	5.1667	4.3333	4.3333	5.6667	5.1667	5.8333	3.5	4.1667	4.3333
554	3.6667	4.3333	6.1667	5.1667	4.6667	6.3333	4.6667	5.6667	3.1667	3.5	5.8333	4.5	6.5	6.8333	7.6667	3	4.3333	5.3333	5.6667	3.6667	3.8333	5	4.6667	6.3333	5.6667	5.6667	4.5	3.5	5.3333	7	9.3333	8.3333	3.5	4	7	3.8333	9.5	5.1667	3.6667	4	5.5	4.6667	6.3333	3	4.5	4.3333	7.6667	4.6667	7
555	6.6667	7.3333	9.1667	4.5	4.6667	6	3.6667	4.1667	8.8333	5.1667	7.5	6.3333	4.8333	8.3333	6.6667	6.3333	9.1667	6.3333	6.1667	7.6667	4.8333	6.8333	8.3333	4.6667	9.3333	6.6667	4	4.6667	5.8333	6.8333	9.5	5	6.5	3.8333	7.8333	5.5	8.5	5.5	3.8333	7.1667	3.8333	4	5.3333	7.1667	8	4.1667	5.8333	6.6667	5
556	8.8333	3.6667	7.3333	6.8333	5.3333	9	4.3333	6.1667	9.1667	4	5.3333	3.8333	4.8333	4.1667	4.6667	5.3333	5	9.1667	5.8333	5.8333	5.3333	3.5	9.8333	4.1667	3	4	2.8333	4.6667	6.1667	5	3.6667	5.8333	5.8333	6.5	5.3333	6.8333	4.3333	2.8333	2.8333	4.6667	3.5	7.6667	6.6667	6.8333	6.1667	7	6.6667	3.5	5.8333
557	3.8333	8.1667	6	8.8333	5.8333	8	4.1667	8.3333	4.6667	7.1667	4	5.6667	3.3333	8	6	6	3.5	9	4.5	5	6.5	4.1667	7	7.6667	3.6667	2.6667	3.5	3.3333	4.8333	4.6667	4.6667	6.1667	3.3333	5.6667	5.3333	6	6.5	4.3333	8.6667	7.5	4.5	7.5	3.6667	3.8333	4.6667	3.6667	5.3333	6.6667	8.8333
558	2.8333	5.1667	3.6667	5.1667	4.3333	4	5.1667	7.1667	5	8.6667	6.5	5	9.1667	8.1667	7.1667	6.1667	6.8333	5.1667	8	7.1667	7.1667	6	8.1667	7	7	5	5.8333	3.5	6.1667	8.1667	6.1667	5.5	6.3333	7.6667	7.8333	6	6.6667	5.5	7	5.3333	6	7.1667	7	2.6667	6	6.1667	4.6667	8.8333	2.8333
559	6.3333	6.3333	5.8333	5	7	7	3.5	5.6667	5	7	6.3333	8	4.6667	5.1667	3.5	7	3.6667	6.6667	7	3.8333	4	5.6667	5.5	7.5	5.1667	5.5	8.3333	7.3333	7.1667	7.1667	4.6667	8.1667	4.1667	9.1667	9	6.5	3.5	6.6667	7	7.5	5	7.1667	7.3333	5.5	8.3333	4	6.1667	4	4.6667
560	4.3333	2.8333	5.1667	7	6.6667	4.3333	5.8333	6.1667	8.5	8	7	9.1667	4	7.3333	3.8333	7.6667	5	5.3333	6.5	7.1667	9.6667	6.1667	6.1667	7.3333	3.5	6.8333	3.5	3.1667	7.5	7.3333	5.3333	5.8333	5.3333	3	7.3333	4.8333	4.1667	3.1667	3.8333	5	6.1667	8.1667	7.8333	4.5	6.5	5.1667	5.6667	8.3333	4.6667
561	9	4	6.5	8.1667	5.8333	9.6667	4.6667	6.5	8.5	3.8333	6	5.5	5.1667	4.5	4.8333	5.8333	5.3333	8.1667	5.5	5.8333	5.6667	4	9.8333	4.8333	3.5	4	3	5.3333	7	5	4.1667	7.8333	7.3333	6.5	6.5	7.3333	4.8333	4	4	5.6667	3.5	8	7	6.6667	6.1667	7.1667	7.5	3.6667	6.5
564	9.1667	4.3333	7.3333	7.8333	6.8333	9.5	4.6667	6.5	9.1667	3.8333	6	5.5	4.3333	3.5	4.8333	5.8333	5.3333	9.1667	5.5	5	5.6667	4	9.8333	4.8333	3.5	4	3	5.3333	7	4.8333	4.5	7.8333	7.3333	6.5	7	7.3333	5.1667	4	4	5.6667	4	8	7	6.6667	6.5	7.1667	8.6667	3.6667	6.5
565	7	6.3333	3.3333	6.6667	6.6667	6.5	7.1667	8.3333	3.1667	5.1667	7.3333	6.3333	3.5	5	5.8333	6	5.8333	4.3333	8	4.1667	8.1667	6.1667	7.8333	5.5	8.3333	6.6667	7.8333	5.3333	2.8333	6.1667	5.3333	4.3333	4.5	6.8333	3.6667	7.8333	5	6.5	6.3333	6.6667	5.6667	4.5	6	6.3333	5	5	4.5	4.8333	5.1667
566	4.5	8.8333	5.6667	5.5	4.8333	6.5	6.5	8	4.8333	5.6667	4.5	6.1667	4.8333	6.8333	5.3333	5.8333	5	6.5	4	7.3333	6.8333	4.6667	5.8333	7.1667	6.1667	7.1667	4.6667	7.3333	4.1667	4.3333	7.5	4.3333	7.1667	7.3333	4.1667	5.1667	3.1667	4.8333	5.8333	9.3333	6.5	6.3333	6.6667	7.8333	4.6667	6.6667	4.5	6.1667	5.8333
569	5.5	3.6667	5.3333	5.5	8	7.5	4.1667	9.6667	8.6667	7.6667	9.1667	7.6667	4.3333	8.1667	7.1667	6.3333	6	7	9.1667	4.6667	6.8333	6.6667	8.5	3.8333	4.3333	7.1667	3.1667	8.1667	4.3333	3.5	3.3333	6.8333	5.8333	6.6667	8	6.6667	8.5	8.1667	9.8333	8.5	6	3.1667	9.1667	4.1667	8.1667	4.3333	3.5	4.3333	3.6667
570	5.1667	5.3333	9.1667	6.3333	7	8	4	4.1667	5.6667	7.6667	3.1667	5	5.1667	5.1667	7.5	6	6.3333	4.6667	8.1667	5.8333	5.3333	9.3333	7	4.8333	4.5	9.1667	3.1667	8.8333	7.5	9.5	5	3.5	7.1667	5.6667	7.5	4.1667	7.3333	6.5	5.3333	7.5	6	4.1667	7.6667	3.8333	9.1667	7	6.1667	6.1667	6.8333
571	5.3333	6.6667	4.5	9.1667	6.3333	6.6667	5.3333	3.6667	5.8333	5.6667	4.8333	7.5	4.6667	6	8	7.6667	6	4.8333	8.6667	6.3333	3.5	9.5	7.3333	5.5	6.3333	7.3333	5.6667	4.1667	6.3333	5.3333	4.3333	5.1667	6.8333	5.1667	5.1667	7.6667	4.8333	5.6667	4.8333	4.1667	5.8333	4.3333	4.3333	4.6667	5.1667	5.8333	3.8333	5	4.3333
573	9.1667	4	7.3333	7.8333	6.8333	9.6667	4.3333	6.5	9.1667	3.8333	5.6667	5.5	5.1667	3.8333	4.8333	3.1667	5.5	9.1667	6	6	5.6667	3.6667	9.8333	4.1667	3.3333	3.6667	3.3333	5.3333	7	5.8333	4.5	4.8333	6.5	7.3333	7	6.8333	4.6667	3	2.8333	5.6667	4	6.6667	7.1667	6.6667	6	7.3333	3.8333	3.3333	6.5
574	7.5	8.6667	7.3333	7.5	6.6667	6.5	4.8333	8.3333	8.5	3.6667	6.6667	6.6667	3.6667	3.6667	5.3333	9.8333	5.5	5.6667	9.5	6.1667	5.5	7	3.6667	3.5	5.3333	3.3333	3.5	3.8333	6.8333	6.6667	6.1667	3	6	6.6667	6.5	7.3333	7.3333	5.5	8	4.6667	4.3333	7	9.5	3.8333	7.8333	8	4	7.5	4.8333
575	7	3.3333	7.8333	5.5	4.6667	8.5	7.1667	7.8333	4.5	3	6	6.5	3.3333	9.1667	5.5	8.3333	3.5	3.8333	6.8333	6.6667	5.8333	8.5	4.5	7	9.8333	5.1667	6.1667	5.8333	7.3333	7.8333	3.8333	7.5	8.8333	9.5	6.1667	5.3333	7.6667	8.5	5.5	7	6.8333	4.5	4.5	6.3333	4.5	6	5.6667	4.5	8.1667
576	4.5	8.1667	6	8.8333	6.1667	8	5.3333	8.6667	4.6667	7.1667	4.6667	5.1667	3.5	8	6	6	4.6667	8.5	4.5	5	6.5	5.6667	7	7.6667	4.3333	6	3.3333	3.3333	4.8333	5.5	4.6667	5.3333	3.3333	5.6667	5.3333	6	4.6667	5.3333	8.6667	5.5	4.6667	7.5	5.8333	5	6.3333	4	9.1667	8.6667	8.8333
577	5.6667	6.8333	6.6667	6.5	6.1667	8	2.8333	6.8333	5	6.8333	3.8333	4.6667	4.6667	5.6667	9	9.1667	5.5	4.1667	6.8333	4.8333	7	6.8333	7.8333	7	6.5	7.6667	6.3333	9.5	7.1667	5.6667	5	4.8333	6.3333	6.1667	7.5	7.5	4.6667	7.3333	6.1667	6.6667	3.3333	4	10	3.3333	3.8333	4.8333	7.1667	8.1667	6.3333
578	4.3333	3	5.1667	7	6.3333	4.6667	5.3333	6.1667	8.5	8	7	10	3.6667	7.1667	3.8333	7.6667	5	4.6667	6.5	7.1667	8.6667	6	6.8333	7.3333	3.3333	9.1667	3.8333	3.5	9.5	7.3333	5	5.8333	5.3333	3.5	7.3333	4.8333	3.6667	3	4.8333	6.3333	5.8333	8.1667	7.8333	4.8333	6.5	8.1667	5.3333	8.3333	5
579	7	6.3333	3.3333	6.5	7.3333	7.8333	7.1667	9	3.1667	4.8333	7.3333	5.5	3.5	3.6667	5.8333	4.6667	5.1667	3.8333	8	4	8.1667	5.5	7.8333	5.5	8	6.8333	7.8333	3	3	6.1667	3.5	3.8333	4.5	6.8333	3.1667	7.8333	4.3333	6.5	6.8333	9	6.1667	4	6	6.6667	4.3333	5.1667	4.1667	4.8333	4.1667
580	4.8333	7.6667	6.1667	4	5.1667	5.5	5.1667	5	6.5	4.1667	7	6.1667	7	6.8333	4.5	3.5	4.3333	8.1667	4.6667	6.8333	7.5	10	7.3333	5.3333	3.6667	6.6667	7.5	6	6.8333	7.3333	6.1667	8.6667	6	7.5	7.8333	4.1667	5.5	7.6667	7.1667	9.6667	4.1667	4.8333	8	3.6667	5.8333	9	6.8333	6.1667	6.5
581	4.3333	3.1667	5.5	6.8333	6.1667	4.1667	6.5	6.1667	8.3333	7.6667	6.8333	6.1667	4	6.8333	4	6.8333	5	5.3333	6.5	7.1667	8.6667	5.6667	7.1667	7.3333	3.3333	8.8333	3.3333	3.8333	8.6667	7	5	6.6667	4.8333	2.8333	6.3333	3.6667	3.6667	3	4.6667	5.8333	5.5	8.1667	7.8333	4.1667	6	8.1667	4.8333	8.3333	4.6667
582	5.1667	5.6667	4.8333	6.5	4.8333	7	5.6667	5.3333	3.5	3	6.5	4.5	6.5	6.1667	4.1667	5.8333	4.6667	5.1667	6.3333	4.6667	5.5	6.8333	7.6667	9.8333	7	5.5	5.5	8	4.5	9.8333	6.3333	9.8333	6	7.1667	3.5	4.6667	4.5	6.1667	6.5	5.8333	3.8333	3.3333	9	4.5	5.6667	4.1667	8	6.8333	4.3333
583	6.3333	7.6667	6	7	5.3333	6	6.8333	4	4.6667	5.1667	9	6	6.1667	6.3333	6.5	7.6667	6.8333	4.3333	8.5	4	6.5	5	4.6667	7.8333	5.6667	6.5	4	7	4.6667	6.1667	9.6667	6.3333	8.3333	6.1667	8.1667	6.3333	6.3333	5	4.1667	5.1667	7.1667	8	3.1667	4.3333	6.5	6.3333	5.6667	4	5
584	3.1667	2.8333	5.8333	7.6667	7.1667	7	9.6667	4.1667	5.6667	4.8333	5.1667	6.8333	5.1667	9.5	6	3.5	7.8333	6.6667	5.3333	5.1667	9.5	4	7	5	7	4.5	3.6667	4.1667	3.6667	5.3333	5	7.1667	5.8333	5.1667	8.1667	8.3333	5.1667	4.6667	5	5.5	8	7.8333	4.5	5.5	5	4.1667	6.6667	7.6667	6.8333
585	6.5	4	4.3333	2.5	2.8333	3.5	4.6667	3.8333	5.8333	3	6.5	6.1667	4.8333	6.3333	4.1667	6.6667	7.5	4.6667	4.8333	5.6667	6	6	8.6667	5.8333	8	6	5	4.6667	7.6667	9.1667	9	3	6.3333	5.3333	4.5	6.6667	7.3333	3.5	7	3.6667	4.8333	9	8.8333	5.3333	5	5.3333	4.6667	9.8333	6.5
586	5.3333	5	3.8333	5.3333	8.6667	7.5	6	4.1667	5	7.3333	4.6667	6.5	4.5	5.5	4	9.6667	6	7.1667	3.3333	3.1667	6.3333	7.3333	5.1667	5	3.6667	4.8333	5.1667	3.3333	6.8333	4.5	4.6667	3.3333	3.6667	10	4.3333	6	7	7.8333	9	5.3333	3	10	5.1667	6.8333	9.8333	3.6667	3.6667	4.6667	6.3333
587	5.5	6.8333	6.6667	7	6.1667	8	3	6.8333	5.8333	6.3333	3.6667	5	3.6667	5.6667	9	9.5	5.1667	3.8333	6.8333	5.3333	7	5	7.8333	7	6.8333	5.5	6.3333	9.5	7.1667	5.6667	5	4.8333	4.6667	6.1667	7.5	7.5	5.6667	7.3333	6.1667	6.6667	3.3333	4	10	3.6667	3.6667	4.8333	6.8333	8.1667	6.8333
589	5	4.5	5.8333	6.6667	7.5	4.6667	5.3333	6.3333	6.3333	9	7.3333	4	6	7.6667	6.1667	4.1667	6	5.1667	7	8.1667	3	3.5	3.1667	3	7.3333	6.3333	6	3.6667	7.1667	4.3333	7.5	8	4.8333	8.3333	7.6667	3.1667	7.6667	4.6667	9	7.3333	5.8333	8.3333	6.1667	3.8333	7.8333	9.1667	7.3333	9.3333	5.8333
590	5.3333	3.8333	3.3333	5.6667	4.6667	7.1667	9.1667	5.5	8.3333	5.8333	7.1667	4.6667	4.6667	4.3333	3.8333	7	7.6667	7	3.8333	4.5	4	5.8333	3.1667	4.1667	5	4.1667	8.1667	6.5	4.6667	6.6667	4.8333	6.5	3.1667	6.1667	6.1667	6.8333	6.8333	5.5	3.3333	5.5	6.6667	6.6667	3.8333	4.6667	6.3333	8.6667	6.3333	4.8333	6.1667
591	3.6667	6.3333	5.8333	6.3333	7	4.6667	6.8333	6.5	7.1667	4.8333	3.3333	5.1667	5.3333	6.3333	3.1667	8.5	7.1667	5.6667	6.3333	8.5	4.6667	3.1667	4.8333	2.1667	6.8333	5.8333	4.1667	6.1667	7.1667	6.5	5.8333	4	7.5	4.8333	5.1667	3.3333	5.8333	6.6667	8.5	8.5	7.8333	5	6.5	7.3333	6.3333	4.6667	3.3333	6.6667	4.6667
592	7.8333	4.6667	5.8333	3.8333	2.8333	7.1667	6	3.8333	5.8333	3.1667	6.8333	6.5	6.1667	6.3333	6.5	6.6667	7.5	5.6667	5.1667	6.6667	6.6667	6.1667	7.8333	6.8333	7	7.1667	5.5	6.8333	8.5	8.1667	9	3.6667	4.5	5	4.5	7.1667	7	3.1667	8.5	4.1667	7.8333	9	8.8333	3.6667	6	6.6667	5.6667	9.8333	6.1667
593	8	7.1667	4	5.3333	6	4.6667	5.8333	7.8333	4.6667	3	7.3333	6.8333	5.5	5.3333	3.1667	9	6	5.3333	6.5	4.5	6.6667	9.3333	4.3333	3.6667	9.6667	7.1667	5.5	3.3333	7	7.5	6	5.1667	7.3333	4.8333	5.6667	3.1667	3.8333	3.6667	6	3.5	4.8333	6.1667	7.1667	9.1667	7	4.3333	3.6667	7.8333	7.1667
594	5.8333	6.6667	5.8333	7.1667	8.8333	4.5	7.1667	8.6667	9.8333	8.1667	3.1667	8.1667	5	5	8.3333	9.3333	5.6667	6.3333	4	7.3333	6.8333	7.1667	6	6.8333	5	5.8333	6.6667	7	5.6667	6.5	4	5.5	5.8333	6	8.8333	7.6667	7.5	10	8.6667	5.3333	6	7.1667	8.3333	9.5	6	8.8333	7.8333	8.5	6.3333
596	5.6667	4.6667	9.3333	7.1667	7.3333	4.3333	3.3333	8.5	6.8333	3	5.8333	3.8333	6.5	5	4.8333	7.5	6.6667	5.1667	5.3333	7.1667	3	9	6.5	4.8333	4.1667	5	4.8333	4.6667	6.1667	6.5	6.3333	4.5	8.8333	5.6667	4.8333	4	3.8333	8.5	5.8333	4.8333	7.5	4.8333	5.8333	7.8333	4	6.1667	4.5	3.6667	4
597	5.1667	6.5	5.1667	4.5	7	7	3	5.5	3.5	7	6.3333	6.1667	4	4.8333	4	7	3.6667	6.6667	7	3.3333	4.1667	5.6667	5.5	8	5	4.6667	8.6667	7.1667	6.5	7.3333	4.1667	7.6667	3.6667	8.3333	9	6.5	4	6	5.5	9.5	5	7.8333	6.8333	6	10	3.8333	6.1667	4.1667	4.5
598	10	6.8333	4.8333	5.8333	8	4.6667	5.3333	5	8.5	6	7	10	8.6667	4.5	6.3333	7.6667	5.8333	8.8333	6.8333	9	3.3333	5.8333	7.8333	7.1667	7	6.5	8.8333	9.6667	8	3.8333	8.1667	8.3333	9	6.1667	4	7	3.6667	9.6667	10	5.8333	5.5	5.3333	9.3333	4.1667	8	4	3.3333	4.8333	6.3333
599	7.8333	5	4.8333	3.8333	6.5	7.1667	9	6.3333	7.1667	5.8333	5.1667	3.6667	7.6667	4.8333	7	5.1667	7.5	4	4	5.3333	7.3333	4.3333	6.3333	3.5	3.6667	3	6.5	5.3333	5.8333	5	5.8333	6.3333	7	6.5	7	6	6.8333	5.3333	5.5	7	7	5	5.8333	4	8.8333	5.1667	4	6.3333	3.8333
602	10	6.5	4.8333	5.3333	8	4.6667	5.5	9.1667	8.5	5.6667	7	10	7.6667	4.5	6.3333	8.1667	5.8333	8.8333	7.1667	7	3.6667	5.8333	7.1667	6.8333	7.6667	6.5	8.8333	7.6667	6	3.8333	8.1667	8.3333	9	4.6667	4.8333	7	3.6667	9.6667	10	4.6667	5.5	5.3333	9.3333	4.1667	8	4	4	3.8333	6.3333
603	5.3333	6	7.3333	6.6667	8.5	4.8333	5.1667	3	6.6667	8	5	5.8333	8	3.5	7	3.3333	3.6667	4.6667	6.5	5.5	7.5	4.1667	3.8333	5.8333	7.5	7.5	4.6667	5.5	7	6.8333	6	7.6667	3.5	8.1667	4.5	5.3333	5	5.3333	6.5	6.6667	4.1667	5.8333	5.6667	5.5	3.8333	3.8333	6.1667	3.3333	5.8333
604	5.6667	5.8333	4.6667	7.6667	4.1667	6.5	8.3333	3.5	7	6	6.8333	3.5	5.6667	3.6667	5.6667	3.6667	5.1667	7.5	6.8333	7.1667	7.1667	3.8333	6.3333	4.6667	6.5	5.8333	3.5	8.5	6.5	9.1667	6	9.1667	7.3333	5.5	6	7.6667	5.6667	5.3333	9.8333	4.8333	5.3333	4.1667	5.8333	3.8333	9.3333	4.8333	7.1667	4.8333	6.3333
605	3.6667	4.1667	5.3333	6	4	5.8333	4.8333	7.1667	8.5	6.1667	5.1667	7.5	3	6.1667	6	4.8333	5	4.1667	5.3333	6.8333	3	6	8.6667	4.8333	3.5	7.8333	5.5	6.6667	6.8333	9.1667	5.3333	6	5.8333	5.5	6.5	7.3333	8	7.8333	9.1667	5.8333	5.8333	4.3333	4.8333	6.1667	6	4.3333	7.3333	7.8333	5.1667
606	3.3333	5.6667	5.1667	6.3333	7	7.8333	8	8.3333	7.1667	8.3333	3.5	4.5	5.3333	6.3333	4	6.6667	6.6667	5.6667	6.3333	8.5	4.3333	3.1667	4.8333	3.3333	6.8333	5.8333	6.1667	5.6667	7	6.8333	5.1667	3.8333	8.6667	6.1667	6	3.8333	5.3333	9.8333	8.8333	7.6667	7.8333	4.8333	5.6667	6.8333	6.1667	4.6667	4	6.6667	5.8333
607	7.6667	7	8.1667	4.5	4.1667	6.5	7.6667	5.6667	7.3333	5.5	6.5	6	5.3333	7	9.5	3	6.1667	6.5	8.8333	5.3333	7	7	6.3333	5.8333	4.1667	7.6667	5	4.8333	3.6667	4.8333	6.6667	5.1667	7.8333	6.5	6.1667	4.8333	6.8333	7.1667	5	4.1667	8.3333	9.8333	7.5	10	4.3333	7.3333	3.3333	7.3333	3.1667
610	9	8.1667	8.8333	4.3333	6.8333	5.1667	6	6.1667	3.8333	3.8333	4.8333	4.1667	6.3333	3.3333	3	4.8333	2.6667	3.5	4	5.3333	5.8333	6.8333	5	5	8.3333	6	3.8333	5	4	5.6667	7.6667	4.8333	3.5	2.8333	6.3333	3.8333	7	4	8.1667	5	7.1667	4.3333	6.6667	4.5	5.1667	4.5	6.8333	8.1667	5.6667
611	4.3333	8.8333	5.3333	4.5	5.1667	6.3333	4	6.5	6.8333	8.6667	4.6667	4.8333	8	8.3333	5.1667	3	7	7.3333	4	8.1667	6.3333	4.1667	8.6667	5.1667	8	7.8333	6.1667	5.3333	6.8333	5.8333	5.1667	6.6667	8	5	4.5	6.3333	4.5	3.3333	7.8333	6.3333	8.8333	6.1667	9	9	8.8333	6.3333	5	5	4.5
612	5.5	6.6667	6	7.1667	9	5	7.5	9	9.8333	7.5	3.5	8.1667	5	5.1667	8.3333	9.3333	6	5.8333	4.5	7.3333	6.8333	7.1667	6	6.8333	5	5.8333	6.6667	9.1667	5.8333	6.5	4	5.5	5.3333	6	8.8333	7.6667	7.5	10	8	5.3333	6	7.1667	7.6667	8.3333	6	8.8333	7.8333	8.1667	6.1667
614	5.6667	5.5	5.3333	8.6667	4.5	6.5	8.3333	4	5.1667	6	6	3.1667	4.1667	3.3333	6	3.6667	5.5	7.5	7.3333	6.3333	6.1667	3.5	5.8333	4.3333	6.5	6.6667	3.3333	8.5	4.3333	9.1667	6	9.1667	7.3333	6	6	7.6667	5	5.1667	9.8333	4.8333	6.6667	4.1667	5.8333	4	9.3333	4.1667	7.1667	4.1667	6.3333
615	4.1667	4.6667	5.1667	5.6667	8.3333	5	6.8333	5.1667	5.3333	5	4.6667	5.8333	4.6667	6	4.5	9.6667	5.1667	7.1667	3.3333	3.3333	5.5	6.3333	5.1667	5	4	4.8333	5.5	3.8333	6.1667	4.8333	4.6667	3.3333	3.6667	7.5	5	4.8333	7.5	8	7.1667	5.3333	3.3333	9.3333	6	6.8333	9.6667	3.5	4.1667	4.1667	6.5
616	6.3333	8.1667	5.3333	7	4.6667	8.8333	6.8333	4.3333	4.6667	5	9	4.8333	6.1667	6.1667	6	7.6667	6.8333	3.8333	8.5	4	8.1667	5	6.3333	7.8333	5.6667	6.5	4	7	4.3333	6.1667	9.6667	8	8.3333	6.6667	8.1667	8.6667	6.3333	5	4	6.1667	7	8	3	4.1667	6.1667	6.3333	8.6667	4	5
617	5.3333	6.1667	5.8333	6.5	6.1667	5.6667	4.8333	9.1667	5.5	4.6667	6.5	7.5	5.5	5	8.5	3.8333	5.8333	7.1667	6.1667	8	4.6667	7.8333	4.3333	3.6667	6.1667	5.1667	9.6667	9.1667	3.8333	4.1667	7.3333	5.1667	5.6667	6.8333	6.8333	4.3333	4.3333	8.3333	6	7.5	6.5	4.6667	6.6667	6.8333	3	8.1667	4.6667	7.6667	7
618	5	7.8333	5.8333	6.5	8.1667	4.8333	5.1667	6	5.1667	9.3333	7.3333	4	6	8.3333	5.6667	3.5	6	4.1667	6.5	8.1667	3.1667	3.6667	3.5	3.6667	7.3333	6.3333	4.1667	3.3333	4.1667	4.1667	8	6.3333	3.1667	3.8333	7.1667	3.5	6.8333	4.3333	8.1667	5.6667	5.8333	8.3333	6.1667	4.8333	5.6667	9	7.5	9.3333	5.8333
619	4.1667	5.1667	5	5.6667	5	3.6667	9.1667	3.5	6.1667	6.3333	4.8333	8.1667	8.6667	4.1667	10	4.6667	8.5	4	4.6667	5.5	8.8333	5.1667	6.8333	8.1667	5	5.6667	3	6.6667	8.1667	6.1667	6.5	6.5	3.1667	4.3333	5.5	6.6667	9.3333	8	6.5	6.1667	7.6667	5.6667	6.8333	6.8333	6.6667	6.6667	5.6667	5	6.3333
620	8.1667	6.6667	7.1667	3.5	7.6667	5.8333	5.8333	6.3333	7.5	5.6667	7.6667	3.6667	4.8333	8.1667	7.6667	6	3.3333	7.1667	4.1667	6.6667	6.1667	8.3333	5.1667	5.5	3.5	7	5.8333	3.8333	9.8333	5.5	5.6667	8.3333	6.8333	6	5	8.1667	4	9.3333	3	4	6.1667	4.6667	6.1667	4.5	9.3333	5.3333	6.5	4	6.6667
621	7.6667	7.6667	8.1667	5	4.1667	7	7.6667	6.3333	7.3333	5.5	7	6.1667	5.5	7	7.3333	3.1667	6.1667	6.5	8.8333	4.8333	7.5	7.1667	6.5	5.8333	4.1667	6.8333	4.8333	4.6667	3.6667	5.1667	6.3333	5.1667	7.8333	6.6667	6.6667	5.3333	7.1667	6.5	5.5	4.1667	7.3333	9.8333	7.6667	10	4.8333	8	3	7.6667	4.1667
622	5.6667	5.3333	4.5	4.8333	8.6667	7.5	6.8333	5.1667	5.5	7.6667	5.1667	6.5	4.3333	6	2.8333	9.6667	6	7.1667	3.5	3.3333	5.5	7.3333	5.1667	4	4.3333	5.1667	5.5	3.5	4.8333	4.8333	4.6667	3.1667	3.5	7.5	5	6.3333	7.5	8	7.1667	5.1667	3.3333	9.3333	4.8333	6.8333	8.5	3.5	4.1667	5.1667	6.3333
623	9.8333	3	7.8333	5.5	4.3333	8.3333	7.1667	8.1667	4.1667	5	5.8333	6.3333	3.3333	9.1667	5.5	8.3333	3.1667	3.5	6.8333	6.8333	5.6667	8.5	4.5	6.8333	9.8333	5.1667	6	6	7.3333	8	3.8333	6.1667	8.8333	9	6.5	5.3333	10	8.5	6.3333	7	7.1667	4.5	4.5	6.5	4.5	6	5.8333	4.5	8.1667
624	7	6.3333	3.1667	6.6667	7.3333	6.3333	7.1667	9.1667	3	6.5	7.1667	6.3333	3.5	5.1667	5.5	5.3333	5.8333	3.5	7.5	4.5	7.3333	6.1667	7.8333	5.5	8	8.5	7.8333	5.3333	3.1667	7.5	5.3333	3.5	3.6667	6.6667	3.6667	6.3333	5	5.1667	7.3333	9	5.3333	4	6	6.3333	4.6667	5.1667	4.3333	4	5.1667
625	6.6667	8.1667	5.5	7.1667	7.6667	6.3333	5.5	5.3333	5.1667	6.3333	4	3.5	8.3333	3.8333	9	3.3333	6.5	6.1667	7	6.6667	6.6667	5.6667	4.3333	8.1667	4.5	6.1667	4.3333	3.3333	4	6	7.8333	7.6667	8	6.5	5.8333	5.8333	7.5	5.1667	5.8333	4.6667	7	7.5	7.5	4.5	7.3333	8.5	4.3333	8.3333	8.8333
626	4.3333	3.3333	5.1667	7	6.6667	4.6667	6	6.1667	8	7.1667	7	10	4.3333	7.3333	4.6667	6.8333	5	5.3333	5.3333	7.1667	9	6	6.8333	7.3333	3.5	9.1667	3.8333	4.1667	9.5	7.3333	5.1667	6.8333	5.3333	3.5	7.3333	4	4.5	3.1667	4	6.3333	6.1667	8.1667	7.8333	4.8333	6.5	8.1667	5.3333	8.3333	5
628	3.6667	9.3333	5.1667	4.5	6.8333	6.6667	6.1667	4	4.6667	5.6667	3.1667	6.1667	6.6667	3.5	6.1667	7.5	9.5	4.8333	6	8.6667	7.5	6.1667	8.1667	5.5	6.5	6.5	8	5.5	6.6667	5.3333	4.1667	6.8333	3.3333	6.6667	4.8333	5.3333	7	5	8.1667	4.8333	5.6667	5.1667	6.5	6.6667	8.3333	8.6667	3.6667	3.5	6.3333
629	5.1667	4.5	8.8333	7.6667	8.1667	4.3333	5	4.8333	6.3333	8	5.6667	6.3333	7.5	8	4	5.8333	4.3333	9.1667	5.8333	5.3333	6.6667	4.3333	9.6667	5.8333	6.6667	5.5	8	6	9.1667	8.3333	8.3333	6.5	8	8	8	8.1667	3	9	7.8333	5.8333	9.5	6	9.1667	5.6667	4.8333	5	4.1667	4.1667	6.3333
630	4.5	4.5	3.5	10	10	5.1667	5.8333	4.1667	6	6.5	5.3333	6.1667	6.1667	6	8	6	6.1667	7.6667	4	7.8333	5.6667	4.6667	3.3333	3.8333	4.3333	5	7.3333	6.1667	4.8333	6.6667	6.3333	8.3333	5.3333	6.3333	4.3333	7	3.8333	5.1667	4.8333	4.8333	7.5	5	6.3333	9.5	6.6667	7.5	5.8333	8	5.6667
631	3.1667	4.6667	8	7.8333	6.1667	7	9.1667	6.1667	7.3333	4.8333	5.1667	6.8333	5	9.5	5.5	3.6667	7.8333	6.6667	5.3333	5.8333	9.6667	3.8333	7.3333	5	5.5	5.5	3.5	4.1667	6	5.3333	5.8333	7.1667	5.8333	5.1667	6.3333	9.3333	4.8333	7.6667	5	7	7.6667	9.1667	6.5	5.1667	4	4.3333	9.1667	7	6.5
632	7.5	5.5	4	4.1667	5	6.8333	6	6.6667	6.8333	4	7	5.3333	8	7.6667	6.1667	6.8333	4.1667	7.3333	9.6667	6.5	8.5	4.6667	7.1667	5	8.1667	6.3333	6.3333	3.6667	7.1667	7.5	5.6667	4.1667	4.6667	4.6667	6.8333	8.1667	4.8333	4.1667	5.5	5.3333	5.6667	3.8333	6	7.5	7	6.5	7.3333	8.3333	5.8333
633	4.5	5.1667	6.1667	5.3333	7.1667	4.1667	8.5	4.1667	5.5	4.1667	9	7.6667	6.3333	6.8333	4.8333	3.1667	3.3333	6.6667	5.3333	8.1667	8.6667	7	6.6667	4.5	6.3333	4.6667	3.8333	6.3333	7.8333	6.5	8.6667	6.8333	3.8333	8.8333	6	3.8333	8.5	8	3.1667	4.5	7.3333	6.1667	7	4.5	3.6667	5.3333	3.1667	7.1667	6.8333
634	3.1667	5.1667	6.3333	6	6	9.5	6.3333	4.3333	4.3333	8.8333	9.3333	6.3333	6	3.5	6.5	3.6667	8.6667	7.5	5.1667	6.1667	3.1667	7	8.1667	6.8333	7.6667	3.6667	4.1667	3	6.6667	7.5	7.6667	5.6667	7.8333	2.5	6.8333	7.1667	6.5	3.5	3.8333	5.5	2.8333	5.5	3	7	5.1667	6.5	5.5	6.3333	5.8333
635	2.8333	5.1667	3.8333	5.1667	5.3333	4.5	6.1667	6.6667	4.8333	7.8333	6.5	5	9.1667	8.1667	7.1667	6.1667	6.8333	5.6667	8	7.1667	7	6.5	8	6.5	7	5.6667	5.8333	3.5	7.3333	8.1667	6.1667	5.5	6.3333	7.6667	7.1667	6	6.5	6	7	5.5	5.6667	7.1667	7	2.6667	6.3333	6.1667	5.8333	8.8333	5.1667
636	5.8333	8.1667	4.5	7.3333	4.3333	4.5	5.8333	8	5.8333	4.8333	9.8333	8	3.8333	6	5	3.6667	3.8333	6	5.3333	8.5	4.5	6.8333	4.1667	7	5.8333	6.5	8	4.3333	4.6667	6.6667	5.6667	4.1667	6.8333	5	9	3.1667	4.3333	6.3333	4.5	4.5	7.6667	5.1667	5	7.3333	9.1667	6.1667	6.3333	3.6667	8
637	8.3333	6	4.3333	5.3333	6.3333	3.1667	4.3333	9.1667	7.5	6	7	10	8.6667	4.5	6.3333	8.1667	5.8333	8.8333	6.8333	9	3.5	6.5	7.8333	9	7	6.1667	8.8333	9.6667	7.3333	3.5	8.1667	7.5	9	6.1667	3.5	7	3.6667	9.6667	10	5.8333	4.5	4.8333	8.8333	4	8	3.3333	3.5	4.5	6.3333
638	8	4.6667	4.6667	3.6667	6.6667	6.3333	9.5	5.1667	6.3333	5.8333	6.6667	3.6667	7.5	4.8333	7.1667	6	7.5	4	4.3333	5.3333	7.3333	4.3333	5.8333	3.8333	3.6667	3.5	6	6.8333	8.1667	5.8333	6.8333	4.6667	5.6667	9.3333	7	6	6.6667	5.6667	5.5	8.8333	7.8333	7.1667	5.3333	4	8.8333	5.8333	6	6	4
639	7.5	8.6667	7.3333	6.3333	5.8333	5.8333	4.8333	8.6667	8.8333	2.8333	4.5	5.1667	3.8333	3.6667	5.3333	8.3333	5	6	7.1667	6.1667	5.5	4.8333	3.5	3.5	5.3333	3.5	3.6667	4	6.6667	6.8333	6.1667	3	5.8333	6.1667	5.6667	5.6667	6.1667	3.8333	9.1667	4.6667	4.8333	5.5	6.3333	5.6667	7.8333	2.8333	2.8333	6.6667	4.8333
640	4.6667	5.6667	6.5	6.1667	9	3.8333	4.1667	6.6667	4.5	3.3333	4.8333	5.3333	6.5	4.6667	9.5	4.1667	7	5.8333	7	8.5	3.3333	7.1667	7.3333	7.3333	4.1667	8.6667	5.3333	8.8333	6	7.1667	7.1667	7.1667	5	5.1667	8.8333	6.6667	2.8333	6	5.6667	5.6667	7.5	6.1667	7.1667	5.8333	6.8333	9.3333	8.6667	6.5	4.1667
641	7.6667	6.5	4.3333	4.6667	8.6667	4.8333	6.6667	5.5	5.8333	4.8333	7.8333	6.6667	6.6667	7.5	6.6667	3.5	5.6667	4.8333	3.1667	7	9.3333	4.8333	5.5	8.6667	4.3333	4.1667	5.5	4.8333	5.1667	4	5.1667	5.8333	5.5	4.8333	5.6667	9.1667	6.1667	4.6667	8.6667	7	5.3333	3.6667	5.1667	7	3.8333	7.5	4	8	4.1667
642	6.8333	4.3333	4.5	3.5	6.5	6.8333	9	5.8333	7.1667	5.8333	5.8333	3.5	7.3333	4.8333	6.8333	5.1667	7.5	3.8333	4	5.3333	7.3333	4.3333	5.8333	4.1667	3.6667	3.1667	5.8333	5.3333	8.1667	5	6	4.5	7	9.8333	6.6667	6	6.3333	5.6667	5.5	9	7.8333	7.1667	5.3333	4	8.5	5.3333	6	5.8333	3.5
643	9.1667	3.8333	7.8333	5	4.6667	8.5	7.1667	8.1667	4.5	5	5.8333	6.3333	3.6667	9.1667	6.1667	8.3333	3.5	3.8333	6.8333	6.8333	4.3333	8.5	4.5	7.8333	9.3333	5.3333	6.1667	6	7.3333	8	4.3333	6	9.1667	9	6.3333	5.3333	7.6667	8.5	5.6667	7	7.1667	4.5	4.5	6.5	4.5	6	6.1667	2.6667	8.1667
644	5.1667	7.1667	5.1667	3.8333	6.5	7.3333	7.1667	4.1667	6.6667	3.8333	7	9.1667	4.1667	7.8333	6.3333	5.6667	7.3333	6.8333	6	4.3333	4.1667	8.1667	4.3333	3.6667	4.6667	8.5	3.8333	7	9.3333	9.3333	3.8333	8.5	3.1667	5.3333	7.5	4.3333	6.1667	6	5.8333	7.8333	5.8333	7.6667	6.3333	6.3333	3.1667	5.5	4.1667	5.8333	5.6667
645	4	7	5.1667	4.6667	4.8333	8.1667	6.3333	3.6667	3.5	4	9	6	6.1667	5.8333	5.6667	6.8333	5.1667	3.3333	7.3333	2.8333	7.5	4.1667	4.6667	8	5.5	6	3.8333	5.5	3.5	5.5	9.6667	6.8333	6.6667	6.1667	8	6.5	5.1667	3.1667	3.6667	5.1667	5.8333	6	3.1667	4	5.8333	6.3333	8	3.8333	4.3333
647	5.6667	4.6667	9.3333	7.6667	6.6667	6.1667	3.3333	8.8333	7.1667	3.5	5.8333	4.8333	6.8333	6	4.8333	7.5	6.6667	9.5	5.6667	7.3333	3	9	6.6667	5.3333	4.8333	5.6667	3.1667	7.3333	6.6667	8.6667	6	4	8	7.5	5	3.6667	4	8.5	5.3333	4.8333	7.5	6.3333	8.5	8.6667	4.3333	6.1667	6	4	7
648	4.3333	7.5	3	5.8333	7.6667	7.8333	5.5	5.3333	6.3333	5	4.8333	3	6	5.5	5.1667	6	4.1667	7.8333	4.3333	5.3333	6.5	7.3333	9.8333	6.6667	4	9.3333	7.8333	4.6667	6.8333	5.5	4.1667	3.1667	7	5.1667	6.8333	6.5	7.6667	8.1667	7.3333	6.1667	9	5.3333	6.1667	5.3333	5	2.1667	7.1667	6.3333	4.5
649	7.6667	7.6667	8.1667	4.5	4.6667	6.8333	8.1667	5.6667	7.3333	6	6.5	6.1667	5.5	7	7.3333	3	6.1667	7	8.8333	5.3333	7.6667	7.1667	6.5	6	4.1667	6.8333	4.8333	5	3.8333	5	6.3333	5.1667	7.8333	7	5.3333	5.3333	6.3333	8	5.5	4.1667	8.5	9.8333	7.5	10	4.5	7.6667	3.3333	7.6667	3.6667
651	5.1667	4.5	8.8333	7.6667	8.1667	4.5	5	5	6.8333	8	5.6667	6.3333	7.5	7.8333	3.5	8.6667	3.6667	9.1667	7	5.3333	6.6667	5	9.5	5.8333	6.1667	5.5	8	5	9.1667	8.3333	8	6.3333	8	8	8	8.1667	3.1667	9.5	7.8333	6.8333	10	7	9.1667	5.6667	4.8333	5.3333	4.1667	4.1667	5.3333
653	3.6667	5.1667	6.5	4	5.5	6	5.6667	3.3333	3.3333	9.5	9.3333	5.5	5.1667	3	6.3333	3	8.6667	6.5	5	5.6667	3	6.1667	8.1667	6.8333	7.6667	4.5	6.1667	3.3333	6.3333	7.6667	6.6667	6.1667	7.8333	4.8333	4.5	7.8333	4	3	3.3333	3.8333	4.3333	5.5	3.3333	7	5.1667	3.5	5	5.5	6.8333
654	7.6667	6.1667	8.1667	5	4.1667	6.6667	8.1667	6.3333	7.3333	5.5	7.8333	6.1667	5.5	7	10	2.8333	6.1667	6.5	8.8333	5.3333	7.5	7.1667	6.3333	6	3.8333	7.8333	4.8333	5	3.8333	5	6.8333	5.1667	7.8333	7	6.1667	5.3333	6.6667	8	5.5	4.1667	7.1667	9.8333	7.6667	10	4.3333	7.8333	3.3333	6.1667	4.3333
655	5.6667	4.3333	9.3333	7.6667	8	6.1667	4	8.8333	7.1667	3.5	5.8333	4.8333	5.6667	6	5	7.5	6.6667	9.5	5.6667	7.1667	3	9	6.5	5.3333	4.8333	5.6667	3.3333	7.3333	6.6667	6.5	6.1667	4.1667	8.1667	7.8333	5	3.5	2.8333	8.5	5.8333	4.1667	7.5	5.6667	5.8333	8.6667	4.3333	6.1667	6	3.3333	7
656	4.3333	3.3333	5.1667	7	5.3333	4.6667	5	6.1667	8.5	7.6667	7	10	4.3333	7.3333	4.6667	6.5	4.6667	4.1667	6.5	7.1667	8.6667	5.1667	6.1667	7.3333	3.5	9.1667	3.6667	4.1667	9.5	7.3333	4.1667	6.1667	4.6667	2.8333	7.3333	4.3333	3.8333	3.5	4	6.3333	4.3333	8.1667	7.8333	4	6.5	8.1667	5.3333	8.3333	5
657	4.1667	7.8333	5.3333	6.6667	8.1667	5.3333	4.8333	6.3333	6.3333	9.8333	7.3333	4.3333	6	8.3333	6.1667	3.5	6	3.3333	8.8333	8.1667	3	3.8333	3.5	3.6667	6.6667	6.1667	5.5	3.6667	7.1667	4.6667	7.5	8	4.3333	8.3333	6.8333	3.6667	8.5	4.3333	8	6.3333	5.8333	7.8333	5.6667	4.8333	6.5	8.5	8	8	5.3333
658	5.8333	6	5.5	6.5	4.8333	7	5.6667	5.3333	3.6667	3	3.8333	5.1667	6.5	4.6667	4.3333	5.8333	4.8333	5.1667	6.3333	4.8333	5.6667	6.8333	7.6667	9.3333	7	6	6	8	2.8333	9.8333	6.3333	9.8333	6.6667	7.3333	3.5	4.6667	3.1667	5.5	6.1667	5.6667	3.8333	3.6667	9	4.5	5.8333	3.8333	6.8333	6.1667	4.1667
659	6.1667	6.3333	6.3333	8.6667	7	6.1667	3.6667	7.8333	8.8333	4.1667	3.8333	3.5	6.5	6.5	10	4.1667	5.1667	7.1667	2.8333	8.8333	7.1667	9	4	5	6.6667	7.3333	5.6667	7.1667	6	4.8333	9.3333	5.5	10	6.3333	7	5.6667	3	3.8333	6	3.8333	4.6667	6	6.5	8.1667	9	9.8333	3.3333	7.1667	5.1667
660	7.5	6.1667	4.3333	5	6.8333	6	3.3333	5.5	4.5	4.3333	5	3	4.8333	2.6667	5.1667	6.3333	9.3333	6.3333	2.3333	4	7.5	6.8333	4.6667	4.3333	7.3333	3.1667	5.5	2.5	5.1667	5.6667	2.1667	5.3333	2.8333	8.8333	3	6	7.8333	3.6667	3.3333	6.3333	6.3333	8	4.8333	3.8333	3.5	6.1667	6.1667	5.3333	5.3333
661	4.6667	7.1667	3.1667	6.8333	6.3333	5.8333	8.3333	7.8333	6.5	6.6667	4.3333	4	6	5.3333	6.1667	8	5	7	3.5	5.3333	4.8333	5.5	5.8333	7.1667	5.1667	5.5	6.6667	6.6667	5.6667	6.8333	7	3	5.6667	3.6667	4	6.8333	5.1667	8.5	7.1667	4	3.5	6.5	5	7	3.3333	3.6667	4	3.3333	5.8333
662	4.3333	3.3333	5.1667	6.1667	6.6667	4.6667	5.8333	6.1667	7.8333	8	7	10	3.6667	6.3333	4.6667	6.8333	5	3.6667	6.5	7.1667	8.6667	5.8333	7.3333	6	3.5	8	3.6667	4	6.8333	7.3333	5.1667	6	5.3333	3.6667	6.3333	4.3333	4.5	3	4.8333	6.3333	3.8333	8.1667	7.8333	3.8333	6.5	7	4.8333	8.3333	4.5
663	2.8333	4.6667	4.1667	5.1667	4.6667	4.6667	4.8333	7.1667	5.1667	8.8333	5.6667	4.3333	8	7.5	7.1667	5	6	5	8	7.1667	7.1667	6	8.1667	7	6.1667	5.8333	5.8333	3.5	6.1667	7.8333	5.3333	4.8333	5.8333	7.6667	7.8333	5.5	6.6667	5.6667	7	5.3333	6	7.1667	5.8333	3	5.8333	6.1667	6.3333	8.6667	5.3333
664	4.3333	3.3333	5.1667	7	6.1667	4.1667	5.8333	6.1667	8.5	8	6.3333	10	4.1667	7.3333	4.1667	7.6667	4.8333	5.3333	5	7.1667	8.6667	5.5	7.3333	7.3333	3.1667	8.1667	3.3333	4.1667	9.5	7	5.1667	6.8333	5	2.8333	7.3333	4.8333	4.5	3.1667	3.8333	6.3333	5.5	8.1667	7.8333	4.6667	6.5	8.1667	5.6667	8.3333	5
665	4.1667	5.1667	4.8333	5.6667	3.8333	3.6667	9.1667	3.3333	6.1667	5	4.8333	6.3333	8.6667	4.1667	10	5.5	8.5	4.5	4.6667	5.5	6.6667	5.1667	6.3333	8.1667	4.3333	6	3.3333	6.6667	8.1667	6.1667	6.5	6.5	4.3333	3.6667	6	6.6667	9.3333	8	6.5	6.1667	7.6667	7.3333	6.5	6.8333	6.6667	6.6667	5.8333	5	6.3333
666	3.1667	4.1667	5.8333	7	6.8333	7	9.6667	5.6667	7.3333	4.6667	5.1667	6.8333	4.5	9.5	5.1667	3.5	7.8333	7	5.3333	4.6667	9.6667	3.5	7	5	6.6667	6	3.6667	4.6667	4.6667	4.6667	6.1667	7.1667	5.8333	4.8333	8.1667	9.6667	5.1667	7.1667	5	5.5	7.6667	9.1667	6.8333	5.1667	5	4.3333	6.6667	7	6.5
667	8.3333	5.5	4.3333	4.8333	8.1667	7	4.5	6	3.8333	8	4.8333	2.8333	4.1667	4.1667	4.8333	6.3333	9	6.6667	3.5	5	7.8333	6.6667	6.6667	3.5	5.3333	3	7.6667	3.1667	5	7.8333	2.6667	5.5	3.6667	7.6667	3.5	6.1667	6.6667	4	6.8333	5.1667	6.5	8	5	5.1667	2.8333	5.6667	6.5	6.5	4.1667
668	7	5.8333	5.5	4.1667	7	8.3333	3.6667	4.5	6.1667	6	6.5	7.1667	6.1667	7	3.6667	9.3333	5.6667	7.6667	5.3333	5.3333	8	9.1667	6.1667	3.1667	4.5	5	6.5	7.3333	6.6667	3.8333	6.5	5.8333	7.6667	4.8333	3.8333	5	3.8333	4.5	7.1667	5.6667	6	6	3	4.3333	6.8333	8.8333	5.1667	4.5	5.6667
669	6.6667	4.1667	4.5	3	6.5	7.1667	9.3333	6.1667	6.5	7	4.8333	3.6667	7.6667	4.8333	6.8333	6	6.8333	4	3.6667	5.3333	7.3333	4.5	6.1667	3.8333	3.6667	3.5	5.8333	6.8333	8.1667	5	6.8333	4.3333	6.3333	9.8333	7	5.6667	6	5.6667	5.5	7	7.8333	7.1667	5.3333	4	8.8333	5.8333	6	5.8333	4
670	3.6667	5.1667	5.8333	6.3333	5.1667	4.6667	6.8333	6.5	7.1667	4.8333	4	5.1667	5.3333	6.3333	4.1667	6.6667	7.1667	5.6667	6.3333	8.5	4	3.5	3.1667	3.5	6.8333	4.3333	4.1667	6.1667	7.1667	6.5	5.8333	4	7.5	4.1667	5.1667	4	5.6667	6.6667	8.5	8.5	7.8333	5	6.5	7.3333	6.3333	4.6667	4.1667	6.6667	4.6667
671	6	7.3333	6	4.3333	8.8333	8.5	4.3333	5.3333	9.3333	6.3333	8.1667	6.3333	7	6.5	4.1667	9.3333	5	7.6667	6.1667	5.5	9.3333	9.1667	6.6667	3.3333	5	4.8333	7.5	7.5	5.8333	4.3333	5.5	4.5	7.1667	5.8333	4.1667	6.1667	4.1667	5.5	7.8333	4.5	7.8333	5.3333	3.1667	6.6667	6.5	8.8333	4.3333	3	4.8333
673	5	6.6667	6	7.1667	9	5.3333	7.5	9	9.8333	8.1667	3.3333	6.5	5	4	8.3333	9.3333	6	6.3333	3.5	7.3333	6.8333	7.1667	6	6.8333	5	5.8333	6.5	7	5.6667	6.5	3.6667	5.6667	5.8333	6.6667	8.8333	7.6667	8	10	8.6667	5.3333	6	7.1667	8.3333	8.3333	6	8.8333	7.8333	8.5	6.3333
674	6.1667	5.8333	6.3333	9.5	5.3333	6.1667	3.8333	7.8333	8.8333	3.5	3.6667	3.3333	6.5	6.5	10	4.6667	5.1667	7.1667	3	8.6667	6.8333	9	4	5	6.6667	7.3333	5.3333	7.1667	6	4.8333	9.3333	5.5	10	5.8333	6.3333	4.8333	3.3333	3.6667	6.5	3.6667	4.3333	4.6667	6.5	9.6667	8	9.8333	3.8333	6	5.5
675	8.6667	4.1667	5.8333	4.6667	7.1667	5	5.5	6.1667	8	9	8.5	5.8333	5.1667	4.5	5.1667	6.8333	5	8	5.5	5.6667	3.8333	6.8333	7	7.3333	6.6667	4	9.8333	6.3333	7.5	5.3333	8	4.5	3.5	3.8333	5.6667	5	7.5	7.6667	6.5	5.5	3.8333	4.6667	6.3333	6.5	3.6667	5.8333	9.8333	4.1667	7
676	4.8333	5.3333	9.1667	6.3333	7	8	3.6667	3	5.6667	6.8333	3	5.8333	4.6667	4.3333	7.3333	5.5	6.6667	4.1667	8.1667	8	6.6667	9.3333	6.1667	4.5	3.8333	8	2.8333	8.8333	7.5	8.6667	5	3.1667	7.1667	5.3333	7	4.1667	7.3333	6.5	6.6667	7.5	6	4.8333	7.5	3.6667	9.1667	6.8333	6.1667	5.6667	7.1667
677	6.3333	8.1667	5.3333	7	5.3333	8.8333	6.8333	4.1667	4.6667	4.6667	9	6	8.5	6.3333	5.6667	7.1667	6.8333	4.1667	8.5	4	8.6667	5.1667	6.3333	7.8333	5.5	6.1667	4	7	4.6667	6.1667	9.6667	8	8.3333	6.6667	8.1667	7.6667	6.3333	5	4.1667	5.1667	7.1667	8	3.5	4.8333	6	6.3333	5.6667	4	5
678	5.5	7.3333	3.8333	9.8333	3.5	8.5	5.8333	6.8333	8.1667	5	7.8333	4.5	8.1667	3.8333	4.5	7.1667	4.1667	5	3.6667	7.6667	8.8333	4.3333	5.5	3.5	5.3333	8.8333	5.6667	7	3	8.3333	3.5	6	6.6667	4.5	6.1667	7.3333	5.1667	3	4.8333	5.8333	7.6667	3.1667	7	5.8333	5.8333	2.3333	3.1667	3.6667	7.3333
681	6.1667	6.3333	7.5	3.3333	7	6.5	5	6.1667	5.6667	9	5.6667	7.3333	4.6667	4.3333	9.5	6.8333	5.1667	4	6.8333	5.6667	6.3333	5.1667	4.8333	4.3333	7.1667	6	7.5	9.6667	7.8333	8.5	9	6.1667	3.8333	6.8333	4.8333	7.1667	6.1667	7.8333	7.8333	6.1667	6.3333	7.6667	9.6667	4.8333	2.8333	8.8333	8.1667	6.3333	4.3333
682	6.6667	7.1667	9.8333	4.5	4.1667	6.3333	3.5	4.1667	8.8333	5	7	5.6667	4.8333	8	9.1667	9.8333	8.8333	7.3333	5.8333	7.6667	4.6667	6.8333	6.6667	4.3333	9.1667	6	3.8333	5	5.5	7.8333	9.5	4.6667	5.8333	3.8333	6.6667	4.8333	9.3333	5.5	3.6667	6	3.8333	4	5.5	6.1667	8.3333	4.1667	6	6.6667	4.8333
683	8.6667	4.6667	8.1667	7.1667	4.3333	8.8333	3.8333	5.6667	4.1667	3.6667	3	4.6667	5	5.3333	8.5	6.5	4.6667	5	4.6667	6.1667	3.5	3.3333	8	9.1667	8	5	9.3333	7.1667	5.3333	6.3333	5	5.6667	5	6.6667	8.1667	9	3.1667	4.8333	3.3333	8.3333	4.1667	6.8333	9.1667	4.6667	5.6667	4.8333	4	5.8333	6.3333
684	3.8333	4.1667	4.1667	6	4.3333	5.8333	3.8333	5.6667	5.6667	4.5	5	4.8333	3	4.3333	5.5	4.5	4.3333	3.1667	5.3333	6.5	2.8333	5.3333	6.8333	5.5	3.1667	6.5	5.1667	5.3333	6.5	9.1667	3.8333	6	5	3.6667	6.5	7	6.1667	5.8333	9.1667	5	6.1667	3.3333	4	5.5	5	4.6667	7.3333	9.6667	5.6667
685	6.6667	4.6667	4.1667	8	5.3333	4.3333	4.8333	5.6667	5.6667	6.6667	5.8333	9.1667	5.3333	4.5	8.8333	5.3333	6.8333	6.8333	8.5	9.1667	7.8333	5.8333	7.1667	7.8333	4.1667	9	3.1667	5.8333	9	7	4.5	7.1667	7.5	9.8333	7.3333	8.5	3.3333	4.8333	9.6667	8.5	5	7.1667	4.8333	4.3333	4.5	3	4.3333	6.3333	5.5
686	5	5.8333	3.1667	6	4.1667	6.8333	7.1667	6.6667	6.8333	6.8333	4.5	4.1667	5.3333	5.6667	4.3333	8	4.3333	6.5	3.5	5.3333	4.5	5.6667	5.8333	7.5	5	5.8333	5.8333	8.3333	4.8333	6.1667	8.6667	4.5	7	3.6667	3.3333	5.1667	5	7.1667	7.8333	3.3333	4	6.5	5.3333	5.8333	3.1667	3.8333	4.3333	3.6667	5.1667
687	7.3333	8.3333	4	6.6667	9	7.3333	7.6667	7.6667	6	4.1667	5.8333	7.8333	6	4.6667	5.1667	7.1667	8.6667	5.1667	4.8333	6	7.3333	5.6667	4.6667	4.5	6.1667	3.5	7.1667	6.5	4.3333	9.3333	4.3333	8	4.8333	7.5	4.8333	5.6667	7	3.6667	4.6667	8	6.6667	8.5	6.8333	8	5.6667	4.3333	7.8333	4.5	4
688	8	6.6667	7.8333	3	6.1667	5.3333	4.1667	7.8333	5	4.3333	7	7.1667	5.1667	7.6667	7.8333	4.3333	7.1667	3.1667	5.3333	6	6.1667	8.5	7.1667	8.1667	5.6667	3.5	7	5.6667	5	6	5.6667	4.6667	7.1667	3.3333	3.6667	3.5	8	4.3333	6.8333	5.3333	6.5	7.3333	7.8333	6.3333	8	6.1667	5.1667	7.5	6.6667
689	6.1667	7	3.8333	5	8.6667	4.6667	6.6667	6	5.1667	6	8.1667	6.6667	6.6667	7.5	6.6667	3.5	6.1667	5	3	7	9.3333	4.3333	4	8.6667	4.1667	4.5	6	4.6667	5	3.5	5.1667	6.1667	5.1667	5.1667	5.6667	8.1667	6.1667	4.5	9.5	7	4.6667	2.6667	5.1667	7	3.6667	7.5	3.3333	8	3
690	3.1667	4.6667	5.8333	7.6667	6.6667	7	9.6667	5.6667	8.1667	4.8333	5.1667	6.8333	4.6667	9.5	6	3.6667	3.6667	6.6667	4.6667	5.8333	9.6667	3.5	7.3333	5	7	5.8333	3.6667	4.1667	5.6667	5.3333	5.6667	7.1667	5.8333	5.1667	7.3333	8.3333	5.6667	8	5	7	5.6667	9.1667	6.8333	5.1667	3.5	4.3333	9.1667	7.6667	6.5
691	5.8333	6	5	6.5	4.3333	7	5.1667	5.3333	3.6667	3.1667	6.5	4.6667	6.5	6.3333	4.1667	5.8333	4.8333	5.1667	5.3333	4.5	5.6667	6.8333	8	9.8333	7	5.5	5.6667	7.6667	4.5	9.8333	6.3333	9.8333	6	6.5	4.1667	4.6667	4.5	6.1667	6.5	5.8333	3.8333	3.3333	9	4.5	5.6667	4	6.8333	6.8333	3.8333
692	5	4.1667	5.1667	8.6667	9.5	4.5	6	6.6667	8	5.6667	8.3333	5	6.1667	8	5.6667	5.5	5	5.5	7.1667	5.6667	8.8333	6.8333	6.5	8.1667	4.5	7.1667	7.5	6.3333	3.8333	7.1667	3.3333	6.6667	8.8333	6.8333	4	3.5	5.8333	3.8333	5.8333	5.6667	3.8333	6.1667	4.8333	6.5	7.3333	5	9.3333	9.1667	5.1667
693	3.8333	5.5	6.6667	8.1667	7.1667	8.5	6.3333	9	4.6667	6	6.1667	4.3333	8.6667	8.1667	7.6667	3.6667	4.1667	6.8333	4.1667	9.1667	6	5.6667	6.1667	5	5	6	5.6667	8.5	4.6667	7.1667	3.5	6.6667	4.5	9.6667	7	5.6667	4.1667	4.6667	7.5	7.3333	3.8333	7.1667	5	8.5	4.1667	4.6667	5	5.3333	3.6667
694	7	6.3333	3.5	6.6667	7.3333	6.5	7.1667	9.6667	3.1667	5.1667	7.3333	4.8333	4.6667	5.6667	3.3333	6	6.1667	4.3333	5.5	5.1667	5.3333	4.1667	4.5	3.8333	8	5.6667	5.8333	5.6667	3	6	5.6667	4.3333	4.5	6.8333	3.6667	7.8333	5	6.5	6.3333	9	5.8333	4.5	3.8333	6.3333	5	5.5	4.3333	5.3333	5.1667
695	7.3333	5.5	5.8333	8	5.6667	4.1667	5.8333	5.1667	5.6667	6.6667	5.6667	9.1667	4.3333	5.1667	8	5.3333	7.1667	6.8333	9	9.1667	9.3333	5.3333	7.1667	7.8333	5.1667	9	3.8333	6	9	7	6	7.1667	7.5	9.8333	8	8.5	3.6667	5	9.6667	8.5	5.8333	7.1667	4.8333	5	4.1667	3	5.3333	7.6667	5.6667
696	7.6667	6.8333	7	5.5	4.1667	5.3333	5.3333	6.6667	6.5	5.8333	6	5.8333	5.8333	3.5	7.6667	10	6.5	4.8333	6	4.8333	6	9.1667	9.5	9.5	7.5	4.6667	3.5	8.6667	8	7	6.5	7.1667	5.1667	9.1667	3.3333	4.6667	8	8.8333	4.8333	9.5	7.8333	9.8333	3.6667	7.5	5.6667	8.1667	9.8333	7.3333	9.1667
698	6.5	6.1667	3.5	6	6.6667	9.8333	8.3333	4.5	5.6667	5.8333	6.3333	6.1667	8.8333	5.8333	4.5	6.6667	5.6667	8	6.1667	5.8333	9.3333	5.3333	7.6667	5.1667	8.5	5.1667	3.6667	7.5	5.5	7.1667	9.1667	8	5.1667	8.8333	6.8333	5.3333	6.1667	6.1667	5.3333	6.1667	6.5	8	3.3333	9	8.5	6.6667	5.8333	7.6667	6.5
699	5.1667	6.8333	4	9.8333	4	8.8333	6.1667	7	8.1667	5	6.8333	4.3333	8.5	4	3.6667	6.1667	4	4.1667	4	7	8.8333	4.3333	5	3.5	6.6667	7.8333	5	7	4.1667	8.3333	3.8333	5.3333	5.6667	3.8333	7.8333	7.3333	4	3.1667	5.5	5.5	3.5	3.3333	4.3333	4.8333	4.8333	3.5	3.6667	3.8333	7.6667
700	5.8333	3.8333	8.3333	5.1667	5.6667	6.6667	9.1667	5.8333	8.3333	5.8333	7.1667	4.8333	4.1667	4.1667	3.1667	7	8	7	4.1667	3.6667	6	5.8333	8.1667	3.8333	4.6667	4	8.5	6.5	4.6667	6.6667	5.8333	6.5	3.5	6.3333	6.1667	6.1667	6.8333	5.5	3.6667	5.3333	6.3333	5.3333	3.6667	4.8333	6.3333	8.6667	6.3333	7.1667	5.8333
701	4.6667	5.1667	7	6	9	3.5	4.8333	7.1667	6	3.6667	4.5	5.5	6.8333	5.3333	9.5	3.3333	7	6.1667	6.1667	7.8333	3.8333	7.1667	7.3333	7.6667	4.6667	8.6667	3.6667	8.8333	5.1667	7.1667	7.5	7.6667	5.6667	5.6667	7.1667	6.6667	3	5.5	6.5	5.8333	7	6.5	8.1667	6.1667	6.3333	8.8333	9.1667	8.5	4.1667
702	5.8333	6	5.1667	7.1667	3.6667	3.1667	6.1667	5.8333	2.5	3.8333	5.3333	2.5	5.3333	6.8333	5.6667	3.3333	5	5.3333	2.1667	8.3333	3.8333	4.6667	7.1667	6.3333	5.6667	6.1667	4.8333	7.8333	5.3333	5.6667	3.8333	6.1667	3.5	7.6667	4.6667	6.1667	5	7.1667	7.3333	8.8333	7.6667	4.1667	5.6667	3.3333	6.6667	8.3333	7.6667	8.5	8.1667
703	7.1667	8.3333	4.1667	5.3333	9	7.3333	7.5	7.6667	6	3.8333	6	7.8333	6	4.6667	4.6667	7.1667	8.6667	5	4.8333	8.6667	7	6.8333	4.6667	5	6.1667	3.5	7.3333	4.5	5.6667	9.3333	3.6667	7.3333	4	7.5	4.8333	5.6667	6.6667	3.6667	5.1667	8	6.6667	8.5	6.8333	8	5.3333	3.5	7.8333	4	4
704	3	5.1667	7.8333	4.8333	6	8.5	5.8333	5	3.8333	9.5	8.6667	5.1667	6	3.8333	6.5	3.6667	8.6667	7.5	4.1667	6.1667	3.5	7	8.1667	6.1667	5	4.5	6	4.3333	4.5	7.6667	6.6667	6.1667	5.8333	5.1667	6.8333	6.3333	7.5	4	4.5	5.5	4.8333	4.6667	3.1667	7	5.1667	6.5	5.5	5.5	5.6667
706	6.6667	4.1667	4.8333	4.8333	7.6667	6.8333	3.8333	6.8333	7.6667	5.6667	5.3333	5.6667	8	6.1667	4.8333	7	9.1667	6	7.3333	6.6667	7.6667	7.1667	4.5	3	3.8333	4.5	8.5	5.3333	5.5	7.5	6.1667	3.5	5.3333	9.6667	7.6667	5.3333	4.5	7.8333	6.5	3.5	4.8333	3.8333	6.8333	5.8333	6.6667	6.5	4	5.1667	6.1667
707	5.6667	5	5.1667	5.6667	8.6667	7.5	6.5	4.8333	5.1667	7.1667	3.8333	3.6667	5.5	4	5	9.6667	4.6667	5.8333	3	3.3333	6	3.5	3	6.1667	2.8333	5.1667	5.5	3.8333	4.6667	4.5	4.6667	3	2.8333	6.5	5	6.3333	7.5	8.3333	7.1667	5.3333	3.1667	9.3333	6	6.8333	9.8333	3.6667	3.5	4.3333	6.5
708	8	6.5	3.8333	5.8333	4.3333	5	6.8333	4.8333	5.1667	4.8333	5.5	5	5.8333	3.3333	9	7.1667	6.6667	5.3333	6.3333	8.6667	4.1667	8.1667	7.1667	3.1667	7.8333	6.3333	5.8333	5.5	7	5	6.3333	2.8333	8.8333	7	6.1667	7.3333	3.3333	8.1667	7.6667	6.1667	3	5.3333	5	10	6	9.5	6.8333	7.3333	6.3333
709	3.8333	4.3333	6.1667	6.5	3.6667	6.3333	6.3333	5.3333	3.3333	3.6667	5.6667	5.1667	6.3333	6.8333	8.8333	3.6667	4.3333	6.1667	6	3.8333	4.5	5.1667	5.5	5.8333	6.1667	6.1667	4.6667	4	6	7.1667	9.3333	6.8333	3.3333	4.1667	7.5	3.8333	9.5	5.6667	3.5	4.1667	7.5	6.1667	8	3.1667	5	4.8333	7	4	6.5
710	4.3333	3.3333	4.6667	7	6.3333	4.3333	6	6.1667	8.5	7.1667	5.8333	10	4.3333	7.3333	4.5	6.5	4.8333	5.3333	6.5	6.6667	8.6667	5.6667	6.8333	7.3333	3.3333	7.8333	3.3333	4.1667	9.5	7.3333	5.1667	6.1667	5.3333	3.3333	7.3333	4.1667	4.1667	3.1667	4.3333	6.3333	5.8333	8.1667	7.8333	4.6667	5.3333	8.1667	5.3333	8.3333	5
711	5.8333	8.3333	5	7.1667	4.8333	3.1667	6.1667	5.8333	6.8333	5.3333	7.3333	4.6667	6.1667	6.8333	7.3333	7.6667	5	7.8333	5.6667	8.3333	5	5.5	8.5	6.3333	5.6667	6.6667	4.5	7.8333	9	7.5	6	5.6667	5.6667	7.6667	6	5.8333	5	8.8333	7.3333	8.8333	7.6667	4.1667	7.8333	3.3333	9.6667	6	7.5	8.5	7.6667
712	5.5	8.5	8.5	5.1667	3.1667	5.6667	6.1667	3.6667	5	5.6667	6	8.1667	6.8333	4.8333	7.1667	6.8333	7.8333	6	9.8333	9	6.8333	7.3333	6	4.5	9.6667	4.8333	5.1667	5.5	6	7.8333	6.5	4.1667	9.8333	5.3333	4.1667	8.3333	8.5	7.8333	3.1667	4.5	5.8333	3.8333	6	6.5	7.8333	6	3.5	3.6667	6.3333
713	3	4.8333	4.1667	5.1667	4.3333	4.3333	5.1667	5.8333	5	8.6667	6.5	4.3333	9.1667	8.1667	2.6667	4.5	6.8333	5.1667	8	6.3333	7.1667	6	8.1667	7	6.1667	5.8333	5.8333	3.6667	6.1667	9.8333	3	6	6.3333	7.6667	7.8333	6.1667	6.6667	4.5	4.6667	5	6.6667	7.1667	5.8333	3.1667	6.3333	3.8333	6.5	8.8333	4.1667
715	6.3333	3.1667	5.8333	5	6.6667	5.1667	6	4.5	4.3333	5.8333	3.5	3.5	8.3333	3.5	4.6667	3.1667	6.5	5.8333	7.5	6.6667	6.6667	5	4.6667	6.6667	4.3333	5.5	4.3333	3.1667	4.1667	4.6667	6.6667	6	6.5	7.5	6	6.8333	7.5	5.1667	5.8333	5.6667	7	7.5	7.5	3.5	7.3333	7.1667	3.6667	8.3333	7.3333
716	5.1667	7.1667	5.3333	4.5	6.5	7.3333	7	4.8333	6.6667	4	8	9.1667	3.8333	7.8333	6.3333	6.3333	7.3333	7.1667	6.5	5	4.8333	8.1667	4.8333	4.3333	5	8.5	4.5	7.6667	9.8333	10	3.8333	9.6667	3.5	4.8333	9.5	6.8333	7.5	6.6667	7.1667	7	5.5	8.1667	6.3333	6.6667	4.1667	5.3333	4.5	5.5	6.5
717	5.3333	5.8333	7	6.6667	9	3.6667	4.6667	7.1667	5.6667	3.6667	4.3333	5.5	6.8333	5.3333	9.5	4.3333	7	5.8333	7	9.3333	3.8333	7.1667	7.8333	6.1667	5.1667	8	6	7.8333	4.8333	7.1667	7.1667	8.1667	5.6667	6	8.8333	6.1667	3.1667	5.5	6.5	6.6667	8.8333	7	8.1667	5.8333	8	9.3333	9.1667	8.5	4.8333
718	5	7.6667	6.1667	4	5.6667	5.5	5.5	5	6.5	4.1667	7	6.3333	7	6.8333	3.6667	3.1667	4.3333	6.3333	4.6667	6	7.5	10	5.1667	5.3333	3.6667	7.3333	5.6667	5.8333	6.8333	6.5	4.8333	6.6667	6	5.6667	6.8333	4.6667	6	7.8333	7.1667	6.6667	5	4.8333	7.1667	3.1667	5.8333	7	5.3333	5.3333	6.5
719	7.6667	4.3333	5.1667	7.1667	5.5	5.1667	8	3.5	7.3333	8.1667	7.3333	9.1667	5.1667	3.8333	5.5	4.1667	6.6667	6.1667	4	8.1667	7.3333	3.8333	8.1667	6.3333	5	6.1667	7.8333	8.8333	5.3333	4.3333	6.1667	8.6667	6.8333	3.5	6.6667	3.5	6.8333	4.1667	6	7	9	3.1667	4.5	8.6667	8	3.6667	3.6667	4.3333	4.8333
720	7.1667	6.1667	5	7.5	7.1667	5.5	4.8333	5.8333	4	5.8333	3.8333	3.8333	7.6667	3.6667	5.6667	3.6667	3.8333	6	5.8333	5.3333	6.6667	5.6667	3	4.6667	4.3333	6	4.3333	2.8333	3.8333	6	5.8333	6	6.5	4.6667	6	6.8333	5.6667	4.3333	4.1667	5.6667	5.5	7.5	7.5	3.6667	6.3333	8.5	4.6667	8.3333	7.3333
721	5.8333	6.5	6.3333	7.1667	8.1667	5.1667	7.5	8.3333	5	7.5	3.3333	8.1667	5	5.5	8.3333	9.3333	6	6.8333	3.6667	7.3333	6.6667	7.1667	6	6.8333	5	5.3333	7.3333	9.1667	5.6667	5.6667	3.6667	5.5	5.8333	6.6667	8.8333	7.6667	7.1667	10	8.6667	5.3333	6	7.1667	4.8333	8.3333	6	8.8333	7.8333	8.5	6.3333
723	4.1667	5.6667	6.1667	5	6.5	4.5	8.5	5	5.5	4.1667	8.1667	7.6667	6.3333	6.8333	4.5	3.5	3.8333	6.6667	5.8333	9.8333	7.6667	7	5.8333	4.5	6.3333	4.6667	3.6667	6.3333	7.8333	8.3333	8.6667	6.8333	3.8333	8.8333	6	4.6667	8.5	8	6.1667	6.1667	7.3333	6.1667	6.6667	4.5	4	5.1667	3.5	7.1667	6.8333
724	5.5	9.1667	7	3.8333	8.5	5.8333	7	5.1667	5.3333	5	6.3333	9.6667	3.6667	7	9.1667	9.5	6	5	6.6667	3.6667	9.1667	6.3333	3	3.8333	6.1667	3.8333	5.1667	6.3333	5.3333	7	7	6.1667	4.1667	6	5.3333	3.6667	7.3333	8	6.6667	7.6667	5	4.8333	7.1667	5.5	8	5.8333	8.8333	6	5.3333
726	8	6.1667	3.8333	5.8333	4.8333	6.1667	6.8333	4.8333	5.3333	5.5	4.8333	5	7	3.3333	9	7.1667	6.6667	9.3333	6.3333	8.6667	4.1667	8.1667	8	3.3333	7.5	6.3333	6.1667	5	6.5	5	6.3333	3.5	7.6667	7	6.1667	6.3333	3.5	8.1667	7.3333	5.8333	3	5.1667	5	10	6	9.5	8.8333	7.3333	6.3333
727	5.1667	6.6667	5.3333	6	3.1667	9.1667	9.1667	7.5	3.8333	5.3333	7.8333	4.3333	5.6667	6.8333	3.1667	3.5	5.5	7.1667	6.1667	5.5	4.8333	4.6667	7.3333	4.5	6.5	5.3333	6.8333	7.8333	9.6667	9.3333	9.6667	8.6667	6.1667	4.1667	5.1667	7.3333	9.5	3	7.3333	6.8333	4.5	7.8333	4.3333	5.5	6	8.8333	5.8333	5.3333	4.5
728	5.8333	5.8333	7	8.6667	7	6.1667	3.6667	7.8333	8.8333	3.6667	4.6667	3.3333	7.1667	6.5	10	4.6667	5.3333	7.1667	3	8.8333	7.1667	9	4	5	6.3333	7.3333	5.6667	7.1667	5.1667	4.8333	9.3333	5.5	8	6.3333	7	5.6667	3.1667	3.8333	7	4.1667	4.6667	6	6.5	8.1667	9	7.8333	3.8333	7.1667	5.3333
729	6.3333	3	8.3333	5.6667	5	3.8333	6.3333	5	3	2.8333	5.3333	3.8333	4.3333	7.1667	6.3333	8.1667	7	4	6.5	2.6667	3.3333	9.3333	6.8333	5.5	7.8333	4.6667	7.3333	3.1667	5	6.8333	6.3333	9	4.1667	3.8333	5.8333	7.6667	5.8333	6	6	4.1667	9.3333	6.8333	8	6	5.6667	9	3.3333	7.6667	8
730	5.8333	8.1667	6.1667	7.3333	5	5	6.8333	8	5.8333	4.8333	9.8333	8	4.1667	6.6667	5.3333	3.8333	4	6	5.6667	9.3333	3.6667	6.5	4.1667	7	5.3333	6.3333	7.6667	4	4.6667	6.3333	4.8333	4	6.8333	5	9	3.1667	4.1667	6.6667	5	4.3333	7.6667	5.1667	4.3333	7.1667	9.1667	6.1667	6.3333	3.3333	8.3333
731	6.3333	9.3333	6.3333	6.1667	5.8333	6.8333	5.8333	8	5	6.1667	5.8333	6.1667	5.8333	6.8333	6.1667	5.8333	6.3333	8.8333	4.5	7.1667	7	6	9.6667	8.3333	7.8333	7.1667	4.6667	7.5	3.8333	3.6667	7.1667	5.5	8.5	8.1667	6	5.1667	4	6.1667	9.1667	8.8333	7.6667	6.1667	8.6667	7.8333	4.5	8.8333	5.5	5.5	5.3333
732	6.1667	3.3333	4.8333	6.6667	8	7.3333	5.6667	8.1667	8.1667	3.8333	8.3333	9	6.8333	8	5.3333	3.5	6.6667	6.8333	3	3.5	4.8333	5.1667	5.6667	8.5	5.1667	8	5.6667	7.5	3.8333	6.1667	8.1667	4.8333	6	8.3333	5.1667	2.8333	5	4	3.8333	4.3333	5.1667	7.8333	4.6667	7.1667	5.8333	3.5	2.8333	6.8333	4.8333
733	6.3333	7.6667	6	4.8333	5.3333	6	6.8333	4.3333	3.3333	5.1667	9	6	8	6.3333	6	7.1667	6.8333	4.3333	8.6667	3.5	8.6667	5	6.3333	10	5.5	5.6667	3.5	7	4.3333	6	8.8333	7	8.3333	6.6667	7.8333	8.6667	4.3333	5	4.1667	6.1667	7	8	3.3333	4	5.6667	6.3333	7.8333	3.6667	4.5
734	4.8333	9	7.6667	8.3333	8.1667	6.8333	5.6667	5	3.6667	8	4.6667	6	4	7.1667	3.1667	6.6667	5.8333	5.8333	7.8333	6.3333	5.3333	3.8333	5.8333	5.8333	8	9.6667	9.5	4.6667	7.8333	5.5	4.3333	9.6667	8	9	9.8333	4.1667	5.8333	8.5	6.5	6.3333	6	7.8333	7.3333	3.8333	5.8333	7.3333	5.1667	3.6667	4.1667
735	4.1667	5.8333	9.1667	5.6667	5.5	7.6667	4.5	3.5	5.6667	6.8333	2.8333	6	5.1667	5	8.3333	6.1667	5.8333	3.8333	8.1667	8.8333	6.6667	9.3333	6.1667	4.3333	4.5	9.1667	2.8333	8.8333	8	9.5	5	3.5	7.1667	5.6667	7.6667	3.8333	7.3333	6.5	6.6667	7.5	6	4.6667	7.6667	3.8333	9.1667	7	6.1667	6.1667	7.1667
736	3.6667	4.1667	6.1667	4.8333	5.8333	4.1667	8.5	3.8333	5	3.8333	9	7.6667	5	7.1667	4.8333	3.1667	3.8333	6.6667	5.8333	9.5	8.6667	5.6667	6	4.1667	6.1667	3.8333	3.8333	6.3333	7.8333	6.5	8.6667	5.8333	3.8333	8.8333	6.3333	4.3333	8.5	8	5.6667	5.6667	7.3333	6.1667	6.6667	4.5	3.8333	5.1667	3.5	7.1667	6.8333
737	5.8333	8.5	8.8333	5.1667	3.1667	5.6667	5.3333	3.8333	5	4.3333	6.1667	8.3333	6.8333	4.5	7.1667	5.5	5.6667	6	9.8333	8	6.6667	7.3333	6	5.1667	9.3333	5.6667	4.5	4.1667	6.1667	7.3333	5.8333	3.5	9.1667	5	4.1667	7.6667	9.1667	7.1667	3.6667	4.8333	6.3333	3.5	6	7.1667	8	6	3.6667	4.1667	6.6667
738	7	7.6667	6.1667	5.1667	8.3333	8.5	4.3333	4.6667	7.3333	6	7.5	6.3333	6.6667	6.6667	4.1667	9.3333	4.6667	7.6667	6	5.3333	8	9.1667	6.6667	3.3333	3.8333	4	7.5	7	5.8333	3.8333	4.8333	5.8333	8.6667	5.8333	3.5	5.3333	3.5	3.6667	7.3333	5.5	6	5.3333	2.8333	4	5.8333	8.8333	5.1667	4.1667	5.6667
739	6.1667	3.6667	5.8333	6.6667	8	8.1667	7.1667	6.3333	6.5	4.5	8.3333	9	6.8333	8	5.8333	3.8333	7.3333	7.1667	3.1667	3.5	4.8333	5.6667	5.6667	8.5	6.3333	7	5.6667	7.5	3.8333	6.1667	9.1667	4.8333	7	8.3333	5.1667	3.1667	6.1667	4	3.8333	5.6667	5.1667	8	6.6667	7.1667	5.8333	3.5	3.8333	6.1667	4.8333
741	8	6.8333	4	6	4.6667	6.6667	5.8333	6	7.8333	6	3.1667	5.5	6.8333	5.8333	4.1667	4.1667	7.6667	4.1667	6.3333	5.1667	9.5	7.3333	8	5.8333	7	3	6.5	6.3333	4.6667	5.3333	8.8333	4.5	6.6667	5.1667	3.3333	4	5	9.6667	5.8333	7.6667	4.1667	8.5	5	7.1667	7.8333	6.3333	5.6667	9.3333	8.6667
742	8	7.8333	8.3333	6.6667	7	6.6667	4.1667	8.3333	8.1667	3.1667	6.6667	5.6667	3	4	5.5	7.8333	5	6	6.3333	5.3333	5.8333	6.1667	2.6667	3	5	3	3.1667	3	5.6667	5.6667	5.8333	2.8333	5.8333	6.6667	5.1667	5.6667	5.6667	4.8333	4.3333	3.8333	4.3333	5.1667	6.6667	4.5	7.1667	7.5	2.5	7.5	5.5
743	3.5	4.5	5.8333	4	7.6667	7.1667	6.3333	4.6667	9.1667	6	5	7.1667	7	6.3333	3.8333	6.6667	3.6667	8.1667	4.6667	5.8333	7	5.8333	5.8333	2.8333	6	8.1667	5.8333	5.8333	5.8333	5.8333	6.3333	6.3333	4.1667	6.1667	3.5	5.6667	3.5	3.6667	8.3333	8.5	7	6.3333	6.8333	6.5	4.3333	3.6667	6.3333	6.6667	5
744	7.1667	6.5	4.1667	6.6667	9	7.5	6.6667	7.6667	6	3.6667	6.5	7.8333	6	4.6667	5.1667	7.1667	8	4.8333	4.8333	8.6667	7.3333	6.8333	4.6667	5	6.1667	4.3333	7	5.5	5.5	8.8333	4.5	7.6667	5.1667	7.5	4.3333	5.1667	7	3.5	4.6667	7.3333	5.3333	8.5	6.6667	7.3333	5.3333	3.3333	7.8333	4.5	3.6667
745	7.8333	3.6667	4.6667	4.5	6.1667	5.6667	6	7.8333	9	4.8333	3.5	3.6667	4.5	3.6667	3.8333	4.6667	6.6667	5.5	9.8333	4.8333	7	3.6667	5	7	8.5	2.5	8	3.3333	6.1667	4.1667	6.6667	7.5	4.8333	3.6667	4.3333	3.8333	9.5	3	6.3333	6.3333	7.8333	4.6667	7.8333	6.8333	5.1667	7	6.6667	7.8333	6.5
746	8.1667	3.3333	4.6667	5.5	4.1667	5.6667	6	8.1667	9	5.1667	4.3333	4.3333	5	4	3.3333	4.6667	6.6667	6.6667	9.3333	5.1667	7	4.3333	5	7	8.5	3.5	8.6667	3	6.1667	4.1667	6.6667	6.3333	4.8333	3.8333	4.1667	4.1667	6.1667	3	5.5	7	8.6667	4.1667	7	5.5	3.8333	7	6.6667	6.6667	7.3333
747	4.3333	8.3333	5.1667	4.8333	6.8333	5.6667	5.1667	3.5	4.8333	6	2.8333	5.3333	7.1667	3.3333	6.3333	7.5	9.5	5	4.8333	8.8333	6.3333	6.6667	6	4.1667	5.3333	6.6667	5.1667	5.8333	6.5	5.8333	3.8333	6.3333	3.1667	6.8333	4.6667	5.3333	7.3333	6.1667	8.6667	4	6.5	5.3333	6.5	6.8333	8.3333	8.6667	4	3.3333	6.3333
748	3.6667	7.1667	5	6.5	4.8333	7	5.8333	5.6667	3	3.3333	5.6667	4.6667	6.3333	6.8333	7.5	3.6667	4.3333	5.6667	6	3.6667	4.5	4.1667	5	6.1667	6.1667	4.5	6	3.3333	6	7.1667	9.3333	6.8333	3.6667	4.3333	7	4	9.5	5.5	3.8333	3.6667	7.5	5	8	3.6667	5.3333	4.6667	7.6667	4.5	7
749	5.3333	2.8333	7.8333	6.1667	5.1667	5.3333	4.6667	5.8333	4.6667	6	7.3333	7.6667	4.6667	3.6667	7.1667	4.1667	8	3.5	6	4.1667	9	5.8333	4	8	9.1667	6	7.8333	4	7.8333	3.6667	6.6667	8	5	6	6.8333	6.1667	6.3333	8.6667	6.8333	5.6667	6.3333	5.1667	5.1667	5.3333	5.6667	3.5	7	3.6667	5.1667
750	4.5	4.3333	5	7.8333	6	3.1667	5	7	4.3333	4	4.8333	6.1667	5	7.8333	8	7.1667	5.8333	6.1667	9.1667	5	3.3333	6.1667	3	6.3333	4.8333	7.1667	4.3333	3.5	9.1667	7.1667	7.6667	6.1667	9.5	5	6.8333	4.1667	5	7.6667	6	7.3333	9.6667	4.8333	5.5	4.8333	4.3333	7.6667	8.8333	6.6667	6.3333
751	8.8333	6.3333	4.8333	6.6667	6.6667	4.6667	6.3333	7.8333	4.3333	3.1667	7.3333	6.8333	5.3333	4.8333	3.3333	9	5.3333	5.1667	8	4.5	6.6667	9.3333	4.3333	3.1667	8.6667	6.8333	6.5	3.8333	7	8	6	5.3333	7.5	5.3333	5.6667	3.3333	3.8333	3.5	6	3.5	4.1667	8	8.8333	9.1667	6.8333	3.8333	3.1667	7.8333	7.1667
752	7.8333	3.8333	4.8333	3.8333	5.8333	7.1667	9	6.3333	7.1667	7.5	6.3333	3.5	7	4.8333	6.8333	6	6.8333	4	4	5.3333	7.3333	4.5	6.1667	3.8333	3.6667	3.5	6.5	5.3333	8.1667	5	6.8333	4.5	7	8.6667	7	6	6	5.6667	5.5	7	7.6667	7.1667	5.3333	4	8.8333	5.1667	6	6.1667	4
753	3.8333	8.1667	5.8333	8.8333	5	8	5.5	8.6667	4.3333	7.1667	4.6667	4.1667	3.3333	8	6	9	4.6667	9.3333	4.5	5	6	5.1667	7	7.6667	4.3333	6	3.3333	3.3333	4.8333	5.5	4.6667	6.1667	3	5.6667	5.3333	6	6.5	5.3333	8	7.5	4.3333	7.5	3.6667	5	6.3333	4	5.3333	6.6667	8.8333
754	5.1667	6.8333	5.1667	5.1667	3.3333	7.5	9.3333	9.1667	3	5.3333	5.6667	5.1667	6.5	6.8333	4	3.5	5.5	7.3333	6.1667	5.8333	5	4.6667	6.5	4.5	6.5	5.3333	6.8333	7.5	9.6667	7.1667	9.6667	8.6667	6.1667	3.6667	5.1667	7	9.8333	3	7.5	6.8333	4.5	8.6667	6	5	6	9	5.5	6.3333	4.3333
755	8.1667	3.8333	4.6667	4.5	6.1667	5.6667	6	8.1667	9	4.1667	3.1667	4.3333	4	4	3.6667	6.8333	6.6667	6.6667	8.3333	5.6667	6.3333	3.6667	4.6667	7	8.5	3.6667	8.6667	3	6.1667	4.1667	6.6667	7	4.8333	4	4.3333	4	5.3333	3.1667	5.5	7	6.8333	5	8.1667	6.8333	4.8333	6.5	6.6667	7.8333	7.3333
756	3.5	5.1667	5.6667	6.3333	7	8.3333	8.1667	6	7.1667	8	3	5.1667	4.6667	6.3333	3.6667	8.5	7.1667	7.3333	5.8333	8.5	3.6667	3.1667	3.3333	3.1667	5.5	9.5	6.1667	5.5	7.1667	6.8333	5.5	3.3333	7.8333	6	6	3.1667	5.8333	6.6667	8.5	7.6667	7.8333	4.5	6.5	6.8333	5.8333	3.6667	4.1667	6.6667	5.6667
757	6.1667	4.6667	4.1667	3.6667	6.8333	7.1667	9.6667	5.1667	7.1667	5.8333	6.3333	3.5	7.6667	4.8333	6.8333	5	6.1667	3.5	4.8333	5.3333	7.3333	4.3333	5.3333	3.1667	3.6667	3.1667	5.8333	5.3333	8.1667	5	5.8333	5.8333	7	9.3333	7	4.6667	6.6667	5.1667	4.5	7.8333	7.8333	6.3333	5.3333	3	8.8333	5.1667	6	5.8333	3.8333
758	6.5	7.3333	5.1667	3.3333	7.1667	5.8333	5.6667	6	5.8333	6.8333	8.1667	8.1667	7.8333	6.6667	2.3333	6.1667	5.6667	3.6667	5.3333	3.3333	4.3333	7.3333	7.5	6.5	3.1667	7.1667	3.6667	6.6667	5.1667	4.1667	5	5.3333	3.6667	6.6667	6.5	5.5	7.5	6.6667	8.3333	6	8.6667	5.3333	5.1667	9.6667	9.1667	5	9.1667	5.5	6.8333
760	3.5	6.1667	6.1667	9	5.8333	8	3.3333	3.8333	5	6.1667	3.1667	3.5	4.1667	4	7.6667	7.6667	5.8333	3.6667	5.3333	5.3333	5.1667	4.6667	7	3.3333	2.8333	4	8	4	7	9.5	9.8333	5.3333	8.1667	7	8.1667	7.6667	6.1667	8.5	7	3.3333	7.1667	9.1667	6.8333	7.3333	4.8333	4.3333	4.8333	4.3333	4.8333
761	5.5	5.6667	5	5.8333	5.3333	4	4.6667	4.3333	8.8333	7.1667	3.3333	4.8333	6.1667	5.3333	5.1667	6.6667	3.6667	5.3333	8.3333	8.3333	4.1667	7.3333	9.3333	5	4.1667	8.3333	4.1667	5.3333	4.1667	6.1667	3.6667	5.6667	7.3333	4.6667	3.8333	8.1667	4.3333	7	8	5.5	3.6667	8.6667	7	6.6667	5.3333	8.5	6.1667	5.5	5.1667
763	7	8.1667	5.5	7.8333	7.6667	6.3333	6	5.3333	5.1667	6	4	3.5	8.3333	3.8333	5.6667	3.5	6.5	6	7.5	6.6667	6.6667	5.6667	5	8.1667	4.3333	3.8333	4.8333	3.1667	4.1667	6	8	8.1667	6.5	7.5	5.8333	6.8333	7.5	5.1667	5.8333	5.6667	7	7.5	7.5	5	6.3333	8.5	4.6667	8.3333	9.6667
764	5.3333	6.6667	4.1667	7.3333	6	6.6667	5.5	4	5.8333	8	4.6667	7.5	4.1667	6	8	7.6667	5.8333	4.5	8.6667	5.8333	3	9.5	7.3333	5.3333	6.1667	7.3333	5.3333	5.1667	6	7.3333	6.6667	6.1667	6.8333	6.1667	5.1667	7.6667	4.8333	5.3333	4.5	7.1667	5.6667	4.1667	5.8333	5.8333	5.8333	7.8333	4	4.6667	3.1667
765	4.1667	7.8333	5.5	6.5	7.1667	5.3333	5	6	4.8333	8.1667	5.8333	4	5	6.8333	5.8333	3.5	5.5	4.5	7.6667	7.3333	2.6667	2.8333	3.3333	3	7	4.3333	5	3.5	7.1667	4.3333	8	6.8333	4.3333	6	7	4	8.5	4.8333	7.8333	6	5.1667	7.1667	4.8333	4.3333	6.1667	9.1667	8.3333	9.3333	5.1667
766	6.3333	7.6667	5	6.5	3.8333	6.5	6.8333	4	4.6667	4.6667	9	6	6.3333	6.5	6.5	7.6667	6.8333	3.6667	8.5	3.8333	8.6667	4.6667	6	7.8333	5.3333	6.5	4	6.1667	4.5	6.1667	9.6667	7.3333	7.5	6.3333	7.3333	8.6667	5.1667	4.3333	4.5	5.1667	7.1667	8	3	4	6.1667	6.3333	7.3333	3.3333	5
767	5.5	5.6667	3.8333	5	8.6667	4.6667	6.6667	6	4.5	6	8.1667	6.6667	6.6667	5.3333	6.6667	3.8333	6.1667	4.3333	3	7	9.3333	4.3333	5.3333	8.6667	3.6667	4.1667	5.5	4.8333	5.3333	3.8333	5.1667	5.5	5.5	4.3333	5.6667	8.1667	6.1667	4.3333	9.5	5	5.3333	3.3333	5.1667	7	3.8333	4.6667	3.3333	8	4.1667
768	8	5.1667	3.1667	5.8333	4.1667	6.1667	6.8333	4	5.3333	5	4.8333	4.6667	6	3.6667	9	6.3333	6.6667	8.6667	6.3333	8.6667	3.1667	8.1667	8	2.8333	7.8333	6.8333	6.1667	5	8.1667	5	6.3333	3.5	9.1667	7	6.1667	8	3	8.1667	5.3333	4.6667	2.8333	5.3333	4.8333	10	5.6667	9.5	8.8333	7	6.3333
769	6.1667	8.8333	5.5	3.1667	8	6	6.8333	7.1667	9.3333	6	4.5	4.3333	9.6667	9.5	8.5	6.6667	7.8333	5.6667	5.3333	5.5	5.8333	4.8333	7.6667	4.5	4.6667	4.6667	4.5	7.6667	3.5	10	5.6667	4.5	3.6667	4.8333	8.3333	6.8333	9.6667	6	3.6667	3	7.1667	7.6667	4.6667	5.6667	6.5	4.6667	7.3333	3.6667	6.1667
770	5.1667	6.1667	8.1667	4.3333	3.3333	7	8.1667	5	7.3333	6	7.8333	6.1667	5.5	7	10	2.8333	6.1667	6	8.8333	5.3333	7.5	7.1667	5.8333	6	4.1667	6.8333	4.8333	5.1667	3.3333	4.3333	6.3333	5.1667	7.8333	6.5	6.6667	5.3333	6.3333	6.5	5.3333	4.1667	9	9.8333	7.6667	4	4.6667	8.5	3.3333	6.1667	4.3333
771	3.6667	5.1667	5.5	6.3333	7	8.3333	8.1667	9.5	7.1667	9.3333	3.6667	5.1667	5.1667	6.3333	4	8.5	7	8.3333	5.8333	7.8333	3.6667	3.1667	4.8333	3.1667	6.1667	9.5	6.1667	5.6667	7.1667	6.8333	5.6667	3.8333	7.5	6.1667	4.8333	3.6667	5.8333	6.3333	8.5	8.5	7.8333	4.1667	6.5	7.3333	6.3333	4.6667	4	6.6667	4.6667
772	5.8333	3.5	6.6667	5.3333	5	5.8333	4.1667	5.5	3.6667	6	4	5	3	6.6667	5.6667	4.1667	5.8333	4.8333	5	2.5	9	7.5	6.1667	7	3.1667	4.3333	3	7.1667	5.1667	6.1667	5.3333	6.1667	5.8333	6.3333	5.8333	4.1667	7.6667	4.3333	6.8333	7.6667	6.5	7.1667	6.1667	4.1667	4.3333	6.3333	3.6667	4.3333	9
773	6	7	2.8333	6.8333	6.6667	4.8333	8.3333	7.1667	6.8333	7.1667	4	3.3333	5.1667	6	7	8	4.5	7.1667	3.5	5.3333	4.6667	5.5	6.3333	7.5	4.3333	5.8333	6	6.1667	4.6667	6.8333	7	4	7	4.1667	4.3333	7.3333	5.1667	8.5	9	3.8333	3.8333	6.5	5	6.1667	3.1667	3.8333	4	3.3333	5.8333
777	5.3333	9	7.6667	7.1667	7.3333	6.8333	5.1667	5	4.1667	8	4.3333	5.6667	4.8333	6.8333	3.3333	6.6667	5.8333	6.1667	8.1667	5.3333	4.6667	3.6667	5.8333	5.3333	8	8.8333	9.5	5.3333	6.6667	6.3333	4.3333	9.3333	8	7.3333	8.6667	4	6.1667	8.5	6.3333	6.3333	3.3333	8	7.3333	4	6.5	7.1667	6.1667	3.5	4
778	4.3333	8.8333	5.8333	4	5.1667	6.3333	4.3333	5.5	6.8333	6.8333	5.3333	4.8333	8	7	3.5	2.8333	6	7	4.1667	8.1667	6.3333	4	8.6667	4.5	7.3333	5.5	5.6667	5.3333	6.8333	5.8333	5.1667	7.1667	8.5	4.1667	4.1667	6.3333	5	3.3333	7.3333	5.5	5.8333	6.1667	7.1667	9	8.8333	6.3333	4.8333	5	4.5
779	3.6667	4.6667	6.8333	5.1667	6	9.5	5.3333	5.3333	4.1667	8.8333	9.3333	5.8333	6	3.6667	6.8333	4.1667	8.6667	7.5	5.1667	6.1667	3.1667	7	8.8333	6.3333	5.8333	4.5	6.1667	4	6.3333	7.5	6.5	5	7.6667	4.3333	6.5	7.1667	7.3333	3.8333	4.1667	5.5	4.6667	5	3.6667	8.1667	6.6667	5.8333	5	6	6.3333
780	6.1667	6.3333	7	8.6667	4.1667	4	3.8333	7.8333	7.5	4	4.6667	3	5.3333	3.3333	10	5.1667	5.5	4.5	3	8.8333	7.1667	6.8333	3.5	5	6.6667	9	3.5	6	4.5	4.5	6.5	5.5	8	5.1667	6.3333	5	3.1667	3.5	7	3.6667	4.3333	6	5.3333	8.1667	9	7.8333	3.1667	7.1667	4.3333
781	8.5	5	5.8333	4.8333	3.6667	3.5	6.3333	4.3333	5.8333	3.5	6.8333	6.5	6.1667	6.3333	4	6.6667	7.5	5.8333	5	6.6667	6.3333	6.1667	7.8333	6.8333	8.8333	6	5.5	6.8333	7.8333	9.1667	9	3	9.1667	5	4	6.1667	8.1667	3.5	8.5	4.1667	7.8333	9	8.8333	5.3333	6	6.6667	5.6667	9.8333	6.5
782	3.5	6.1667	5.5	6.3333	7	8.3333	8	9	7.1667	9.3333	3.8333	5	5	6.3333	3.8333	8	7.1667	8.3333	5.5	8.5	4.6667	3.3333	4.8333	3.3333	6.8333	9.5	6.1667	5.5	7.1667	6.8333	5.6667	3.8333	7.5	6.1667	6.5	4.1667	5.8333	6.6667	8.1667	7	7.3333	4.8333	6.5	7.3333	5.8333	4	4	6.6667	4.6667
783	3.8333	5.3333	8.8333	5.6667	4.8333	7.6667	3.6667	3.6667	5.6667	7.6667	3.1667	5.8333	4.3333	4.6667	7.6667	6.1667	6.6667	3.6667	8	9.8333	6.6667	9	6.5	4.3333	4	8	3.1667	8.3333	7	7	4	3.5	6.6667	3.5	7.1667	3.5	6.5	6.1667	5.6667	6.5	4.6667	4.3333	7.5	3.6667	9.1667	5.3333	5.8333	6.1667	7.1667
784	4.6667	6.1667	6.6667	6.5	5.8333	5.5	5	9.5	5.5	5	6.3333	7.8333	6.3333	5.3333	8.6667	3.1667	5.8333	6.8333	6.5	7.5	5.5	7	4.6667	4.1667	6.3333	5.5	9.6667	9.1667	4	4.5	8.5	5.1667	4.6667	6.8333	6.8333	4.6667	4.3333	8.3333	6	8.1667	7	5	7.1667	6.8333	3.1667	8	4.6667	7.6667	7.6667
785	5.3333	7.6667	7.5	4.1667	7	6.5	5	6.1667	5.6667	9	5.6667	7.6667	4.8333	4.3333	8.5	6.8333	5.1667	4.3333	7.3333	6	6.3333	5.1667	4.8333	5	7.5	6	7.5	9.6667	8.5	8.5	9	5.1667	5.1667	6.8333	5	7.3333	5.5	7.8333	7.8333	6.1667	6.8333	7.6667	9.6667	5.3333	3	9.3333	8.8333	7	3.6667
788	6.6667	5.3333	5.8333	6	7.6667	6.3333	4	6.8333	7.1667	5.8333	3.6667	5.8333	8	6.1667	6.3333	6.8333	9.1667	4.1667	7.3333	6.6667	6.1667	8.8333	4.8333	3.5	3.1667	4.5	8.5	5	5.5	7.5	7.1667	3.5	5	9.6667	8.1667	5.3333	5	8.3333	5.8333	4.1667	5.1667	4.3333	6.8333	5.3333	6.6667	6.5	4.5	5.1667	5.6667
789	6	4.6667	5.3333	4.8333	4	5	5.3333	9.3333	7	8	8	7.3333	7.6667	7.3333	5.8333	5	4.5	6.3333	5.8333	5.1667	4.6667	4.3333	6	8.8333	5.1667	4.5	6	6	4	7.5	3.3333	6	4.3333	7	6.8333	4.8333	7.6667	4.1667	8.1667	4.5	4.6667	3.1667	6.5	4.8333	4.6667	4.8333	5	7.3333	4.8333
790	4.3333	3.3333	5.1667	6.1667	6.6667	4.1667	5.8333	6.1667	7.8333	7.6667	7	10	4	7.3333	4	7.6667	5	5.3333	5.3333	6.8333	8.6667	5.8333	7.3333	7.3333	3.3333	8	3.8333	3.8333	7.8333	7.3333	4.6667	7	4.8333	3	6.3333	4.5	3.8333	3.3333	4.6667	6.3333	6.1667	8.1667	7	4	5	8.1667	5.3333	8.3333	5
791	4.1667	4.8333	4.1667	5.8333	6.3333	5.8333	7	4.3333	5	3.1667	4.8333	8	8	6.1667	8.1667	5.1667	6.3333	5.5	6.6667	4.8333	6	4.8333	4.5	3.6667	9.1667	5.5	7.8333	5.6667	6.1667	3.1667	6.6667	9.8333	7.1667	6.8333	5.8333	4	8.3333	9.6667	8.6667	3.1667	3.3333	4.5	6.1667	7.1667	7	5.3333	7.3333	5	4
792	5.5	6.8333	6.6667	7	6.1667	8	3.1667	6.8333	5.8333	6.6667	3.6667	5	4.1667	5.6667	9	9.5	5.1667	3.6667	6.8333	5.3333	6.3333	6	7.8333	7	6.6667	6.5	6.5	9.5	9	5.3333	5	4.5	6.3333	6	7.1667	7.5	5.8333	7.3333	6.1667	6.6667	3.3333	4	10	3.5	3.8333	4.8333	7.8333	7.6667	6.8333
[truncated: 151 more columns]
