# Supplementary material for: Value-free random exploration is linked to impulsivity
Source: Nat Commun. 2022 Aug 4;13:4542. doi: 10.1038/s41467-022-31918-9 (PMC9352791; doi:10.1038/s41467-022-31918-9)
Supplement: Supplementary file 4 — Source Data [file 41467_2022_31918_MOESM4_ESM.zip › SourceDataCSV/FigS4/per_trial_score_SH.csv]

1	7	8	5	4	4	5	7	8	6	6	6	6	7	8	5	9	4	6	5	4	5	7	9	7	6	6	9	8	6	9	6	5	3	8	7	6	7	6	9	10	8	5	7	7	5	8	8	3	7
3	8	6	3	7	3	7	3	7	8	10	5	8	7	7	7	10	5	6	6	6	7	5	7	6	7	6	4	4	5	6	6	7	4	8	6	5	4	9	6	3	4	6	5	5	5	5	7	4	5
4	6	5	6	5	4	4	4	8	5	9	8	5	10	9	7	5	5	8	6	6	5	4	3	3	4	7	4	8	6	3	3	5	6	5	6	6	5	5	6	5	5	4	3	3	9	4	7	7	9
6	3	8	3	8	9	5	5	8	2	9	4	7	8	5	5	5	3	6	7	6	8	3	7	7	9	3	9	3	4	6	6	3	3	2	7	10	9	8	6	7	4	6	2	8	7	7	8	8	8
8	6	4	10	3	7	7	7	8	4	9	8	6	8	8	5	4	3	8	7	6	4	5	6	4	3	6	6	6	8	8	5	6	6	7	5	4	6	5	4	9	9	3	5	8	5	3	6	3	3
9	3	4	8	7	6	6	7	4	3	6	6	6	7	7	8	3	6	6	4	5	3	7	4	4	4	6	4	6	2	8	7	5	3	6	5	3	6	3	6	9	5	5	6	6	6	5	7	7	5
10	6	4	3	2	6	10	4	9	6	5	8	7	8	4	6	4	6	4	9	3	4	9	6	5	3	10	3	7	4	5	6	3	5	3	4	6	4	4	3	5	9	8	4	9	6	7	5	5	9
11	7	8	8	4	8	7	9	3	8	6	7	8	8	7	5	5	6	7	8	3	5	8	10	5	7	8	5	3	3	8	3	8	3	3	8	8	3	6	7	7	8	3	3	7	5	6	3	5	6
12	7	4	7	9	6	4	8	3	4	2	4	3	3	4	5	8	9	7	5	7	3	6	4	8	6	7	10	4	5	9	5	3	8	6	3	4	5	6	3	7	3	8	5	5	6	8	7	7	6
13	5	5	6	7	9	8	9	4	7	9	2	8	8	7	4	8	7	8	3	3	6	9	3	9	5	8	8	6	8	6	3	3	4	8	7	5	8	4	5	5	3	3	2	7	7	3	4	8	7
14	5	6	2	5	5	5	8	5	6	5	6	4	7	2	8	6	5	5	7	6	10	5	4	5	4	7	9	6	4	6	5	6	4	3	4	3	9	7	3	2	8	5	4	8	6	2	7	3	10
15	7	4	5	7	8	4	7	8	6	9	7	6	4	6	5	10	5	9	4	8	4	5	3	8	8	4	8	10	3	6	2	8	9	4	5	10	6	3	3	5	7	7	6	8	3	6	5	3	6
16	8	2	3	9	9	4	5	5	7	6	3	4	6	4	10	3	5	9	6	5	3	7	10	5	4	8	7	8	5	10	9	4	8	6	6	6	7	3	10	3	6	7	7	9	7	3	5	4	6
17	7	8	2	3	4	8	7	8	6	6	6	2	7	8	5	5	4	6	5	4	5	7	9	7	6	7	9	8	3	7	6	5	3	8	7	6	3	3	7	10	8	5	8	3	7	8	2	3	7
20	5	6	6	6	4	8	6	3	9	3	3	4	8	3	3	4	7	5	5	2	6	2	5	2	4	3	5	3	6	7	2	4	5	5	8	5	6	3	3	3	9	2	7	3	10	5	3	2	5
21	5	7	5	5	5	6	7	3	3	7	9	3	4	7	6	8	6	5	4	5	5	7	6	6	8	10	6	6	9	10	2	8	7	3	6	5	8	5	3	4	5	4	3	7	3	8	5	3	5
23	5	6	7	7	10	3	6	5	3	8	6	6	3	5	6	5	8	10	3	5	3	9	6	4	7	6	5	4	7	4	4	8	7	7	5	7	7	8	5	5	7	8	4	8	6	7	6	9	4
31	4	4	7	4	7	5	4	4	5	9	6	3	7	7	4	7	8	3	6	6	4	10	5	6	3	7	10	5	3	3	6	4	6	6	7	10	10	4	6	7	7	4	9	8	8	5	7	4	8
35	5	7	6	8	7	4	6	5	4	4	4	7	9	5	9	5	3	6	4	7	5	6	4	3	6	7	7	5	6	5	5	6	3	4	6	6	4	3	6	5	7	6	3	6	6	9	3	5	4
38	4	4	6	5	5	5	9	6	7	6	5	3	4	3	7	7	8	8	7	7	7	3	8	5	4	7	7	4	7	10	8	4	6	5	8	4	5	2	5	6	6	8	10	7	7	4	6	5	5
39	7	7	2	6	3	4	6	8	5	7	6	7	4	3	9	8	3	6	3	9	7	5	3	5	9	7	5	5	5	6	6	7	8	7	4	6	7	6	3	7	3	4	8	6	4	7	5	3	4
40	5	8	8	5	6	6	7	6	7	5	7	5	8	6	5	3	7	6	6	5	6	8	6	3	8	5	6	7	4	6	5	8	5	4	6	5	7	3	4	4	5	7	6	8	4	6	7	4	4
41	6	5	3	3	3	4	5	8	5	9	4	7	6	8	7	8	6	6	6	6	6	5	6	9	4	7	4	4	8	8	9	6	7	4	6	6	3	3	4	4	5	8	3	8	6	5	6	10	5
43	2	7	5	9	2	3	3	8	5	5	6	9	3	7	3	9	3	6	7	4	7	4	3	6	5	3	5	7	6	6	6	9	6	4	5	3	6	4	5	5	4	7	3	6	7	7	8	3	5
44	5	8	4	4	8	10	7	5	7	3	6	7	4	6	4	6	9	10	3	5	4	6	5	5	8	8	5	6	7	4	8	8	4	6	9	6	4	5	9	6	5	7	10	8	9	6	4	6	3
46	10	3	3	9	5	4	2	6	7	6	3	4	6	3	10	3	4	9	7	5	3	7	10	6	4	8	9	8	5	8	9	5	8	6	6	3	7	5	10	3	6	5	7	9	7	4	5	4	8
49	6	5	6	7	8	4	5	7	7	7	3	3	4	4	5	7	7	5	4	10	7	3	5	6	5	4	5	5	3	6	6	8	4	4	5	8	2	4	8	8	5	7	3	3	6	7	4	7	7
50	6	5	6	5	2	3	4	8	6	9	6	5	10	10	7	5	5	8	4	8	5	4	8	4	4	7	4	8	6	3	3	4	6	5	5	6	3	5	9	5	5	3	3	3	8	8	8	7	7
53	6	8	3	6	9	5	5	6	6	6	6	7	8	7	5	5	3	6	6	8	8	4	7	7	9	3	9	3	4	6	4	5	7	6	7	10	9	8	6	4	6	6	4	8	7	7	8	8	10
56	7	4	4	4	6	10	2	2	5	7	4	6	4	4	8	5	7	3	6	7	7	4	5	5	3	7	6	8	7	3	7	3	5	4	7	7	8	7	4	4	3	6	6	5	6	3	8	3	6
57	4	6	6	5	3	4	4	5	5	4	8	9	9	7	6	7	6	6	6	6	7	4	3	6	7	9	5	5	6	5	5	10	3	6	9	4	7	4	4	5	3	3	5	10	7	5	5	7	8
63	5	8	7	10	3	4	6	5	10	6	3	8	7	6	9	3	5	6	8	3	7	6	4	6	10	7	7	7	8	6	4	7	3	5	6	3	7	6	3	10	6	8	6	6	6	3	3	7	9
64	5	5	9	6	8	8	5	6	9	3	3	8	8	4	3	5	3	9	7	3	7	7	3	4	6	7	7	3	6	9	5	5	7	10	7	6	3	5	10	5	3	2	6	7	7	4	4	7	7
65	7	6	7	6	10	7	8	10	4	7	6	9	4	4	3	4	3	7	3	5	7	3	6	6	7	5	3	10	9	6	7	4	6	4	3	3	4	10	7	8	8	3	7	6	5	7	8	9	4
66	4	3	6	5	10	4	7	6	2	9	7	7	6	3	3	8	3	3	6	3	5	3	9	10	4	8	3	6	3	7	7	7	5	9	9	10	6	7	4	6	4	5	5	9	3	3	3	6	5
67	7	3	3	5	5	6	5	9	4	6	3	5	7	7	5	5	7	8	4	8	5	9	7	4	6	7	9	10	9	7	8	4	6	7	3	6	4	10	7	4	7	3	4	7	9	7	7	9	5
68	3	7	5	7	4	7	4	7	3	5	9	7	6	8	7	9	9	8	3	3	4	9	3	7	7	4	5	8	4	7	7	6	6	7	8	9	8	3	8	5	3	4	3	6	6	8	5	3	7
69	7	3	3	4	5	6	7	7	7	6	6	6	6	4	3	3	7	4	10	5	5	3	3	7	3	7	3	5	7	5	5	6	4	8	5	7	7	3	4	7	6	3	10	3	2	3	5	4	6
71	4	9	7	7	6	6	4	5	8	7	6	6	4	6	6	6	5	8	6	8	5	3	8	6	5	4	3	5	7	2	6	4	6	7	5	8	3	7	7	4	7	6	3	9	7	6	8	8	6
72	5	6	4	5	5	4	4	3	6	5	6	4	7	6	8	3	5	5	9	6	8	5	7	5	4	7	9	6	4	6	5	6	4	3	4	6	7	8	3	2	5	5	4	8	7	7	2	4	3
73	7	6	6	5	8	5	10	3	5	9	5	3	7	7	4	8	8	10	4	3	6	3	6	8	5	4	8	9	8	4	4	9	5	8	8	7	5	4	4	9	9	8	2	8	4	8	5	3	8
74	7	3	2	5	5	7	5	9	5	6	3	3	7	4	5	5	6	8	4	8	5	9	7	5	4	5	9	10	6	7	8	7	6	7	3	6	4	10	7	4	4	3	4	3	9	7	7	9	5
75	6	4	7	3	6	2	4	7	3	4	9	7	7	6	3	6	8	5	6	3	5	6	4	6	6	7	5	7	10	7	6	6	3	6	5	7	7	4	8	5	3	6	9	10	5	3	3	7	4
76	6	5	7	9	7	6	4	8	4	8	8	3	8	5	5	4	3	8	7	6	4	3	6	5	3	6	5	6	5	8	6	6	3	9	5	6	6	5	5	9	7	3	7	8	6	3	6	3	5
77	8	6	6	6	10	6	7	7	4	5	3	6	5	5	2	5	3	3	6	5	2	5	7	3	5	3	6	5	9	8	7	2	4	9	2	8	4	6	3	7	4	2	6	3	5	8	6	4	3
78	6	6	3	3	7	6	4	7	4	3	4	9	6	6	6	5	5	5	5	7	4	4	8	4	5	9	7	5	6	3	6	8	7	6	8	5	7	4	7	6	7	7	9	7	3	8	6	7	10
79	4	4	6	5	3	6	9	6	6	3	5	5	4	3	7	7	8	8	7	7	7	3	8	5	4	7	7	4	7	10	8	5	10	6	8	4	7	6	6	8	3	8	10	5	7	3	6	5	5
80	6	4	8	6	6	5	4	8	4	4	4	4	6	5	7	7	2	6	6	5	4	7	5	9	5	7	2	3	6	6	8	7	7	10	7	9	4	2	4	10	7	10	7	8	6	3	8	6	7
81	7	10	7	10	4	8	7	6	3	6	5	8	5	5	6	7	5	10	3	6	7	8	6	7	8	7	5	4	6	7	6	6	7	8	6	9	6	5	6	5	5	7	7	6	6	5	6	7	5
83	6	3	10	5	4	7	6	5	3	4	10	7	9	5	3	5	9	7	5	8	6	5	3	2	6	6	5	7	3	8	5	3	6	3	5	10	3	3	3	10	6	7	7	7	9	7	3	3	9
84	8	10	8	2	3	4	5	5	8	10	5	8	3	7	7	10	6	4	5	6	7	3	7	6	7	6	4	3	3	4	6	7	4	8	6	5	4	4	6	3	7	3	5	5	6	3	9	4	5
85	6	4	4	4	6	10	4	4	5	6	4	6	4	3	8	5	7	4	2	3	7	4	4	5	5	7	6	8	7	2	2	4	5	6	7	6	8	7	4	8	3	6	6	5	6	5	9	3	6
86	3	7	8	8	6	9	4	7	8	6	4	5	8	7	9	8	6	5	9	6	4	5	5	6	8	5	6	3	9	7	5	3	7	6	4	8	7	3	5	7	5	7	6	9	7	5	6	7	4
87	4	4	5	4	3	3	5	5	4	8	6	8	6	9	9	9	5	4	9	4	4	8	6	7	7	8	7	4	6	5	4	6	5	6	8	7	4	7	7	8	7	3	6	5	3	5	7	8	3
89	6	6	8	5	6	9	10	4	5	6	7	10	7	3	8	3	8	8	3	4	3	9	4	4	5	7	7	4	7	8	5	9	9	4	8	7	8	3	5	6	8	3	6	3	7	5	7	8	5
90	4	8	4	4	8	9	7	5	6	3	6	7	5	4	4	6	9	7	3	5	6	6	5	6	5	8	7	6	7	4	8	3	4	6	9	5	4	5	9	6	5	7	10	7	6	7	6	6	3
91	6	5	7	9	9	8	5	8	9	5	6	6	7	6	7	4	2	4	6	7	6	5	9	4	7	5	8	8	10	4	3	5	3	8	8	4	5	7	4	8	3	2	8	3	6	3	5	9	4
93	7	8	3	3	8	9	7	5	6	3	6	7	5	6	4	6	5	5	4	5	4	6	4	5	5	8	4	5	4	4	8	4	5	6	9	6	4	5	9	6	7	5	10	7	6	7	4	6	5
94	5	8	7	10	4	3	6	5	10	6	3	3	7	3	9	3	3	6	8	3	7	6	2	6	8	7	7	7	8	6	2	7	3	5	3	3	7	6	3	10	6	8	6	9	8	3	3	7	9
95	6	3	4	3	4	6	6	3	5	7	9	4	3	8	5	6	7	6	5	3	8	8	4	3	6	6	4	7	7	2	9	7	3	9	7	6	8	5	8	4	6	5	7	8	6	7	10	6	5
97	7	4	7	6	10	7	8	9	5	7	6	9	6	4	3	4	3	10	3	5	7	3	6	6	7	5	5	9	9	6	7	6	6	4	5	7	4	10	7	8	8	3	7	6	5	7	8	9	4
99	6	8	5	5	6	9	7	7	7	5	4	5	8	3	9	4	7	5	6	6	6	8	6	3	8	3	6	5	4	3	4	8	5	5	6	5	7	6	4	3	5	7	6	8	4	4	7	4	3
100	8	7	5	8	3	9	2	10	3	3	5	4	8	4	6	4	6	4	4	3	6	5	4	7	10	4	5	6	3	9	5	2	10	6	6	8	3	5	4	5	8	5	10	7	6	6	8	5	5
101	8	6	5	8	5	9	4	10	3	3	5	6	7	4	6	5	6	4	4	3	6	5	4	7	7	4	5	6	5	9	5	2	10	6	6	8	2	5	3	6	8	7	6	2	9	6	8	9	4
103	6	4	10	9	7	6	7	8	4	9	8	6	8	8	5	4	3	6	7	6	4	5	6	4	3	6	5	6	8	3	5	6	6	7	5	4	6	5	5	9	9	3	7	8	6	3	6	3	4
105	10	7	4	3	4	5	7	8	3	6	9	4	6	10	5	8	3	6	5	6	5	6	3	6	6	3	5	5	6	7	5	4	8	5	5	5	8	6	6	4	7	6	3	5	3	3	7	7	10
106	4	6	7	8	7	8	4	5	4	4	4	6	6	6	5	3	3	8	6	7	8	7	3	9	3	4	4	4	4	5	4	8	8	7	4	6	7	7	9	4	4	8	6	8	4	7	5	3	3
107	3	8	6	4	4	5	9	3	4	6	3	8	6	4	2	7	8	6	4	3	4	6	5	6	7	7	6	3	3	8	3	7	3	5	5	5	8	7	7	6	6	3	6	8	3	6	8	10	7
108	8	8	4	10	3	4	6	5	6	6	3	8	7	6	9	3	5	6	8	3	7	6	2	6	10	7	7	7	8	6	4	7	3	5	6	3	7	6	3	10	6	8	6	6	8	3	3	7	9
109	7	8	8	3	3	5	5	6	7	8	2	9	7	8	6	3	8	4	7	7	7	8	8	2	9	8	9	3	5	5	5	5	7	8	9	4	5	10	6	4	8	9	6	5	6	8	9	9	8
110	9	6	7	7	7	6	2	7	6	6	3	6	3	6	6	3	8	7	5	6	6	5	5	4	2	6	4	8	7	6	8	9	8	3	6	9	10	6	6	8	7	4	5	5	4	4	7	7	8
111	4	7	7	7	7	6	5	7	10	3	6	3	5	3	3	8	6	4	5	6	9	6	9	9	5	8	9	5	3	6	3	6	5	7	6	4	7	3	5	3	5	3	9	6	3	8	4	4	5
112	4	7	6	3	4	5	7	8	8	7	7	9	5	3	4	6	7	3	6	6	4	6	7	8	6	3	6	6	7	6	7	8	6	5	6	6	3	3	4	7	7	7	7	7	9	4	5	6	5
113	5	3	9	6	7	6	6	10	3	4	3	5	3	5	6	5	4	5	6	7	8	8	6	10	3	6	7	8	9	3	7	3	10	7	8	6	5	3	7	8	9	10	4	4	3	3	6	8	6
114	7	8	5	4	8	8	7	4	8	5	3	6	5	7	3	7	8	4	3	7	3	7	10	4	5	6	4	3	6	6	3	4	3	6	4	5	5	5	7	10	4	5	6	7	5	5	9	6	5
115	7	4	10	7	10	6	7	7	3	6	6	6	7	7	8	3	6	6	6	5	2	7	4	4	5	6	4	8	7	8	7	7	3	7	5	3	8	4	6	9	5	5	6	5	3	5	7	5	5
116	5	4	5	7	4	3	3	5	3	8	5	9	6	9	7	9	4	5	9	7	7	9	6	7	7	8	4	6	6	5	7	6	6	3	10	4	4	7	7	8	7	3	6	8	3	5	5	8	3
117	4	3	6	7	8	7	3	10	8	6	6	3	6	9	8	3	7	3	6	8	5	5	9	4	6	3	8	6	5	6	4	6	6	5	8	6	8	4	9	7	3	5	3	6	7	6	7	5	7
118	7	7	5	5	5	6	7	3	3	7	9	4	3	7	6	8	6	5	4	4	5	2	6	6	8	10	6	6	9	10	2	8	7	7	3	5	8	5	4	4	7	6	3	7	4	8	5	7	5
119	9	5	6	7	8	5	5	5	10	5	8	9	5	7	6	8	3	7	6	4	5	4	6	6	4	7	9	8	7	4	7	4	9	9	10	4	10	8	5	4	7	5	9	8	5	8	3	3	6
120	3	7	8	8	6	9	4	7	8	6	3	3	8	6	9	8	6	7	9	7	5	5	5	10	8	5	6	3	9	7	4	3	7	6	4	5	10	3	8	7	6	7	3	3	7	9	5	7	4
121	6	7	8	6	3	4	6	9	5	7	6	7	4	6	9	8	6	3	3	9	7	8	3	5	9	7	3	5	6	6	7	7	8	7	4	6	9	7	6	7	3	6	10	6	4	7	3	3	4
122	7	9	5	6	6	6	5	8	7	6	3	7	7	3	7	5	3	7	3	8	4	7	3	8	4	6	3	3	5	9	4	7	4	7	5	9	3	8	3	3	3	6	4	5	6	7	3	4	2
123	5	4	8	7	6	6	6	9	3	8	2	10	8	6	6	6	7	9	5	6	10	6	5	8	7	6	9	10	8	7	3	8	7	10	6	6	4	5	7	6	3	10	9	5	3	6	9	3	3
125	5	6	7	5	4	8	6	3	9	6	5	4	8	3	4	4	8	5	5	5	6	4	5	4	4	5	7	3	5	7	6	6	5	6	8	2	6	2	6	6	7	5	7	6	10	6	5	5	6
127	3	6	5	9	6	9	9	10	6	8	7	3	6	3	4	8	10	6	3	7	8	6	6	7	5	5	3	5	8	6	5	8	7	3	3	4	9	7	8	7	3	4	10	6	6	5	7	8	7
128	3	2	4	7	7	7	7	3	6	7	6	4	7	3	6	5	10	7	7	4	7	3	5	8	3	7	6	8	10	5	4	2	3	4	7	2	6	3	6	3	9	6	4	5	7	5	5	8	6
129	6	7	6	6	8	5	10	9	10	3	5	7	6	5	6	5	3	5	3	9	8	6	4	7	3	7	4	3	8	7	9	3	5	5	3	5	5	5	7	5	8	8	9	8	2	9	7	3	6
130	4	6	6	5	3	4	4	5	5	5	8	8	8	7	7	7	6	6	6	6	7	4	3	6	7	10	6	5	8	5	9	10	3	5	2	6	7	4	5	5	5	8	5	10	5	6	3	7	5
131	10	3	4	9	5	4	5	5	3	3	5	3	6	4	10	5	5	9	6	7	3	3	10	5	4	8	9	8	4	8	9	6	6	6	6	6	7	5	10	3	5	5	5	9	7	4	5	4	8
132	3	7	5	7	3	7	4	7	3	5	9	7	6	8	3	9	9	8	3	3	4	9	5	7	7	4	6	5	6	7	7	6	6	7	7	9	8	3	6	5	3	4	5	6	6	8	5	8	5
133	7	8	4	4	8	9	7	7	6	3	6	7	4	6	4	6	9	5	3	5	4	6	5	6	8	8	7	6	7	4	8	8	4	6	9	6	4	5	9	6	7	5	10	7	6	7	4	6	3
134	5	8	6	3	6	5	9	5	4	8	6	8	6	4	4	6	8	6	4	7	7	4	5	6	7	6	7	3	5	8	3	7	3	6	3	5	8	7	7	6	5	7	6	8	5	6	8	10	7
135	3	5	6	7	9	6	9	6	3	9	6	5	8	7	3	8	7	8	3	6	9	6	3	9	7	8	8	6	7	6	4	3	4	8	7	5	8	4	5	5	3	3	4	7	7	3	4	7	7
136	6	7	7	3	9	4	4	7	3	7	9	7	7	9	3	6	8	4	6	3	9	6	6	4	6	7	5	3	10	7	6	4	4	6	9	9	7	6	8	3	3	6	9	10	3	3	3	7	6
137	3	5	8	6	7	7	5	6	6	8	6	6	5	4	6	3	4	6	9	3	3	9	8	5	9	4	6	8	6	10	4	8	7	3	5	5	8	7	6	3	7	6	4	8	10	4	8	5	5
138	8	8	3	7	5	5	6	3	4	7	5	4	9	5	7	7	7	6	5	7	6	8	3	7	4	4	5	5	7	6	7	10	3	6	9	10	5	5	5	9	5	8	3	4	4	9	6	10	5
139	7	7	5	5	6	6	7	3	3	7	9	2	4	7	6	8	7	4	4	5	5	7	3	4	8	10	3	4	9	10	5	8	7	7	6	5	6	3	3	4	7	6	3	7	3	8	4	3	5
141	3	8	6	4	7	5	4	6	9	7	6	4	10	5	3	9	5	3	5	5	2	6	4	8	4	8	5	4	3	8	7	6	7	8	5	7	4	4	8	6	7	7	8	3	6	8	5	8	9
142	6	4	3	4	7	5	4	3	5	9	6	3	7	10	4	5	8	5	3	6	4	10	5	6	4	7	10	5	5	5	6	4	6	6	4	10	10	3	3	7	7	6	9	8	8	5	8	3	8
143	5	6	4	5	5	6	7	7	3	6	7	7	7	4	5	8	7	3	9	9	4	8	8	6	5	6	8	7	8	3	5	4	7	8	10	6	8	5	4	6	3	6	9	5	4	5	4	8	8
144	6	4	8	6	6	5	8	8	7	4	4	4	6	5	5	7	3	6	6	5	4	7	5	9	5	7	3	3	6	6	6	4	7	8	7	8	3	3	3	10	7	10	6	8	6	3	8	5	7
145	4	3	5	7	8	10	6	10	7	6	3	3	6	9	8	3	5	3	6	6	5	5	9	2	6	6	8	6	5	6	4	2	5	5	8	9	7	3	9	7	3	5	6	6	7	5	7	5	4
147	4	7	5	7	4	6	6	7	9	3	6	3	5	3	3	8	6	4	4	6	9	6	9	10	5	8	8	5	3	6	3	6	5	4	6	6	4	3	5	3	5	3	6	6	3	8	4	4	5
148	7	8	3	3	4	8	7	8	6	6	6	2	7	9	5	9	4	8	5	7	6	6	9	7	8	7	9	8	3	8	6	5	3	8	7	6	7	6	6	10	8	5	8	7	5	8	8	3	7
149	5	5	6	7	9	8	9	6	7	9	6	8	8	6	3	8	7	8	3	3	9	6	3	9	7	7	8	6	8	6	4	3	2	5	7	5	8	4	5	5	2	5	4	7	7	3	5	7	7
150	3	3	6	7	4	6	6	3	5	6	9	4	6	8	4	6	7	6	5	7	6	8	6	3	6	5	6	7	7	3	9	5	6	9	4	3	6	5	6	5	6	5	7	8	6	7	3	6	5
152	4	5	7	8	8	5	4	8	7	6	5	5	3	10	4	5	4	6	8	3	8	9	5	5	4	6	5	8	8	5	6	9	7	7	5	6	5	5	4	7	7	6	3	4	7	5	9	6	8
153	4	9	7	7	6	6	4	3	8	5	4	6	4	6	8	6	5	8	6	8	3	6	8	6	4	4	3	3	7	4	6	3	6	4	5	8	3	7	7	4	7	6	5	9	6	6	8	8	6
154	6	8	8	5	4	10	6	3	6	7	10	7	7	7	8	4	3	6	7	6	4	10	4	6	7	6	6	7	4	6	5	4	4	8	6	3	4	10	2	4	5	10	8	7	7	5	5	9	7
155	8	7	5	3	5	9	4	9	3	3	5	6	8	4	6	5	2	4	4	3	6	7	4	7	7	4	5	6	5	9	5	3	10	6	6	8	2	5	6	6	7	5	10	7	9	6	8	9	4
156	3	7	3	8	7	4	6	5	4	3	3	9	9	7	8	5	3	6	3	7	3	6	7	7	6	7	9	3	8	5	6	7	8	4	5	6	4	2	7	9	7	8	6	7	3	9	3	6	6
157	7	6	3	3	9	8	7	4	6	5	3	6	5	7	3	7	8	6	5	7	4	7	10	4	5	6	4	3	8	6	3	5	5	5	4	5	3	4	7	10	4	5	6	7	5	7	9	6	5
158	5	4	8	7	6	6	6	10	4	8	5	10	8	6	6	6	7	7	5	6	10	8	4	8	7	6	9	10	8	7	3	8	3	10	6	6	7	4	6	6	3	6	9	3	4	3	6	4	5
159	6	4	8	6	6	5	4	8	4	4	4	6	6	3	5	10	3	6	6	5	4	7	5	9	7	7	3	3	6	6	8	4	7	10	8	9	4	2	4	10	7	10	7	4	6	3	8	6	7
160	2	7	7	6	3	8	6	5	3	5	9	7	7	4	4	8	8	5	10	6	7	4	6	7	5	3	6	5	5	9	7	8	6	3	7	9	8	3	6	7	4	9	4	3	5	4	8	5	6
161	6	4	5	8	3	8	4	4	8	9	5	4	10	6	5	4	4	8	6	7	5	7	7	8	2	4	3	3	5	7	7	5	3	6	4	9	6	8	3	10	8	3	6	3	2	4	6	5	7
162	6	8	8	3	4	5	2	8	7	6	4	8	7	8	6	5	8	4	7	7	7	2	8	3	4	8	5	3	9	5	5	5	7	7	7	4	5	9	6	4	8	7	6	5	6	8	9	9	8
163	3	6	3	3	4	8	3	7	4	3	4	9	6	6	6	5	5	5	5	4	4	6	8	3	5	9	3	5	6	3	6	8	5	6	8	5	4	2	7	3	7	7	9	7	3	8	6	3	10
164	5	8	4	5	8	9	7	5	7	3	3	7	4	6	4	6	5	5	3	5	4	6	5	5	8	6	7	6	4	4	8	8	4	6	9	6	4	5	9	5	7	7	10	7	6	6	2	6	3
165	8	3	7	2	4	5	3	6	7	3	6	2	5	4	8	7	3	5	7	4	3	6	7	2	5	2	6	7	2	5	4	6	9	5	4	2	3	9	4	5	4	4	4	6	9	2	3	7	5
166	7	8	7	6	3	5	5	6	7	8	4	8	7	8	6	3	8	4	7	7	7	2	8	3	2	8	9	3	5	5	5	4	7	7	9	4	5	10	6	4	8	9	6	10	10	8	9	9	8
167	4	5	7	7	10	4	6	5	6	8	6	6	3	5	5	10	8	10	3	5	3	6	5	4	7	6	5	4	3	4	4	8	5	7	5	7	7	8	5	5	7	8	4	8	6	7	6	9	4
168	6	5	7	6	8	5	4	9	7	6	5	5	3	10	5	2	8	6	6	3	8	7	5	5	2	6	4	8	8	5	5	9	7	7	5	6	5	6	7	7	7	7	4	7	7	3	9	6	8
170	3	5	7	7	8	6	5	5	6	3	5	5	5	3	3	7	6	2	5	6	9	4	9	9	6	5	3	3	3	5	4	3	5	7	6	4	7	2	5	2	6	3	6	5	3	8	4	4	5
171	5	6	4	7	3	6	7	7	3	5	7	4	8	4	4	6	10	3	9	3	3	8	3	6	5	4	8	5	4	4	5	7	7	4	10	5	8	5	2	5	2	6	8	5	3	3	3	8	8
172	7	3	5	5	5	7	5	9	5	6	5	3	7	7	5	5	7	8	4	8	5	9	7	5	6	5	9	10	6	7	8	4	7	7	3	6	4	10	7	4	7	3	4	7	8	7	7	9	5
175	3	6	6	8	6	9	4	7	8	3	3	5	8	7	5	5	5	7	4	7	5	5	3	10	8	5	7	5	7	7	5	6	3	6	4	8	5	5	8	7	6	7	3	5	4	9	5	7	4
176	9	6	7	6	5	8	6	6	9	6	5	4	8	3	3	7	8	6	5	5	6	4	5	3	4	5	7	6	6	6	5	6	5	6	9	5	5	3	6	6	9	5	7	6	10	5	5	5	5
177	8	3	4	9	5	4	5	6	7	3	5	4	6	4	10	5	5	9	7	6	3	6	6	5	4	8	7	8	4	8	9	4	8	6	6	6	7	5	10	3	6	5	5	7	7	3	3	4	7
178	4	5	7	7	5	9	3	8	4	8	5	8	5	5	9	6	8	7	7	8	7	6	6	8	6	4	5	6	5	8	6	7	7	3	7	6	8	9	6	8	3	8	4	8	3	7	6	6	7
179	7	8	3	3	4	8	7	8	6	6	6	6	7	9	5	5	4	6	5	4	5	7	9	7	6	7	9	8	6	9	6	9	5	8	7	6	7	6	9	7	8	5	7	3	7	8	8	3	7
180	8	7	3	3	8	8	9	7	3	7	3	8	6	5	5	10	7	9	7	4	3	5	6	3	7	8	4	10	7	5	8	7	5	5	3	3	10	3	7	7	8	8	8	4	3	8	5	7	4
184	8	6	6	6	10	6	7	7	4	6	3	4	5	4	5	5	5	4	6	5	6	7	7	5	6	3	7	4	9	8	7	4	4	9	4	8	4	6	3	7	6	4	6	4	6	6	6	4	3
185	7	6	6	7	8	5	10	3	5	9	5	7	7	7	6	8	8	7	4	3	6	4	6	8	5	4	8	9	3	4	7	9	7	8	9	7	6	4	4	9	9	8	5	8	4	8	5	6	6
186	3	7	8	6	3	6	6	9	5	7	5	7	4	3	9	8	6	6	3	9	7	5	5	5	5	6	3	5	6	5	7	7	8	7	4	6	9	6	3	7	3	6	10	6	4	7	3	3	4
187	5	6	7	6	10	7	8	10	5	7	6	9	6	5	4	5	4	7	3	4	7	6	6	6	5	5	5	9	9	4	3	6	4	6	5	7	4	3	4	8	8	3	6	6	4	5	8	9	4
188	5	6	7	6	10	7	8	10	2	6	4	9	6	4	4	4	3	10	4	5	10	3	6	6	5	5	5	9	9	6	3	4	6	4	3	7	3	10	7	8	8	3	7	6	5	7	8	9	4
189	10	4	7	6	5	6	9	8	6	6	5	5	8	4	6	7	9	3	6	8	6	9	7	4	7	10	8	10	7	6	4	8	10	6	6	5	10	3	3	7	4	3	7	7	10	3	4	7	3
190	3	5	7	5	8	5	7	6	7	5	9	8	4	7	6	3	3	8	7	3	3	6	4	8	3	5	10	5	6	7	6	7	5	7	2	5	3	8	4	5	7	4	9	5	7	6	4	4	6
191	8	8	4	10	3	4	6	5	10	6	3	3	7	3	9	3	5	6	8	3	7	6	2	6	8	7	5	7	8	6	4	7	3	8	6	3	7	4	3	8	6	5	6	9	8	3	3	2	9
192	5	7	3	7	8	8	9	7	3	7	5	8	6	5	5	10	5	9	7	4	3	5	5	3	7	8	5	10	7	5	4	4	5	5	3	3	10	3	3	7	8	8	8	5	3	8	6	9	4
193	8	8	6	3	7	5	8	7	6	5	3	5	6	5	8	5	10	8	9	7	3	6	9	4	5	3	9	5	6	5	6	3	5	7	8	7	6	5	7	8	5	6	6	4	5	4	6	5	6
194	9	4	4	8	6	7	4	6	6	5	8	7	7	4	6	2	6	4	9	3	8	8	6	6	3	10	3	7	2	5	6	3	2	4	3	6	7	3	2	5	9	9	4	9	4	3	5	5	9
195	8	8	6	3	7	8	8	7	6	6	3	7	2	5	8	5	10	8	9	3	3	6	9	4	5	3	9	9	6	5	6	3	5	3	8	7	9	3	7	8	5	5	6	4	5	4	4	5	4
196	4	9	7	7	6	6	2	5	8	5	6	6	4	6	6	6	5	8	6	8	5	2	10	6	5	4	2	5	7	4	4	4	10	7	5	8	4	3	7	3	6	6	5	9	7	3	8	8	6
197	6	7	5	7	3	7	4	7	3	5	4	7	5	8	3	6	7	8	7	3	4	9	3	7	7	4	5	5	6	3	7	6	4	4	7	6	8	3	6	6	3	4	5	6	3	8	5	8	3
198	9	3	7	4	5	5	9	8	2	6	6	3	8	6	2	7	4	3	6	8	5	7	3	4	5	6	9	6	7	6	4	4	6	6	6	6	10	3	3	3	4	3	7	5	10	3	4	7	3
201	7	10	7	10	3	6	5	4	3	6	8	8	5	5	3	4	5	4	3	6	7	8	6	7	8	7	4	4	6	4	6	6	8	8	6	9	6	5	7	5	5	7	7	6	6	5	5	7	5
202	4	7	4	9	2	5	3	8	5	5	6	8	5	7	4	9	5	8	4	3	7	4	8	6	5	3	5	7	6	6	6	4	6	7	5	3	8	8	5	7	3	7	5	4	7	3	8	5	5
204	6	6	3	4	7	6	4	7	4	3	4	9	6	6	6	5	5	5	5	7	4	4	8	4	5	9	7	5	6	6	4	8	7	6	8	5	7	4	7	3	7	7	9	7	3	5	8	7	10
205	4	7	6	3	4	5	8	8	8	7	7	6	5	3	4	6	7	3	6	6	4	6	7	8	7	3	6	6	4	6	7	8	6	5	3	6	6	3	6	7	9	6	7	7	9	4	5	6	4
206	7	8	4	4	6	6	9	6	8	6	10	9	6	4	3	6	7	4	7	2	8	4	2	10	7	10	5	5	7	3	5	6	6	10	5	7	6	8	5	5	6	9	4	4	4	8	5	3	7
208	4	7	7	6	3	8	3	5	3	6	7	5	7	4	5	8	8	3	10	6	5	4	6	5	5	3	6	5	8	9	7	8	6	3	7	9	8	3	6	7	4	9	4	3	5	4	8	5	6
212	7	8	8	4	8	7	9	5	8	9	7	8	4	7	5	5	6	5	9	5	5	8	10	6	7	5	5	4	4	8	7	8	3	3	8	6	6	6	7	6	5	3	3	3	5	3	3	5	6
213	4	6	6	3	3	3	5	4	5	3	8	9	9	7	7	7	6	6	6	6	7	4	3	6	7	9	6	5	6	5	5	10	3	6	9	6	7	4	5	5	5	8	5	8	5	6	5	7	8
214	5	5	9	6	8	7	5	8	9	5	10	8	8	6	3	5	3	9	7	3	7	7	3	4	4	7	7	3	6	9	4	5	7	10	7	6	4	5	10	6	5	6	6	7	7	6	4	7	7
215	3	4	6	5	5	6	9	5	7	6	5	3	7	2	7	7	9	5	9	4	9	3	5	5	4	7	7	4	6	10	7	4	10	2	6	4	7	6	6	8	3	7	10	5	7	4	6	4	5
216	7	8	3	4	8	6	8	4	7	3	10	9	6	4	3	6	7	4	10	5	5	4	4	7	3	7	8	5	7	3	5	6	8	10	5	7	6	6	5	7	5	9	10	4	4	8	2	4	6
217	8	7	6	3	4	8	8	7	4	5	3	5	5	5	5	3	10	8	5	7	3	6	9	4	5	5	9	5	6	5	6	3	5	4	8	9	9	5	7	8	5	6	6	4	4	5	6	5	6
220	5	7	2	9	8	8	4	9	8	6	10	3	7	5	3	7	4	3	4	8	7	10	3	6	3	7	5	6	9	6	7	6	4	5	3	7	7	6	6	5	4	5	9	6	4	3	3	4	3
223	4	3	6	7	8	10	3	10	8	6	6	3	6	5	8	3	7	2	6	6	5	5	9	4	6	6	8	6	9	6	4	6	6	5	8	7	7	5	9	7	3	7	3	6	7	6	7	5	7
224	5	7	9	9	6	5	7	10	4	8	10	6	7	7	6	9	6	2	7	4	5	6	2	5	8	3	4	3	3	10	4	3	3	5	3	6	3	6	7	2	5	8	10	2	10	5	3	10	4
225	6	4	7	7	5	10	4	3	8	9	2	4	10	6	2	4	3	8	5	7	5	4	6	7	6	4	7	3	7	8	7	3	4	6	4	9	6	8	3	9	8	3	4	3	4	5	3	5	7
226	7	4	4	4	3	6	10	6	9	3	5	9	9	2	7	4	6	2	9	5	5	5	6	2	9	10	4	7	9	5	5	2	5	5	3	5	5	5	8	6	5	10	3	3	5	10	5	10	9
227	5	5	5	8	8	8	5	8	9	3	10	8	8	6	3	6	3	9	7	3	7	7	3	4	4	7	7	6	6	9	5	5	4	10	9	7	3	3	10	6	5	6	6	7	7	4	4	7	7
229	6	8	5	3	6	6	4	7	7	5	7	5	8	6	5	3	7	6	6	4	6	8	6	4	8	3	6	7	4	6	5	8	5	4	6	5	7	6	4	4	5	7	6	2	3	4	7	4	4
230	5	4	5	7	8	3	7	6	5	9	7	6	4	6	5	10	4	4	6	8	4	5	3	8	8	4	3	10	3	5	3	10	6	4	4	10	5	3	3	7	2	4	9	9	3	6	5	6	6
231	5	5	6	6	7	7	7	6	4	6	6	6	8	8	8	4	9	5	2	6	7	8	6	5	5	3	8	6	5	4	4	8	4	8	10	3	7	4	6	5	4	7	6	3	4	5	7	5	4
232	4	4	4	7	7	4	8	7	6	6	6	4	7	4	6	3	8	7	6	5	9	6	4	8	5	6	6	4	10	7	6	3	6	7	9	7	5	3	6	4	8	8	3	8	5	5	3	6	5
233	9	5	6	7	8	5	9	5	9	5	8	9	5	7	6	8	6	7	6	4	5	4	3	6	4	7	9	8	7	6	7	4	9	9	10	4	9	8	5	4	7	5	9	8	3	8	3	3	6
234	7	8	8	6	4	5	3	6	8	8	4	9	3	8	6	5	8	4	7	7	7	3	8	3	4	8	5	3	5	4	5	5	4	8	9	3	5	9	6	4	8	9	6	10	10	8	9	9	3
236	9	6	7	4	6	6	5	7	6	6	4	6	6	6	3	3	10	7	5	6	6	5	4	7	4	6	4	8	7	6	4	8	8	5	8	9	10	5	5	8	7	4	5	6	2	4	8	6	8
237	6	3	5	5	4	7	6	5	3	4	8	7	4	5	4	4	7	7	6	8	5	7	6	5	5	6	5	7	3	5	5	3	6	3	5	9	3	8	3	7	6	7	5	7	6	7	7	3	6
238	9	6	7	7	6	6	4	7	2	6	3	6	6	3	6	3	8	7	5	6	6	5	5	4	4	6	4	8	7	6	8	9	8	5	6	9	10	6	5	8	8	4	5	6	4	4	8	7	8
239	7	7	5	6	5	6	7	3	3	6	9	2	2	7	6	8	7	4	2	5	3	4	3	4	8	3	6	4	9	10	5	4	7	3	6	5	3	5	3	4	7	6	3	7	4	6	4	3	5
240	4	4	6	3	5	6	9	6	7	6	5	3	7	3	7	7	8	8	7	4	7	3	8	5	4	7	7	4	6	10	8	4	10	6	8	4	7	6	6	8	3	8	8	5	5	4	6	4	5
242	6	6	7	7	3	5	3	4	4	2	6	7	3	7	4	4	4	7	7	3	7	3	8	5	8	3	8	3	7	7	2	7	7	6	9	3	9	4	7	3	4	4	2	2	7	7	9	8	6
243	7	8	4	4	6	6	7	4	8	6	10	9	6	4	3	3	7	4	10	5	5	4	3	7	3	7	8	5	7	5	5	6	4	8	5	7	7	6	4	7	5	3	10	4	4	3	5	4	6
244	3	7	7	6	3	8	6	5	3	6	9	7	7	4	4	8	8	3	10	6	7	7	5	5	5	3	6	5	8	9	7	8	6	3	6	9	8	3	5	5	4	9	4	3	5	4	3	5	6
245	5	10	4	4	6	3	7	6	7	6	3	7	7	7	6	6	8	6	5	4	5	8	3	4	8	6	4	4	6	7	4	6	8	6	6	7	9	3	6	4	4	7	3	4	5	3	7	4	9
246	8	3	3	9	5	4	2	5	3	6	3	4	6	3	10	3	4	8	7	5	3	6	10	5	4	8	9	8	5	10	9	6	8	6	6	6	7	5	7	3	5	7	7	9	7	3	3	4	8
247	4	5	6	7	9	6	9	6	7	3	6	8	8	7	3	8	7	8	3	3	9	6	3	9	4	8	8	6	7	6	4	3	4	8	2	5	8	4	5	5	3	5	4	6	7	4	5	7	7
248	9	4	9	8	6	7	4	6	6	5	10	7	8	10	6	4	3	5	9	4	8	8	3	5	3	10	3	7	5	9	6	3	5	4	4	6	7	4	3	5	9	9	3	9	6	7	5	5	9
249	7	5	4	7	9	9	8	3	5	6	10	7	6	6	7	10	4	6	4	8	8	9	7	3	3	3	5	7	3	5	6	6	7	5	7	9	7	6	5	5	7	8	7	8	5	2	4	8	9
251	10	3	3	9	5	4	5	5	7	6	5	4	6	3	10	3	4	9	7	5	3	6	10	5	3	8	9	8	4	8	9	4	8	6	6	6	7	5	7	3	5	5	5	9	7	3	5	4	8
252	4	7	6	3	4	5	7	8	8	7	7	6	5	3	4	6	7	3	6	6	4	6	7	8	6	3	4	6	7	6	4	8	3	7	4	6	4	3	6	3	7	7	7	7	9	4	5	6	5
253	6	7	6	6	8	5	8	9	5	6	3	6	3	5	6	5	3	6	3	9	10	6	4	5	7	7	4	7	8	9	9	3	4	4	6	5	4	5	7	7	8	4	6	8	5	8	7	3	4
255	3	7	4	9	4	5	3	10	5	5	3	8	3	7	3	9	5	6	7	4	7	6	8	6	5	5	5	7	3	6	6	9	5	7	5	3	8	8	4	5	3	7	3	4	7	7	8	9	5
256	4	7	4	9	3	8	5	8	9	7	5	3	5	8	7	4	6	8	4	4	4	4	4	8	6	3	8	6	9	6	8	5	4	6	6	7	8	6	5	4	7	7	6	10	7	4	6	7	8
259	4	6	10	8	5	8	5	2	4	4	4	6	6	6	5	3	3	8	6	7	6	5	6	9	6	5	7	3	3	3	3	8	8	7	2	6	3	8	9	4	4	8	6	6	4	7	5	5	3
260	6	5	7	8	8	5	4	8	7	6	5	5	6	10	6	7	8	6	8	3	8	9	5	5	3	6	5	9	8	4	5	9	7	9	5	6	7	6	7	5	7	7	2	7	7	5	9	6	8
261	5	5	5	4	3	3	3	5	3	8	6	6	6	9	7	9	5	5	9	7	4	8	6	7	7	8	4	6	4	5	7	6	5	6	10	7	4	6	7	5	7	6	6	8	4	5	7	8	3
262	4	6	10	8	7	8	5	5	4	4	3	6	6	6	5	3	3	8	6	7	8	10	6	7	6	4	7	4	3	3	3	8	3	3	2	6	7	8	9	4	4	8	6	6	4	7	5	5	3
263	4	7	5	9	4	4	3	8	4	5	6	8	5	7	4	7	5	6	7	4	7	9	8	3	5	5	7	7	6	6	6	9	5	7	5	3	7	8	4	7	3	7	5	6	7	7	8	9	5
264	9	7	8	3	5	4	5	6	8	5	7	3	3	4	5	5	7	7	6	6	5	5	6	8	3	7	3	9	6	7	8	3	5	3	6	6	4	5	6	9	7	7	3	8	5	6	5	3	7
265	7	8	4	4	6	6	9	7	7	6	10	9	6	4	3	3	7	4	10	5	5	4	3	7	6	7	8	5	5	5	5	6	8	10	5	7	6	6	5	7	5	3	10	4	4	8	5	3	6
268	8	10	3	7	3	4	5	5	8	10	5	10	3	3	10	10	6	5	6	6	7	2	7	6	8	7	4	3	3	4	6	7	4	8	6	5	4	4	6	3	7	3	2	5	6	3	9	4	5
269	10	3	8	4	7	6	9	8	6	6	6	5	8	4	6	7	9	3	6	8	5	9	7	4	7	8	8	10	7	6	4	8	10	7	6	5	10	3	3	7	4	3	7	7	10	3	4	7	3
270	3	6	5	9	6	9	9	9	6	8	5	3	6	5	4	8	9	6	3	9	8	8	6	4	5	3	3	5	8	6	5	8	4	3	3	4	3	7	8	7	3	3	10	6	2	5	6	8	6
272	6	2	4	3	4	6	6	3	5	7	9	5	6	8	5	6	7	6	5	7	6	8	6	3	6	6	6	7	8	5	9	5	6	9	7	6	6	3	6	5	5	5	7	6	6	7	10	6	5
273	6	3	5	6	4	7	6	5	6	4	10	7	9	5	4	5	9	10	5	8	5	7	6	5	6	6	5	7	3	8	5	3	6	3	5	9	3	8	3	7	6	7	7	7	6	6	7	3	6
274	5	8	7	10	4	4	6	5	6	6	3	8	7	6	9	3	5	6	8	3	7	6	4	6	10	7	5	7	8	6	4	7	3	8	6	3	7	6	3	10	6	8	6	6	8	3	3	7	9
276	5	8	8	5	6	6	7	7	7	5	7	5	6	6	5	3	7	6	6	6	4	8	6	4	8	3	5	7	4	4	5	5	5	4	6	3	7	6	3	4	5	7	6	8	3	6	7	4	4
277	4	7	6	9	3	8	7	8	9	7	5	3	5	8	7	4	6	8	6	4	4	4	8	8	6	3	6	6	9	6	8	4	3	6	6	7	5	6	5	4	7	7	6	10	8	3	6	7	8
278	4	5	5	8	4	2	3	6	7	6	6	5	3	10	5	7	4	6	8	3	8	9	3	2	2	5	3	9	10	4	5	5	3	9	5	6	5	5	7	7	5	6	4	5	5	3	2	3	3
279	3	5	6	3	6	5	9	5	4	6	6	8	6	4	6	6	8	5	4	7	7	5	5	6	7	7	7	3	5	8	3	7	3	6	3	5	8	7	7	6	5	6	6	8	5	6	8	10	7
280	3	7	4	9	4	5	3	8	5	5	6	9	3	7	4	9	5	8	4	4	7	9	8	6	5	5	5	7	6	6	6	7	6	7	5	3	8	8	5	7	3	7	5	4	7	7	8	9	5
281	5	8	5	4	6	5	9	3	7	8	6	8	6	4	4	7	8	6	4	7	7	4	5	6	7	7	6	3	5	8	5	7	3	6	3	5	8	7	7	6	5	7	6	7	5	6	6	10	4
282	5	6	4	5	5	6	7	7	3	8	5	4	7	4	4	8	4	3	9	9	4	7	3	8	5	4	8	7	4	4	5	4	4	4	10	5	8	5	2	5	3	6	7	5	4	2	2	8	5
283	3	5	4	7	4	5	5	7	9	3	4	5	5	3	3	8	3	4	3	6	9	2	9	9	5	8	9	5	3	5	2	3	5	7	6	4	5	3	3	3	6	3	9	4	2	8	4	4	5
284	6	5	5	3	3	6	5	8	5	9	7	7	6	8	7	8	6	10	7	6	6	5	4	9	4	7	4	4	8	8	5	6	7	5	6	6	3	3	4	2	5	4	3	8	6	6	6	10	5
285	6	4	8	4	6	5	4	8	2	4	4	6	6	3	5	7	3	6	6	5	4	4	5	9	5	7	2	3	6	6	6	7	7	8	7	8	4	4	4	10	3	2	6	4	6	3	4	6	7
286	3	7	6	9	3	8	5	8	9	7	5	5	5	8	7	4	6	8	4	4	4	4	4	8	6	3	8	6	9	6	5	4	4	6	6	5	8	6	5	4	7	7	6	7	7	4	6	7	8
287	4	7	6	10	3	8	5	8	9	7	5	5	5	8	7	4	6	8	6	4	4	4	4	8	6	3	8	8	9	6	8	5	4	6	6	7	8	6	3	4	7	7	6	10	7	4	6	7	8
288	4	4	7	9	6	4	3	7	3	6	9	9	3	9	4	6	5	5	6	3	9	6	6	4	7	7	8	3	5	3	3	4	4	5	5	9	4	6	8	3	3	6	9	10	5	4	2	7	6
289	4	7	5	9	4	4	5	8	5	5	6	8	2	3	4	9	5	6	7	4	7	6	3	3	5	5	4	4	6	7	6	9	5	5	5	3	6	4	4	5	3	7	3	6	7	7	8	9	5
290	6	3	4	5	6	10	4	3	5	6	4	6	4	4	8	5	7	4	6	3	8	6	4	5	5	7	6	8	7	3	7	4	5	6	7	8	7	7	4	8	3	6	6	5	8	3	8	4	6
291	2	6	9	6	6	8	8	8	6	7	5	6	6	8	8	4	7	6	3	9	6	5	9	10	6	8	8	5	3	8	5	4	7	3	8	4	5	3	4	4	5	7	6	4	2	5	7	8	6
292	4	4	6	5	3	5	9	6	7	6	5	3	4	3	7	7	8	8	7	4	7	3	8	5	4	7	7	4	7	10	8	4	6	5	8	4	7	6	6	8	3	8	10	7	3	4	6	4	5
293	3	4	5	7	6	4	7	8	6	9	7	6	4	6	5	10	5	4	4	8	4	5	3	8	8	2	8	10	2	6	3	10	6	4	5	10	6	4	3	5	7	4	9	7	6	6	6	3	6
294	6	7	6	6	8	5	8	9	10	3	5	7	3	9	3	5	3	5	3	3	8	6	4	5	5	7	4	7	6	7	5	3	4	3	3	5	7	5	7	7	6	7	6	8	4	7	7	3	3
295	5	5	9	8	8	8	6	8	9	3	6	8	8	6	3	5	3	9	7	3	7	7	3	4	6	7	7	6	6	9	4	5	7	10	7	6	3	3	10	6	5	6	5	7	7	4	4	7	7
296	8	6	6	7	10	6	7	7	4	5	3	4	5	4	5	5	5	3	9	3	6	7	7	5	6	3	7	5	9	5	7	4	4	9	4	5	4	6	3	7	6	4	6	4	5	6	6	4	3
297	6	5	10	9	7	7	7	8	4	9	8	6	8	8	5	4	3	6	7	6	4	5	7	5	3	6	6	6	8	3	5	6	6	9	10	4	8	5	5	9	9	3	7	8	5	3	6	3	5
298	10	3	3	9	5	4	5	5	7	6	3	4	6	3	10	3	4	9	6	5	3	7	10	5	4	5	7	6	5	10	9	4	8	6	6	6	8	5	7	3	5	7	7	9	7	3	5	4	7
299	5	8	5	3	6	9	7	7	8	5	7	5	8	6	5	4	7	6	6	6	4	8	6	4	8	3	5	7	4	4	5	5	5	4	3	3	7	6	3	4	5	7	6	8	3	6	7	4	4
300	5	6	6	6	10	6	5	7	4	5	3	6	5	4	5	5	5	4	6	5	6	7	7	5	6	3	7	4	9	10	7	4	4	9	4	5	4	5	3	7	6	4	6	4	6	8	6	4	3
301	6	4	7	4	6	3	8	8	2	4	6	6	6	5	5	7	3	4	6	3	6	7	5	9	6	6	3	3	6	6	6	4	7	8	7	8	4	3	3	10	7	10	6	8	6	3	8	5	7
302	3	7	3	8	7	4	6	5	4	5	3	7	9	5	9	5	3	6	4	7	5	6	4	7	6	7	9	5	6	5	6	6	8	5	6	6	4	3	6	9	7	6	3	6	6	9	3	5	4
303	6	3	5	10	5	6	5	9	5	6	5	3	7	7	5	5	7	8	4	8	4	5	7	4	6	5	9	10	6	7	5	7	7	7	3	6	4	10	7	4	7	3	4	7	8	7	7	9	5
304	8	8	3	4	5	5	6	3	4	7	5	4	9	5	7	7	7	6	3	7	3	8	3	6	4	4	5	5	7	6	7	10	3	6	9	10	7	5	5	9	6	8	3	4	4	9	3	10	4
305	5	8	7	10	3	4	6	5	6	6	5	3	7	6	9	4	5	6	8	3	7	6	7	6	8	7	5	7	8	6	2	7	3	5	5	5	7	6	3	10	6	5	6	9	7	3	3	7	9
306	9	6	7	6	5	8	6	3	4	6	7	4	8	2	3	7	8	3	5	5	6	3	5	3	6	3	7	3	6	6	6	6	5	5	8	2	5	3	6	6	9	5	7	6	10	6	4	5	5
307	6	3	4	7	2	6	6	3	5	7	8	5	6	8	7	6	7	3	5	7	6	8	6	5	6	6	6	7	8	5	9	5	3	9	4	6	6	5	6	4	5	5	7	8	6	7	4	6	7
308	6	6	3	7	6	5	3	5	4	3	4	7	2	5	2	4	7	5	7	3	7	5	8	5	8	5	8	5	7	7	4	10	6	7	8	6	9	4	7	5	3	4	7	3	9	7	9	8	6
309	6	8	8	5	4	10	6	3	3	7	10	7	4	7	8	5	3	3	10	7	4	10	4	6	5	6	6	4	4	3	5	4	5	7	6	5	4	10	9	4	6	10	8	7	6	8	7	9	7
310	6	4	8	6	6	5	8	8	7	7	6	4	6	5	7	7	3	4	7	3	6	7	5	9	7	6	4	3	6	6	8	4	4	7	8	6	4	3	3	10	7	10	7	8	6	3	8	5	7
311	4	5	8	6	7	5	3	6	6	8	6	6	5	4	7	2	5	6	9	3	4	9	8	7	9	4	6	5	3	7	6	8	6	6	5	4	7	6	6	5	7	5	6	8	5	4	8	6	5
312	4	3	5	7	8	7	3	10	8	6	6	7	6	5	6	3	6	4	6	9	3	5	9	2	3	6	6	6	5	3	2	6	6	5	8	6	7	5	6	7	3	5	3	5	7	5	2	3	6
313	3	6	5	7	3	7	4	7	3	4	2	4	6	8	3	6	9	8	7	4	2	4	5	7	7	4	4	8	6	5	6	6	6	7	7	9	4	3	6	6	3	4	3	6	3	7	5	8	3
314	5	7	9	9	7	5	4	6	6	8	10	6	3	3	5	9	6	5	7	4	5	6	7	5	8	3	4	3	3	10	4	3	3	5	3	6	3	7	7	3	5	8	10	5	8	5	3	10	4
315	6	5	7	8	8	5	4	9	7	6	5	5	6	10	6	7	8	6	6	3	8	9	5	5	2	6	5	4	10	4	5	3	7	7	5	6	5	5	7	7	7	7	4	4	7	5	9	6	8
316	6	5	5	3	5	6	5	7	2	9	7	4	6	8	7	8	6	6	6	5	6	5	6	9	5	7	3	4	8	7	5	4	3	5	6	3	3	3	4	4	5	8	3	8	6	5	6	10	7
318	6	4	8	4	6	3	8	8	7	4	4	4	6	5	5	10	3	6	7	5	6	7	5	9	7	7	2	3	6	3	8	4	7	7	7	9	4	3	4	10	3	10	6	8	6	3	8	5	7
319	3	8	6	4	7	5	4	6	9	7	6	4	10	5	3	9	5	3	5	5	5	6	4	8	2	8	7	4	3	7	5	8	7	8	3	7	6	7	8	6	7	9	8	3	6	8	5	8	9
320	7	10	9	10	4	6	5	6	3	6	5	8	3	5	6	4	4	10	3	6	7	8	6	7	8	7	4	4	6	7	6	6	8	8	6	9	6	5	6	5	5	7	6	6	6	5	7	7	5
321	3	7	4	9	6	4	5	10	8	5	6	8	3	7	4	9	5	6	7	4	7	6	8	3	5	5	7	7	6	6	7	9	6	7	5	3	7	8	4	5	3	8	3	4	7	7	8	9	5
322	5	8	8	4	8	7	9	3	8	6	7	8	8	6	5	5	6	7	8	3	5	8	10	5	7	8	5	3	3	8	3	8	3	3	5	6	3	6	7	6	8	3	3	7	6	6	3	8	6
324	3	5	3	5	4	3	4	8	6	9	6	5	10	9	7	5	5	8	6	8	4	7	8	4	4	7	4	8	3	3	3	4	6	5	5	6	5	5	9	4	5	3	3	3	8	8	8	7	7
325	4	7	7	7	7	6	5	7	10	3	6	3	8	3	3	8	3	2	5	6	9	2	9	10	5	8	9	5	6	6	3	6	6	4	6	4	7	3	5	3	6	3	9	6	3	8	4	4	5
326	7	6	7	6	10	7	8	10	5	7	6	9	6	4	4	4	7	7	3	5	10	6	7	6	7	5	5	10	9	6	7	6	4	7	5	7	4	3	7	8	8	3	7	7	4	5	8	9	7
327	6	5	7	5	9	8	5	6	9	5	6	5	7	6	9	4	4	4	6	6	6	4	7	3	8	5	6	8	10	4	3	5	5	6	8	4	5	2	4	8	2	3	7	7	2	3	5	10	4
328	6	6	5	7	6	5	3	4	4	3	6	7	5	5	4	6	7	5	6	5	7	5	8	5	8	4	8	5	7	7	3	10	6	7	9	3	6	4	7	5	3	4	7	2	7	7	9	8	6
329	5	7	9	9	6	5	7	10	6	8	10	6	7	7	6	7	6	5	7	4	6	6	7	5	8	3	4	3	3	6	4	3	6	7	8	6	3	7	7	3	5	8	10	3	8	8	3	10	9
330	8	7	4	6	8	4	3	5	5	10	4	10	8	5	6	6	6	7	3	4	3	8	8	8	3	7	9	4	4	6	6	5	7	6	5	8	6	4	6	6	7	8	5	3	6	8	10	7	7
331	4	7	7	7	7	9	5	5	4	6	3	10	5	5	6	6	3	7	7	8	7	4	3	8	6	4	5	2	5	8	2	7	7	3	5	8	8	9	6	8	3	4	4	8	6	4	7	6	7
333	5	4	9	7	7	5	6	8	2	3	2	5	3	5	6	5	4	5	5	7	8	8	6	10	3	6	8	8	9	3	7	9	10	7	8	6	5	3	3	8	9	10	4	4	3	3	8	8	6
334	7	3	3	5	5	6	5	9	4	6	5	3	7	7	5	2	7	8	4	8	5	9	7	4	7	5	9	10	6	4	5	7	7	7	3	6	4	10	7	4	4	6	4	7	9	7	7	9	3
335	9	6	6	7	6	6	5	7	2	6	4	6	6	6	6	5	8	10	5	6	6	5	4	4	4	6	4	8	5	3	4	9	8	5	8	9	10	5	5	8	7	4	5	6	4	5	8	6	6
336	3	6	6	8	6	9	5	7	8	3	3	5	8	7	5	5	6	7	9	7	5	6	5	10	8	5	6	5	9	7	5	3	7	6	4	8	7	4	5	3	5	7	6	5	7	6	6	7	4
337	7	5	6	2	4	3	5	6	3	3	5	4	3	7	7	3	8	5	3	6	10	5	7	4	9	10	6	8	7	8	6	9	4	4	6	5	5	6	3	4	5	6	5	5	5	7	5	5	8
338	6	2	7	4	3	5	4	3	4	9	6	3	7	7	4	7	8	5	3	6	4	10	5	6	4	7	10	5	5	5	6	4	6	6	7	10	10	3	6	7	3	4	10	3	8	5	7	4	8
339	7	7	5	5	5	6	7	3	2	7	9	4	4	7	6	3	4	5	4	4	5	7	3	6	8	10	6	4	9	10	2	8	4	7	3	5	6	3	3	2	5	6	3	7	4	8	5	7	5
340	3	7	8	8	6	9	4	7	8	6	4	3	2	7	9	8	6	7	9	6	3	5	5	10	8	2	6	3	9	7	5	3	3	6	4	5	7	3	8	7	6	7	3	9	7	9	5	7	4
341	7	5	8	7	10	6	7	7	3	7	6	9	7	7	8	3	3	7	6	5	3	6	4	4	5	6	3	6	7	8	7	7	3	6	5	3	8	3	6	9	7	5	6	6	6	6	7	7	5
342	3	7	7	7	5	9	6	8	4	8	5	10	5	5	9	6	8	7	7	3	8	5	6	7	6	7	5	2	5	7	6	5	7	3	7	8	5	9	7	8	3	8	5	8	4	7	7	5	7
343	6	3	6	4	6	10	2	3	5	6	4	6	4	4	8	5	7	3	2	3	8	4	5	5	5	7	6	8	7	3	7	3	5	6	7	8	8	7	7	8	3	6	6	5	6	3	8	4	6
344	7	7	9	7	8	5	4	6	9	5	8	4	6	5	4	8	3	9	7	3	3	3	9	5	6	8	9	8	8	4	3	8	3	7	5	6	5	2	9	4	8	5	7	5	5	5	3	5	5
345	5	8	5	7	10	6	8	7	4	6	3	4	7	5	5	8	3	4	9	5	6	7	7	5	6	5	7	3	9	10	5	5	4	9	4	8	4	6	3	7	6	4	6	4	6	8	6	4	3
346	3	9	5	6	4	4	5	8	10	6	10	7	2	7	5	7	6	7	3	10	3	6	4	8	7	5	4	5	9	5	3	7	4	6	7	5	3	5	6	9	5	7	4	8	3	3	3	3	3
347	2	3	10	6	4	7	2	4	6	4	10	7	4	5	4	2	9	7	5	8	6	7	3	5	5	6	5	7	3	8	5	3	6	2	5	9	3	3	3	7	6	6	7	4	9	6	7	5	9
348	7	8	4	4	8	9	7	5	6	3	6	7	4	6	4	6	5	7	4	5	4	6	5	5	5	8	5	6	4	4	8	8	4	6	9	6	4	5	9	5	5	5	10	7	6	7	4	6	3
349	5	3	4	5	7	6	7	9	5	6	7	7	6	7	3	7	7	3	7	4	3	7	8	5	10	6	4	3	2	5	8	7	8	6	6	7	4	6	6	7	5	4	9	5	5	4	7	5	4
350	7	8	5	3	4	8	7	8	6	6	6	6	7	9	5	9	4	8	8	7	6	6	9	7	8	5	9	6	3	9	6	9	3	8	8	6	7	6	9	10	8	5	8	7	7	8	8	3	7
351	5	3	6	5	10	4	7	6	6	9	7	7	6	3	3	8	3	8	6	3	5	3	9	4	4	8	3	6	3	7	7	7	5	9	7	10	6	7	4	6	9	5	5	9	3	3	8	6	5
353	6	6	8	4	7	8	5	3	7	4	5	8	6	4	7	5	5	3	6	8	6	8	6	7	9	8	5	4	4	4	4	8	4	8	2	8	3	8	7	10	7	6	4	8	10	10	10	3	9
354	3	4	7	6	10	7	8	10	4	7	6	9	4	4	3	4	3	7	3	5	10	3	6	6	7	5	3	10	9	6	7	4	6	4	3	3	4	10	7	8	8	3	7	6	5	7	8	9	7
355	7	7	3	3	8	9	7	5	6	3	6	4	3	2	4	4	5	10	3	5	4	6	5	4	8	8	5	6	7	4	8	8	4	6	9	6	4	5	9	6	5	7	10	7	9	6	4	6	5
357	6	3	4	7	4	6	6	3	5	7	5	4	3	8	7	6	7	6	5	3	6	8	6	3	3	5	6	7	7	5	10	7	6	10	7	6	8	5	8	5	5	5	7	8	3	7	10	6	7
358	5	5	5	6	8	7	6	8	6	5	6	8	5	6	3	5	3	9	7	3	7	7	4	4	6	7	7	3	6	9	4	5	5	10	7	6	3	3	10	6	3	2	6	7	7	6	4	7	7
359	6	8	8	4	4	7	9	3	5	6	7	8	4	6	5	2	3	5	8	5	5	4	6	5	7	8	5	2	3	8	7	5	3	3	8	6	3	4	7	7	5	3	3	3	5	6	4	3	6
360	10	7	4	3	4	5	7	8	3	6	9	4	6	8	5	8	3	5	5	6	5	6	3	5	6	3	6	5	6	7	3	4	8	5	5	5	8	6	6	4	7	6	3	5	3	3	7	7	9
362	3	5	9	6	5	5	5	6	6	5	3	8	8	6	3	6	3	2	6	2	3	3	3	4	3	5	7	3	6	9	4	5	7	10	7	6	4	5	10	6	7	6	6	7	7	6	4	7	7
363	10	3	3	3	9	4	5	5	7	6	3	4	6	3	10	3	4	9	6	5	3	7	10	5	4	5	7	6	5	10	9	4	8	6	6	6	8	5	7	3	6	7	7	9	7	3	5	4	7
364	7	8	4	4	6	6	7	7	7	6	10	9	6	4	3	6	7	4	10	5	8	4	4	10	7	10	5	6	7	3	5	6	6	10	5	3	6	8	5	8	6	9	10	4	4	8	5	4	7
365	7	8	8	4	8	7	9	3	8	6	7	8	8	7	5	5	6	7	8	5	5	8	10	5	8	8	5	3	3	8	2	8	3	3	8	8	3	4	7	7	8	3	3	7	5	6	3	8	6
366	4	4	7	4	7	5	4	3	5	9	6	3	7	7	4	7	8	2	6	6	4	10	10	6	4	7	10	5	5	5	6	4	6	4	4	10	10	3	6	7	7	4	10	8	8	5	8	3	8
368	9	6	7	2	4	8	4	3	9	6	5	3	4	3	3	4	7	5	5	5	6	2	5	4	4	5	7	3	5	7	6	2	5	6	8	5	5	3	3	4	9	5	7	6	10	6	4	2	6
370	8	3	7	5	7	5	7	6	7	3	6	5	5	4	8	7	7	6	6	9	8	6	7	5	5	7	6	7	4	6	10	6	9	8	4	3	5	9	4	6	4	5	7	6	9	4	3	7	5
371	7	7	9	5	8	5	6	6	9	2	8	4	6	5	2	7	4	9	6	5	6	8	9	3	6	8	9	8	8	4	7	8	2	7	5	6	5	2	6	5	8	10	7	5	5	5	5	6	4
372	5	7	9	9	7	5	4	10	6	8	8	6	3	7	5	9	6	5	7	4	5	6	7	5	7	3	4	3	5	6	4	3	6	5	8	6	3	7	7	3	5	8	10	2	6	5	3	10	4
373	6	8	3	6	9	5	5	6	6	9	4	7	8	10	5	5	3	5	6	8	3	4	7	8	9	5	9	3	4	6	4	5	7	3	5	10	9	8	6	7	7	6	4	8	7	7	8	8	3
374	6	5	7	8	5	8	6	8	9	4	6	6	7	6	9	4	4	4	6	7	6	4	7	3	8	5	8	8	10	4	3	6	3	8	8	4	5	7	4	8	3	3	8	7	6	3	5	10	4
375	9	6	7	7	6	6	5	7	6	6	4	6	3	6	6	3	10	10	5	6	8	5	5	7	3	6	3	8	7	6	8	9	8	3	8	9	10	6	6	8	8	4	4	5	2	4	7	7	8
376	7	8	5	4	8	4	7	8	8	5	2	6	5	7	3	7	8	4	3	7	4	9	10	4	5	6	4	3	8	6	3	5	5	5	4	4	5	5	7	10	6	5	6	7	5	7	9	6	5
377	7	6	4	4	6	6	8	7	5	6	10	6	6	4	3	6	7	4	10	5	5	4	4	7	7	10	5	6	5	3	5	6	8	10	5	7	6	8	5	8	6	9	10	4	4	8	5	3	7
378	4	5	5	7	10	4	6	5	3	7	6	6	3	5	5	5	8	10	4	5	3	6	6	4	7	6	5	4	7	4	4	4	7	7	5	7	7	8	4	5	7	8	4	8	5	7	6	9	4
380	5	6	6	4	7	5	4	6	9	7	6	7	10	3	3	9	5	3	5	2	5	6	3	8	4	8	7	4	2	5	5	8	6	5	3	7	7	7	8	6	5	9	5	3	6	5	5	8	9
381	6	4	7	7	5	8	4	4	8	9	5	4	10	9	5	4	4	10	6	7	3	7	7	7	6	4	3	3	7	8	7	5	3	6	4	9	6	10	3	9	8	3	4	2	5	4	6	5	6
382	6	6	7	6	6	10	3	4	4	3	6	3	3	7	4	4	7	5	6	3	7	6	8	5	8	5	8	5	5	6	3	10	6	7	9	6	9	4	7	5	3	4	7	4	9	7	9	8	6
383	5	5	6	4	7	3	5	7	3	2	5	4	4	7	7	3	8	5	3	3	8	5	7	4	6	10	6	8	7	8	6	8	6	4	6	5	5	6	3	4	5	6	5	5	5	7	6	5	9
384	5	7	3	3	8	8	7	7	5	9	3	8	6	3	5	10	7	8	7	3	3	5	6	3	7	9	5	10	7	5	8	3	5	5	3	3	7	3	7	3	8	8	8	5	3	8	5	7	4
385	3	6	5	9	4	9	9	9	6	8	7	4	6	3	4	8	9	5	4	7	6	6	6	7	5	5	3	5	8	6	5	4	7	6	4	3	9	7	7	7	3	4	10	6	3	6	6	8	5
386	5	5	6	4	9	8	9	6	7	9	6	8	6	6	3	8	6	8	3	3	6	6	3	4	4	8	8	6	7	6	4	3	4	8	7	5	8	4	5	5	3	3	5	7	7	4	5	7	7
387	8	6	5	8	5	9	4	10	3	3	5	6	8	5	6	5	5	4	5	3	7	7	4	7	10	4	5	6	5	9	5	3	10	6	6	8	3	3	6	6	7	7	10	7	9	6	8	9	4
388	2	5	8	6	7	5	3	6	6	8	6	6	5	6	7	2	5	6	9	3	4	9	8	5	7	4	6	8	6	10	2	8	6	3	5	5	7	6	6	3	7	6	6	8	10	4	8	6	5
389	8	8	2	7	3	5	6	3	4	7	7	2	9	4	7	8	7	4	3	7	3	3	3	7	4	4	5	5	7	6	4	10	3	3	9	10	7	7	5	9	5	4	6	3	3	9	3	10	5
390	2	5	8	6	7	5	5	6	3	8	6	6	5	6	6	3	5	6	9	3	3	9	4	5	9	4	6	3	6	10	4	8	6	3	5	5	8	7	4	3	7	5	6	8	10	3	8	6	5
391	5	6	7	9	6	4	8	4	5	3	4	3	5	4	5	8	10	7	5	7	3	6	3	8	6	4	10	4	5	9	7	3	8	5	2	3	3	4	3	7	4	8	6	5	6	6	7	7	6
392	7	8	8	6	3	3	5	6	8	8	3	9	7	4	6	5	8	8	7	7	7	8	8	3	4	8	5	3	6	4	5	5	7	8	9	4	5	9	6	4	8	7	6	10	10	8	9	9	8
393	4	3	6	7	8	7	3	10	8	6	3	7	6	4	8	3	7	3	6	6	5	5	9	4	6	6	8	6	9	6	4	6	6	5	8	6	7	3	9	7	3	5	6	6	7	7	7	3	6
394	4	4	4	6	7	3	8	7	6	6	6	3	3	3	6	3	3	7	6	4	9	6	3	8	5	4	6	3	10	9	6	4	6	7	3	4	5	4	6	4	8	8	3	8	3	5	5	6	5
396	6	2	6	7	4	6	6	3	5	7	9	4	3	8	7	6	7	6	5	3	6	8	6	5	6	6	4	7	8	5	9	7	6	9	7	6	8	5	8	4	5	5	7	8	6	7	10	6	7
397	8	7	3	3	7	4	3	5	5	10	4	10	3	6	4	5	5	7	3	6	3	8	8	8	3	7	9	4	4	6	7	5	7	3	5	10	6	4	6	6	7	8	5	3	6	8	10	7	5
399	4	6	2	7	10	3	6	5	3	8	6	6	3	5	6	5	8	10	2	5	3	9	4	4	7	3	5	4	7	4	4	8	7	7	5	7	7	5	5	5	7	8	4	8	6	7	6	9	4
400	6	3	8	4	6	10	2	3	5	6	4	6	4	4	8	5	7	3	6	3	7	6	4	6	5	7	6	8	10	3	2	3	5	6	7	6	8	7	7	8	3	6	6	4	6	3	8	3	6
402	7	9	5	6	7	4	5	8	8	6	10	7	4	7	7	8	5	7	3	10	3	5	4	8	7	9	9	5	9	5	3	7	4	3	7	5	3	5	6	9	7	9	5	8	3	3	3	6	3
403	8	6	8	7	3	7	3	5	8	10	5	8	3	7	7	10	5	6	6	6	7	5	7	6	7	6	4	4	3	6	4	7	4	8	6	5	4	9	6	3	4	6	5	5	6	5	7	4	5
405	8	8	6	3	7	5	8	7	3	5	3	7	6	5	8	5	10	8	9	3	3	6	9	3	5	5	9	9	6	5	6	7	7	4	8	7	9	3	7	8	5	6	6	3	5	4	6	5	6
406	5	3	8	7	5	6	6	10	3	3	5	6	2	8	6	3	4	3	3	8	10	8	6	10	3	6	10	8	9	3	7	3	10	7	10	6	5	3	7	8	9	10	4	4	3	3	8	8	6
407	5	8	5	4	7	5	6	6	9	7	6	4	10	5	2	9	5	3	5	2	5	6	4	5	4	8	5	4	3	8	7	6	5	8	5	7	4	7	8	6	7	7	8	3	6	8	5	7	9
408	4	4	7	5	5	5	9	6	7	6	5	5	4	2	7	7	8	8	7	7	7	3	8	4	4	7	7	4	7	10	8	4	6	5	8	5	5	6	5	6	6	8	8	7	7	4	6	5	5
409	8	5	4	2	7	4	4	5	5	10	4	8	8	6	4	6	5	3	5	6	3	8	8	8	4	7	9	3	4	6	6	5	6	6	5	5	6	4	6	6	7	4	5	6	3	8	10	7	7
410	7	8	5	4	4	8	7	8	6	6	6	6	6	9	5	9	4	8	8	4	5	7	9	7	8	7	9	8	3	9	2	9	3	8	7	6	7	6	9	10	8	5	8	7	7	8	8	5	7
412	10	3	4	9	5	4	5	6	7	3	5	4	6	4	10	5	5	9	7	6	4	6	10	5	3	8	9	8	4	8	9	6	8	6	6	6	7	5	10	3	5	5	5	9	7	4	5	4	8
414	9	6	7	2	4	6	6	6	9	6	7	4	8	3	3	4	8	5	5	5	6	4	5	3	4	5	7	3	6	6	6	6	5	6	8	2	5	3	6	6	9	3	7	6	10	6	4	2	5
416	3	7	8	8	6	9	4	7	8	6	3	3	8	7	9	8	6	7	9	7	5	5	5	10	8	5	7	3	9	7	4	6	7	6	4	8	7	3	5	7	6	7	6	9	4	6	6	7	4
418	7	4	7	7	5	6	3	6	9	3	2	9	6	2	7	5	6	5	9	5	6	3	3	6	8	10	7	10	9	5	4	3	5	5	3	9	7	5	8	3	6	10	3	3	8	10	5	7	10
419	3	5	5	3	5	6	5	8	5	7	7	7	2	5	7	7	6	10	7	6	6	5	4	5	5	7	4	4	7	8	9	6	7	5	6	6	3	3	7	4	5	4	3	3	6	6	6	8	5
420	3	7	3	8	7	4	6	5	4	5	3	9	9	5	9	5	2	6	4	7	5	6	7	7	6	7	7	5	8	5	6	6	8	4	5	6	4	3	7	9	7	6	6	6	3	9	3	6	4
421	7	7	9	5	5	5	6	3	9	5	2	7	4	6	4	4	3	9	6	5	6	4	9	3	6	8	6	8	8	4	3	8	5	7	2	6	4	2	6	4	8	10	7	5	5	8	5	2	5
422	5	4	7	8	5	5	5	4	8	9	5	4	10	6	5	4	4	8	6	7	5	7	6	5	4	3	3	3	4	8	7	3	3	6	4	9	6	10	2	9	8	2	4	6	5	3	6	5	6
423	7	6	7	10	6	4	8	4	4	3	4	3	3	4	5	8	9	4	5	5	4	6	3	8	6	7	5	6	5	9	5	5	8	5	3	4	5	6	4	7	3	8	6	6	3	10	7	7	6
424	8	3	8	5	7	7	3	6	7	3	6	5	5	4	8	7	7	5	7	9	8	3	7	3	5	3	6	7	4	5	10	6	9	8	4	3	5	9	4	4	4	5	7	6	9	4	3	7	5
425	7	6	4	9	6	3	8	4	4	3	4	3	3	4	5	8	10	7	5	5	3	6	3	8	4	7	10	6	5	7	7	3	8	6	3	3	5	6	3	7	4	8	5	6	6	10	7	7	6
426	4	2	5	4	2	3	4	8	7	5	6	4	6	5	7	7	3	6	6	5	4	7	5	9	5	7	3	2	6	4	6	7	7	7	7	8	4	3	4	10	3	10	7	8	6	2	8	6	7
427	6	4	7	4	6	5	4	3	5	9	6	3	7	10	4	7	8	5	3	6	4	10	10	6	4	7	10	2	5	5	6	4	6	6	7	10	10	3	6	7	3	6	10	8	8	5	8	3	8
428	4	5	8	6	7	5	5	6	6	8	2	6	5	6	7	3	5	3	9	3	4	9	4	7	9	4	6	8	6	10	4	8	7	6	5	4	7	6	6	3	7	6	6	8	10	4	8	5	5
429	7	3	6	4	6	10	4	3	5	6	4	6	4	4	8	5	7	3	6	3	8	4	5	5	5	5	6	8	10	3	3	3	5	5	7	7	7	7	7	8	3	6	6	5	6	5	8	4	6
430	6	7	3	6	9	5	3	6	7	9	6	7	8	7	5	5	3	6	6	6	8	4	7	7	9	5	9	3	4	6	4	5	7	6	7	10	9	8	4	6	6	6	4	7	3	7	8	8	8
431	6	7	5	7	3	7	4	6	3	5	4	7	4	8	3	9	9	8	7	3	2	9	5	7	7	4	6	5	6	7	7	6	6	7	7	9	8	3	6	5	3	4	5	6	6	7	5	8	5
432	6	8	2	4	4	5	5	8	6	6	6	2	4	7	3	3	4	6	5	5	5	7	5	7	6	6	9	8	6	7	6	5	5	8	7	6	7	6	7	6	4	4	7	7	5	8	8	4	7
433	7	2	6	7	8	5	10	5	5	8	8	7	7	7	6	8	8	10	4	6	6	3	6	9	2	4	6	9	3	4	7	9	7	8	9	7	6	4	4	9	9	8	3	8	4	6	5	6	8
434	8	5	4	6	7	4	4	5	5	10	4	10	8	5	4	5	5	6	5	6	3	8	8	8	2	7	9	4	4	6	6	5	7	5	5	8	6	4	6	6	5	4	5	6	3	8	10	7	5
435	7	4	7	4	5	6	10	6	9	5	5	9	6	5	7	5	6	5	9	5	6	3	3	6	8	10	7	7	9	5	5	3	5	5	7	5	7	7	8	7	6	10	4	5	7	6	5	7	10
436	7	5	4	7	9	9	5	3	6	8	5	6	7	6	6	10	8	6	5	4	5	9	7	8	3	2	3	7	3	8	4	6	8	3	7	7	6	6	6	5	10	8	7	8	8	5	4	8	9
437	7	3	3	10	5	7	5	9	4	6	3	3	7	7	5	5	7	8	4	8	5	9	7	4	6	5	9	10	6	7	8	4	7	8	3	6	4	10	4	4	7	3	4	7	9	7	7	9	2
438	7	8	4	3	3	5	5	6	7	8	4	8	7	8	6	3	8	8	7	7	4	8	8	3	9	8	5	3	9	5	5	4	7	8	9	4	5	10	6	4	8	7	5	5	10	8	9	9	8
439	7	5	4	7	6	9	8	3	5	8	10	6	6	8	7	10	4	6	4	8	5	8	7	8	3	8	5	7	3	8	6	6	8	4	7	7	6	7	6	5	7	8	9	8	8	5	4	8	10
440	7	8	8	6	3	5	5	6	7	6	4	8	7	8	6	5	8	4	7	7	7	2	8	3	2	7	5	3	6	4	5	4	7	7	9	4	3	10	6	4	8	9	5	5	6	8	8	9	8
441	6	5	3	7	5	5	6	3	6	7	5	3	9	5	7	7	7	6	5	7	6	8	3	10	4	4	5	5	7	6	7	10	4	3	9	10	7	5	5	9	6	8	3	4	4	9	3	10	5
442	5	7	6	6	8	5	10	9	5	3	5	7	3	9	3	5	3	5	6	9	10	6	4	3	5	7	4	8	8	9	9	3	4	4	6	5	5	5	7	7	8	8	9	8	4	9	7	3	3
443	6	4	5	7	8	3	5	7	7	7	3	6	5	10	5	7	7	5	6	10	8	7	6	6	5	5	5	3	3	3	6	6	3	4	6	8	3	4	8	8	4	7	7	3	6	7	4	7	7
444	4	7	7	6	3	8	3	5	3	6	7	7	7	3	4	8	8	5	10	6	5	7	3	10	5	2	6	5	8	9	6	8	6	3	7	7	8	3	6	7	4	4	4	3	5	4	8	5	6
445	7	6	6	7	8	5	9	3	5	9	8	7	7	7	4	8	8	10	4	6	6	3	6	8	5	4	8	5	8	4	4	9	7	9	9	7	6	4	4	9	9	8	5	8	4	8	5	6	8
446	6	4	5	7	8	3	3	4	7	7	3	6	4	10	3	7	4	5	6	10	8	4	6	6	9	4	5	5	3	6	6	8	3	4	5	8	3	4	8	8	4	7	7	3	6	6	3	7	7
447	5	9	4	3	6	3	6	8	7	6	3	7	6	3	3	5	3	7	5	8	2	5	4	8	4	6	5	4	5	9	4	7	4	3	6	9	3	8	3	5	3	5	5	4	6	7	6	3	4
448	8	6	8	7	3	4	5	5	8	10	5	8	3	7	7	10	5	4	6	6	7	3	7	9	7	6	4	4	3	6	5	7	4	8	4	5	4	9	6	3	4	6	5	5	6	3	7	4	5
449	5	3	6	6	7	7	7	6	4	6	6	7	8	7	8	4	8	2	3	5	9	8	6	6	5	3	8	6	5	2	4	8	4	5	10	3	7	4	6	5	6	7	8	3	4	6	7	5	5
450	8	6	5	8	3	9	4	10	3	3	5	6	7	5	6	5	5	4	5	3	6	7	3	7	7	4	5	6	5	9	4	3	10	6	6	8	2	3	6	5	7	7	3	7	9	6	5	9	4
451	4	5	5	4	3	4	5	5	4	8	6	8	6	9	7	9	5	4	9	4	4	8	6	7	7	8	7	4	6	5	4	3	5	6	8	7	3	6	7	5	7	3	6	6	2	5	7	8	3
453	6	2	4	7	4	6	6	3	5	5	9	5	5	8	5	6	7	4	5	3	6	8	6	3	3	6	4	7	8	5	9	5	6	9	7	6	8	5	8	4	5	5	7	6	6	7	10	6	7
454	7	3	5	5	9	7	5	5	7	6	9	3	9	7	3	6	6	8	5	7	6	8	4	6	6	6	9	7	7	5	9	4	5	6	7	3	6	6	5	3	2	6	10	5	5	5	8	3	9
455	3	5	7	5	8	3	7	6	7	5	9	8	4	7	5	3	3	8	7	3	3	4	6	4	3	3	10	5	6	7	6	7	3	7	3	5	3	8	5	5	7	9	9	4	7	7	4	4	5
457	3	6	7	7	7	6	3	4	4	8	5	8	5	5	9	5	8	9	7	8	7	6	6	8	6	7	5	6	5	8	6	7	7	3	7	8	8	7	7	8	3	4	5	8	4	7	6	6	7
458	5	3	6	6	7	7	7	6	4	6	6	6	8	7	8	4	9	5	5	4	9	8	3	6	5	3	8	6	3	2	4	8	4	5	4	3	7	6	6	2	4	5	8	3	4	6	7	3	5
459	4	7	6	3	5	5	7	8	8	7	7	9	5	3	4	3	7	3	6	5	7	6	7	6	7	3	6	9	7	6	7	8	6	5	6	6	6	3	6	3	7	7	7	3	9	4	5	6	4
460	5	6	4	4	3	3	7	6	7	6	3	8	7	6	6	6	8	6	5	6	5	8	3	4	8	6	8	5	6	10	6	5	8	6	9	7	9	3	6	7	4	7	3	4	3	3	5	3	9
462	5	6	5	6	10	6	8	7	4	5	2	3	7	4	2	5	3	4	6	3	6	7	7	2	6	5	7	4	5	8	7	4	2	9	4	8	4	6	3	7	6	2	6	3	6	8	6	4	3
463	4	7	5	7	8	6	6	7	9	3	4	5	5	3	3	8	3	4	5	6	9	6	9	10	5	8	9	5	6	6	3	6	6	4	6	4	7	3	3	3	5	5	9	6	3	6	3	4	5
464	6	4	8	4	6	3	8	8	7	7	6	4	6	3	7	4	3	4	4	3	6	7	5	4	7	6	3	3	5	6	8	4	7	7	7	8	4	3	3	10	7	10	4	8	7	3	8	6	7
465	6	5	8	5	7	8	5	5	6	3	5	8	6	4	7	5	5	6	6	8	9	8	6	7	9	8	5	5	4	4	5	9	6	8	5	8	4	8	5	10	7	6	8	8	7	8	10	3	9
466	6	8	5	5	6	6	7	7	7	3	4	5	8	6	9	3	7	6	6	6	4	8	6	4	8	3	6	7	4	4	5	8	5	2	6	3	7	6	4	4	5	6	6	3	4	6	7	4	5
467	6	5	6	5	2	3	7	8	6	9	6	5	10	10	7	5	5	8	6	8	5	4	8	3	4	7	4	7	6	3	3	4	3	5	5	6	5	5	9	5	5	3	3	6	9	4	5	7	9
468	4	7	6	3	6	5	7	8	7	7	7	6	5	3	4	3	7	3	6	6	4	6	7	8	6	3	6	6	7	6	4	8	6	4	4	6	4	3	6	7	7	7	7	7	9	2	5	6	5
469	10	3	7	6	5	6	7	8	4	6	6	5	8	4	6	2	9	3	6	4	6	9	7	7	7	10	8	10	7	6	3	8	10	7	4	5	6	3	3	7	4	3	7	5	9	5	4	3	7
470	7	8	4	4	8	9	7	7	6	3	3	7	4	6	4	6	9	7	4	5	6	5	5	6	8	8	5	6	7	4	7	8	4	6	9	6	4	5	9	5	5	7	10	8	9	6	2	6	3
471	2	5	6	4	6	5	8	3	7	8	4	5	6	4	2	6	8	6	4	7	4	5	5	6	4	6	7	3	3	8	5	5	5	6	3	5	8	7	6	5	6	3	6	7	3	6	8	3	7
472	6	5	7	8	8	5	4	9	7	6	3	5	6	10	5	7	8	6	6	3	8	9	5	5	4	6	5	8	8	5	6	9	7	9	5	6	5	5	7	7	7	6	4	7	7	5	9	6	8
473	6	5	8	5	7	8	5	5	7	3	5	3	6	4	7	5	5	6	6	7	9	8	6	7	10	7	8	4	4	4	4	9	6	8	4	8	4	8	7	4	7	6	4	8	10	10	10	3	9
474	10	7	2	3	4	5	7	8	3	6	7	4	6	10	5	8	3	6	8	7	5	6	6	7	6	3	5	6	6	7	5	4	8	5	5	5	8	6	6	4	7	4	3	5	3	3	7	7	9
475	6	3	6	7	4	6	6	3	5	6	9	5	6	8	7	6	7	6	5	7	6	8	6	2	6	5	4	7	8	5	9	5	6	10	7	6	6	5	8	4	6	5	7	8	6	7	10	6	7
476	6	6	3	5	8	9	9	4	5	6	7	5	7	3	5	7	8	8	3	4	3	9	7	4	5	7	7	4	4	8	3	9	9	4	8	5	8	2	5	5	8	4	6	3	6	5	8	8	5
477	7	6	4	9	6	8	9	9	6	8	7	3	6	5	4	8	9	6	3	7	8	8	9	4	9	5	3	5	10	6	5	8	4	3	5	4	3	7	8	7	3	4	10	6	6	5	7	8	6
478	10	3	7	6	5	6	7	8	4	6	5	5	8	4	6	5	4	3	6	4	6	9	7	4	7	10	8	10	7	6	4	8	10	7	5	5	6	3	3	7	4	3	7	7	9	3	4	7	7
479	6	3	5	6	2	7	6	5	6	4	8	7	4	5	4	5	9	10	5	8	5	7	6	4	3	6	5	7	5	4	5	3	6	3	5	9	7	8	3	7	7	7	7	7	6	6	7	3	6
480	8	5	6	6	5	6	5	7	5	8	7	3	3	4	7	3	5	7	10	7	10	5	2	4	3	7	7	6	6	7	10	8	9	7	7	3	5	8	10	8	5	10	6	6	10	3	5	6	3
481	4	5	8	6	7	5	5	4	6	8	6	6	5	3	7	3	4	6	9	3	4	9	4	7	7	4	6	5	3	10	6	8	6	6	5	6	7	6	6	5	7	6	6	8	10	4	8	6	5
482	4	9	7	7	6	6	2	5	8	7	6	6	4	6	6	6	5	8	7	8	5	2	8	6	5	4	3	5	7	4	6	4	6	7	5	9	3	7	7	3	7	6	5	5	7	4	8	8	6
483	5	7	3	9	8	8	4	9	8	6	10	3	7	5	3	7	6	3	6	8	7	10	3	6	3	7	5	6	9	6	7	4	4	5	3	7	7	6	6	5	4	6	9	6	4	3	3	4	3
484	7	8	8	4	8	7	9	3	8	9	7	8	8	6	5	5	6	5	8	5	5	8	10	6	7	8	5	3	4	8	7	5	3	3	5	5	6	6	7	7	5	3	3	7	5	6	4	5	6
485	6	5	7	9	7	6	7	8	4	9	8	3	8	8	5	3	3	6	7	6	4	5	6	4	3	6	5	6	8	8	5	6	6	7	5	6	6	5	5	9	7	2	5	8	5	3	6	3	4
486	9	6	7	7	6	6	4	7	6	6	3	6	3	6	6	3	8	7	4	6	8	5	4	4	4	6	4	6	7	6	8	8	8	3	6	9	10	6	6	8	7	4	5	5	2	4	8	7	8
487	5	10	3	9	8	8	4	9	8	6	10	3	7	5	3	7	4	3	6	8	7	10	3	6	3	7	5	3	9	6	5	4	7	5	3	7	3	6	6	5	4	6	9	6	4	3	3	4	3
488	5	6	4	4	6	3	7	6	5	6	3	7	7	6	6	6	8	5	5	6	3	10	3	4	10	3	8	5	6	5	6	5	8	6	9	7	9	3	6	7	4	7	3	4	3	3	7	3	9
489	7	5	7	9	7	6	7	8	4	9	8	2	8	8	5	4	3	8	7	6	4	4	6	4	4	6	6	6	8	8	5	6	6	9	10	6	8	5	5	9	7	3	7	8	5	3	6	3	4
490	6	8	8	5	6	9	7	6	7	5	7	5	8	6	9	3	7	6	6	6	4	8	5	4	8	2	3	4	3	3	5	5	5	4	6	3	7	3	3	3	5	6	6	8	4	4	7	4	5
492	5	6	4	4	3	3	7	6	7	6	3	7	7	6	6	6	8	6	5	6	3	8	3	4	10	3	8	5	6	7	6	5	8	6	9	7	9	3	6	7	4	7	3	4	3	3	7	3	9
493	5	5	6	4	9	8	9	4	3	9	6	5	8	6	4	8	7	3	3	6	9	6	3	9	5	7	8	6	7	4	4	5	4	8	5	5	8	4	4	5	3	5	5	7	7	3	5	7	7
495	5	7	3	3	8	8	7	7	3	7	5	8	6	3	5	10	7	8	7	3	3	5	6	3	7	9	4	9	7	5	8	3	5	5	3	3	10	3	7	7	8	8	8	5	4	8	6	9	2
496	7	8	7	7	3	6	10	6	9	5	5	9	6	5	7	4	6	2	5	5	6	5	3	6	9	5	7	10	7	5	5	3	5	5	3	9	7	5	8	6	6	10	3	5	5	10	5	10	9
497	9	5	6	7	8	6	9	5	9	8	8	9	5	7	6	8	3	7	6	4	5	4	6	6	4	3	9	8	7	4	7	4	9	9	7	4	9	8	5	4	7	5	8	8	3	8	3	3	6
498	4	6	6	5	3	4	5	4	5	5	8	9	7	7	7	7	6	6	6	6	7	4	3	6	7	9	4	5	6	5	5	10	3	6	9	6	7	4	5	5	5	8	5	8	5	4	3	7	8
499	3	7	5	5	3	5	7	6	3	5	2	4	6	8	7	6	9	8	7	3	2	9	5	7	7	2	5	8	4	7	7	6	6	4	7	9	8	3	6	5	3	4	5	6	3	7	5	8	5
500	7	5	8	5	10	6	7	7	3	7	6	9	7	7	8	4	6	6	4	5	3	7	4	4	5	6	3	6	7	10	7	7	3	6	5	3	8	3	6	9	5	5	6	5	6	5	7	7	5
501	7	9	3	3	6	3	4	6	7	3	3	6	6	3	3	6	3	7	4	7	4	3	9	4	3	6	5	3	3	9	4	4	2	7	6	8	3	8	3	3	2	2	5	3	3	7	3	4	2
504	9	7	8	3	4	6	5	6	8	6	7	3	3	8	8	6	8	6	9	6	5	5	6	6	3	7	9	3	6	7	9	3	5	3	6	6	4	8	6	9	5	7	6	8	5	6	6	3	7
505	7	4	6	4	7	3	3	6	3	3	4	2	4	7	7	3	8	5	3	6	10	5	7	4	9	10	6	6	5	8	4	9	4	4	4	2	5	6	4	2	2	6	4	5	5	4	6	5	8
506	7	3	5	5	9	3	5	5	7	6	10	2	9	7	3	6	6	8	5	8	7	8	6	6	6	6	9	7	4	5	9	2	3	4	7	3	6	6	5	2	7	6	5	5	5	5	8	3	9
507	6	5	6	5	4	3	4	8	6	7	6	5	9	9	7	5	5	8	6	8	5	4	8	4	4	7	4	8	6	3	3	4	6	3	6	6	5	5	9	5	5	3	3	3	8	8	8	7	7
508	10	3	3	9	5	4	5	5	7	3	3	4	6	2	10	5	4	9	7	5	2	7	10	5	4	8	9	8	4	8	9	6	8	6	6	6	7	5	10	3	6	7	7	9	7	4	5	4	8
509	4	7	6	10	3	8	5	8	9	7	5	5	5	8	7	4	6	8	6	4	4	4	4	8	6	3	8	8	9	6	8	5	4	6	6	7	8	6	3	4	7	7	6	10	7	4	6	7	8
510	6	6	3	3	7	6	4	7	6	3	4	9	6	6	6	5	5	5	5	7	3	6	8	6	5	9	7	5	6	7	6	8	7	6	8	5	7	4	7	6	7	7	3	7	3	8	6	7	10
511	7	6	4	9	6	4	8	4	4	3	4	3	3	4	5	8	10	7	5	7	3	6	3	8	4	7	10	4	5	9	7	3	8	5	5	3	5	4	4	7	4	8	6	5	6	10	7	7	6
512	6	6	3	8	9	6	3	8	8	7	6	7	4	3	3	3	6	8	4	6	4	5	9	7	6	6	9	7	5	2	6	9	8	8	4	4	3	5	7	6	6	3	6	4	4	7	3	4	7
513	6	6	3	7	6	5	3	5	4	3	6	7	5	7	4	6	7	7	7	3	7	5	8	5	4	4	8	6	7	8	3	9	6	6	9	6	9	7	7	5	3	4	7	4	9	7	9	8	6
516	4	3	6	7	8	7	3	10	8	6	6	7	6	9	8	3	7	3	6	8	5	5	9	4	6	3	8	8	5	6	4	6	5	5	8	9	8	3	9	7	3	7	3	5	5	6	7	3	6
517	3	7	7	7	5	9	3	8	4	4	5	8	5	5	9	6	5	7	7	4	8	5	5	8	5	7	4	4	5	8	6	5	6	3	9	6	5	7	7	8	5	8	6	8	6	4	7	6	7
518	7	8	4	4	8	9	7	7	7	3	6	7	4	6	4	6	9	7	3	5	4	6	5	6	8	8	5	6	7	4	7	8	4	6	9	6	4	5	9	6	5	7	10	7	6	7	4	6	3
519	4	7	4	9	4	8	5	6	9	7	5	3	5	8	7	4	4	8	6	2	4	4	4	8	6	3	8	8	10	6	5	5	4	6	6	7	8	6	5	4	7	7	6	10	7	4	6	9	8
520	6	3	5	6	4	7	6	5	6	4	10	7	9	5	4	5	9	7	6	8	5	2	6	5	6	6	5	7	3	5	5	3	6	3	5	10	3	3	3	7	6	7	7	7	6	7	7	3	6
521	9	4	6	7	6	5	5	5	10	5	8	9	5	5	3	8	6	7	6	4	3	4	6	6	2	7	9	8	7	6	7	4	9	8	8	4	9	8	5	4	7	5	8	8	5	8	3	5	6
522	7	7	4	5	7	3	4	9	5	7	4	6	4	6	4	8	3	8	8	6	8	8	7	6	9	4	4	3	3	6	4	3	4	3	6	9	3	9	4	3	3	7	6	5	7	4	5	8	6
523	6	4	8	6	6	5	4	8	2	4	4	4	6	5	5	7	3	4	6	5	4	7	5	9	7	7	3	3	6	6	8	7	7	7	8	8	4	2	4	6	4	10	7	8	6	3	4	6	7
524	5	4	5	6	8	7	6	8	6	5	6	8	8	6	3	5	3	4	6	3	7	7	3	4	6	7	7	3	6	7	4	5	7	7	7	6	4	5	10	6	7	5	6	7	7	6	4	7	7
525	6	2	2	10	5	5	5	9	4	6	3	3	7	6	3	5	6	5	4	7	5	5	7	3	7	4	7	3	9	7	3	7	7	7	3	6	4	10	4	4	4	3	4	7	6	5	7	9	5
526	6	5	5	3	3	6	5	7	5	7	7	7	2	8	7	8	6	10	6	6	3	5	4	9	4	7	4	4	8	8	5	4	7	2	6	3	4	3	7	4	5	8	5	3	6	6	6	10	7
527	8	5	6	6	5	7	5	8	5	8	7	4	3	4	7	3	6	7	10	7	6	5	7	4	3	7	7	6	7	6	5	7	9	5	7	3	5	8	10	8	5	10	6	6	10	8	7	3	2
528	8	5	6	6	5	7	5	8	5	8	7	4	3	4	7	3	6	7	10	7	6	5	7	4	3	7	7	6	7	6	5	7	9	5	7	3	5	8	10	8	5	10	6	6	10	8	7	3	2
530	4	6	6	5	3	4	4	5	5	3	8	9	7	7	7	7	6	6	6	6	7	4	2	6	7	9	6	5	8	8	9	10	3	5	9	6	7	4	5	5	5	8	5	8	5	6	5	7	8
531	7	8	4	4	5	9	7	7	6	3	3	7	4	6	4	6	9	7	3	5	6	5	5	5	5	8	5	6	7	4	8	8	4	6	9	6	4	5	9	5	5	7	10	7	9	6	4	6	5
533	7	7	4	5	7	3	7	9	5	7	4	6	4	6	4	8	3	8	8	9	8	8	7	6	9	4	3	3	3	6	4	3	4	5	5	9	3	9	4	3	3	7	6	5	7	4	3	8	3
534	7	8	5	4	9	8	5	8	8	5	2	6	5	4	3	7	8	7	3	7	3	7	10	2	3	6	4	3	6	6	3	4	5	6	7	5	5	4	7	7	4	5	6	7	5	7	9	6	5
535	7	4	7	7	5	6	10	6	9	3	5	9	6	5	7	6	6	5	9	5	6	5	6	6	9	10	7	7	7	5	5	3	5	5	7	5	7	7	6	6	6	10	3	5	8	10	4	10	9
538	2	5	5	3	5	4	5	7	5	9	7	4	6	8	7	8	6	6	6	6	6	5	6	9	4	7	4	4	8	7	5	4	7	5	6	6	3	3	7	4	5	4	3	8	6	5	6	10	7
539	5	8	7	10	3	4	6	5	6	6	3	3	3	6	9	3	5	6	8	3	7	6	4	6	10	7	7	7	8	6	4	7	3	5	6	3	7	6	3	8	5	8	6	6	8	3	3	7	9
540	6	5	10	9	7	6	7	8	4	9	8	3	8	8	5	4	3	8	7	4	6	5	6	4	3	6	5	6	8	3	6	6	6	7	10	4	8	5	5	9	9	3	7	8	5	3	6	3	5
542	5	6	7	5	9	4	3	8	10	7	10	7	4	6	3	3	7	6	4	4	4	4	9	3	5	6	4	7	5	4	5	9	8	8	4	4	3	6	9	6	6	3	5	7	6	7	3	4	7
543	5	4	9	6	5	6	6	10	5	3	5	5	3	5	6	3	4	2	6	7	8	8	6	9	3	6	7	8	4	5	5	9	10	6	8	5	5	5	5	8	9	10	4	4	4	3	8	9	5
544	3	4	8	6	6	5	4	8	4	4	4	4	6	3	5	7	3	6	6	5	4	7	5	9	5	7	4	3	6	6	8	7	7	10	7	8	4	4	4	10	4	3	7	8	7	3	4	6	7
545	8	5	4	6	7	4	4	4	5	7	4	8	8	6	4	6	5	6	5	6	3	8	8	8	4	7	9	4	4	6	6	5	6	6	5	8	6	4	2	6	7	4	5	6	3	8	10	7	7
546	7	3	3	10	5	6	5	9	5	6	3	3	7	7	5	5	7	6	4	8	5	9	7	5	6	7	9	10	9	7	8	7	7	2	3	6	4	10	7	4	7	3	4	7	8	7	7	9	5
547	10	4	7	4	5	6	9	5	4	6	5	5	8	6	6	7	9	3	6	4	6	7	7	4	7	8	8	10	7	6	4	8	10	7	5	5	9	3	3	7	7	3	7	7	9	3	4	7	7
548	7	9	5	5	10	4	7	4	8	6	8	7	5	7	7	7	5	7	2	7	6	5	2	8	5	9	4	2	9	5	3	7	4	6	6	5	3	4	5	9	7	7	4	6	2	3	4	2	5
549	7	6	6	5	6	5	10	5	4	8	5	7	7	4	4	8	8	7	4	6	6	4	6	8	5	4	6	9	3	5	7	9	7	8	9	5	5	4	4	9	9	8	5	8	4	8	5	6	6
550	5	7	3	8	7	3	6	5	4	5	3	7	9	5	9	5	3	6	3	8	3	6	7	7	6	7	9	5	6	5	6	6	8	4	5	6	4	6	6	5	7	6	6	3	3	9	3	6	4
551	4	7	8	8	7	9	4	7	8	6	3	5	8	7	9	5	6	7	9	7	5	6	5	10	8	5	7	7	9	7	5	3	7	6	4	8	7	3	5	7	6	7	3	9	4	6	6	7	4
552	4	7	7	7	8	5	6	7	9	3	5	3	5	3	3	8	6	4	5	4	9	6	9	10	5	8	9	5	3	6	3	4	6	4	4	4	7	3	5	2	5	5	6	6	2	6	4	4	5
553	5	6	6	4	7	5	4	6	9	7	6	4	10	5	2	9	5	3	4	4	5	6	4	8	4	8	5	4	3	8	7	6	7	8	3	7	7	4	7	6	7	7	8	3	5	8	3	8	5
554	6	8	5	3	4	6	4	7	7	3	2	5	6	6	5	3	7	6	6	5	6	8	6	3	8	5	3	7	4	4	4	8	5	4	6	5	7	3	3	4	5	7	6	3	4	6	7	3	4
555	6	8	8	6	3	5	5	6	7	8	4	9	7	8	6	3	8	8	7	7	7	8	8	3	9	8	5	3	9	4	5	5	7	8	9	4	5	10	6	4	8	7	5	5	10	8	8	9	8
556	2	5	6	6	6	2	9	2	7	8	6	8	6	4	4	6	8	4	2	7	7	4	5	4	7	7	6	3	3	8	3	7	5	6	3	5	8	7	7	5	6	3	4	8	5	6	8	10	5
557	8	3	7	3	4	7	7	6	7	3	6	5	5	4	8	6	7	5	6	9	8	3	7	3	5	2	6	7	2	5	10	7	4	8	4	3	3	9	4	4	4	5	7	6	9	4	2	7	5
558	6	6	3	3	4	6	4	7	4	5	4	9	6	6	6	4	7	5	2	7	3	6	8	6	5	9	7	3	8	7	5	8	7	6	8	5	7	4	7	6	7	7	9	7	3	8	8	7	10
559	3	8	5	7	5	7	8	6	8	5	6	6	9	4	6	5	10	7	7	6	7	3	5	8	7	8	6	8	10	5	4	9	5	4	7	4	7	5	6	4	6	3	5	5	7	7	3	8	5
560	7	8	4	4	6	6	7	7	8	6	10	9	6	4	3	6	7	4	10	5	5	4	4	7	7	10	5	6	7	3	5	6	8	10	4	7	7	6	4	7	5	9	10	4	4	8	4	4	7
561	5	5	6	4	3	5	9	5	4	8	6	8	8	4	4	6	6	5	4	7	4	4	5	6	7	7	7	3	5	8	3	7	3	6	3	4	8	7	7	6	6	7	6	7	5	6	6	10	7
564	5	5	6	4	6	5	9	5	4	8	6	8	8	4	4	7	8	5	4	4	7	4	5	6	7	7	7	3	5	8	3	7	3	6	3	4	8	9	7	6	5	6	6	8	5	6	6	10	5
565	5	7	6	4	7	4	6	5	4	4	3	7	9	7	9	5	3	6	3	7	3	6	7	2	6	7	7	5	8	5	6	6	8	4	5	6	4	2	3	9	7	8	6	3	3	9	3	6	6
566	6	5	6	6	4	6	4	8	6	9	6	5	9	9	4	5	5	8	6	8	4	7	3	4	4	7	4	8	4	3	4	5	6	5	5	6	5	5	9	5	5	4	3	3	9	8	8	5	7
569	8	5	3	7	5	5	6	3	6	7	5	4	9	4	7	8	7	6	5	7	3	8	2	7	3	4	5	10	7	6	7	10	3	6	9	10	6	5	5	9	6	4	3	4	4	9	6	10	5
570	8	5	8	6	4	7	5	8	3	6	7	3	3	4	8	4	6	7	10	7	10	3	3	4	3	7	7	6	7	6	5	7	9	5	6	4	5	8	6	8	8	8	6	6	10	8	7	3	3
571	5	9	6	4	7	5	4	6	9	7	6	4	10	5	3	9	5	3	5	4	5	6	4	8	4	8	5	4	3	8	7	6	7	5	5	7	4	4	8	6	7	7	8	4	6	8	5	8	5
573	2	8	6	4	6	5	9	5	7	8	6	8	6	4	4	7	8	6	4	7	7	6	5	6	7	7	6	3	2	8	3	5	3	2	3	5	8	9	7	5	4	7	6	7	3	6	6	4	7
574	8	3	5	6	6	3	9	8	8	6	4	8	10	7	3	6	9	7	6	4	9	7	5	5	9	6	5	10	3	4	9	3	7	4	8	6	7	7	7	8	3	9	4	3	5	7	4	6	7
575	4	7	5	7	8	6	5	7	9	3	6	5	5	3	3	8	3	4	5	6	9	6	9	10	6	8	9	5	3	6	3	6	6	4	6	4	7	3	5	3	6	3	9	6	2	8	3	4	5
576	8	3	7	5	7	7	7	6	7	3	6	5	6	4	8	7	7	6	6	9	9	3	7	5	5	7	6	7	8	5	4	7	9	8	4	3	5	9	4	6	4	5	7	6	9	4	3	7	5
577	5	5	5	7	3	3	3	5	3	7	6	8	3	9	8	9	5	4	9	8	5	8	4	7	7	4	7	4	6	5	7	6	5	6	10	7	4	6	7	8	7	6	6	8	4	5	5	8	3
578	7	6	4	4	6	6	7	7	8	6	10	9	6	4	3	6	7	4	10	5	8	4	4	10	7	10	5	6	5	3	5	6	6	10	5	7	7	8	5	8	6	9	10	4	4	8	5	4	6
579	5	7	3	8	7	4	6	5	4	4	3	9	9	5	9	5	3	6	4	8	3	6	7	7	6	7	7	5	6	5	6	6	8	5	5	6	4	6	7	9	7	8	6	3	3	9	3	5	4
580	4	3	6	7	8	10	3	10	8	6	6	7	6	9	8	3	7	3	6	8	5	5	8	4	6	6	8	8	9	3	4	6	6	5	8	6	7	3	9	7	3	7	6	3	5	7	6	5	7
581	7	8	4	4	6	6	8	7	7	6	10	9	6	4	3	6	7	5	7	5	5	4	3	7	3	7	3	5	7	5	5	6	8	8	5	7	7	6	5	7	5	3	10	4	3	8	5	4	7
582	7	6	7	6	10	7	4	10	5	7	6	9	6	4	4	4	7	10	3	5	10	6	7	6	7	5	5	9	9	6	7	6	6	6	3	7	4	10	7	8	8	3	7	6	5	7	6	9	4
583	5	4	8	7	6	6	6	9	3	8	3	10	8	6	6	6	7	7	5	6	10	8	5	8	7	6	9	10	8	4	3	8	7	9	6	6	7	4	6	8	3	6	9	5	6	6	6	4	5
584	4	5	5	7	10	4	6	5	6	8	6	6	4	5	5	5	8	8	4	5	5	6	6	4	7	4	5	4	3	4	4	8	7	7	5	7	7	5	4	5	7	8	4	8	6	5	4	9	4
585	5	8	4	6	6	3	6	8	4	4	3	7	8	2	7	2	4	7	5	5	4	3	4	8	4	3	3	5	5	5	4	7	2	3	6	8	3	5	3	3	3	5	4	5	3	4	6	4	5
586	7	6	4	9	6	4	8	4	4	3	4	3	3	4	5	8	10	7	5	7	3	6	3	8	6	4	10	4	5	9	7	3	8	5	3	3	3	4	3	7	4	8	5	5	6	10	7	7	6
587	4	4	5	4	4	3	5	5	4	8	5	8	6	9	7	9	5	4	9	7	4	9	6	7	7	8	7	4	6	5	7	6	4	3	10	7	4	7	7	5	7	3	6	8	4	5	7	8	3
589	5	6	4	3	6	3	7	6	7	6	3	8	7	6	6	6	8	6	5	4	5	8	3	4	8	6	8	5	6	10	6	5	8	6	6	7	9	3	6	7	4	7	3	4	3	3	7	3	9
590	5	5	5	8	8	7	6	8	6	5	6	8	8	4	3	5	3	4	4	3	7	7	4	4	6	7	7	3	6	9	4	5	7	10	7	6	4	5	10	6	5	5	6	7	7	6	4	7	7
591	5	4	5	4	8	4	6	6	6	9	7	6	4	7	5	6	7	9	4	6	3	10	4	7	9	4	6	2	3	5	2	8	9	4	5	10	6	4	4	7	7	4	6	7	6	6	6	6	6
592	5	9	3	6	6	6	5	6	7	6	3	7	7	3	7	5	3	7	3	8	4	7	9	3	4	6	3	5	5	9	8	7	4	7	6	9	4	8	3	3	3	6	4	4	6	7	6	4	5
593	5	5	6	7	9	8	9	4	7	3	6	5	3	7	2	10	7	8	2	3	9	4	3	9	4	8	8	6	8	6	3	3	4	7	7	5	8	4	5	5	3	5	5	7	7	4	5	7	7
594	5	10	9	10	4	8	5	3	3	6	8	8	5	5	6	7	4	10	3	6	3	8	6	5	8	7	4	4	6	4	2	6	8	8	6	9	6	3	6	2	5	7	7	6	6	5	7	7	5
596	4	3	6	5	10	4	8	4	4	9	7	7	6	3	3	6	3	6	7	3	4	3	9	4	4	8	2	3	5	4	7	7	4	9	7	3	3	7	4	6	9	4	4	7	4	3	8	5	5
597	2	8	4	7	5	6	8	6	8	5	4	4	9	4	6	3	10	3	7	4	7	4	3	7	4	7	6	6	6	8	4	4	5	4	10	2	7	5	6	3	9	3	4	5	7	5	5	8	6
598	5	6	4	5	5	5	4	5	6	5	6	4	7	6	8	6	5	5	9	6	6	5	7	5	4	7	9	6	4	6	3	6	4	6	4	6	7	7	3	4	8	5	5	8	6	7	7	3	6
599	10	7	2	3	4	3	7	8	3	6	7	6	2	8	5	8	2	5	5	6	5	6	4	5	6	5	6	5	3	7	4	5	8	5	5	4	5	6	4	3	5	6	3	5	3	4	4	7	9
602	6	9	2	6	6	4	8	5	6	5	3	4	7	6	8	6	4	5	7	6	8	5	7	5	4	7	9	6	4	6	9	6	4	6	4	4	7	7	2	4	8	5	5	8	6	4	7	3	10
603	6	4	6	5	6	10	4	3	5	6	3	6	4	4	8	5	7	4	2	3	8	4	4	5	5	4	6	8	7	3	2	4	5	5	7	8	7	7	7	8	4	6	6	5	6	3	6	3	6
604	7	3	5	5	5	6	5	9	4	6	5	3	7	7	5	5	7	8	3	8	5	7	7	4	6	5	10	10	9	3	8	4	7	2	3	6	6	10	7	4	4	6	4	7	9	7	7	3	5
605	6	4	8	6	6	5	8	8	7	7	6	4	6	5	4	7	3	4	7	5	4	7	5	4	6	6	4	3	6	3	8	4	7	7	7	9	4	4	3	10	7	10	6	8	6	2	8	5	7
606	5	4	5	4	8	3	6	4	6	9	7	6	4	6	5	10	5	9	4	8	4	10	3	8	8	4	8	10	3	6	3	10	6	4	5	10	7	3	3	5	7	7	9	7	3	6	5	3	6
607	7	8	2	4	8	8	6	8	8	5	3	4	5	7	3	7	8	4	3	3	4	9	10	4	4	6	4	3	6	4	3	5	3	6	4	4	5	5	7	10	6	5	6	5	5	7	9	7	5
610	9	6	7	6	5	8	6	6	9	3	7	4	7	3	4	7	7	6	5	5	6	4	5	2	4	5	10	3	6	6	6	6	3	6	8	2	5	3	6	6	9	5	7	6	10	6	4	5	5
611	8	6	8	7	3	7	5	5	8	10	5	8	3	7	7	10	5	6	6	6	7	5	7	9	7	6	4	3	3	6	6	7	4	8	6	5	4	9	6	3	7	3	5	5	6	3	7	4	5
612	7	10	7	10	3	6	7	6	3	6	5	8	5	5	6	4	5	4	3	6	7	8	6	7	8	7	5	4	6	7	6	6	8	8	6	9	6	5	6	5	5	7	7	6	6	5	7	6	5
614	7	3	5	5	5	5	5	9	4	6	5	3	7	7	5	5	6	8	4	8	5	7	7	5	6	5	9	3	6	3	5	7	7	7	3	6	6	10	7	4	4	6	2	7	9	5	7	9	5
615	7	6	7	9	6	4	8	4	5	3	4	3	3	4	5	8	10	4	5	7	3	6	3	8	6	3	5	6	3	5	7	5	8	5	3	4	5	4	4	7	4	8	6	6	6	10	7	3	6
616	5	4	8	7	3	6	8	9	3	6	3	10	8	6	6	6	7	9	9	6	10	8	5	6	7	6	9	8	8	2	2	8	7	9	6	6	7	4	6	6	3	10	6	3	6	6	9	3	3
617	4	4	6	5	5	5	9	6	7	6	5	3	4	3	7	7	8	8	7	7	7	3	8	5	4	7	7	4	7	10	8	4	6	5	8	4	7	6	5	6	3	8	10	7	7	4	6	4	5
618	5	8	4	4	6	3	7	6	7	4	3	7	7	6	6	6	8	6	5	6	5	8	3	4	5	6	4	4	6	10	6	6	6	7	6	7	9	3	6	7	4	7	3	5	3	3	7	3	9
619	7	4	8	7	10	6	7	7	6	6	6	9	7	7	8	4	6	6	4	5	2	7	4	4	5	8	3	6	7	8	7	7	3	7	5	3	8	3	6	9	5	3	6	5	6	5	7	5	5
620	4	7	5	9	4	4	3	8	5	5	6	8	3	7	4	9	5	8	7	4	7	9	8	3	5	5	7	7	6	6	7	9	5	7	5	3	7	8	4	7	3	7	3	4	7	7	8	9	5
621	7	8	5	4	9	8	6	8	8	5	3	6	5	7	3	7	8	4	3	7	4	9	6	4	4	6	4	3	8	6	3	5	5	6	4	4	3	5	7	10	6	5	6	7	5	4	9	6	5
622	7	6	4	9	6	4	8	4	2	3	4	3	3	4	5	8	10	7	5	5	3	6	3	8	6	4	10	6	5	9	5	3	8	5	3	4	5	6	4	7	4	8	6	5	6	10	7	7	6
623	4	7	5	7	8	6	6	7	9	3	5	3	5	3	3	8	6	4	5	6	9	6	9	10	5	8	9	5	3	6	3	4	6	4	6	4	5	3	5	3	5	3	9	6	3	8	4	4	5
624	5	7	6	8	7	4	6	5	4	5	3	7	9	5	9	5	3	6	3	7	5	6	7	7	6	7	7	5	6	5	6	6	8	4	5	6	4	3	7	9	7	8	6	3	3	9	3	6	6
625	7	8	8	4	8	7	9	3	8	6	7	8	8	7	5	5	5	7	9	3	5	8	10	5	7	8	5	3	3	3	7	8	3	3	8	8	3	6	7	7	5	3	3	7	5	6	3	5	6
626	7	8	4	4	6	6	8	7	8	6	10	9	6	4	3	6	7	4	10	5	5	4	4	10	3	10	5	6	5	3	5	6	8	10	5	7	6	8	5	7	5	9	10	4	4	8	5	4	6
628	7	6	5	9	6	9	9	9	6	8	7	3	6	5	4	8	9	5	4	7	6	6	6	7	5	5	3	5	8	6	5	4	7	6	5	4	9	7	7	7	3	4	10	6	6	6	6	8	7
629	5	4	9	6	7	5	7	10	3	3	5	5	3	5	6	5	4	5	6	7	8	8	6	9	3	6	8	8	9	3	7	9	10	7	8	6	5	3	3	8	9	10	4	4	3	3	8	8	6
630	4	7	6	9	3	8	5	8	9	7	5	3	5	8	7	4	6	8	6	4	4	4	4	8	6	3	6	6	10	3	5	4	4	6	6	7	8	6	5	4	7	7	6	7	7	4	6	7	8
631	5	6	7	7	10	3	6	5	3	8	6	6	3	5	5	10	5	8	3	5	3	9	6	4	7	6	5	4	7	4	4	8	7	3	5	7	7	8	5	5	7	8	4	8	6	5	6	9	4
632	7	6	5	5	3	6	7	3	2	5	9	3	4	7	6	8	6	5	4	5	5	7	6	6	8	10	6	4	9	10	2	8	4	7	4	5	6	5	3	4	7	6	3	7	3	8	5	7	5
633	5	6	9	6	6	8	8	8	6	7	5	6	7	8	8	4	7	6	3	9	6	5	9	10	3	8	8	5	6	8	5	4	7	4	8	4	6	5	4	6	5	7	6	4	3	5	7	8	6
634	4	4	4	5	7	4	8	7	6	6	6	3	5	4	6	4	8	5	7	5	9	4	4	10	5	6	9	2	10	7	6	6	6	7	9	4	5	3	6	4	10	8	2	8	5	5	5	6	3
635	6	6	3	3	7	6	4	7	4	3	2	9	6	6	6	5	7	5	5	7	3	6	8	6	5	9	7	5	6	3	6	8	7	6	8	5	7	2	7	6	7	7	9	7	3	8	6	7	10
636	5	5	6	6	7	7	7	6	4	6	8	7	4	8	8	4	8	5	5	4	9	8	6	6	7	3	5	3	7	4	4	8	4	5	10	3	7	6	6	5	4	7	6	3	4	6	7	5	5
637	5	7	4	6	6	4	4	5	6	5	6	4	7	2	8	6	5	5	9	6	10	5	4	2	3	6	3	6	4	6	3	8	2	6	4	6	9	8	3	4	8	5	5	8	7	7	7	3	10
638	4	7	4	3	4	5	7	8	3	3	7	6	6	10	5	8	3	5	5	6	5	6	3	6	6	2	5	5	3	7	5	4	8	5	4	5	8	6	6	3	7	6	3	5	3	4	7	3	10
639	7	3	5	6	4	3	7	8	8	6	3	8	10	7	3	4	9	7	6	6	9	5	7	5	9	6	6	10	5	4	9	5	6	4	8	5	4	7	5	5	3	9	7	4	5	7	4	6	7
640	4	5	4	7	6	9	8	2	6	6	5	6	6	6	7	5	4	6	5	8	2	4	3	8	6	8	5	7	3	8	5	6	8	3	7	5	6	7	5	5	7	8	9	8	5	5	7	8	9
641	6	6	8	8	6	7	10	3	3	6	7	10	7	3	8	7	8	8	3	4	3	7	7	4	5	8	7	6	4	8	3	9	9	4	6	5	8	5	5	6	8	4	4	4	6	5	7	8	5
642	4	7	4	3	4	7	7	6	3	3	10	4	6	4	4	8	3	5	8	7	3	6	6	7	2	3	5	5	6	7	5	4	8	5	5	5	8	3	6	4	7	4	3	5	3	3	7	3	10
643	4	7	7	7	8	6	6	7	10	3	6	3	5	3	3	8	6	2	5	6	9	6	9	10	5	8	9	5	6	6	3	6	5	4	6	4	7	3	5	3	6	3	9	6	3	8	4	4	5
644	5	7	9	9	6	5	7	8	6	3	10	5	7	7	5	9	7	5	7	4	6	6	7	5	8	5	4	6	5	6	3	4	3	7	8	6	3	4	2	5	5	8	8	3	8	8	5	10	9
645	5	4	8	7	6	6	6	9	3	8	5	10	8	6	6	6	7	7	5	6	5	6	5	8	7	6	5	10	5	4	2	8	7	9	4	6	7	4	6	6	3	10	9	3	3	6	6	3	3
647	4	3	6	5	10	4	9	6	6	9	7	7	6	3	3	6	3	8	7	3	5	5	9	10	4	8	3	6	3	4	7	7	5	9	7	10	6	7	4	6	9	5	5	9	6	3	8	6	5
648	8	4	6	3	4	5	7	8	7	7	7	9	5	3	4	6	6	3	3	6	7	6	4	8	7	3	6	9	7	6	7	8	6	5	6	6	6	3	6	7	7	5	7	7	9	4	5	6	4
649	3	8	5	4	8	4	6	4	8	5	3	6	5	7	3	7	8	6	3	7	3	9	10	4	4	6	4	3	6	6	3	5	5	5	4	4	5	5	7	10	6	5	6	7	5	7	9	7	5
651	5	4	9	6	5	6	6	10	3	3	5	5	3	5	6	5	4	5	5	7	8	6	4	10	3	6	7	3	9	3	7	9	10	6	10	5	5	3	3	8	9	10	4	4	3	6	8	8	5
653	3	4	4	5	6	3	8	4	9	3	6	3	7	3	6	4	3	3	7	4	9	3	2	8	4	6	6	3	6	9	6	3	6	5	2	7	3	3	6	4	7	8	3	2	4	5	3	4	3
654	7	8	5	4	8	8	7	8	8	5	3	6	5	7	3	7	8	6	3	3	3	7	10	4	4	6	4	3	8	6	3	5	5	6	4	4	5	5	7	10	6	5	6	7	5	5	9	6	5
655	5	3	6	5	10	4	9	4	6	9	7	7	6	3	3	6	3	8	7	3	5	5	9	10	4	8	3	6	3	4	7	7	5	9	7	10	6	7	2	6	9	5	5	9	3	3	8	5	5
656	7	8	4	4	6	6	7	7	8	6	10	9	6	4	3	6	7	4	10	5	8	4	3	7	7	10	5	6	5	3	5	6	6	10	5	7	6	8	5	8	6	9	4	4	4	2	5	3	7
657	5	6	2	4	3	3	7	6	5	2	2	6	7	6	6	4	8	6	5	6	5	10	3	4	8	3	8	5	6	7	6	5	8	6	9	3	5	3	6	7	4	7	3	4	3	3	7	3	7
658	7	4	7	6	10	7	8	10	4	7	3	9	6	4	4	4	3	10	4	4	7	6	7	6	5	5	5	5	9	6	7	6	6	6	5	7	3	3	7	8	8	3	7	6	5	5	8	9	4
659	7	9	5	5	7	3	5	8	8	2	10	6	4	7	7	8	5	7	3	10	6	6	4	8	7	9	9	4	9	5	3	7	4	3	7	5	3	5	6	9	5	9	5	8	3	3	3	6	3
660	5	6	6	4	10	6	5	7	4	5	3	4	5	4	4	3	5	3	6	5	6	5	4	5	6	3	6	5	9	8	7	4	4	6	3	5	4	5	2	4	4	4	6	3	3	8	5	4	3
661	2	2	3	5	3	6	5	8	5	9	7	7	6	8	7	8	6	6	6	5	3	5	6	9	2	7	4	4	7	7	5	4	3	2	2	3	2	3	7	4	4	8	5	8	5	5	6	8	7
662	7	8	4	4	6	6	8	7	7	6	10	9	6	4	3	6	7	4	10	5	5	4	2	7	7	10	8	6	7	5	5	6	6	10	5	7	6	6	5	8	5	9	10	4	4	3	5	4	7
663	6	6	3	3	4	6	4	7	4	3	4	9	6	6	6	5	7	7	5	7	3	6	8	6	5	9	7	5	6	7	6	8	7	6	8	5	7	4	7	3	7	7	9	7	3	8	8	7	10
664	7	8	4	4	6	6	7	7	7	6	10	9	6	4	3	3	7	4	10	5	5	4	2	7	7	10	5	5	7	3	5	6	8	10	5	7	7	6	5	7	6	9	10	4	4	8	5	4	6
665	7	5	10	7	10	6	7	7	3	7	6	6	7	7	8	3	6	7	6	5	3	7	4	4	5	8	3	8	7	10	7	7	3	7	5	3	8	3	6	9	5	5	3	5	3	5	2	7	5
666	4	5	7	7	10	4	3	5	6	8	6	6	3	5	5	5	8	10	2	5	3	6	6	4	7	6	5	4	3	2	4	8	5	3	4	7	6	8	3	5	7	8	4	8	6	5	4	7	4
667	8	5	5	6	10	6	7	7	4	6	3	6	5	4	4	8	5	3	4	5	3	5	7	5	6	3	7	3	4	8	7	4	3	9	2	8	4	5	3	7	6	4	6	3	5	8	6	4	4
668	8	8	6	3	7	5	8	7	3	5	4	7	6	5	8	5	10	8	9	7	3	6	9	4	5	5	7	9	6	5	6	3	5	4	8	9	6	5	5	8	5	6	4	2	5	4	7	3	6
669	10	7	3	3	4	5	4	6	3	3	7	6	3	10	5	8	3	6	5	6	3	6	3	6	6	5	6	5	6	7	3	4	8	5	5	5	5	3	6	4	7	6	3	5	3	3	7	7	10
670	5	4	5	4	5	4	6	4	5	9	7	4	4	7	5	6	7	9	5	3	5	10	4	7	9	4	6	3	3	5	4	8	4	4	5	6	6	4	4	7	7	4	6	8	4	6	6	5	6
671	8	5	2	3	7	5	8	7	6	6	3	5	5	4	8	5	10	8	9	5	3	6	9	3	5	3	9	9	5	5	5	7	5	7	8	9	9	3	5	2	5	3	6	3	4	4	6	3	4
673	7	10	9	10	4	8	7	6	3	8	5	10	5	5	6	4	4	10	3	6	7	8	6	5	8	7	4	5	6	4	6	6	8	8	6	9	6	5	7	5	5	7	6	6	6	5	7	7	5
674	7	9	5	5	10	3	4	8	8	6	10	7	4	3	5	8	5	7	3	10	6	6	4	8	2	9	5	4	8	5	3	7	4	3	6	5	3	4	7	7	5	4	5	8	3	3	3	3	4
675	8	5	4	3	7	4	3	5	3	10	4	8	8	6	4	5	5	6	3	6	3	8	8	8	3	7	9	4	4	6	6	5	7	5	5	8	6	4	6	6	7	4	5	6	6	8	10	7	7
676	8	3	6	6	4	6	5	8	3	8	7	3	5	4	8	4	6	7	7	7	10	3	3	4	3	7	7	6	6	6	5	7	9	5	7	3	5	8	10	8	5	10	6	6	4	8	7	3	5
677	5	3	8	7	6	6	6	9	3	8	3	10	8	8	5	6	7	7	6	6	10	8	5	8	7	6	9	10	8	4	3	8	7	10	6	6	7	5	6	8	3	10	9	3	3	6	9	4	5
678	6	3	7	7	5	5	4	4	8	9	2	4	10	6	4	4	4	8	3	2	5	4	6	7	4	2	7	3	7	7	7	3	3	5	2	10	3	3	3	10	8	3	4	6	5	3	6	4	7
681	6	8	3	6	9	5	5	6	6	9	6	7	8	7	5	5	3	6	7	8	8	4	7	7	9	5	2	3	4	6	4	5	7	3	7	10	9	10	6	7	4	6	4	8	7	7	8	5	10
682	6	8	8	3	3	5	5	8	7	8	4	9	7	8	6	3	8	5	7	7	7	8	8	3	9	8	5	3	9	5	5	4	4	8	9	2	5	10	2	4	5	9	6	5	10	7	8	9	8
683	8	9	3	3	8	8	9	7	5	7	3	8	7	3	3	4	7	9	7	3	3	5	6	3	7	9	5	10	7	5	4	7	5	5	3	3	10	3	7	7	8	8	8	5	4	8	5	7	4
684	3	4	5	6	6	5	4	8	7	7	6	4	6	5	7	10	3	4	7	3	2	7	2	9	5	7	4	3	6	4	6	4	3	8	8	9	4	4	3	6	7	3	6	4	6	2	8	5	3
685	10	3	3	9	5	4	5	6	3	3	5	3	6	4	5	3	5	9	6	5	4	3	10	5	3	8	7	8	4	10	9	6	8	6	6	6	7	5	7	3	6	5	5	3	7	4	5	4	8
686	3	2	5	4	3	6	3	7	2	7	5	7	2	5	7	7	4	10	6	3	3	5	3	5	5	5	4	4	8	8	4	2	3	4	6	3	4	5	7	2	5	4	2	3	5	3	6	8	5
687	7	7	6	3	7	7	7	9	5	7	4	6	5	8	4	8	3	5	5	8	8	8	7	6	9	4	4	3	4	6	4	3	3	5	6	9	3	9	4	3	3	7	6	7	7	4	3	3	6
688	2	6	7	4	5	9	3	8	4	8	5	10	7	5	9	5	8	7	7	8	7	6	6	7	6	7	5	2	5	7	6	5	7	3	9	8	8	7	7	8	5	4	6	8	6	7	4	5	7
689	6	6	8	5	6	9	9	4	5	6	7	10	7	3	8	7	3	6	3	4	3	9	7	7	5	7	7	6	7	8	3	9	9	4	8	7	8	2	5	5	8	3	6	3	7	5	7	8	5
690	5	6	5	7	10	2	6	5	3	8	6	4	3	3	5	10	5	10	2	5	5	9	6	4	7	6	5	4	3	4	4	8	7	7	5	7	7	8	3	5	7	8	4	8	6	7	6	9	4
691	5	6	7	6	10	7	8	10	5	7	6	9	4	4	3	4	3	10	3	5	10	3	7	6	7	5	5	10	9	6	7	4	6	4	3	3	4	10	7	8	6	3	9	3	5	7	8	9	4
692	6	8	8	5	2	10	6	5	6	7	10	7	4	7	8	5	5	6	10	6	4	10	2	6	5	5	5	4	4	3	5	4	5	7	4	3	4	6	9	4	6	5	8	7	6	8	7	9	7
693	4	3	7	6	5	8	6	5	3	5	9	5	7	4	5	8	8	5	7	2	7	4	6	7	5	3	6	5	5	9	7	8	6	3	7	9	8	3	6	7	4	9	4	3	5	4	8	5	6
694	5	7	6	8	7	4	6	5	4	4	4	7	9	5	9	3	3	4	4	7	5	6	4	3	6	7	5	5	6	5	6	6	3	5	5	6	4	2	6	5	7	6	3	6	6	9	3	5	4
695	10	3	3	9	3	4	5	5	7	6	5	4	4	3	10	3	4	9	7	6	3	3	10	5	4	8	9	8	5	8	9	6	8	6	6	6	7	5	10	3	6	5	5	9	7	3	5	4	8
696	6	5	8	5	7	8	5	5	4	3	5	8	6	3	7	5	5	6	6	7	9	8	6	7	10	5	5	2	4	4	4	9	4	8	5	8	4	8	5	10	7	6	8	8	10	10	10	6	9
698	5	6	4	5	5	6	7	9	2	6	7	8	7	4	5	8	7	3	9	9	4	8	8	6	5	6	8	7	8	3	5	7	4	8	10	6	7	5	4	6	3	6	9	5	4	5	4	8	8
699	5	4	7	7	3	8	5	4	8	9	5	4	10	5	5	4	4	8	5	7	3	4	6	7	2	4	3	6	4	5	7	4	3	5	2	9	6	3	3	10	9	3	6	2	5	3	3	4	4
700	5	5	9	8	8	7	6	8	6	5	6	8	8	6	3	5	3	9	7	3	7	7	4	4	6	7	7	4	6	9	4	5	7	10	7	6	3	5	10	6	7	5	6	7	7	3	4	7	7
701	7	5	4	4	9	6	8	3	6	8	5	7	6	8	7	5	8	6	5	8	5	9	3	8	6	8	4	7	3	8	4	5	8	5	7	7	6	7	5	6	7	8	7	8	8	5	4	8	9
702	7	3	6	5	6	5	10	5	5	8	5	7	7	4	6	5	6	7	6	6	6	4	6	8	3	6	6	9	6	5	4	3	4	8	9	5	5	4	4	9	9	8	5	8	4	8	5	3	6
703	7	7	4	3	7	7	7	5	5	7	4	4	5	6	4	8	2	5	3	8	8	8	7	6	9	4	4	3	3	6	4	3	4	5	5	3	3	9	4	3	4	7	6	5	7	4	3	8	3
704	2	4	4	5	4	4	8	7	6	6	6	4	7	4	6	4	3	3	6	5	9	6	4	9	4	4	6	3	6	7	6	6	6	7	9	7	2	3	9	4	8	4	3	8	5	2	5	6	5
706	3	7	5	7	4	5	7	7	3	5	9	7	6	8	2	6	8	8	3	3	4	9	3	7	7	4	6	8	4	7	7	6	6	4	7	9	8	3	6	5	3	4	5	6	6	7	5	8	5
707	7	6	4	9	6	4	8	4	2	4	4	2	3	4	5	4	9	4	5	7	3	6	4	7	4	7	5	6	5	9	5	5	8	6	3	4	5	6	4	7	3	8	4	6	6	10	7	2	6
708	5	8	5	10	3	4	3	5	6	6	3	8	3	6	9	3	6	6	8	6	7	6	4	4	10	7	7	7	9	6	4	7	3	5	6	3	7	4	3	10	6	8	6	6	8	3	3	7	9
709	6	8	5	3	6	6	4	6	8	5	7	5	6	6	9	3	7	6	6	5	2	8	10	4	8	5	3	7	4	6	5	5	5	4	6	5	7	6	3	3	5	7	6	8	5	4	7	4	5
710	7	8	3	4	5	6	7	4	7	6	10	6	6	4	3	6	7	4	10	5	5	4	4	5	6	5	8	5	5	3	5	6	8	10	5	7	6	6	5	7	5	9	10	4	4	8	5	4	6
711	7	6	6	8	8	5	10	3	5	8	8	7	7	7	6	8	8	10	4	6	6	3	6	8	5	4	8	5	8	4	7	9	7	8	9	7	6	4	4	9	9	8	2	8	4	6	5	6	8
712	6	4	4	7	4	6	6	3	5	7	8	2	3	8	4	6	6	3	4	3	8	8	4	3	3	6	6	7	7	5	9	3	6	10	4	6	8	5	8	4	5	5	7	6	3	7	10	6	7
713	3	6	3	4	7	6	4	7	4	3	4	9	6	6	6	5	5	5	5	7	4	4	8	4	5	9	7	5	6	6	6	8	7	6	8	5	7	4	7	3	7	7	7	7	2	8	6	5	10
715	6	8	5	4	8	7	9	5	5	9	7	8	4	6	5	4	6	5	9	5	4	8	10	6	7	5	5	2	3	8	3	8	3	3	8	6	6	6	7	7	8	3	3	7	5	6	3	8	6
716	5	4	9	9	6	5	7	10	6	8	10	6	7	7	5	7	6	5	7	4	5	6	7	5	7	2	4	6	3	6	4	3	6	7	8	5	3	7	7	5	5	8	10	5	10	8	3	10	9
717	4	5	4	7	9	9	8	3	6	8	5	7	7	8	7	5	8	6	5	8	8	9	7	8	3	8	5	6	3	8	6	6	8	4	7	7	6	7	6	5	7	8	9	8	8	5	4	8	9
718	4	3	5	7	8	7	2	10	8	6	3	3	6	9	8	3	7	3	4	6	5	5	8	4	6	3	8	6	9	3	4	3	5	5	8	6	7	5	9	7	2	5	6	3	7	7	6	5	7
719	7	7	8	5	8	5	6	6	9	5	8	4	6	5	4	7	3	9	6	5	6	8	9	5	6	8	9	8	8	4	3	8	2	5	7	6	5	7	6	5	8	10	7	9	5	5	5	6	5
720	6	8	5	4	8	7	9	5	8	9	7	8	4	6	2	4	6	5	9	5	5	8	6	6	8	5	3	4	2	3	7	8	3	3	8	6	3	4	7	6	5	3	3	7	6	6	4	5	6
721	7	10	7	10	4	6	5	6	3	6	5	8	3	5	6	4	5	10	3	6	3	8	6	7	8	7	4	2	2	7	6	6	7	8	6	9	6	5	7	5	5	7	6	5	6	5	7	7	5
723	5	6	9	6	8	8	5	8	7	7	5	6	6	5	8	4	7	4	3	9	6	5	6	10	2	8	8	5	6	8	5	4	7	4	8	6	6	3	4	4	5	7	6	4	3	5	7	8	6
724	6	5	5	5	9	8	5	6	9	5	6	6	7	6	9	4	2	4	6	8	6	5	7	3	8	5	8	8	4	4	3	5	3	8	8	4	5	7	4	8	3	2	7	7	6	3	5	8	6
726	8	8	4	10	3	4	3	5	6	6	5	8	7	6	9	4	5	6	8	3	7	6	4	6	10	7	7	7	8	6	4	7	3	8	6	3	7	6	3	8	6	8	6	9	8	6	3	7	9
727	7	8	3	3	5	9	7	7	6	3	6	2	4	4	4	6	9	7	4	4	4	6	5	6	5	8	7	6	7	4	7	8	4	6	9	6	4	5	9	5	5	7	10	7	6	7	6	6	5
728	3	9	5	6	7	4	5	8	8	6	10	6	2	7	7	8	5	7	3	10	6	5	4	8	7	9	9	4	9	5	3	7	4	3	6	6	3	5	6	9	7	9	5	8	3	3	3	6	5
729	6	8	3	4	4	8	7	8	6	6	3	6	4	9	2	9	4	8	5	7	5	7	9	7	6	7	9	8	3	9	2	5	5	8	7	6	7	6	9	7	8	5	7	7	5	8	8	3	7
730	5	5	4	6	7	7	7	6	4	6	6	6	8	8	8	4	9	5	5	4	9	8	6	6	5	3	8	6	5	4	4	8	4	5	10	3	7	6	6	5	4	7	6	3	4	6	7	5	5
731	6	5	6	5	4	3	7	8	6	9	8	5	10	9	7	5	5	8	4	8	5	7	8	4	4	7	4	8	6	3	3	5	6	5	5	6	5	5	9	5	5	4	3	6	8	8	8	7	7
732	9	6	5	3	5	4	5	6	8	6	7	3	3	6	2	5	8	10	9	6	5	5	9	8	3	7	9	4	7	7	9	3	5	3	3	6	4	8	6	9	7	7	3	6	5	2	6	3	7
733	3	4	8	7	3	6	6	9	4	8	5	10	8	6	6	6	7	9	9	6	6	8	5	6	7	5	8	10	8	4	2	7	7	10	8	6	5	5	7	8	3	10	9	5	3	6	2	3	3
734	5	6	7	8	9	6	5	8	8	7	6	7	7	3	3	3	6	6	4	6	4	3	9	7	5	6	4	6	5	4	5	9	8	6	4	4	3	6	9	6	5	4	6	4	4	7	3	4	7
735	8	5	8	10	5	6	5	8	5	8	7	3	3	4	8	3	6	7	10	7	10	5	3	4	5	7	7	6	7	6	5	8	9	7	6	3	5	8	10	8	4	10	6	5	10	8	7	3	5
736	5	6	9	6	6	8	8	8	6	7	5	6	6	8	8	4	7	6	3	6	6	5	6	10	6	8	4	5	6	6	5	4	8	4	8	6	6	3	4	6	5	7	6	4	3	4	7	8	6
737	6	3	4	7	4	6	6	3	5	6	9	4	6	8	4	6	7	6	5	3	6	8	6	3	3	5	4	7	8	5	9	5	6	9	7	6	8	5	6	5	5	5	7	8	3	7	10	6	7
738	8	8	6	2	4	4	8	7	6	6	3	5	6	5	8	5	10	8	9	5	3	6	9	4	5	3	9	5	6	5	6	3	5	7	8	7	6	5	5	8	5	6	6	2	5	4	7	5	6
739	9	7	7	3	4	6	5	6	8	4	7	3	3	6	8	5	5	7	6	6	5	5	6	8	4	7	3	4	6	7	5	3	6	4	3	3	4	8	6	9	7	7	6	8	5	6	4	3	7
741	8	7	5	3	5	9	2	9	2	3	5	6	8	4	5	5	5	4	5	3	6	7	4	7	10	4	5	6	5	9	4	2	10	6	6	8	2	3	6	5	7	7	10	2	6	6	6	5	4
742	7	3	5	3	6	3	9	6	3	10	3	6	10	7	3	4	2	4	4	6	9	5	7	5	7	4	6	3	5	3	4	5	5	4	4	2	7	7	5	8	3	6	7	3	5	7	6	6	7
743	4	9	6	7	6	6	2	5	8	7	6	6	4	6	6	6	3	8	6	8	5	2	10	6	5	4	2	5	7	4	4	4	10	4	9	6	4	7	3	3	7	9	3	7	7	3	9	8	6
744	6	7	6	3	7	3	7	9	5	7	4	4	5	8	4	8	3	5	5	8	8	8	7	6	9	4	4	3	3	6	4	3	4	4	6	3	3	9	4	6	4	7	6	5	7	4	5	8	3
745	6	6	3	7	6	5	3	4	2	2	4	3	5	5	4	6	7	5	6	5	8	5	8	5	8	3	8	5	7	7	3	10	6	6	8	6	8	4	7	5	3	4	7	4	9	7	9	8	6
746	6	6	7	6	6	5	3	2	4	3	4	7	3	4	4	6	7	5	6	5	6	5	8	5	4	4	8	5	7	7	4	10	6	7	8	6	8	4	7	5	4	4	7	3	7	7	9	8	6
747	3	3	4	9	4	9	9	9	6	8	7	3	6	3	4	8	9	3	2	7	6	8	6	7	9	5	3	5	10	2	5	8	7	3	5	4	9	7	7	7	3	4	10	6	6	6	7	8	6
748	6	8	8	5	6	6	4	7	7	3	2	5	6	6	9	3	7	6	6	6	6	8	6	4	7	3	3	4	4	6	5	8	5	4	6	5	7	6	3	4	5	7	6	8	4	4	7	4	4
749	9	5	6	7	8	5	5	6	10	8	8	9	3	5	4	7	3	7	4	4	5	4	6	6	2	7	9	7	7	4	5	2	5	9	8	6	6	6	5	4	7	5	8	8	5	8	2	3	6
750	6	5	10	9	7	7	7	8	4	9	8	3	8	8	5	4	3	8	7	4	4	4	7	5	3	6	6	6	8	3	5	6	6	7	10	4	8	5	5	9	9	3	7	8	5	3	6	3	4
751	5	5	6	7	9	6	9	6	7	9	6	8	8	7	3	8	7	8	3	3	6	6	3	9	4	8	8	6	7	4	4	3	4	7	5	5	8	4	5	5	3	3	5	7	7	4	5	7	7
752	10	7	4	3	4	3	7	8	3	6	9	4	6	8	5	8	2	6	8	2	2	6	3	6	6	5	6	5	3	7	4	5	8	5	5	3	5	6	4	4	7	6	3	3	3	3	7	7	10
753	8	4	7	5	4	5	3	6	7	3	6	5	5	4	8	7	7	5	7	9	9	3	7	5	5	3	6	7	4	6	10	7	9	8	4	3	5	9	4	6	3	5	7	6	9	4	3	7	5
754	7	10	4	4	8	9	7	7	6	3	4	7	3	6	4	6	9	7	3	5	4	6	5	5	8	8	5	6	7	4	7	8	4	6	9	6	4	5	9	6	5	7	10	7	9	7	4	6	3
755	6	6	5	7	6	5	3	4	4	2	6	7	3	7	4	6	7	2	6	3	7	5	8	4	8	4	8	6	5	7	3	10	6	6	9	6	8	7	7	5	3	4	7	4	9	7	9	8	6
756	5	4	5	7	8	4	6	4	5	9	7	6	4	7	5	6	7	9	6	6	4	10	3	7	9	4	8	10	4	6	3	8	9	4	5	10	6	3	3	5	7	4	6	8	6	3	6	3	6
757	10	7	4	2	4	5	7	8	3	3	10	4	6	8	5	8	3	5	8	6	3	6	3	6	6	3	5	5	6	7	5	4	8	5	5	5	8	3	6	4	7	4	3	5	3	3	3	7	10
758	4	7	7	4	9	5	4	7	2	7	9	7	7	9	3	6	8	5	6	3	9	4	4	4	6	7	5	7	10	7	6	4	4	6	5	7	6	4	8	6	3	6	9	10	5	3	3	3	6
760	4	4	7	4	7	5	4	3	5	9	8	3	7	10	4	7	8	2	6	6	2	10	5	6	3	8	6	5	5	5	4	4	4	6	7	7	3	3	3	6	3	4	10	5	8	3	4	3	8
761	3	4	4	4	5	6	5	7	9	4	5	9	5	5	4	6	6	5	9	3	5	5	6	6	8	10	5	7	7	3	3	4	5	4	7	5	5	7	6	7	6	7	4	3	7	10	5	7	9
763	7	8	5	4	8	7	9	3	5	9	7	8	8	6	2	5	6	5	9	5	5	8	10	5	7	5	5	4	4	8	7	8	3	3	8	6	6	6	7	7	5	3	3	7	5	6	3	8	6
764	5	8	6	4	7	5	4	6	9	7	6	4	10	5	3	9	5	3	5	5	5	6	4	8	4	8	5	4	3	8	7	6	7	8	5	7	7	7	8	6	7	7	8	3	5	8	5	8	9
765	7	8	2	4	6	3	7	6	5	6	3	8	7	7	6	6	8	6	5	6	5	8	3	4	8	6	4	2	6	7	6	3	8	6	6	7	9	3	6	7	4	7	3	2	5	3	7	3	9
766	5	4	8	7	3	6	6	9	4	6	2	10	8	6	6	6	7	7	5	6	10	8	5	8	7	6	9	10	8	7	4	8	7	9	6	6	7	4	6	6	3	10	9	3	3	6	6	3	5
767	5	6	8	5	6	7	10	3	3	6	5	10	5	3	5	7	8	6	4	4	3	7	7	7	5	7	7	6	7	9	3	9	9	4	6	5	8	5	4	6	8	4	4	4	6	4	7	8	5
768	5	8	5	10	3	4	6	5	6	6	5	3	7	6	9	4	5	6	8	3	7	6	4	3	10	7	7	7	8	6	3	7	3	8	6	3	7	6	3	10	6	5	6	6	8	3	3	2	9
769	4	6	6	5	3	4	4	5	5	3	8	9	7	7	7	7	6	6	6	6	7	4	3	6	7	10	6	5	8	8	9	10	3	5	9	6	7	4	5	5	5	8	5	8	5	6	3	7	8
770	7	8	5	2	8	8	7	4	8	5	2	6	5	7	3	7	8	6	3	7	3	7	10	4	4	6	2	3	8	4	3	5	5	5	4	4	3	5	7	10	6	5	6	7	5	7	9	6	5
771	7	7	5	4	8	3	7	6	6	9	7	6	4	7	5	10	5	3	4	8	4	10	3	7	9	4	3	2	3	4	3	8	4	4	5	10	6	3	3	7	2	7	6	8	6	6	6	3	4
772	2	6	10	8	7	8	4	5	4	3	3	6	6	6	5	3	4	8	6	7	6	5	3	9	3	4	3	3	4	5	4	8	8	7	4	2	7	5	9	5	4	8	3	6	4	7	5	2	4
773	2	5	5	5	5	6	5	8	5	9	4	4	5	8	7	8	6	10	7	6	6	5	6	9	5	7	3	4	7	7	5	4	3	2	2	6	3	3	7	4	5	8	2	8	6	5	6	8	7
777	6	6	7	5	9	6	3	8	8	7	10	7	3	6	3	3	6	8	4	4	4	4	9	7	5	6	9	6	5	4	6	8	8	8	4	4	3	6	9	6	5	4	6	4	4	7	3	4	9
778	6	6	3	4	5	7	3	5	8	10	5	8	3	7	7	10	5	6	6	3	7	5	7	4	7	6	2	4	5	3	5	3	4	8	4	5	3	4	4	3	4	6	5	3	5	3	7	4	3
779	4	4	4	7	7	3	8	7	6	6	6	4	3	4	6	4	8	7	6	5	9	6	3	8	5	6	6	4	10	9	6	3	6	7	9	10	5	3	6	4	8	8	3	8	5	5	3	6	5
780	3	9	5	6	4	4	7	8	8	6	10	7	4	3	5	7	6	7	5	10	3	5	4	8	2	5	9	4	9	4	4	7	3	6	6	5	3	3	6	9	5	7	5	8	2	3	4	6	5
781	7	9	4	6	6	6	5	8	7	6	3	7	7	3	6	5	2	7	3	8	4	7	9	8	4	6	3	5	3	9	4	7	4	7	6	9	4	5	3	3	3	6	4	4	3	7	5	4	5
782	5	4	5	7	8	4	7	4	6	9	7	6	4	7	5	10	5	4	5	6	3	10	3	7	9	4	6	10	3	6	3	8	9	4	5	10	6	3	3	5	7	7	6	8	3	6	6	6	6
783	8	5	6	6	5	7	5	8	3	4	7	4	3	4	7	3	6	7	8	7	6	5	7	4	5	7	7	2	7	7	5	8	9	5	6	3	5	8	10	6	4	8	6	6	10	8	3	3	3
784	4	4	6	2	5	6	10	6	7	6	5	3	7	3	7	7	8	8	7	4	9	3	5	5	4	7	7	4	6	10	7	4	10	6	9	4	7	6	6	8	3	8	10	7	7	4	6	4	5
785	6	8	3	8	9	5	5	6	6	9	4	3	8	7	5	2	3	6	7	6	8	4	7	8	9	5	9	3	4	6	4	5	7	3	7	8	9	8	6	7	4	5	4	7	7	7	8	8	8
788	6	7	5	7	3	7	4	7	4	5	4	7	6	8	7	6	9	8	3	4	4	9	3	7	7	4	6	5	6	5	7	6	6	4	7	9	8	3	6	6	3	4	5	6	3	7	5	8	5
789	7	3	5	5	9	7	5	5	5	6	10	3	9	7	3	6	6	8	5	8	7	8	4	6	4	5	9	7	7	3	7	4	5	6	7	3	6	6	3	3	7	6	5	3	5	4	8	3	9
790	7	8	3	4	6	3	7	7	7	6	8	6	6	4	3	6	7	4	10	5	8	4	4	10	7	10	5	5	5	3	5	6	8	10	4	7	6	6	5	7	5	9	10	4	4	8	5	4	7
791	3	5	7	5	5	5	7	6	7	5	9	8	4	7	5	6	3	8	7	3	3	4	4	8	3	5	10	5	6	7	6	7	3	7	3	5	6	8	5	5	7	4	9	5	7	6	4	4	6
792	4	4	5	4	4	3	5	5	4	8	6	8	6	9	8	9	5	5	9	8	7	8	6	7	7	8	4	4	6	5	7	6	6	3	7	7	4	7	7	8	7	3	6	5	4	5	6	4	3
[truncated: 151 more columns]
