# Supplementary material for: Value-free random exploration is linked to impulsivity
Source: Nat Commun. 2022 Aug 4;13:4542. doi: 10.1038/s41467-022-31918-9 (PMC9352791; doi:10.1038/s41467-022-31918-9)
Supplement: Supplementary file 4 — Source Data [file 41467_2022_31918_MOESM4_ESM.zip › SourceDataCSV/FigS4/per_trial_score_LH_1st.csv]

1	8	3	9	4	7	4	3	7	4	4	5	4	6	7	7	9	7	2	7	3	4	9	9	5	5	6	5	5	7	5	8	7	3	4	6	8	3	6	8	3	10	7	6	6	5	8	4	4	8
3	4	10	5	6	6	7	3	3	7	6	5	5	4	8	5	3	5	6	4	8	7	3	8	5	8	7	5	5	7	6	5	4	8	5	4	7	4	3	9	3	9	8	9	8	10	4	3	3	4
4	6	9	7	4	5	8	7	7	6	4	6	5	3	6	7	5	8	7	5	7	6	6	10	8	6	7	3	6	5	4	5	4	9	9	7	5	3	6	9	8	2	6	7	8	6	8	4	5	6
6	3	7	7	6	7	2	6	2	6	8	3	8	4	3	8	5	7	2	6	4	7	4	4	7	8	3	4	9	9	5	8	8	3	4	3	8	6	8	5	7	5	8	8	3	3	6	5	7	4
8	5	2	3	7	6	4	4	7	4	5	6	4	6	8	7	7	6	7	10	4	3	6	3	6	5	6	4	3	5	8	7	6	6	5	8	4	5	9	7	6	10	4	5	6	2	8	9	6	6
9	4	5	4	7	3	3	3	5	6	5	4	6	8	4	10	5	7	4	4	5	7	5	7	5	4	6	3	7	5	6	7	7	3	4	7	6	8	6	7	7	7	7	8	5	7	7	3	3	7
10	6	2	6	7	2	5	7	10	6	3	5	4	4	4	4	6	3	7	5	5	9	6	3	3	9	7	4	7	7	5	7	8	6	5	3	9	3	6	4	6	8	7	7	9	4	6	4	3	10
11	6	8	3	5	8	6	5	6	2	6	3	4	8	3	9	3	4	7	7	7	7	4	3	9	5	6	4	3	3	2	8	7	8	6	6	8	6	6	5	6	5	7	7	6	7	8	3	9	10
12	3	5	3	5	8	8	7	4	3	8	5	6	5	6	3	9	5	7	2	3	6	7	3	4	4	6	3	3	8	4	2	3	4	7	6	6	5	9	7	5	3	9	2	6	9	4	5	4	6
13	5	7	5	7	6	5	7	9	3	3	8	6	4	5	3	10	5	5	8	2	6	9	4	3	10	8	3	3	5	8	7	3	6	4	7	4	3	3	4	4	4	8	4	9	9	5	2	5	8
14	10	6	3	5	3	5	4	9	9	7	8	6	7	4	5	6	6	9	5	9	2	5	6	8	8	6	2	10	8	3	9	4	9	3	2	3	4	7	10	3	7	3	9	4	7	3	5	4	7
15	3	4	7	6	8	8	5	9	7	10	3	5	4	5	3	8	6	10	4	4	4	3	4	4	7	10	7	5	7	8	4	3	10	5	3	3	4	10	9	5	4	3	4	6	4	3	3	6	5
16	5	5	7	7	3	2	4	6	5	8	8	10	6	6	9	3	6	5	10	9	7	4	7	7	5	8	3	4	10	6	6	8	6	10	3	8	3	5	10	10	5	5	3	4	3	3	5	6	7
17	7	3	9	5	7	4	7	7	4	4	4	4	6	5	7	7	7	6	6	3	4	3	6	5	8	3	5	3	5	8	8	9	4	4	6	8	5	6	3	3	10	5	8	6	5	8	2	4	8
20	7	3	9	3	7	3	2	5	5	2	2	2	4	4	3	4	3	4	4	3	7	8	5	6	5	6	3	5	5	6	9	6	3	3	3	5	4	2	9	3	5	4	5	2	3	4	4	8	6
21	2	3	3	7	6	7	5	6	8	4	6	5	7	8	6	8	4	7	9	7	7	5	5	4	7	5	6	5	6	6	6	4	4	4	6	8	5	3	6	6	6	2	5	5	7	5	7	8	6
23	3	2	9	9	7	7	10	3	7	5	5	7	5	10	6	3	9	7	5	8	10	3	6	5	3	5	3	5	6	4	5	7	6	6	8	8	3	6	5	6	4	10	6	3	4	4	9	8	6
31	3	5	6	8	4	8	3	4	4	7	3	3	4	4	7	5	6	4	4	6	6	3	6	4	3	4	9	2	7	10	7	6	7	7	10	8	3	8	5	3	7	10	6	3	7	4	6	4	6
35	7	7	3	6	7	7	8	10	3	6	7	5	4	6	5	6	5	4	5	5	4	4	5	3	6	6	5	5	3	6	5	3	4	6	3	8	5	6	7	9	5	5	6	7	5	7	6	6	6
38	5	4	5	7	6	6	5	7	5	3	7	7	7	4	8	5	6	8	3	8	6	9	4	4	7	4	10	8	4	3	5	5	4	7	8	5	5	9	6	7	8	5	6	6	3	8	5	6	6
39	9	3	6	7	4	6	4	8	2	6	5	2	3	6	3	4	6	3	8	6	9	5	3	10	3	8	5	4	6	7	9	3	8	4	7	3	4	5	7	3	8	6	9	4	6	3	9	8	4
40	4	4	6	4	5	7	3	6	4	3	6	5	7	3	8	4	4	5	6	4	5	6	6	7	7	6	3	3	5	7	9	10	3	4	8	4	10	6	3	5	8	7	8	4	3	5	7	3	9
41	5	7	4	7	6	6	9	8	7	8	3	3	5	6	7	8	5	8	3	4	5	6	6	8	5	6	8	10	7	7	7	4	7	3	3	7	6	7	10	5	3	6	5	5	3	4	5	4	6
43	6	4	3	3	4	6	4	7	7	2	10	4	5	9	7	6	3	7	5	7	7	4	5	5	4	8	6	2	10	4	5	3	7	3	4	7	2	8	3	2	7	5	6	4	9	6	5	5	4
44	7	6	4	7	3	8	9	10	6	5	9	3	8	8	4	3	3	7	6	6	5	5	6	3	7	4	7	7	9	6	10	8	4	4	6	8	10	3	8	7	5	8	8	6	7	7	6	6	4
46	5	6	3	7	6	3	5	6	5	8	8	10	4	4	9	5	7	5	10	9	10	3	5	7	5	9	2	4	10	6	6	8	8	10	3	8	3	5	10	10	6	6	3	3	5	2	5	6	7
49	5	4	10	6	5	4	3	4	6	5	6	6	5	6	6	6	5	6	6	7	5	10	6	3	10	3	4	3	7	6	7	5	8	6	6	5	8	2	3	6	8	8	4	7	5	6	7	4	6
50	4	9	7	4	5	8	7	7	6	7	6	5	3	6	4	4	4	7	5	7	6	3	3	8	6	7	3	6	3	3	7	4	9	8	7	5	3	6	9	10	8	6	9	8	3	8	7	3	6
53	5	6	7	6	7	8	4	7	6	8	5	8	3	6	10	6	4	4	8	4	3	3	4	7	8	5	8	9	9	8	8	2	4	7	4	7	6	8	9	7	8	9	10	3	3	9	9	6	4
56	5	8	7	7	2	6	5	2	6	8	5	4	9	3	6	4	3	7	2	3	7	4	3	5	7	7	6	3	7	3	4	8	3	7	4	5	4	9	4	7	4	5	5	6	3	3	5	3	6
57	5	8	6	3	8	5	5	5	8	6	5	3	10	8	8	7	8	6	5	5	7	3	2	5	4	5	5	8	3	10	7	5	4	7	8	7	9	5	5	3	8	8	6	5	7	5	7	4	7
63	7	6	3	10	3	7	8	5	5	6	5	3	8	4	9	3	3	9	8	8	4	10	8	3	7	6	6	3	8	5	5	3	10	5	2	8	3	8	5	5	3	5	2	10	3	10	10	7	7
64	5	4	9	6	6	6	10	4	8	9	8	6	4	3	3	8	7	7	3	4	6	5	8	4	5	3	6	6	5	6	5	6	3	7	7	6	7	6	3	5	7	5	2	6	6	10	7	7	6
65	5	6	5	7	2	6	4	6	3	3	8	3	6	7	4	5	5	6	6	4	7	6	5	10	5	6	2	8	5	10	7	10	6	7	3	5	3	7	6	3	3	3	9	4	5	3	7	8	4
66	6	5	9	8	6	6	4	10	7	3	6	5	7	7	5	8	5	4	6	8	3	8	7	5	5	6	4	9	6	9	3	3	10	8	5	3	4	8	3	4	6	7	10	9	3	7	6	5	3
67	5	6	5	9	4	6	8	3	7	6	6	3	2	3	6	4	3	8	6	8	8	3	7	3	7	7	4	8	7	6	3	10	7	3	6	8	7	4	10	4	7	3	7	4	10	4	3	6	6
68	6	4	6	6	8	9	4	6	9	6	5	5	8	9	3	5	9	7	7	7	5	9	4	3	3	5	8	4	3	7	7	4	6	10	8	6	3	8	7	5	4	3	7	5	8	6	4	5	7
69	5	3	6	9	3	4	5	5	7	3	6	10	6	6	4	7	5	6	3	6	9	5	8	4	3	7	3	2	9	7	4	7	4	3	6	3	4	2	3	4	6	3	3	5	5	8	6	7	5
71	5	7	6	4	8	8	8	6	9	5	4	6	7	6	3	5	4	8	5	4	3	8	7	3	6	9	5	7	4	7	6	6	4	8	3	4	3	3	10	6	8	6	6	7	5	4	6	7	2
72	10	6	3	5	9	5	5	4	9	7	8	6	7	4	5	7	6	9	7	7	2	5	8	8	8	5	9	8	8	3	9	9	9	6	5	6	4	7	6	5	4	5	9	4	7	3	2	4	4
73	6	8	5	7	4	3	6	5	6	3	6	3	2	6	8	7	7	8	6	10	5	4	9	3	6	6	3	4	8	8	7	3	5	9	3	6	3	9	5	9	6	4	7	3	10	8	9	9	4
74	5	6	4	3	4	6	8	3	7	6	6	3	6	3	6	4	3	8	6	8	8	3	7	6	5	7	3	8	7	6	7	10	8	3	6	8	7	4	10	4	4	3	4	4	10	4	6	3	6
75	7	6	7	3	9	5	3	7	6	9	9	9	7	7	4	6	6	5	6	4	4	6	4	7	3	7	3	6	5	5	6	4	5	6	8	6	7	7	7	6	10	4	6	10	7	3	10	4	7
76	5	5	3	9	6	4	4	7	4	5	6	7	3	8	7	7	6	7	10	4	3	6	3	6	5	6	4	4	5	8	7	6	6	5	6	4	6	9	7	8	10	4	5	3	5	6	9	6	3
77	7	7	4	6	6	6	4	5	5	5	3	4	5	2	4	6	9	7	3	4	10	7	5	2	4	4	9	5	4	6	4	4	4	9	3	6	7	2	8	6	6	7	5	5	3	6	7	9	5
78	3	6	3	5	4	4	4	7	5	8	3	5	9	9	7	4	8	6	7	5	6	6	7	6	5	7	7	3	5	9	3	6	7	8	7	6	6	6	3	6	8	7	6	2	6	6	6	9	4
79	5	6	6	7	6	6	5	9	5	3	7	6	7	4	8	5	4	8	3	8	6	9	4	4	7	4	10	8	4	3	8	3	4	7	8	5	5	9	3	7	7	3	6	6	2	8	5	6	7
80	4	3	3	6	5	6	4	7	6	5	5	8	3	4	6	5	4	3	5	5	2	7	8	4	5	8	4	6	7	8	4	6	7	6	7	7	9	7	10	7	4	4	6	6	6	5	8	10	6
81	6	5	6	5	8	4	8	8	10	8	3	8	4	5	8	10	4	7	4	9	5	7	5	6	5	6	3	8	6	6	2	5	6	3	10	8	4	10	10	4	6	6	3	8	5	10	9	8	6
83	9	5	6	4	3	7	8	8	6	5	7	6	3	3	7	5	6	8	6	4	7	8	4	3	5	6	5	8	10	7	5	5	6	9	3	4	3	7	10	6	9	7	4	10	3	7	3	9	6
84	4	10	3	6	6	10	3	7	3	3	2	6	7	5	5	3	7	6	4	8	7	3	8	5	8	7	5	3	7	6	5	4	8	4	4	6	4	3	7	3	9	8	9	3	7	4	3	3	2
85	5	8	7	3	3	6	6	3	5	5	5	4	3	4	6	4	4	4	6	4	7	3	4	5	7	7	6	7	7	3	4	8	4	9	4	5	4	9	3	6	4	5	5	6	3	3	5	3	5
86	6	4	7	6	7	10	6	5	4	5	5	5	10	6	8	6	7	7	3	7	8	9	5	7	7	6	5	7	6	5	5	7	6	5	7	4	3	6	9	3	5	8	3	7	4	3	5	5	7
87	4	3	5	4	3	5	3	6	5	6	3	5	5	6	9	9	3	3	7	6	6	5	8	7	8	5	6	10	8	5	5	3	4	5	5	7	3	9	5	7	4	5	10	2	3	3	7	8	2
89	7	7	5	8	10	4	7	4	2	3	9	4	4	8	6	3	6	6	3	8	4	5	3	9	3	4	6	5	2	3	3	7	6	5	4	9	7	5	10	7	3	2	9	8	4	7	3	8	3
90	5	6	4	7	3	8	9	10	6	5	9	5	8	8	4	3	5	7	6	6	5	5	6	3	7	4	7	7	6	6	10	8	4	4	6	8	10	3	8	7	5	8	8	6	7	8	6	7	4
91	7	10	9	3	8	7	8	4	5	4	3	3	4	9	7	10	6	4	7	3	7	7	4	3	6	4	5	6	4	9	8	7	4	7	6	3	8	8	8	7	8	5	5	6	7	6	10	7	4
93	5	6	4	5	3	8	9	7	6	7	5	3	8	5	4	5	5	6	5	4	4	5	6	3	5	5	7	8	6	6	10	7	5	3	6	8	10	3	8	7	2	8	4	3	4	8	6	7	5
94	7	6	4	6	3	7	9	6	5	3	5	6	8	4	9	3	7	5	8	8	3	10	7	4	7	6	6	6	2	5	5	3	8	8	5	8	3	8	5	6	3	5	4	10	3	10	10	7	3
95	6	8	8	2	3	6	6	4	6	7	3	9	7	6	3	2	6	6	4	3	7	8	2	6	6	6	4	4	7	4	5	5	10	5	3	9	8	7	3	3	3	3	6	4	8	5	2	3	6
97	5	6	5	7	5	6	5	6	3	3	8	6	6	3	4	5	5	6	6	5	7	6	9	10	7	6	5	8	5	10	7	10	6	7	4	5	3	7	6	4	3	3	9	4	6	3	7	8	7
99	4	4	6	8	5	7	7	4	4	3	6	5	6	6	6	3	4	6	9	4	3	6	3	6	7	3	2	3	5	7	9	6	2	3	8	5	6	6	5	5	4	7	8	3	4	5	7	5	6
100	7	6	3	6	4	6	6	6	5	6	2	7	9	5	3	3	8	5	3	4	10	3	7	4	7	3	5	3	4	4	8	4	7	6	3	4	5	10	6	7	4	9	5	7	7	8	6	9	6
101	7	9	3	6	4	6	6	6	5	6	4	6	9	7	3	3	8	3	6	4	9	8	7	6	7	3	6	6	4	4	8	4	7	6	3	4	5	6	4	7	4	9	2	7	7	8	6	9	9
103	4	5	5	9	7	3	3	7	4	5	6	2	3	8	9	7	5	7	10	4	3	6	3	6	5	6	4	4	10	4	7	6	8	5	8	4	6	3	7	8	10	4	5	3	5	6	9	6	6
105	8	6	5	3	6	5	10	5	7	8	3	4	8	5	7	6	3	4	4	5	7	5	5	3	3	3	7	4	8	5	8	5	8	9	6	5	6	5	5	8	8	7	4	5	8	6	5	5	4
106	6	3	8	7	3	6	4	4	3	6	3	5	3	6	6	5	6	4	8	3	7	8	6	10	4	4	3	8	4	5	6	8	8	7	7	4	7	4	6	8	6	8	6	3	3	6	3	3	8
107	4	3	7	8	4	10	3	7	10	3	6	2	5	2	6	3	6	10	7	6	5	3	8	5	3	2	2	6	8	6	3	8	7	8	6	7	4	2	3	6	3	6	7	7	8	7	10	3	2
108	7	4	3	6	5	7	8	5	5	6	5	3	8	4	9	8	7	5	8	8	5	10	8	4	7	6	6	3	8	5	5	3	8	8	5	8	3	6	7	5	3	5	2	10	3	10	10	5	7
109	7	6	10	5	5	6	3	4	9	4	5	6	5	8	6	6	8	8	5	9	4	7	5	2	10	8	5	4	5	8	6	6	7	5	8	6	9	5	3	8	3	4	5	9	9	5	6	3	5
110	6	5	5	3	6	4	4	5	7	9	3	6	4	5	7	6	7	6	7	3	6	7	6	9	3	3	8	2	7	3	3	7	6	8	7	8	6	5	10	5	7	7	6	7	3	5	4	6	4
111	10	4	5	4	5	9	7	8	4	6	6	8	3	8	6	9	4	4	8	7	5	10	5	7	7	4	5	6	8	6	5	8	9	9	7	3	8	9	5	7	7	5	4	6	5	7	6	3	8
112	5	7	3	7	9	8	7	7	6	3	5	4	5	5	7	6	3	7	5	5	4	7	10	7	3	7	6	7	6	6	4	3	8	3	7	5	9	9	6	6	9	5	6	6	4	3	7	6	5
113	6	4	9	7	6	3	6	5	8	7	3	3	10	8	3	7	3	10	7	6	7	4	8	5	3	5	5	6	4	8	10	3	8	10	9	7	4	10	8	6	10	6	9	6	4	6	3	3	8
114	7	8	8	5	7	4	8	6	8	5	6	6	6	7	7	2	7	7	6	5	7	7	7	5	4	7	3	5	3	5	6	5	7	6	8	4	7	6	5	4	7	10	8	10	3	9	3	7	3
115	4	5	3	7	3	3	9	5	8	7	4	10	8	3	10	5	10	4	4	6	7	5	7	8	4	6	3	7	7	5	7	7	3	4	7	4	8	6	7	4	7	7	6	7	7	2	3	3	7
116	7	3	7	7	3	8	3	6	4	6	3	3	5	6	9	9	5	4	7	6	5	7	8	7	8	8	6	10	8	5	6	3	4	6	7	7	3	9	5	7	4	5	10	4	3	3	8	8	7
117	5	8	7	5	3	6	4	6	7	3	4	6	6	7	3	3	4	8	6	7	8	10	9	4	3	7	8	6	3	5	3	8	6	6	8	3	5	8	8	5	3	5	7	4	6	8	7	7	7
118	5	7	5	7	6	7	5	6	8	4	6	5	7	8	6	5	4	5	9	7	6	5	5	5	7	5	6	5	6	6	6	5	4	4	6	9	5	4	6	6	6	6	4	7	7	5	7	6	5
119	4	2	8	8	5	5	5	6	4	6	10	6	7	2	7	2	8	3	3	5	10	4	4	8	9	7	7	3	5	5	6	8	6	8	5	7	9	9	8	3	8	4	6	6	9	4	6	7	5
120	6	4	3	8	7	10	6	9	4	8	10	5	8	6	6	3	4	7	7	6	10	9	5	7	7	6	3	7	7	9	4	7	6	3	7	4	3	5	6	6	7	3	3	7	4	3	5	5	3
121	5	6	3	7	4	6	4	8	5	6	8	5	3	6	3	4	6	3	8	6	9	5	3	10	6	8	5	4	6	7	9	3	8	4	7	2	4	5	8	3	8	6	9	7	6	3	9	9	3
122	8	3	6	3	3	3	6	3	7	3	8	5	6	6	7	6	7	3	5	6	6	6	9	7	4	7	6	6	5	9	6	5	10	6	3	9	7	3	5	3	8	8	9	4	6	6	5	10	7
123	6	6	5	8	6	9	8	3	3	4	10	3	9	6	3	4	6	4	9	3	6	6	7	8	5	5	3	6	4	6	10	7	8	8	8	9	5	5	3	5	6	8	3	4	7	6	9	3	5
125	9	6	9	4	7	5	7	7	5	4	4	4	6	3	2	6	3	6	6	6	6	8	4	6	8	7	3	5	4	7	10	6	3	3	6	3	7	2	9	5	9	3	7	2	2	3	8	8	9
127	3	8	3	6	6	7	7	3	5	6	3	7	6	5	6	8	9	5	6	9	9	7	3	5	6	6	9	7	7	4	6	7	3	8	5	6	7	4	9	4	4	5	6	6	8	9	4	3	7
128	7	8	6	5	7	6	3	7	6	5	6	8	7	6	2	7	4	6	7	3	3	5	5	7	5	6	10	6	8	7	3	10	6	9	7	7	3	8	8	8	8	8	8	5	7	4	2	2	3
129	4	3	5	6	6	8	9	3	3	3	6	4	7	4	6	7	2	7	6	9	5	5	4	4	6	2	5	6	9	8	5	6	4	5	5	4	6	4	5	6	8	3	3	6	4	5	3	8	8
130	6	8	2	3	8	5	6	7	8	6	3	3	6	8	8	7	8	6	2	6	7	3	8	5	4	5	5	10	3	10	5	5	4	6	8	7	8	5	5	3	3	8	3	5	3	5	7	4	7
131	5	6	3	7	3	2	5	6	5	7	8	10	6	6	9	3	7	8	8	7	7	6	7	7	4	9	5	6	10	6	4	8	8	10	5	9	3	5	10	2	5	5	5	3	3	3	5	6	7
132	6	4	6	7	8	6	4	6	6	8	6	6	8	6	3	6	9	7	7	7	7	9	4	3	3	5	8	4	5	7	4	4	6	10	8	6	3	8	7	5	4	3	7	5	4	6	4	5	5
133	7	6	4	7	3	8	9	10	6	5	9	5	8	8	4	5	3	7	6	4	5	5	6	3	7	4	5	7	9	9	10	8	4	4	2	8	10	3	5	7	5	8	8	6	7	8	6	6	4
134	8	2	7	9	6	10	5	7	10	3	6	5	5	4	6	5	6	10	4	5	6	5	9	3	3	4	3	6	8	7	3	8	7	3	3	9	4	4	4	6	3	8	6	7	6	6	10	3	6
135	8	7	4	2	4	3	4	9	4	3	8	6	5	5	4	2	5	5	6	4	6	9	4	3	8	6	5	3	6	8	7	3	8	4	6	4	4	3	6	4	4	7	9	9	9	2	4	5	7
136	3	6	7	3	7	5	3	7	5	3	9	6	7	3	3	6	6	5	6	4	4	7	9	4	3	9	3	6	4	4	6	4	3	6	8	6	7	4	7	6	10	4	6	10	7	4	10	6	7
137	5	9	3	6	4	7	3	7	6	8	5	3	7	5	4	5	3	7	6	6	7	5	8	4	3	6	6	7	3	6	5	6	4	7	7	5	6	8	10	4	7	6	9	8	4	6	5	7	5
138	4	4	5	6	7	9	3	10	9	8	9	7	6	8	7	7	7	8	10	4	7	6	7	2	3	6	3	10	4	3	3	6	6	6	8	4	6	9	3	10	4	4	10	4	8	5	3	5	2
139	5	7	5	7	2	7	5	6	4	4	5	4	7	8	3	8	4	7	9	3	7	5	5	4	7	6	5	5	8	8	6	3	3	5	6	8	4	3	6	6	6	4	5	5	7	5	7	8	6
141	3	6	3	8	5	8	6	4	6	8	6	6	5	7	9	7	5	5	7	5	3	9	8	3	4	6	4	6	6	7	7	6	7	6	5	7	5	3	4	7	5	3	6	8	7	8	5	4	3
142	3	5	6	8	6	8	4	4	4	7	3	3	4	4	7	8	6	5	4	6	6	3	6	4	3	4	5	3	7	10	10	6	8	7	10	8	3	8	5	3	7	10	6	8	7	4	6	4	3
143	8	7	3	5	8	9	9	4	5	4	6	5	8	7	4	7	5	8	8	5	10	5	8	7	9	3	3	8	6	6	9	8	5	9	7	3	3	6	3	5	8	3	3	8	8	7	6	8	7
144	4	3	3	6	5	6	6	7	6	8	5	8	3	4	6	5	4	5	5	7	3	5	8	4	5	6	4	6	6	8	4	6	3	6	9	3	8	7	10	3	4	4	6	6	6	6	8	7	6
145	5	8	7	3	6	6	4	6	7	3	8	5	6	5	2	3	4	8	6	6	8	10	5	4	3	7	8	6	3	5	5	8	7	6	7	3	5	8	8	5	3	5	5	4	6	8	9	3	7
147	10	4	8	4	5	9	5	7	4	2	5	8	3	8	5	9	4	3	4	7	4	10	5	6	7	5	6	6	4	6	6	5	6	9	7	3	8	6	5	7	7	5	5	6	5	5	6	3	3
148	8	3	9	5	7	4	7	7	4	4	4	5	6	7	6	9	7	6	6	3	4	9	6	5	8	6	7	5	7	8	8	9	3	4	6	9	5	4	3	3	10	7	8	6	5	8	4	6	8
149	8	7	5	2	6	5	4	9	3	2	8	6	3	2	4	4	5	5	6	5	6	9	3	4	8	6	8	3	6	8	7	4	3	4	7	3	2	3	9	4	4	7	9	9	9	4	2	8	7
150	6	8	6	5	3	2	6	4	6	5	6	9	7	5	6	7	8	6	10	9	6	5	7	3	8	5	4	5	7	8	5	4	10	4	3	9	8	7	3	3	6	3	6	8	8	5	4	3	6
152	4	5	7	10	3	10	4	3	6	4	3	6	3	7	8	7	4	5	7	3	8	7	5	6	9	7	7	4	3	9	2	8	6	4	5	9	8	3	3	3	5	5	6	4	9	7	5	6	7
153	5	4	6	4	8	6	6	6	9	7	5	6	5	6	6	5	4	7	6	4	7	7	5	3	6	9	3	7	8	7	6	6	3	8	3	6	3	3	8	6	8	6	8	8	5	4	6	7	3
154	5	4	5	9	10	4	6	6	7	3	8	3	6	8	4	6	6	4	6	5	10	8	6	8	3	7	8	6	3	3	2	7	9	8	5	3	7	6	7	5	4	7	5	7	3	6	7	9	3
155	7	5	3	6	3	6	2	6	8	6	4	4	9	7	3	3	8	3	3	4	9	8	7	6	7	3	6	3	7	4	8	5	7	6	3	4	5	10	6	7	4	4	5	7	7	8	6	9	9
156	7	7	3	6	8	8	8	8	3	7	10	6	3	3	3	5	3	4	5	4	8	7	9	6	9	9	7	3	3	8	3	3	4	6	3	8	5	4	7	9	7	5	6	7	5	4	3	3	6
157	7	8	8	5	7	7	8	5	4	5	9	6	2	7	7	3	7	7	6	4	7	7	7	6	4	7	5	5	2	4	6	4	7	6	8	5	7	8	5	3	7	10	8	10	3	9	3	7	4
158	6	6	5	5	6	5	8	4	3	4	10	6	6	7	8	7	6	4	9	4	9	3	6	8	5	7	5	6	5	6	6	7	3	6	8	9	5	5	5	7	6	7	5	3	4	6	5	3	4
159	4	3	3	6	5	6	4	7	6	5	4	8	3	4	6	5	7	5	5	7	5	5	3	6	5	6	4	6	6	5	4	6	7	6	9	7	9	7	10	7	4	4	6	6	7	6	8	7	6
160	3	5	7	5	8	9	7	9	3	5	6	5	9	8	7	3	5	7	5	8	7	6	7	4	6	6	6	5	6	9	3	8	4	8	6	4	5	3	7	5	4	7	3	8	6	6	4	6	5
161	5	8	4	10	4	9	6	7	9	6	8	5	8	4	5	4	5	5	3	6	9	4	5	5	7	9	5	9	3	7	4	6	6	3	8	8	6	3	5	7	3	3	7	5	6	4	3	3	9
162	7	3	9	5	3	6	3	4	9	4	5	4	5	8	9	9	5	8	5	9	4	2	5	4	10	4	5	4	5	8	9	4	4	5	8	6	9	3	3	8	3	4	9	4	9	5	5	6	5
163	3	6	3	5	4	4	4	7	4	8	6	5	7	9	7	4	8	4	4	5	6	6	7	3	5	7	7	3	7	9	7	6	7	8	7	6	6	6	7	6	4	7	6	3	6	6	6	8	4
164	5	6	4	7	3	8	9	10	6	5	5	5	8	8	4	3	3	7	6	4	5	5	6	3	7	5	7	8	6	4	8	8	5	4	6	8	10	3	8	7	5	8	8	6	7	8	6	6	4
165	4	5	5	4	5	8	5	8	5	6	2	5	3	9	4	5	2	10	2	5	4	6	7	7	5	6	3	3	4	5	4	6	3	4	5	2	3	2	7	7	4	4	2	2	7	5	8	7	8
166	7	6	9	5	5	6	3	4	9	4	4	6	3	8	6	7	8	8	3	9	4	2	5	2	10	8	5	4	5	8	7	2	4	5	8	6	8	6	3	8	3	4	6	9	9	5	6	6	5
167	3	3	6	8	7	7	10	4	7	5	5	7	5	10	6	3	9	6	5	8	10	3	6	5	5	5	3	5	6	5	5	7	6	6	8	8	6	6	5	6	6	10	6	3	4	4	6	4	6
168	4	5	7	10	5	10	3	4	6	4	3	6	6	7	8	7	4	5	7	8	9	5	5	6	9	2	7	3	3	9	4	8	6	7	5	7	8	3	6	6	6	5	3	4	9	7	5	6	7
170	6	4	8	3	2	6	5	7	2	6	6	4	4	7	5	9	4	3	5	7	5	3	5	4	10	4	5	6	8	6	6	5	9	9	7	3	8	5	4	7	7	3	5	6	4	4	5	5	3
171	5	5	4	6	8	5	3	3	3	4	6	5	8	4	5	7	6	8	3	5	10	5	8	7	9	3	3	6	6	6	9	8	5	8	7	5	8	5	5	5	8	3	2	8	7	7	6	8	4
172	5	6	5	9	4	6	8	3	7	6	6	3	6	3	6	4	5	8	6	8	8	3	7	6	7	7	4	8	7	6	7	10	7	7	6	8	7	4	10	4	7	3	7	4	10	4	6	3	10
175	6	4	3	8	7	6	6	3	4	5	5	5	10	6	6	6	7	7	7	7	7	9	5	7	7	3	5	7	6	5	5	6	6	5	7	3	3	6	9	6	5	8	5	4	4	3	5	4	4
176	9	6	9	4	7	5	7	7	3	4	4	4	8	3	3	4	3	3	6	3	6	6	4	5	8	7	3	6	5	7	10	6	3	2	5	3	7	5	9	3	9	3	7	3	2	4	7	8	9
177	6	5	7	5	3	4	5	6	4	7	8	10	6	6	9	5	6	8	10	3	7	6	7	7	5	9	3	6	10	6	6	8	8	10	5	7	3	5	10	10	6	6	3	3	5	3	5	6	6
178	9	3	7	3	6	3	5	10	2	2	8	8	5	8	6	3	8	3	8	6	2	9	5	8	5	4	7	5	6	7	5	3	9	4	5	3	7	3	7	7	8	7	7	5	8	6	6	7	5
179	8	3	9	5	7	4	3	7	3	4	4	5	4	7	7	7	7	2	7	3	6	5	6	5	8	3	7	5	5	8	6	9	4	4	6	8	5	6	7	4	10	4	6	6	5	8	4	6	8
180	9	3	9	7	4	6	3	7	4	4	4	5	5	4	3	8	6	3	8	6	3	4	8	10	8	6	9	8	4	3	5	6	6	6	8	10	3	3	3	8	5	7	8	5	7	4	3	3	7
184	7	5	4	3	6	5	6	8	5	8	6	3	4	6	6	6	9	7	6	4	8	7	7	3	7	4	9	3	3	8	3	5	4	9	3	7	7	5	8	6	5	7	5	5	4	6	7	9	7
185	6	8	5	7	6	2	6	5	6	5	6	3	6	6	8	7	7	8	6	8	5	4	9	7	6	5	5	7	7	8	7	3	5	8	7	6	5	9	9	9	9	4	7	3	10	9	8	9	7
186	9	6	6	7	3	5	4	8	3	7	5	5	3	6	3	4	8	3	8	6	9	6	3	10	3	8	3	4	6	7	9	3	8	4	7	3	4	5	8	3	8	6	9	7	6	3	9	8	3
187	5	6	5	7	2	6	6	6	3	3	4	6	6	7	4	5	5	6	6	4	7	6	8	10	7	6	3	8	5	10	7	10	6	7	4	5	3	7	6	4	3	3	6	4	5	3	7	8	4
188	5	4	5	3	2	6	4	6	3	3	8	3	6	3	4	5	5	6	6	4	7	6	9	7	7	6	5	8	5	7	7	9	6	7	4	5	4	7	6	4	3	3	6	4	5	3	7	8	4
189	7	6	9	6	7	4	7	8	4	3	3	6	7	6	6	5	6	6	3	8	7	7	7	4	7	4	7	5	7	5	5	5	3	4	8	4	5	8	3	7	4	6	10	8	7	3	4	3	7
190	3	6	5	6	8	5	7	3	6	2	8	7	8	6	9	4	7	3	6	5	6	5	3	3	10	3	10	6	7	3	7	7	6	8	5	6	8	9	9	3	4	5	6	5	7	4	8	4	4
191	7	4	3	10	3	7	8	5	5	6	5	3	5	4	4	3	3	5	8	8	5	10	8	4	7	6	6	3	8	2	5	3	10	8	5	8	3	6	5	5	3	5	4	10	3	10	10	5	7
192	9	3	4	7	4	7	3	7	3	4	3	5	5	4	7	8	6	5	8	6	3	7	9	3	8	6	4	8	6	4	7	4	4	6	8	7	6	5	3	7	4	7	8	5	7	5	3	7	7
193	7	7	6	6	9	10	6	4	6	5	8	8	6	7	3	9	5	8	4	4	8	9	6	3	5	4	8	6	7	3	8	6	7	3	4	5	4	3	8	7	7	5	3	6	7	9	3	4	3
194	5	5	6	7	2	5	7	3	6	3	5	4	4	4	6	6	3	7	5	5	9	6	3	3	9	7	2	7	7	5	10	5	6	5	3	3	3	6	4	3	8	7	7	9	4	4	3	3	10
195	7	7	6	6	9	10	3	6	6	5	8	8	6	7	4	9	4	8	6	4	8	9	6	3	5	3	8	6	7	3	8	6	7	4	4	5	4	3	7	3	9	5	3	7	7	9	3	3	3
196	5	7	6	4	8	8	8	6	9	7	4	6	7	4	3	8	4	5	5	4	3	7	7	3	6	9	5	2	8	7	6	6	4	8	3	6	3	3	8	6	8	6	8	8	5	4	6	7	5
197	6	4	6	7	8	6	4	6	6	6	6	6	9	6	3	6	9	7	7	7	5	9	4	3	3	5	8	4	5	7	4	4	6	10	8	6	3	8	7	2	3	5	4	5	4	6	3	5	5
198	3	6	9	6	6	4	7	3	4	3	2	4	7	5	6	5	6	5	3	8	7	7	4	4	3	6	7	5	3	5	5	5	7	5	4	4	5	8	3	9	6	3	10	8	7	3	3	2	4
201	6	3	6	5	9	5	8	8	10	8	3	8	4	5	8	9	4	7	4	9	7	7	5	6	5	6	3	8	8	6	2	6	6	6	10	8	7	10	8	4	6	6	7	8	4	10	9	8	6
202	9	5	7	3	3	6	7	7	7	4	6	4	5	8	7	6	3	7	5	7	7	4	5	5	5	8	6	3	10	6	5	9	4	3	4	7	4	8	3	4	3	5	6	4	9	6	5	5	4
204	3	6	3	5	4	4	6	7	4	8	6	5	9	9	3	4	8	6	7	5	6	6	7	6	6	4	7	4	5	9	3	6	7	8	7	7	6	5	5	4	8	5	6	3	6	4	6	8	6
205	5	7	2	7	9	8	7	3	6	3	3	2	5	5	7	6	3	7	5	5	4	7	10	7	3	7	6	7	7	6	2	3	8	3	7	7	9	6	6	4	6	6	6	6	4	2	7	6	5
206	5	3	8	9	4	4	5	5	8	3	7	10	3	7	4	8	5	6	5	4	9	6	3	9	4	9	4	2	9	7	4	7	6	3	6	4	4	4	3	5	2	9	8	2	5	8	4	7	3
208	3	2	7	8	5	9	7	9	3	5	8	5	7	8	5	3	3	6	5	8	5	6	7	4	5	6	6	8	6	9	3	8	4	10	6	5	5	4	7	5	4	7	3	8	6	5	4	4	5
212	6	3	5	5	5	2	5	6	3	6	4	4	8	3	7	4	2	6	6	7	7	4	5	9	4	6	5	3	3	7	7	6	8	5	6	5	8	6	4	6	5	2	7	3	7	7	5	6	6
213	5	8	6	5	8	5	6	5	8	6	3	3	10	3	8	7	3	6	5	6	7	3	6	5	4	5	5	8	3	9	5	5	4	6	8	7	9	3	5	3	8	8	3	5	7	5	7	4	7
214	5	4	9	3	4	6	10	7	8	4	8	6	3	3	3	8	7	7	3	3	6	5	8	3	5	2	6	6	5	6	5	6	3	7	7	6	7	4	3	5	7	5	2	6	7	8	7	7	6
215	5	6	6	7	6	6	5	10	5	3	6	7	7	4	8	5	4	5	3	5	6	8	4	4	7	4	10	8	4	3	8	5	4	7	3	5	5	9	3	7	7	3	6	6	3	6	5	6	7
216	5	3	6	9	4	4	5	5	8	8	3	7	3	7	4	7	5	6	3	6	9	6	8	9	4	8	3	4	9	7	5	5	4	3	6	4	4	4	3	5	4	9	8	5	4	8	6	7	5
217	7	5	6	6	9	10	4	4	6	5	8	8	6	7	3	9	5	8	6	4	8	9	6	2	4	4	8	6	7	3	5	6	7	3	4	7	2	6	7	3	9	5	3	7	7	9	5	3	5
220	8	6	8	8	3	9	7	5	6	3	4	8	10	10	6	3	7	4	3	6	3	3	7	5	8	5	5	3	7	3	9	3	9	5	4	3	5	7	6	5	8	5	6	3	4	7	3	6	3
223	5	8	7	5	6	6	6	6	7	3	4	5	6	7	2	3	2	7	4	6	5	10	5	4	3	7	8	6	6	5	7	8	7	6	7	4	5	8	8	10	3	3	8	2	6	10	7	7	7
224	5	8	4	5	6	7	8	4	8	4	6	9	3	7	7	5	4	7	5	3	3	8	5	4	5	8	5	7	10	10	4	8	2	5	10	4	5	7	5	8	4	8	6	4	3	5	4	5	7
225	5	5	4	10	3	9	3	7	9	3	8	4	8	4	5	3	5	4	3	6	8	6	4	3	7	5	5	5	6	7	6	6	5	5	7	8	6	4	6	5	9	3	7	5	6	4	3	6	8
226	3	6	8	4	5	4	3	3	10	7	4	4	10	4	5	9	3	6	10	7	5	6	10	7	6	5	3	5	5	6	3	5	7	7	5	8	6	10	9	3	3	9	6	5	5	9	6	10	7
227	5	4	9	6	6	7	10	7	8	9	8	6	3	3	3	8	7	5	3	3	6	5	8	3	6	3	8	6	5	3	5	6	3	7	7	6	7	3	3	5	7	5	3	4	6	10	7	7	4
229	4	4	6	8	5	5	7	4	4	3	4	5	6	6	6	4	6	6	6	4	3	6	6	6	7	5	7	3	5	7	9	6	4	4	8	4	10	6	3	5	8	4	8	4	5	5	7	3	6
230	4	5	7	6	5	8	7	9	7	10	3	3	4	5	3	8	6	6	4	9	4	3	4	2	7	10	7	5	7	8	4	3	10	5	3	3	4	10	9	5	6	4	8	6	7	3	3	6	4
231	6	8	5	7	6	5	6	8	6	5	9	7	4	6	4	4	2	4	6	9	5	7	3	8	5	4	5	5	4	7	5	3	7	5	10	4	3	7	6	4	9	6	4	8	10	6	7	3	6
232	4	4	7	5	6	10	6	5	3	10	10	6	4	3	7	4	9	7	4	6	5	8	7	6	9	4	5	4	6	6	8	6	7	5	6	5	7	4	4	6	4	5	4	6	6	4	5	5	5
233	6	3	8	6	5	5	5	6	4	6	10	9	7	5	8	4	8	3	3	5	10	4	3	8	9	7	4	3	6	5	4	8	6	8	5	7	9	9	8	3	8	4	6	6	6	4	6	7	5
234	7	6	9	3	5	6	3	4	9	5	8	6	5	8	5	7	6	8	3	4	6	3	5	4	6	4	5	4	5	8	7	6	7	5	8	6	8	6	4	7	4	2	5	9	7	5	6	3	4
236	6	5	6	5	6	4	4	5	7	9	3	4	7	3	7	6	8	6	7	4	6	7	6	9	3	4	4	4	7	5	6	7	6	6	7	8	4	5	10	5	8	7	6	7	8	5	4	6	4
237	9	5	6	4	3	7	8	8	6	5	7	3	6	4	8	5	6	8	6	5	7	8	4	3	5	5	5	8	7	7	7	5	6	6	6	7	3	7	5	6	7	7	5	10	2	7	3	9	6
238	6	8	5	3	2	4	4	5	7	10	3	6	7	5	10	6	6	8	4	4	6	5	3	9	3	4	8	4	7	3	3	7	6	6	7	7	6	5	10	4	7	7	7	7	8	5	4	6	4
239	8	3	5	7	3	7	5	6	4	4	7	3	7	8	3	8	4	5	9	7	7	5	5	2	7	6	6	4	6	6	6	5	4	4	6	8	4	4	5	6	3	4	5	7	7	5	7	8	6
240	5	6	6	7	5	5	5	9	5	3	7	7	7	4	9	2	6	5	6	8	6	9	4	4	7	4	10	7	4	3	8	5	4	5	8	5	5	9	3	7	7	3	6	6	2	8	5	6	6
242	7	3	3	6	7	6	6	9	9	2	4	3	5	2	5	6	7	6	9	4	7	3	4	7	7	3	7	2	3	5	6	8	6	2	5	5	10	3	7	4	7	4	7	7	5	7	6	8	8
243	5	3	6	9	6	4	5	5	7	8	3	7	5	6	4	7	4	6	5	6	9	5	8	9	4	7	4	4	9	7	4	7	6	3	5	4	4	4	3	4	6	3	3	2	5	7	6	7	5
244	3	5	7	8	8	9	7	9	3	5	6	5	9	8	7	3	3	7	5	8	7	6	7	5	5	2	6	7	6	9	3	8	4	8	6	4	5	4	7	5	4	4	3	8	4	5	4	3	5
245	5	4	6	6	8	6	4	7	7	10	7	5	6	8	7	3	4	4	8	7	3	3	3	3	7	5	6	4	8	4	8	9	4	8	7	3	7	4	10	6	5	7	7	3	5	10	8	9	6
246	6	6	7	7	6	3	4	6	5	7	8	10	4	4	9	5	7	5	8	9	10	6	7	7	4	9	5	4	10	6	4	8	8	10	9	9	3	5	10	10	5	6	5	4	3	3	5	6	7
247	8	7	4	7	6	3	3	9	3	2	8	6	4	5	3	10	5	5	8	5	6	9	4	3	10	8	3	3	5	8	7	3	8	4	7	4	4	3	6	4	4	8	9	9	9	4	2	8	8
248	6	5	6	7	3	6	7	3	6	3	5	4	4	9	4	6	4	3	5	5	9	6	3	3	9	7	4	7	7	5	6	8	6	4	3	9	3	7	4	6	8	7	7	5	4	6	4	3	7
249	5	6	6	7	8	4	2	8	5	3	5	4	6	4	4	3	8	7	6	10	3	6	9	7	4	8	3	8	5	8	5	9	6	6	10	7	3	3	8	8	9	6	8	4	9	10	9	8	4
251	6	6	3	7	3	3	5	6	4	8	3	10	4	4	9	5	7	8	8	9	10	6	7	7	5	9	5	5	10	6	6	8	8	10	5	9	3	5	10	10	6	6	3	4	5	3	5	6	7
252	5	7	2	7	9	8	7	7	6	3	3	4	5	4	7	6	3	7	5	5	6	7	10	7	3	8	7	7	6	5	4	3	8	3	7	7	9	9	6	6	9	5	6	6	4	3	7	6	5
253	5	3	9	2	5	8	9	5	7	6	6	4	5	7	5	7	2	4	6	9	7	5	4	4	6	6	5	9	9	8	5	6	6	5	4	4	3	8	5	6	6	3	3	6	4	5	4	8	8
255	9	5	7	3	4	6	5	7	7	5	6	4	5	9	7	6	3	7	3	7	7	9	5	5	4	8	6	4	10	4	7	9	7	6	6	7	4	10	3	4	7	5	6	4	9	3	5	4	2
256	5	4	3	8	10	6	6	4	6	4	6	8	5	5	8	6	5	7	4	7	6	4	3	4	5	4	7	6	5	6	6	7	3	6	3	7	4	4	5	3	8	4	7	10	8	9	3	8	5
259	6	3	8	7	5	3	4	4	3	6	3	5	3	6	6	5	6	4	5	3	7	8	6	7	4	3	3	8	4	5	6	8	8	7	7	4	10	4	5	7	8	4	7	6	5	6	3	3	8
260	4	5	7	10	5	10	3	3	6	4	5	6	6	7	8	7	4	6	7	8	9	5	5	6	8	7	7	4	3	5	7	10	6	7	7	9	8	3	6	3	6	5	3	4	5	5	5	6	7
261	6	5	7	7	3	8	3	3	4	6	4	5	5	6	9	8	5	3	5	6	6	5	8	7	8	5	6	10	8	5	6	3	6	6	7	7	3	9	5	7	4	5	10	4	3	3	8	8	7
262	6	3	8	7	3	6	4	5	4	6	3	5	3	6	7	3	8	4	8	3	3	3	3	10	4	3	3	8	4	5	5	8	6	8	5	4	10	3	5	6	8	4	7	3	5	6	3	3	8
263	6	5	7	2	9	6	4	7	6	5	6	4	5	9	8	4	3	7	3	7	7	9	5	6	4	8	6	4	9	6	7	9	7	6	6	7	4	8	3	4	7	5	6	4	9	6	5	4	2
264	8	3	7	5	5	4	7	7	6	6	8	8	4	9	5	4	8	7	3	3	5	7	5	7	6	7	5	8	4	6	9	5	7	8	4	3	6	3	3	5	6	8	3	7	6	4	3	8	3
265	5	3	6	9	6	4	5	5	7	8	6	7	5	6	4	7	5	6	5	4	9	5	8	9	4	7	4	4	9	7	4	7	6	3	6	4	4	4	3	5	6	9	2	4	5	7	6	7	5
268	4	10	3	6	6	10	3	7	3	9	5	6	4	5	5	3	6	5	4	8	7	3	2	5	8	7	5	3	7	6	5	4	8	4	3	7	4	3	7	3	9	8	9	3	10	4	3	3	4
269	3	4	10	4	10	2	7	8	4	3	6	6	7	6	6	6	6	6	3	8	7	7	7	4	7	4	7	5	7	5	5	5	3	4	8	4	5	8	3	7	4	6	10	8	7	3	4	3	7
270	3	10	3	3	6	7	7	3	5	4	3	7	7	5	5	9	8	5	6	9	4	4	3	5	6	6	5	7	7	6	6	8	3	7	4	6	7	4	5	4	6	5	6	6	8	9	4	3	7
272	3	8	8	5	3	6	6	4	6	5	6	9	7	5	3	7	6	6	10	6	7	8	7	6	8	5	3	5	5	8	5	4	10	4	3	9	6	7	3	6	6	6	3	8	7	5	4	3	6
273	4	4	6	4	3	5	8	8	7	6	4	6	3	3	10	5	6	8	6	4	7	8	4	3	5	6	5	8	9	7	5	5	6	9	3	4	3	7	10	6	9	7	5	7	2	7	3	9	6
274	7	6	3	6	3	7	9	5	5	6	5	3	5	4	9	3	3	5	8	8	5	10	8	4	7	6	6	3	8	5	5	3	10	8	5	8	3	6	5	5	3	5	4	10	3	10	10	5	7
276	4	8	6	8	5	7	7	6	4	3	6	5	7	6	6	4	4	6	6	4	5	6	6	7	7	6	3	3	5	7	9	6	3	4	8	4	10	6	3	5	8	7	8	4	3	5	7	3	6
277	5	4	3	10	10	6	6	4	6	4	6	8	5	5	8	6	3	7	4	7	6	4	3	4	5	4	7	6	5	6	6	7	3	6	3	7	4	3	5	3	8	3	7	10	8	9	6	8	6
278	2	5	4	10	5	6	3	4	6	5	5	4	3	3	8	7	6	3	3	8	8	5	4	6	8	2	7	3	3	3	7	6	6	4	5	9	4	4	6	3	5	5	4	2	9	7	5	6	7
279	8	5	7	9	6	10	5	6	10	3	4	5	5	4	6	5	5	10	7	5	6	5	9	5	3	4	3	2	8	7	3	8	7	3	6	9	4	4	4	6	3	6	7	7	8	6	10	3	6
280	4	5	3	3	4	6	5	7	6	4	6	4	5	8	7	6	4	7	5	7	7	7	6	5	4	8	6	3	10	6	7	9	7	6	6	7	4	5	3	2	4	5	6	4	9	6	5	4	7
281	8	2	7	9	6	10	5	7	10	3	6	5	5	4	6	5	5	10	4	5	6	5	9	3	3	4	3	6	8	7	3	8	7	8	6	7	4	4	4	6	3	8	6	7	8	7	10	3	6
282	8	7	2	5	4	9	4	3	5	4	4	5	6	4	4	6	5	6	3	5	10	4	5	2	9	3	3	7	6	7	9	2	5	8	7	3	8	5	3	7	4	9	3	5	8	5	7	6	7
283	2	4	5	2	5	10	7	8	4	6	6	8	3	8	6	9	4	4	8	7	5	10	5	7	10	4	5	6	8	7	5	5	9	9	7	3	8	9	5	7	5	5	4	6	5	7	4	3	8
284	5	7	4	7	6	6	9	8	7	8	3	3	5	6	7	4	5	8	4	6	5	6	6	8	2	6	8	6	7	7	7	4	4	3	3	7	6	7	10	5	2	6	6	5	3	5	5	3	7
285	4	3	3	6	5	6	4	4	6	5	4	4	3	4	6	5	7	5	5	7	3	5	8	6	3	6	4	6	6	8	4	6	3	4	9	7	8	7	10	7	6	6	2	6	4	6	8	7	6
286	4	2	3	8	7	2	3	4	6	6	7	8	5	5	8	6	3	7	3	7	8	4	3	2	5	4	7	5	5	6	6	7	3	6	3	9	4	4	5	3	8	4	3	10	8	9	6	8	6
287	4	5	4	10	10	6	4	4	6	4	6	8	5	5	8	6	5	7	4	7	6	4	3	4	4	4	7	6	6	4	6	7	6	6	4	9	4	4	6	3	8	4	7	10	8	9	5	8	5
288	7	6	7	3	9	5	3	7	8	4	9	6	10	4	3	5	4	5	2	4	4	7	9	2	3	9	3	2	5	2	6	4	5	6	6	6	7	7	7	6	10	4	6	10	9	4	10	6	7
289	9	5	7	3	9	6	4	2	7	5	10	4	5	9	7	6	3	7	3	7	7	9	5	6	5	4	6	2	10	5	7	3	5	3	6	7	4	10	3	4	7	5	6	4	7	2	5	4	7
290	5	6	7	8	10	6	3	4	5	8	3	4	3	3	6	4	3	3	7	3	7	4	3	5	7	10	6	3	5	4	4	8	3	9	4	5	4	9	4	7	4	3	5	9	3	3	5	3	6
291	3	8	5	6	7	4	9	5	6	3	8	8	9	8	4	3	3	4	6	7	7	6	4	3	8	3	3	7	7	6	9	7	4	10	4	4	9	7	6	6	8	6	5	5	4	4	4	8	7
292	5	6	5	7	6	6	5	10	5	3	7	7	7	7	8	5	6	8	3	5	6	8	4	4	7	4	10	8	4	3	8	5	4	7	8	2	5	9	3	7	7	3	6	6	3	9	5	6	7
293	3	4	7	8	6	8	7	9	7	10	3	5	4	5	3	3	6	10	4	9	4	3	4	4	7	10	7	5	7	8	6	3	10	5	3	4	4	6	9	5	7	3	4	6	4	3	3	6	5
294	5	3	9	6	5	6	9	3	4	7	3	5	6	7	6	7	6	8	8	8	7	7	3	4	4	8	8	6	9	10	5	7	6	5	4	4	3	8	6	6	8	3	3	8	4	5	4	10	6
295	5	4	9	6	6	6	10	7	8	6	8	6	3	3	3	8	7	5	3	3	6	7	8	3	6	3	8	5	5	6	5	6	3	7	7	7	7	3	3	5	6	5	2	4	6	10	7	7	4
296	7	7	4	6	6	5	6	5	7	8	2	3	4	3	4	6	6	7	6	4	8	7	5	3	7	4	9	3	4	8	3	4	6	9	3	6	7	5	8	6	6	7	5	5	3	6	8	6	7
297	5	4	4	7	6	3	4	7	4	5	6	2	6	8	7	7	6	3	10	4	3	6	3	6	2	6	2	4	10	4	6	6	6	5	8	4	6	9	7	8	10	4	5	6	5	6	9	6	6
298	6	5	7	7	3	3	5	6	5	8	8	7	4	4	9	5	6	5	10	9	3	4	7	7	5	9	5	4	10	6	6	8	7	10	9	8	3	5	10	10	6	5	3	4	5	3	5	6	7
299	4	4	6	8	5	7	7	6	4	2	6	5	6	3	8	4	4	5	9	4	5	6	6	4	5	6	3	3	5	7	9	10	3	5	8	4	10	6	3	2	8	7	8	4	3	5	7	3	6
300	8	5	4	3	8	6	6	5	7	8	6	3	4	6	4	8	9	7	6	4	10	9	7	3	7	4	5	3	5	8	4	5	4	9	3	7	9	5	5	6	5	4	5	3	4	6	7	6	7
301	4	3	3	5	5	6	2	7	6	8	4	8	2	2	6	5	4	3	7	5	5	4	3	6	5	6	4	6	6	8	3	6	7	6	4	7	8	7	10	7	6	2	6	6	7	6	4	7	6
302	7	7	3	8	8	7	8	8	3	6	7	6	3	3	5	6	3	4	8	4	8	7	9	6	9	6	7	5	3	6	3	3	4	6	3	8	2	6	7	9	7	5	6	7	5	4	3	3	6
303	6	6	5	3	4	6	8	3	4	7	6	3	6	5	9	4	3	8	6	8	8	3	4	6	7	7	4	8	7	8	7	10	7	3	6	7	7	4	10	4	4	3	4	4	10	4	3	3	10
304	4	4	5	6	7	9	3	10	9	8	9	7	6	8	7	7	7	8	5	5	3	6	7	3	3	6	2	6	3	3	3	6	6	6	8	6	9	9	10	10	4	4	7	4	7	5	3	5	3
305	7	4	4	6	3	7	7	5	5	3	5	3	5	2	3	3	7	9	8	8	3	10	8	2	7	6	6	6	2	5	5	3	10	5	5	8	3	6	5	5	3	5	2	10	3	10	10	5	7
306	9	10	9	3	7	5	7	7	3	4	5	2	8	3	3	4	3	6	6	3	6	8	4	5	5	7	3	6	5	7	8	6	3	5	5	5	7	5	9	5	5	3	7	4	3	4	7	8	9
307	5	8	8	2	4	2	6	4	6	5	6	9	4	5	6	7	6	6	10	6	7	8	2	6	6	6	4	5	5	8	5	5	10	7	2	9	6	7	3	6	4	3	6	8	7	5	4	5	6
308	5	4	5	6	7	9	6	8	9	2	2	4	4	4	4	5	6	6	10	4	7	3	6	7	7	3	7	3	7	5	6	8	6	3	5	5	7	3	7	6	7	4	7	7	5	7	6	8	8
309	5	5	5	9	10	6	6	6	8	5	8	3	6	8	4	6	7	6	6	5	10	8	6	8	3	7	8	6	5	7	4	7	9	8	5	3	7	6	6	5	2	7	5	7	7	6	10	9	3
310	4	4	7	6	5	6	6	7	9	8	5	8	3	7	6	4	4	3	7	5	3	7	8	4	3	6	6	6	7	10	4	6	7	6	9	7	9	7	10	7	4	4	6	6	6	5	4	10	6
311	5	7	7	4	5	7	5	7	6	7	5	3	5	9	4	5	3	7	6	6	7	5	8	8	3	6	3	7	5	6	7	6	6	7	7	7	3	8	10	4	6	5	9	8	4	6	5	9	5
312	5	8	7	5	4	6	6	6	7	2	4	5	5	7	3	3	2	7	6	7	8	10	5	4	3	7	6	3	3	5	5	8	7	6	7	4	5	8	8	5	2	5	5	3	3	8	6	7	4
313	6	4	6	7	3	6	4	6	6	6	6	6	8	6	7	6	6	7	2	7	6	9	4	3	4	5	8	2	5	7	4	4	5	8	8	6	4	7	3	5	6	3	7	7	5	3	4	3	7
314	5	8	5	5	6	3	8	6	8	4	7	9	3	7	8	5	9	7	5	3	3	8	5	4	5	8	5	7	10	10	4	10	3	5	10	4	5	7	8	3	4	10	6	7	3	6	4	5	7
315	4	5	7	10	5	10	3	4	6	4	3	6	3	7	8	7	6	6	7	8	8	7	5	6	9	7	7	4	3	3	7	8	6	7	7	9	8	3	6	3	6	5	6	4	9	7	5	6	7
316	5	7	4	7	6	6	9	8	7	8	3	3	5	6	7	4	5	8	2	4	5	6	6	8	5	6	8	10	7	7	7	4	7	3	3	7	6	7	6	5	3	6	5	5	3	4	5	4	6
318	2	3	7	5	5	6	4	7	6	8	5	8	3	4	6	5	4	3	5	7	3	5	8	4	5	4	4	6	7	5	4	6	7	6	9	7	9	7	10	7	4	4	6	6	6	5	8	10	6
319	6	6	3	8	8	6	6	4	6	8	6	5	5	8	3	7	5	5	8	6	3	9	5	4	4	6	4	6	6	4	7	5	7	6	5	7	5	3	4	7	5	5	6	8	7	5	5	4	3
320	6	5	7	5	9	5	8	8	10	8	3	8	4	5	8	9	4	4	4	9	6	7	5	6	5	6	3	9	6	6	3	6	6	6	10	4	4	7	8	4	6	6	7	8	4	10	9	6	6
321	9	5	7	3	4	6	5	7	7	5	6	4	5	9	8	6	3	7	3	8	7	9	5	6	4	4	6	4	9	5	7	9	7	3	6	7	4	8	3	4	7	5	6	4	9	3	5	4	7
322	7	8	3	3	8	6	5	6	3	7	4	4	6	3	9	3	4	7	6	7	7	4	5	9	5	6	4	3	3	7	7	6	8	6	5	8	8	6	5	6	8	4	7	6	7	9	3	9	10
324	6	9	7	6	5	8	7	7	6	6	6	5	4	6	7	5	8	7	2	7	6	6	10	9	8	7	3	10	3	3	5	3	9	8	3	5	3	6	9	10	8	5	9	8	3	8	7	3	3
325	6	4	8	4	5	9	7	8	4	2	5	7	3	8	6	9	4	4	8	7	5	10	5	7	10	4	6	6	3	7	5	8	9	9	7	3	8	5	5	5	7	5	5	7	5	5	4	3	8
326	5	6	4	7	5	6	5	6	3	3	3	6	6	7	4	5	5	6	6	5	7	6	9	7	7	6	5	8	2	7	7	10	6	7	4	5	3	7	5	6	3	3	9	4	6	3	7	8	7
327	7	10	9	5	8	7	8	4	5	5	7	4	5	5	7	5	6	4	7	4	6	7	4	3	6	4	5	6	3	8	8	7	2	7	6	3	8	8	8	7	8	4	8	6	7	6	10	4	6
328	5	3	5	6	7	6	6	5	9	4	4	4	4	4	4	5	7	6	10	6	7	4	6	7	7	3	7	3	7	5	6	8	6	3	5	4	7	3	7	6	7	4	7	7	5	7	6	8	3
329	5	4	4	5	6	7	8	6	8	3	7	9	3	7	8	5	4	7	5	3	3	8	5	4	5	8	5	7	10	10	4	10	3	5	10	4	5	7	8	3	4	10	6	7	3	5	4	5	7
330	6	3	6	4	4	5	6	4	4	7	7	4	4	5	4	10	6	5	3	7	3	7	5	5	7	4	5	6	10	5	4	3	5	3	4	5	9	7	5	5	3	6	9	3	3	6	10	4	8
331	2	9	4	3	6	5	4	10	2	2	8	5	5	8	7	3	8	5	8	6	6	9	5	8	5	4	7	6	5	6	5	5	7	3	3	3	9	4	8	7	8	7	7	5	8	3	4	8	7
333	2	3	9	8	6	3	6	3	3	7	3	6	5	8	3	9	3	2	7	6	7	4	9	5	6	5	7	6	9	8	10	7	4	8	3	6	3	8	7	6	9	6	7	3	4	6	3	3	8
334	6	6	5	9	3	6	8	3	7	6	6	3	6	3	6	4	5	8	6	8	8	3	7	2	7	6	3	8	7	8	7	10	7	7	6	8	7	6	10	4	7	3	4	4	10	4	6	3	6
335	6	5	6	5	5	4	3	4	7	9	6	6	7	5	7	6	8	6	7	2	6	7	6	9	3	4	8	4	7	5	6	7	6	6	7	8	4	6	6	5	8	6	6	7	6	5	5	6	4
336	6	4	3	6	7	10	6	5	3	5	5	5	8	6	6	4	7	7	7	7	10	9	5	7	7	6	5	7	6	9	4	7	6	3	7	4	3	2	6	6	7	3	3	8	4	3	5	5	3
337	9	8	6	4	6	4	3	5	6	4	8	8	4	8	6	4	2	3	3	6	6	5	6	8	5	6	9	4	3	6	2	7	6	4	5	9	5	9	4	7	8	2	6	9	8	3	7	5	7
338	3	5	6	8	6	8	3	4	4	7	3	3	4	4	7	5	6	5	4	6	2	3	8	4	3	4	9	3	7	10	10	6	7	7	5	8	3	8	6	3	7	10	4	8	3	4	6	3	3
339	5	7	5	7	6	7	5	6	8	4	6	5	7	7	6	3	4	5	9	7	6	5	5	5	3	6	6	5	8	6	6	4	4	5	6	9	5	4	5	4	6	4	5	7	7	5	7	6	5
340	6	4	7	8	7	10	6	9	4	5	10	5	10	6	6	3	7	7	7	6	8	9	5	7	4	6	5	7	6	9	4	6	7	3	7	4	3	6	9	6	7	8	3	4	3	3	5	4	3
341	4	5	4	7	3	3	9	5	6	5	4	10	8	4	7	5	7	2	3	7	7	5	7	8	4	7	3	7	7	5	7	7	6	6	7	6	8	8	7	7	7	7	8	7	5	7	4	4	3
342	9	9	7	3	4	3	4	10	5	3	8	8	6	8	7	3	8	3	5	6	2	9	7	8	5	4	7	6	6	7	5	3	7	4	5	3	9	4	8	7	8	7	7	6	9	6	6	7	5
343	5	8	7	8	10	6	3	4	5	8	5	4	9	3	6	4	3	7	7	3	7	4	3	5	7	7	4	7	7	4	4	8	3	9	7	5	4	9	7	7	4	5	5	9	3	3	5	3	6
344	7	3	6	6	3	5	6	3	7	9	7	9	6	5	5	3	7	3	5	8	5	5	8	5	4	3	7	9	5	3	4	7	6	3	7	3	7	5	7	6	10	3	4	8	8	4	4	4	4
345	7	5	4	3	6	5	6	8	7	8	6	3	4	6	6	8	9	7	6	3	8	7	5	5	7	4	9	3	4	8	4	4	4	9	3	6	9	5	8	6	5	7	5	3	4	6	8	6	5
346	6	7	7	7	7	7	3	9	9	3	4	3	5	7	10	3	4	5	2	7	7	7	3	7	7	7	4	6	6	3	9	7	8	4	4	6	3	5	6	4	4	7	7	10	10	10	3	7	3
347	9	4	2	3	3	3	8	8	7	5	7	3	3	3	8	5	6	8	6	4	7	8	4	3	2	6	5	8	7	7	4	5	6	6	6	4	3	5	10	6	9	9	5	10	3	7	3	4	6
348	5	6	4	5	3	8	9	10	3	7	9	5	8	3	4	3	3	7	6	6	5	4	6	4	7	4	7	7	9	4	8	8	4	4	6	8	10	3	7	7	5	8	8	6	7	8	6	6	4
349	4	6	5	3	4	7	6	7	7	6	3	8	5	6	7	7	3	4	3	6	8	5	7	2	2	7	4	7	8	4	3	4	5	7	4	6	6	4	8	7	4	6	6	6	7	4	4	6	3
350	8	3	9	5	6	4	7	5	4	4	5	3	6	7	7	9	7	6	6	3	4	9	9	5	5	6	5	5	7	5	8	6	3	4	6	8	6	6	8	3	10	7	6	6	5	8	4	4	8
351	6	5	9	8	6	6	4	10	6	3	6	5	7	7	4	8	6	4	5	8	3	8	7	5	5	6	4	9	8	9	5	5	9	9	5	3	4	8	3	4	8	7	10	9	3	7	6	5	8
353	8	6	6	3	3	3	5	6	6	5	6	8	6	3	8	10	7	4	7	2	6	9	9	9	7	2	5	8	8	8	6	4	5	9	4	2	8	8	4	9	6	7	4	5	3	9	10	3	8
354	5	4	5	7	5	6	5	6	3	3	3	3	6	3	4	5	5	6	6	4	7	6	8	10	7	6	3	6	5	10	7	9	6	7	4	5	4	7	6	4	3	3	6	4	5	3	9	8	4
355	5	9	4	3	3	8	9	7	2	5	9	5	4	8	2	3	5	6	6	6	2	4	6	3	7	4	7	7	9	6	8	8	4	4	2	8	10	3	7	2	5	8	8	6	7	8	6	6	4
357	6	8	8	5	3	3	6	4	6	5	6	9	4	5	6	7	8	6	10	9	7	8	7	3	6	5	4	5	7	8	5	4	9	4	3	9	8	7	3	3	6	3	6	4	8	5	4	3	4
358	5	4	9	6	6	6	10	7	8	6	8	5	4	3	3	8	7	7	4	5	6	5	8	3	6	3	6	5	5	3	5	6	3	7	7	6	4	3	3	5	6	5	3	3	5	10	5	3	6
359	6	3	3	7	8	2	5	6	2	6	3	4	8	3	4	3	7	7	6	2	7	4	5	9	2	6	4	3	4	7	8	7	8	6	5	4	8	6	5	6	5	7	7	2	7	9	3	9	6
360	8	6	5	3	6	5	9	5	7	5	3	4	8	5	6	3	7	4	4	5	7	5	6	3	3	3	3	4	8	5	8	5	5	9	6	5	6	5	5	8	7	7	7	5	8	6	5	6	4
362	5	4	9	6	6	4	8	6	8	9	8	5	2	4	3	6	7	7	2	4	2	5	2	3	6	3	6	9	4	3	5	2	3	7	7	6	7	6	3	6	7	5	3	6	6	10	7	5	6
363	6	6	7	7	6	3	4	6	5	8	8	7	4	4	10	5	6	5	10	9	3	4	7	7	5	8	5	4	4	6	6	8	7	7	9	8	3	5	10	10	6	5	3	4	5	3	5	6	6
364	3	3	6	9	6	4	5	5	8	8	7	10	6	7	4	8	5	6	5	6	9	6	5	9	4	9	4	4	9	7	5	7	6	3	8	4	4	4	3	5	4	9	8	5	5	8	4	7	3
365	6	8	3	7	5	6	5	6	3	7	3	4	8	3	9	3	7	7	7	7	7	4	5	9	5	6	4	3	3	7	7	3	8	6	5	5	5	6	5	3	5	7	7	6	5	9	3	9	10
366	3	5	6	8	6	8	3	4	4	7	3	3	4	4	7	5	6	5	4	6	6	3	6	4	3	4	6	3	7	10	7	4	7	7	10	8	3	8	5	3	7	10	6	5	7	3	6	4	6
368	8	10	9	3	7	5	7	5	4	2	4	4	6	4	3	4	3	6	6	6	6	8	4	5	5	7	4	5	4	6	8	6	3	5	6	5	7	5	9	2	9	4	7	3	3	4	4	8	5
370	4	10	4	4	5	8	5	9	5	6	2	5	4	8	4	10	4	9	6	5	7	5	5	7	3	6	3	3	6	5	4	7	3	4	5	7	8	5	7	7	4	8	7	3	4	5	6	8	8
371	7	4	4	9	5	3	7	2	8	9	7	9	5	3	5	3	7	3	5	8	8	5	8	5	3	6	7	9	7	3	6	10	6	3	4	3	7	5	5	6	10	2	5	8	8	4	4	4	3
372	5	6	5	5	6	3	8	6	8	3	7	9	3	7	8	5	4	7	5	3	3	8	5	4	5	8	5	7	10	10	5	10	3	5	10	4	5	7	5	3	4	10	7	7	3	5	4	5	7
373	5	6	8	4	7	8	4	7	6	8	5	8	4	3	10	6	4	4	6	4	3	3	4	7	8	5	8	10	9	5	8	8	4	7	4	8	6	8	9	7	8	9	8	3	3	6	9	6	4
374	7	10	9	3	8	7	8	4	5	5	7	9	4	8	7	10	6	4	7	3	7	7	2	3	6	4	5	6	4	9	8	7	4	7	6	3	8	8	8	2	8	5	5	6	7	6	10	7	4
375	6	5	5	3	6	4	4	4	7	9	3	4	7	3	7	6	6	8	6	4	7	7	3	6	3	4	8	4	7	3	3	8	6	8	7	8	6	5	10	4	7	7	6	7	3	5	4	6	4
376	5	8	8	4	4	7	8	6	8	5	9	6	6	7	7	3	7	4	8	2	7	7	7	6	3	7	3	5	4	4	6	5	7	6	8	5	7	6	5	3	7	10	8	6	2	9	5	7	4
377	5	3	6	6	6	4	5	5	8	8	6	10	6	6	4	8	3	6	5	6	9	6	5	4	4	7	4	4	9	7	5	5	4	3	8	4	4	4	3	4	4	9	8	5	5	8	4	10	3
378	3	3	6	8	7	7	10	6	7	5	5	7	5	10	6	3	9	7	5	5	10	3	6	5	3	5	3	5	3	5	5	7	6	6	8	8	3	6	5	6	6	10	6	5	4	3	6	8	7
380	6	6	3	7	8	8	6	4	6	8	6	6	5	7	9	7	6	2	7	5	5	9	8	4	4	6	4	4	6	4	7	6	7	6	5	8	3	3	4	7	4	3	6	8	7	8	5	4	3
381	5	8	4	10	4	9	6	7	9	3	8	5	10	4	5	6	5	5	3	8	10	6	5	5	7	9	5	9	3	7	4	6	6	3	8	8	6	3	6	7	9	3	7	5	6	4	3	3	8
382	7	3	3	6	7	9	5	9	10	4	3	4	4	4	4	6	7	6	10	6	5	4	4	6	7	3	5	3	7	5	3	5	6	3	5	5	10	3	7	6	8	4	7	7	4	7	6	8	3
383	9	8	4	4	6	7	6	5	6	4	8	8	8	8	6	4	5	3	3	6	6	5	6	8	5	6	9	4	5	4	5	7	6	6	10	7	5	9	5	4	8	3	6	9	8	3	4	5	7
384	9	3	9	7	4	7	3	7	4	4	3	3	5	4	7	8	5	3	8	7	3	7	8	10	8	4	9	8	4	7	7	6	6	6	8	10	3	3	3	9	5	7	8	5	7	5	3	3	7
385	3	8	6	6	5	7	7	4	4	6	3	3	6	3	7	8	9	5	5	7	4	7	3	5	4	6	5	4	3	6	6	7	3	7	5	4	7	4	5	3	6	7	3	6	8	6	4	3	4
386	8	7	3	7	6	3	7	9	3	2	8	6	4	5	3	10	5	5	8	5	6	9	4	3	8	6	5	3	6	8	7	3	8	4	5	4	4	3	6	3	4	7	9	9	9	5	4	8	7
387	3	9	3	9	4	6	6	6	8	6	4	4	7	5	3	3	8	5	6	4	10	3	7	6	4	3	6	7	7	4	8	4	7	6	3	4	5	10	6	7	4	9	5	7	7	8	6	9	6
388	5	7	7	6	5	7	3	7	3	8	5	3	5	9	4	5	3	7	6	6	7	5	8	8	3	6	6	7	6	7	5	6	6	7	7	7	6	8	10	4	6	6	9	8	4	6	5	9	5
389	6	4	5	6	7	9	3	10	9	8	9	7	6	8	7	5	5	5	10	5	3	6	7	6	3	6	4	10	3	5	3	6	6	7	8	4	9	9	10	10	4	4	7	4	8	2	4	4	2
390	5	7	7	6	4	7	3	7	6	8	5	3	7	9	4	5	3	5	6	6	7	5	8	4	2	3	6	7	3	6	5	6	4	7	7	7	6	8	5	3	7	6	6	8	4	6	3	9	5
391	3	6	5	6	8	8	7	6	4	6	6	6	5	6	6	9	5	7	3	3	6	7	4	4	4	6	3	3	8	3	2	3	4	10	6	4	5	9	9	5	3	9	4	6	10	3	5	4	5
392	7	6	9	4	3	6	3	4	9	5	5	6	5	8	6	7	8	8	5	9	6	7	10	4	10	8	5	2	5	8	7	6	7	5	8	6	8	5	3	8	3	4	5	9	9	2	6	6	4
393	4	6	7	5	6	2	4	6	7	3	8	5	4	7	3	3	4	8	4	7	8	10	9	4	3	7	8	6	6	5	3	8	7	6	8	4	5	7	8	10	3	5	8	4	6	10	9	3	6
394	2	5	7	5	4	6	6	5	4	6	10	6	5	3	7	3	7	7	4	3	4	6	7	6	6	5	5	4	6	5	4	4	6	5	6	5	7	3	4	5	2	4	3	6	7	6	5	7	5
396	6	8	8	5	3	6	6	4	3	7	6	9	7	5	6	7	6	6	10	9	6	8	7	3	6	5	4	5	7	8	5	4	9	4	2	9	8	7	3	3	6	3	6	8	8	5	4	3	6
397	6	3	6	5	8	4	7	5	10	6	8	4	4	5	4	10	6	8	3	7	3	7	5	8	7	4	10	6	10	5	8	3	5	3	4	5	9	7	5	5	3	3	9	6	3	6	10	4	6
399	3	3	6	8	7	7	10	6	7	5	5	7	5	10	6	3	9	7	7	5	10	3	6	5	7	5	3	5	3	4	5	5	5	6	3	8	6	6	5	6	6	10	6	5	4	4	6	8	7
400	5	8	7	8	10	6	3	4	5	8	6	4	9	3	6	4	3	7	6	3	7	4	3	5	7	7	6	7	7	6	4	8	3	9	4	5	4	9	4	7	4	3	5	8	4	3	4	3	5
402	6	7	7	7	5	5	4	9	9	3	4	3	7	3	10	3	4	7	3	8	7	9	3	7	7	7	4	7	6	3	9	7	8	6	9	6	3	5	6	5	5	7	6	8	10	10	3	7	6
403	4	10	3	6	6	7	3	7	7	9	5	6	7	8	5	3	6	6	4	8	7	3	8	5	8	7	5	5	7	6	5	7	8	4	4	6	4	3	9	6	7	6	9	8	10	4	6	3	4
405	7	7	6	6	9	10	3	6	6	5	8	6	7	7	4	9	5	8	4	3	5	9	4	3	5	3	8	6	7	3	5	3	4	7	4	7	4	6	7	3	9	5	3	7	7	9	3	3	3
406	6	4	5	8	8	3	6	5	7	7	3	3	10	8	3	9	4	10	3	4	7	4	8	5	6	5	7	6	9	8	7	3	8	8	9	7	2	10	8	5	10	6	9	6	4	6	3	3	8
407	6	5	3	8	5	8	6	4	6	8	3	6	5	7	9	7	5	5	9	5	4	5	8	4	4	6	6	6	6	4	7	6	7	6	5	8	5	3	3	7	4	5	6	8	7	8	5	4	3
408	5	4	5	7	5	5	5	10	4	3	7	7	7	4	8	2	6	8	6	8	6	9	4	4	4	6	6	8	4	5	6	5	3	7	8	5	5	9	3	7	8	5	6	6	3	8	5	6	6
409	6	3	6	5	8	4	7	6	10	6	8	6	5	4	6	8	6	8	6	6	3	6	6	10	7	4	7	6	8	5	8	4	3	5	4	3	3	7	7	5	5	3	6	6	4	6	10	4	6
410	8	3	9	5	7	4	7	7	2	4	5	4	6	7	7	9	7	6	7	4	4	9	9	5	8	6	7	2	7	8	8	7	3	4	6	8	6	6	8	3	10	7	8	6	5	8	4	5	8
412	6	5	3	7	3	4	5	6	5	7	5	10	6	4	9	5	7	8	8	9	10	6	7	7	5	9	5	5	10	6	6	8	8	10	5	9	4	5	10	5	5	6	5	4	5	3	5	6	7
414	9	10	9	3	7	3	7	7	3	4	5	4	8	3	3	6	3	3	6	4	6	8	4	6	8	7	3	6	4	7	10	6	3	5	6	5	7	5	9	5	9	4	8	3	6	4	8	8	5
416	6	4	7	8	7	10	6	9	4	8	10	5	8	6	6	3	7	7	7	6	10	9	5	7	7	6	2	7	7	9	4	7	6	3	7	4	3	5	9	6	7	8	3	7	4	3	2	5	7
418	5	7	8	6	7	4	3	3	10	7	4	6	3	4	5	9	7	6	9	6	5	10	10	7	3	8	3	4	5	4	3	5	7	7	5	8	6	7	9	3	3	9	6	7	5	9	6	10	4
419	5	5	4	7	4	6	9	8	7	3	5	5	5	5	5	8	5	8	3	6	5	5	6	7	5	5	6	6	7	7	7	4	9	3	3	4	6	8	10	5	3	3	6	5	3	4	2	4	7
420	7	7	3	6	8	7	8	10	3	6	7	6	3	3	5	6	3	4	8	4	8	7	9	6	9	6	7	3	3	6	3	3	4	6	3	8	5	6	7	9	5	2	6	7	5	4	3	6	6
421	7	3	6	9	5	5	7	2	8	9	7	9	8	2	5	3	8	3	5	8	5	5	8	5	5	3	7	9	7	3	6	10	6	4	7	3	7	5	5	6	10	3	4	8	8	4	5	4	4
422	5	8	4	10	3	7	3	7	9	3	6	5	8	4	2	4	5	5	3	6	9	6	5	5	2	8	5	5	2	7	4	6	6	3	7	8	6	3	4	3	9	3	7	5	2	2	3	6	8
423	3	6	5	5	8	8	7	6	4	6	6	6	5	6	6	9	5	3	5	4	6	7	4	7	4	6	5	5	4	4	4	3	4	7	6	6	8	8	7	5	3	9	6	6	10	3	5	4	6
424	4	10	5	9	5	6	5	8	5	6	5	5	4	8	7	5	4	9	6	5	7	5	7	7	5	6	3	3	6	5	4	7	2	4	5	7	8	5	7	7	4	8	7	2	7	5	6	7	8
425	6	6	3	5	6	3	7	4	3	8	5	6	5	6	3	5	5	7	3	3	5	7	4	4	4	6	3	3	8	4	2	3	4	7	6	4	8	8	7	5	3	10	4	6	10	4	5	4	5
426	4	4	7	6	3	4	6	7	6	8	4	8	3	4	6	5	7	5	5	7	5	7	8	4	3	6	4	6	6	5	4	6	7	6	7	7	8	7	10	7	6	4	6	6	7	6	8	7	6
427	3	6	6	8	6	8	3	4	4	7	3	3	4	4	7	5	6	3	4	6	2	2	8	4	3	4	5	3	7	10	10	4	7	7	10	8	3	8	5	3	3	9	6	8	7	4	6	4	3
428	5	7	7	6	4	7	5	7	6	8	5	3	5	9	3	5	3	7	6	6	7	5	8	7	3	6	6	6	6	6	5	6	6	7	7	7	6	8	5	4	6	6	9	8	4	6	5	9	5
429	5	8	7	8	10	6	3	4	6	8	5	4	9	3	6	4	3	7	7	3	7	4	4	5	7	10	6	3	5	4	4	8	3	7	7	5	4	9	3	7	4	3	4	9	3	4	5	3	5
430	5	6	4	4	7	8	6	5	6	8	5	8	4	3	8	6	4	4	6	6	7	4	4	5	8	5	8	10	8	8	8	8	4	4	4	7	6	8	9	7	8	9	10	3	2	9	9	7	4
431	6	4	6	7	8	6	4	6	6	6	6	6	8	9	3	6	9	7	2	7	6	9	4	3	3	2	8	4	5	4	7	4	6	8	8	3	3	8	3	5	4	3	7	5	8	6	4	5	5
432	7	2	9	4	7	4	3	4	2	2	4	4	4	5	6	7	7	6	3	4	4	3	6	5	8	3	7	3	5	4	6	9	4	4	6	8	6	4	7	4	7	5	6	5	5	5	4	6	8
433	6	8	5	7	6	4	6	5	6	5	8	3	6	6	8	7	7	8	6	10	5	4	8	3	6	6	3	4	8	8	7	3	5	8	3	6	3	9	5	7	9	4	7	3	10	8	9	9	5
434	6	3	6	5	8	4	7	5	10	10	8	6	5	4	6	8	6	8	6	6	3	7	6	10	7	4	10	6	8	5	8	3	3	5	4	5	9	7	7	5	3	6	6	6	3	6	10	4	6
435	5	7	4	4	7	5	4	3	10	7	3	5	10	4	5	9	7	6	9	7	5	7	10	7	6	8	3	4	5	6	3	5	7	7	5	9	6	7	10	7	3	9	4	7	5	9	6	10	7
436	5	5	7	7	8	4	4	8	7	3	5	6	8	4	4	3	5	5	3	10	2	6	8	7	4	8	7	8	5	8	7	9	6	5	10	4	3	3	5	8	7	6	8	4	9	6	9	7	4
437	5	4	5	9	4	6	8	3	7	6	6	3	6	2	9	4	3	4	6	8	8	3	6	6	5	7	4	8	7	6	7	10	7	3	6	8	7	4	10	4	7	3	4	4	10	3	6	3	10
438	7	6	9	5	5	6	3	4	9	4	5	4	5	8	9	9	8	8	5	9	4	7	5	4	10	8	5	4	5	8	9	4	4	2	5	6	9	5	4	8	3	4	9	4	9	5	5	6	5
439	5	5	6	5	3	4	3	7	5	3	2	3	8	4	4	3	5	5	6	10	2	7	9	8	4	8	7	8	5	8	7	2	6	5	10	4	3	3	3	6	9	6	8	4	9	7	5	8	4
440	7	6	9	5	5	6	3	4	9	4	4	4	5	8	9	9	8	8	3	9	4	7	5	2	6	6	5	4	5	8	7	6	7	5	8	6	8	6	4	7	3	3	5	9	9	2	5	6	5
441	6	4	3	6	7	9	3	10	9	8	9	7	6	8	5	7	7	5	5	4	7	6	7	3	3	6	4	10	4	3	3	6	6	6	8	3	9	9	10	10	4	4	7	4	8	5	3	4	3
442	7	3	9	6	5	8	9	5	7	6	6	5	6	7	6	5	6	8	8	8	7	7	4	4	4	8	8	6	9	10	5	7	6	5	4	4	3	6	6	6	8	3	6	6	2	5	4	8	8
443	5	6	10	6	3	4	3	3	6	7	5	6	4	8	6	7	5	9	7	7	3	10	7	3	10	3	6	3	6	6	7	4	8	2	8	5	8	2	3	9	8	8	4	7	3	7	7	4	6
444	4	5	7	8	8	9	7	9	3	5	6	5	9	8	5	2	4	7	5	8	7	6	7	5	5	2	6	8	6	7	3	2	4	10	6	4	5	4	7	10	4	4	3	8	2	5	4	3	5
445	6	6	5	5	6	4	8	5	6	5	8	3	6	6	8	7	7	6	2	10	5	4	7	3	6	6	3	4	8	8	3	3	5	9	7	6	3	8	5	9	9	4	7	3	10	8	9	9	4
446	5	6	10	6	5	4	3	4	6	5	5	5	5	8	9	7	5	9	7	8	3	10	7	3	10	3	6	3	7	6	7	4	8	6	6	6	6	3	3	6	8	8	4	7	3	7	7	4	6
447	9	5	3	3	6	7	6	2	7	3	8	5	6	5	7	6	7	3	4	6	7	6	7	5	9	7	6	6	6	9	8	2	3	7	6	9	7	3	3	5	5	8	9	6	4	6	5	10	7
448	4	10	3	6	6	7	3	7	7	9	5	6	4	8	5	3	6	6	4	8	7	3	8	5	8	7	5	5	7	6	5	4	8	4	4	7	4	3	7	6	9	8	9	3	7	4	3	3	4
449	6	8	7	5	6	3	7	8	2	5	8	7	4	6	6	4	2	5	6	9	2	6	3	8	5	3	7	5	4	2	5	4	2	4	7	4	3	4	2	4	8	6	5	8	10	6	7	3	8
450	3	9	3	8	4	6	6	6	8	6	4	6	9	7	3	3	8	5	6	4	9	8	7	6	7	3	6	6	7	4	8	4	7	6	3	4	5	10	6	6	4	9	5	7	7	5	6	9	9
451	6	5	7	7	6	8	3	6	5	9	4	5	4	6	9	9	3	3	6	3	6	5	8	4	8	8	6	6	9	5	5	3	6	5	7	7	5	9	5	4	4	5	10	4	3	3	8	8	2
453	6	8	8	5	2	6	6	4	6	5	6	9	4	5	6	7	8	6	10	9	7	8	7	3	8	5	4	3	7	8	5	4	10	7	3	9	8	7	3	6	6	3	6	4	8	5	4	3	4
454	6	4	6	5	5	6	3	10	6	7	9	3	7	8	8	7	4	6	6	7	5	5	5	8	7	3	2	9	3	7	4	6	5	7	5	5	8	5	8	6	5	3	7	6	3	5	5	9	5
455	3	3	4	6	8	4	7	3	8	3	8	7	8	6	9	5	7	3	6	3	5	6	3	3	10	3	10	6	7	3	8	10	9	4	7	5	8	9	9	3	4	5	6	5	8	3	8	5	4
457	5	3	9	3	4	3	4	5	5	5	3	6	6	7	6	3	8	3	4	6	6	9	7	8	5	4	7	6	6	6	5	3	9	4	5	3	7	3	8	7	8	7	7	5	8	6	6	8	5
458	6	8	5	7	6	5	6	8	6	5	9	7	4	6	6	4	3	5	6	9	5	7	3	6	4	8	9	5	4	2	5	4	7	5	7	4	3	5	6	6	9	6	5	8	10	6	7	3	6
459	5	7	3	7	9	8	7	7	6	3	5	4	5	5	7	6	3	7	5	5	4	7	10	4	3	7	6	6	6	5	2	2	8	3	7	8	9	4	4	6	9	5	6	4	4	3	7	7	2
460	4	8	5	6	8	5	5	4	7	7	6	5	6	8	7	3	7	4	8	7	3	3	5	3	7	5	3	4	8	4	8	9	4	8	6	3	7	4	8	6	5	7	4	3	7	10	8	9	6
462	7	5	5	6	6	5	6	5	5	8	3	3	4	2	6	6	9	7	3	4	10	9	7	3	7	3	9	3	4	8	2	4	6	9	3	6	8	5	5	6	5	7	4	5	3	6	7	9	7
463	6	4	8	4	5	10	7	8	4	6	5	8	3	8	5	9	4	4	8	7	5	10	5	6	10	4	5	6	8	7	5	5	9	9	7	3	8	9	5	7	7	5	4	6	5	7	6	3	8
464	4	3	7	5	5	4	6	7	9	8	5	8	3	7	6	4	4	3	7	5	3	7	8	4	5	4	6	6	7	10	4	6	3	6	7	7	6	7	10	3	4	4	6	6	7	5	8	7	6
465	8	6	6	6	3	3	5	6	6	2	4	4	6	3	8	10	7	4	7	4	6	9	10	8	7	2	5	8	7	8	4	6	6	9	3	6	8	8	4	9	9	10	4	7	3	9	8	3	8
466	5	4	6	8	2	7	7	4	4	3	4	5	6	6	8	4	3	6	6	4	5	6	6	7	7	5	7	3	5	7	9	6	3	3	5	4	10	6	3	5	8	7	8	4	5	5	7	3	6
467	6	9	7	6	5	8	4	7	5	7	6	4	4	6	7	5	3	9	5	7	6	3	10	9	8	7	6	10	3	3	5	3	9	8	3	5	2	6	6	10	8	5	9	8	3	8	7	3	3
468	5	7	3	7	9	8	7	7	3	3	3	2	5	4	7	3	3	7	3	5	4	7	10	4	5	7	6	7	7	6	4	3	8	5	7	7	9	6	3	6	6	6	6	6	5	3	7	6	5
469	7	4	9	6	10	4	7	8	4	3	6	6	7	5	6	6	6	6	3	8	7	2	7	7	5	4	7	5	7	7	5	5	7	4	8	4	6	8	3	6	4	6	9	8	5	2	4	4	7
470	5	6	4	7	3	9	9	7	6	7	5	5	8	8	4	3	3	7	6	4	5	5	6	3	7	4	7	8	9	4	10	8	4	4	4	8	10	3	7	7	5	3	8	6	7	8	6	6	4
471	8	5	7	8	6	10	3	7	6	5	6	5	3	4	6	3	4	10	7	6	5	5	9	5	3	2	4	2	8	6	5	5	5	3	6	5	6	2	3	5	3	6	6	7	8	6	4	4	6
472	4	5	7	10	5	10	3	3	6	4	3	6	6	7	8	7	6	5	7	8	8	7	5	6	9	7	7	4	3	9	7	8	6	7	7	9	8	3	6	3	6	5	3	4	9	7	5	6	7
473	8	6	6	3	3	5	6	6	6	5	6	8	6	3	8	10	7	5	7	5	6	9	9	9	7	4	5	5	8	8	10	6	6	9	3	6	8	8	4	9	6	10	4	7	3	9	10	3	8
474	8	6	5	5	6	5	5	5	3	5	3	4	8	5	7	6	7	4	4	5	7	4	6	3	3	3	3	4	5	5	6	5	8	10	7	5	6	2	4	8	7	5	4	2	8	5	5	6	4
475	6	8	8	5	3	6	6	4	6	5	6	9	4	6	6	7	6	6	10	9	3	8	7	3	8	5	4	5	7	8	5	4	10	4	2	9	8	7	3	3	6	3	6	4	8	5	4	3	4
476	7	7	5	8	10	4	7	4	7	6	5	4	8	8	3	2	5	6	3	8	8	5	3	9	5	4	5	5	3	3	5	8	6	5	4	8	7	5	10	7	3	3	9	8	4	4	3	8	3
477	3	8	3	3	6	3	7	3	5	6	3	7	7	5	5	9	8	5	6	9	9	4	10	5	6	6	9	7	7	4	6	5	3	8	4	6	7	4	9	4	6	5	6	5	10	9	4	3	4
478	3	6	9	6	10	4	9	8	4	3	6	6	5	5	6	6	5	6	3	8	2	7	4	7	7	4	7	5	7	5	3	5	3	4	8	4	5	8	3	7	4	6	10	8	7	3	4	3	7
479	9	5	6	4	3	7	8	8	6	5	7	3	6	4	8	5	6	8	6	4	7	8	6	4	2	5	5	5	7	7	4	6	6	6	6	7	3	5	5	6	9	7	5	10	5	6	3	9	5
480	3	5	9	3	4	8	4	3	6	3	3	7	6	4	8	7	6	3	8	10	6	8	7	5	3	10	3	4	8	10	5	3	7	5	6	4	7	7	6	6	3	5	6	4	10	6	6	5	7
481	5	7	7	4	5	7	5	7	6	8	5	3	5	9	4	5	3	7	6	6	7	4	8	8	5	6	6	6	6	6	7	6	6	7	4	7	3	5	10	4	6	6	9	8	4	6	5	9	5
482	5	4	6	4	8	8	6	6	9	7	5	6	7	6	3	5	4	7	6	4	7	7	5	3	6	9	5	6	8	3	5	6	4	8	3	6	3	2	8	6	6	6	6	8	5	4	6	7	2
483	8	6	8	8	4	9	7	5	6	4	5	8	10	10	6	3	7	4	3	6	3	3	7	5	8	5	5	9	7	3	6	3	9	5	4	3	5	7	6	5	8	5	6	3	4	7	3	6	7
484	7	8	3	7	8	6	5	6	3	6	4	4	6	3	9	3	7	6	7	7	7	4	5	9	5	6	5	3	3	7	6	6	8	6	6	4	8	6	5	6	5	7	7	6	7	9	5	9	10
485	5	5	4	7	6	3	4	7	4	5	6	7	6	8	7	6	6	7	10	4	3	6	3	6	2	6	2	4	10	4	7	2	6	5	6	4	5	9	7	6	10	5	4	6	5	6	5	6	6
486	6	5	6	3	6	4	4	4	7	9	6	4	7	5	7	6	7	8	6	4	7	7	3	9	3	4	2	4	7	3	3	8	6	8	7	8	5	5	10	4	7	7	7	3	3	5	4	6	4
487	8	6	8	7	4	8	3	5	3	4	5	8	10	10	2	7	7	4	3	6	6	3	3	5	8	5	5	9	7	3	9	3	9	4	4	3	5	7	6	5	8	4	6	3	4	4	3	5	7
488	5	4	5	6	8	5	5	7	7	10	7	5	6	8	7	3	7	4	8	7	3	3	3	3	3	5	3	4	4	4	5	9	4	8	6	5	9	4	8	6	5	7	4	3	7	9	8	3	6
489	4	4	5	7	6	3	3	7	4	5	6	7	3	8	7	7	5	7	10	4	3	6	3	6	5	6	4	4	10	8	7	6	8	5	8	4	5	3	7	8	10	4	5	6	5	6	9	6	6
490	4	4	6	2	5	3	7	6	3	3	6	5	6	6	8	4	4	3	6	4	5	6	6	6	7	3	7	2	5	7	6	6	3	3	5	3	10	4	3	3	4	2	2	4	3	5	7	3	6
492	5	4	5	6	8	5	5	7	7	7	7	5	6	8	7	3	7	4	8	7	3	3	3	3	3	4	6	4	8	4	5	9	4	8	6	3	9	4	8	6	5	7	4	3	7	9	8	9	6
493	8	7	4	5	4	3	4	9	4	3	8	6	5	4	4	4	5	5	8	5	6	5	3	4	8	6	5	3	6	8	3	6	8	5	5	3	4	3	6	4	4	7	9	9	9	2	4	8	7
495	9	3	9	7	4	7	3	7	4	4	3	5	5	4	7	3	4	3	8	6	3	4	8	10	8	4	9	8	4	3	5	4	6	6	8	10	3	5	3	9	5	7	8	5	7	4	3	7	7
496	5	6	8	4	5	4	3	3	10	9	4	6	10	4	5	9	7	6	9	7	5	10	5	4	6	5	3	4	5	6	3	5	5	7	5	7	6	10	7	3	3	9	6	5	5	9	2	10	7
497	6	3	8	8	6	5	5	6	4	6	10	6	3	5	7	2	8	3	3	5	10	2	4	8	10	7	6	2	8	5	6	5	6	8	5	7	9	9	8	3	5	4	6	4	9	4	8	4	5
498	5	8	6	3	8	3	6	7	8	6	5	3	10	8	8	7	8	3	5	6	7	3	8	2	4	5	5	8	3	9	7	5	4	6	8	7	9	5	5	3	8	8	6	5	7	5	7	4	7
499	6	4	6	6	8	6	3	6	6	6	5	5	9	6	3	5	9	7	2	7	5	9	4	3	2	5	8	4	5	4	7	4	6	10	8	6	3	7	3	5	4	3	4	5	8	6	4	5	5
500	4	5	4	5	3	2	9	5	4	7	4	10	8	4	7	2	7	4	3	7	7	5	7	10	4	6	3	6	7	6	7	7	6	4	7	4	8	6	7	7	7	7	6	7	7	7	3	3	7
501	9	2	3	3	6	3	6	4	3	3	8	3	6	5	4	2	8	6	4	6	3	6	9	7	5	4	4	4	6	9	8	5	3	6	6	5	7	3	5	5	5	7	8	4	4	6	5	9	7
504	7	2	7	5	8	9	7	7	6	6	8	9	6	9	6	4	8	7	3	3	6	7	6	9	6	7	5	7	4	6	9	6	7	8	4	3	8	3	3	5	6	8	3	7	6	4	3	2	3
505	4	7	4	3	7	4	3	5	6	4	5	8	8	8	4	2	2	3	3	5	6	4	4	8	4	5	6	4	3	6	5	7	3	6	10	7	7	6	4	7	10	3	3	9	8	3	4	5	3
506	6	4	6	4	4	6	2	10	4	7	9	7	5	8	8	7	4	6	6	7	5	3	5	10	7	3	6	9	3	7	2	6	5	7	7	5	8	5	8	6	5	3	7	6	3	5	7	6	5
507	6	9	7	6	5	8	3	7	6	4	6	5	4	6	4	5	8	9	5	7	6	6	10	9	8	7	3	10	3	3	7	3	9	8	7	5	3	6	9	9	8	6	9	8	3	8	7	6	3
508	5	6	7	7	6	3	4	6	5	7	8	10	6	6	9	5	6	5	10	9	10	4	7	7	4	8	5	4	10	6	6	8	7	10	9	9	3	5	10	10	6	5	3	4	5	3	5	6	7
509	4	5	4	10	10	6	4	4	6	4	6	8	5	5	8	6	5	7	4	7	6	4	3	4	4	4	7	6	6	4	6	7	6	6	4	9	4	4	6	3	8	4	7	10	8	9	5	8	5
510	3	4	3	5	6	4	4	7	5	8	6	5	9	9	7	4	8	6	7	5	6	6	7	6	6	7	7	3	5	9	7	3	7	8	7	6	6	6	7	6	4	7	8	3	6	6	6	9	4
511	6	6	3	5	8	8	7	4	3	8	5	6	5	6	3	9	5	7	3	3	6	7	3	4	4	6	3	3	8	4	4	3	4	10	6	4	8	8	7	5	3	9	4	6	9	4	5	4	5
512	3	9	8	9	9	6	5	5	5	8	3	3	4	8	3	6	5	6	7	6	4	3	6	7	9	8	7	3	6	6	3	9	9	8	5	4	5	9	7	4	5	9	7	3	2	7	5	4	3
513	7	3	3	6	7	6	6	8	9	4	4	4	4	4	4	6	7	4	9	6	7	2	4	6	7	3	5	3	7	5	3	5	6	3	5	4	10	3	7	6	7	4	7	7	4	7	6	6	8
516	5	8	7	5	6	6	6	6	7	3	8	3	6	7	2	3	4	8	6	6	8	10	5	4	3	7	8	6	6	7	7	8	7	6	7	4	5	7	8	10	3	5	8	4	6	10	7	3	7
517	9	9	7	2	6	6	5	7	5	5	8	8	5	8	7	5	6	5	8	2	6	9	5	8	5	2	7	6	6	4	5	5	7	4	4	3	9	3	8	7	8	7	7	5	9	6	4	7	7
518	5	6	4	5	3	9	9	10	6	5	9	5	8	8	4	3	3	7	6	4	5	5	6	3	7	4	5	7	9	9	8	8	4	4	6	8	10	3	7	7	5	3	8	6	7	8	6	6	4
519	4	4	3	10	10	6	4	4	6	4	6	8	5	5	8	6	5	7	4	7	6	4	3	4	4	4	7	6	6	6	6	7	3	6	4	7	4	4	5	3	8	4	7	10	5	9	5	8	6
520	9	4	6	4	3	7	8	8	6	5	7	3	6	4	10	5	6	8	6	4	7	8	6	3	2	5	5	8	9	3	7	6	6	6	6	7	3	7	5	6	9	7	5	10	5	7	3	4	6
521	6	3	8	6	6	5	5	6	4	6	7	9	7	3	8	6	8	3	3	5	10	6	4	8	9	7	7	4	5	4	6	8	6	6	7	7	9	9	8	5	5	4	6	6	9	4	6	7	2
522	8	5	3	3	10	7	7	6	6	2	7	9	7	4	6	8	9	5	3	5	5	7	6	3	3	5	6	6	3	10	3	8	5	8	4	5	6	4	6	5	8	9	7	4	6	3	5	5	3
523	4	3	3	6	5	6	6	7	6	8	5	8	3	7	6	5	4	5	5	7	3	5	8	6	5	4	4	6	7	5	4	5	7	6	7	7	6	7	10	7	4	4	6	6	6	5	4	10	6
524	4	4	2	4	6	4	7	7	8	6	8	5	3	4	3	8	7	7	4	4	5	5	8	3	5	4	6	6	5	4	5	6	3	7	7	6	7	6	3	6	7	6	3	6	6	10	7	5	6
525	5	6	4	9	3	6	8	3	7	3	4	3	6	2	4	3	3	8	6	8	5	3	4	2	5	7	2	8	4	6	7	10	6	7	6	7	7	3	7	2	4	5	4	4	10	4	3	3	4
526	3	8	4	7	6	4	9	8	7	8	5	3	5	6	7	8	5	8	3	6	5	5	6	8	2	6	8	7	7	7	7	4	9	3	3	4	6	7	6	5	3	6	5	3	4	4	5	3	6
527	3	5	9	3	5	8	4	3	6	3	3	7	3	4	8	7	6	3	8	10	6	8	7	5	3	10	3	5	8	10	5	3	7	5	7	4	7	7	6	6	3	5	7	4	10	6	6	5	7
528	3	5	9	3	5	8	4	3	6	3	3	7	3	4	8	7	6	3	8	10	6	8	7	5	3	10	3	5	8	10	5	3	7	5	7	4	7	7	6	6	3	5	7	4	10	6	6	5	7
530	5	8	6	3	8	5	6	5	8	6	3	3	10	8	6	7	8	6	5	6	7	3	8	5	4	5	5	7	3	9	5	5	4	6	7	7	8	4	5	3	3	8	6	5	7	5	6	4	7
531	5	6	4	7	3	8	9	10	3	5	9	5	8	8	4	3	3	7	6	6	5	4	6	4	7	4	7	7	9	6	8	8	4	4	6	8	10	3	8	4	5	8	8	6	7	8	6	6	4
533	7	9	3	3	10	6	8	6	6	4	3	8	7	4	6	8	9	5	3	8	5	7	6	3	6	4	6	3	3	8	3	8	5	8	4	5	6	4	6	5	3	9	7	7	4	3	8	5	3
534	5	8	8	5	4	7	8	6	8	5	7	6	6	7	7	3	7	4	8	5	7	7	7	6	4	7	3	5	4	4	5	5	2	6	5	5	4	6	4	3	7	10	8	10	3	9	5	7	2
535	5	7	8	4	7	4	4	3	10	7	3	6	10	4	3	9	7	6	9	7	5	10	10	7	6	5	3	4	5	6	3	5	7	7	5	8	6	7	7	3	3	9	6	5	5	9	6	10	7
538	5	7	4	7	6	6	9	8	6	8	3	3	5	6	7	8	5	8	3	4	5	6	3	8	5	6	8	10	7	7	7	3	9	3	3	7	6	7	10	5	3	6	6	6	4	4	5	4	7
539	7	6	4	6	5	7	8	5	5	6	5	3	8	4	4	3	7	9	8	8	5	10	8	4	7	8	6	3	8	5	7	3	8	8	5	8	3	8	5	5	3	5	4	10	3	10	10	7	7
540	5	4	5	7	7	3	4	7	4	5	6	7	3	8	7	7	5	7	6	4	3	6	3	6	5	6	4	4	5	4	7	6	6	5	8	4	6	9	7	5	10	4	5	6	5	6	9	6	6
542	4	9	8	8	9	6	5	5	5	8	3	3	4	8	3	6	5	6	7	6	4	4	6	7	9	9	10	3	6	6	3	9	9	8	10	4	6	9	7	4	5	9	7	3	7	3	5	4	3
543	6	4	9	8	6	3	6	5	7	4	3	6	10	8	5	9	4	10	3	6	7	5	9	6	6	5	7	4	4	8	10	7	8	8	9	7	3	8	8	5	9	6	9	6	4	6	3	3	8
544	4	4	3	6	5	6	4	7	6	5	4	8	3	4	6	5	7	5	5	7	3	5	3	6	5	8	4	6	6	8	4	6	3	4	7	7	9	7	10	7	6	6	6	6	7	6	8	10	6
545	6	3	6	5	8	4	7	6	10	10	8	6	5	4	6	8	6	8	6	6	3	6	6	10	7	2	10	6	8	4	8	4	3	5	4	3	3	6	7	5	3	3	6	6	4	6	10	4	6
546	5	6	5	9	7	6	8	3	7	7	6	3	6	2	6	4	5	4	6	8	8	3	7	6	7	6	4	8	7	9	3	10	7	3	6	8	4	3	10	4	7	3	4	4	10	4	6	6	10
547	3	6	9	6	7	2	7	8	4	3	6	6	7	6	6	6	6	6	3	8	7	7	7	7	3	7	7	2	7	7	5	5	3	4	8	4	5	10	5	6	4	6	9	8	7	3	3	3	7
548	6	7	2	10	7	4	3	6	9	2	4	3	7	3	10	3	2	7	2	7	7	7	3	7	2	7	4	6	3	3	10	2	10	6	9	6	3	4	6	4	5	7	3	8	10	8	3	3	6
549	6	8	4	7	6	4	6	5	6	5	6	4	5	6	6	3	7	6	6	8	5	4	7	3	6	5	3	4	7	8	3	6	5	8	7	6	5	9	9	9	9	4	7	3	10	8	8	9	4
550	7	7	3	6	8	8	8	10	3	6	7	6	3	3	3	6	3	4	8	4	8	7	9	6	9	9	7	3	3	8	3	3	4	6	3	8	3	6	7	9	7	2	6	7	5	4	3	3	6
551	6	4	7	6	7	10	6	9	4	8	5	5	10	6	8	3	4	7	7	7	10	9	5	7	7	6	3	7	7	9	4	6	6	3	7	4	3	5	6	6	7	8	3	7	4	3	5	5	3
552	6	4	8	4	5	10	7	7	4	6	5	8	3	8	6	9	4	4	8	7	5	10	4	4	10	5	6	6	8	6	6	5	9	9	7	3	8	6	5	5	7	5	4	7	5	7	6	3	8
553	6	6	3	8	5	8	6	4	6	8	6	6	3	7	9	7	6	2	7	5	4	9	8	4	4	6	6	4	6	7	7	6	7	5	5	8	5	5	5	7	4	5	6	3	5	6	4	4	5
554	4	4	6	8	3	3	7	4	3	4	4	5	6	6	6	3	6	3	4	4	3	6	6	6	7	5	7	3	5	7	9	10	2	4	8	3	10	6	5	5	4	4	3	4	5	5	7	5	6
555	7	6	9	5	5	6	3	4	9	5	8	6	5	8	6	7	8	2	5	9	4	7	10	4	10	8	5	2	5	5	9	6	7	5	8	6	8	5	3	8	2	4	5	9	7	5	5	6	5
556	8	5	7	9	6	10	3	7	10	3	6	2	5	4	6	5	6	10	7	5	6	2	9	2	3	4	3	6	8	7	5	5	5	8	3	7	4	2	2	6	3	6	7	7	6	7	10	3	6
557	4	10	5	9	5	8	4	6	5	6	3	5	4	8	7	5	3	9	6	5	7	5	7	7	2	2	3	3	6	5	4	7	3	4	5	7	8	2	7	7	5	8	4	3	3	3	6	7	8
558	3	6	3	5	3	4	4	7	5	8	6	5	9	9	7	6	8	6	7	7	6	6	7	6	8	7	7	3	5	9	7	3	7	8	7	6	6	5	7	6	4	7	8	3	5	6	6	8	2
559	7	8	4	5	7	6	3	7	6	5	6	8	4	6	4	7	4	8	7	5	3	5	6	7	5	5	10	7	8	7	3	6	6	9	9	7	3	8	8	8	8	8	8	5	7	4	5	4	5
560	5	3	6	9	6	4	5	5	8	8	7	5	6	7	3	8	5	6	5	6	10	6	5	9	4	7	3	4	6	7	5	5	6	3	8	4	2	4	3	5	6	9	8	4	5	7	6	7	5
561	8	5	5	8	6	10	5	7	6	3	6	5	5	4	6	5	4	4	4	5	6	5	9	5	3	4	3	6	8	7	3	8	7	3	3	9	4	4	4	6	3	8	6	7	6	6	3	3	6
564	8	5	7	9	6	10	5	7	10	3	6	5	5	2	6	5	4	10	4	3	6	5	9	5	3	4	2	6	8	7	3	8	7	3	6	9	4	4	4	6	3	8	6	7	6	6	10	3	6
565	7	7	3	6	4	7	8	8	3	6	7	6	3	3	5	6	3	4	8	4	8	7	9	6	8	6	7	3	3	6	3	3	4	6	3	8	5	6	7	7	7	5	6	7	5	4	3	3	6
566	4	9	4	2	5	8	7	7	6	6	6	5	4	6	4	5	4	7	5	7	6	4	6	8	6	7	6	6	5	4	7	4	8	9	4	5	3	6	6	10	6	6	7	8	3	8	4	6	6
569	6	4	6	6	7	9	3	10	9	8	9	7	6	8	7	7	7	5	5	5	7	6	7	2	3	6	3	6	3	3	3	6	6	6	8	6	9	9	10	10	4	4	10	4	8	5	4	5	3
570	5	5	9	7	8	8	4	4	6	8	3	5	6	5	6	6	6	5	8	6	4	8	7	5	3	10	3	8	5	10	5	3	7	5	6	4	7	7	5	6	3	5	7	4	10	6	6	5	5
571	6	6	3	8	8	8	6	4	6	5	6	6	5	7	9	7	6	5	9	5	5	9	8	6	5	6	6	4	6	5	5	5	7	5	5	8	5	5	5	3	5	5	6	4	5	6	4	4	5
573	8	2	7	9	6	10	3	7	10	3	4	5	5	4	6	2	4	10	7	6	6	3	9	5	3	4	3	6	8	6	3	5	5	8	6	7	4	4	4	6	3	6	7	7	8	7	3	3	6
574	9	9	7	7	6	4	5	6	6	3	6	7	3	3	5	10	4	5	9	7	5	6	3	3	5	3	3	2	7	6	6	3	6	6	6	7	7	3	3	6	4	8	10	3	8	7	3	8	6
575	6	4	8	4	5	10	7	7	4	2	6	4	3	8	6	9	4	4	8	6	5	10	5	6	10	4	5	6	8	7	5	8	9	9	7	3	8	9	5	7	5	5	4	6	5	7	4	3	8
576	4	10	5	9	5	8	4	8	5	6	5	5	4	8	7	5	3	7	6	5	7	5	7	7	5	6	3	3	6	5	4	6	3	4	5	7	3	5	7	6	4	8	7	3	4	4	8	8	8
577	7	5	7	4	6	8	3	6	5	6	3	3	4	6	9	8	5	4	7	3	6	7	8	7	6	8	6	10	8	5	6	3	4	6	5	7	3	9	5	7	4	5	10	4	3	3	8	8	4
578	5	3	6	9	4	4	6	5	8	8	7	10	6	6	2	8	5	6	5	6	9	6	5	9	4	9	4	4	9	7	5	5	6	3	8	4	4	4	3	5	4	9	8	5	5	8	4	7	3
579	7	7	3	5	8	8	8	8	3	6	7	5	3	3	5	5	3	4	8	4	8	3	9	6	9	3	7	3	3	6	3	3	4	6	3	8	3	6	7	9	7	5	6	7	5	7	3	3	6
580	5	8	7	5	3	6	4	4	7	3	8	6	6	7	3	3	4	8	6	7	8	10	9	4	3	7	8	6	6	5	7	8	7	6	8	4	5	7	8	10	3	5	8	4	6	10	7	7	7
581	5	3	6	9	6	4	5	5	7	8	6	7	5	6	4	7	5	6	5	6	9	5	8	9	4	7	4	4	8	5	5	5	6	3	6	4	4	4	3	5	4	9	8	2	5	8	6	7	3
582	5	4	4	7	5	6	5	6	3	3	3	6	6	7	4	5	4	6	6	5	7	6	9	10	7	6	5	8	5	10	7	10	6	7	4	5	3	7	6	4	3	3	9	4	6	3	7	8	7
583	6	6	5	8	6	5	8	2	6	5	10	6	6	6	8	7	6	4	9	3	6	6	4	8	5	7	3	6	4	6	10	7	8	6	8	6	5	5	3	5	6	8	3	3	7	6	5	3	5
584	3	3	6	8	7	7	10	4	6	5	5	7	5	10	6	3	9	7	5	5	10	3	6	5	7	5	3	5	3	5	5	7	6	6	8	8	6	4	5	6	6	8	4	5	4	4	6	8	7
585	8	3	6	3	2	3	4	3	7	2	7	3	2	5	3	6	7	6	3	6	3	6	9	7	9	7	4	6	6	9	8	4	10	7	2	9	5	4	9	4	5	8	9	4	4	5	2	10	7
586	6	5	3	5	8	8	5	4	3	6	5	6	5	6	3	9	5	7	3	3	6	7	4	4	4	5	3	3	8	4	4	3	4	10	2	4	8	9	9	5	3	10	4	6	10	4	2	4	5
587	6	5	7	7	6	8	3	6	5	6	3	5	4	6	9	9	3	3	7	6	6	5	8	7	8	5	6	10	8	5	6	3	4	6	5	7	3	9	5	7	4	5	10	4	3	3	8	8	7
589	5	4	6	6	4	5	5	7	7	7	7	5	6	4	7	3	7	4	8	7	3	3	3	3	7	5	6	4	8	4	5	9	4	8	7	3	7	4	10	6	5	7	7	3	7	10	8	9	6
590	5	4	4	6	6	6	10	7	8	6	8	5	4	4	3	8	7	7	3	5	5	5	3	4	5	4	6	6	5	6	3	6	3	6	7	6	7	6	3	6	7	6	3	3	6	10	7	5	6
591	4	6	7	6	8	5	6	6	7	4	3	5	4	5	3	8	7	6	7	9	4	3	4	2	7	6	5	6	7	6	5	4	7	5	5	3	7	8	9	10	7	4	8	6	7	3	3	6	5
592	8	3	6	3	3	7	4	4	7	3	8	5	6	5	7	6	7	6	4	6	7	6	7	7	4	7	6	6	9	9	8	5	5	6	6	9	7	3	9	3	8	8	9	4	6	6	5	10	6
593	8	7	5	5	4	3	4	9	3	3	8	6	4	5	3	10	5	5	6	2	6	9	4	3	10	8	5	3	6	8	7	3	8	4	7	4	2	3	6	3	4	7	4	9	9	4	4	8	8
594	6	5	7	5	8	2	6	9	10	8	3	8	4	2	8	9	4	4	4	9	6	7	5	6	5	6	3	8	6	6	3	5	6	2	10	8	4	10	10	4	6	6	7	9	4	10	9	8	6
596	6	5	9	8	6	6	2	10	6	2	6	5	7	7	5	8	6	4	5	8	3	8	7	3	4	2	7	5	5	7	7	5	10	7	4	3	4	8	6	4	8	3	5	4	5	7	3	5	3
597	7	8	6	6	7	6	3	7	5	5	6	8	4	6	4	7	3	8	7	2	3	5	6	8	7	5	6	6	4	7	2	6	4	4	9	7	5	4	2	9	3	8	5	5	10	2	5	2	4
598	10	6	4	5	9	5	4	4	9	7	8	10	7	4	5	7	6	9	5	9	4	5	6	8	8	6	9	10	8	3	5	9	9	6	5	6	4	9	10	3	7	5	9	4	8	3	4	4	7
599	8	6	5	5	6	8	9	7	7	5	5	4	8	5	5	3	7	4	4	5	7	5	6	3	3	3	7	4	5	5	6	6	8	7	7	5	7	3	5	8	7	5	7	5	8	5	4	6	3
602	10	4	4	2	9	5	5	9	9	7	8	10	7	4	5	7	6	9	7	7	4	5	6	6	7	6	9	8	6	3	9	9	9	3	2	6	4	9	10	3	7	5	9	4	8	3	5	4	7
603	5	8	7	7	10	6	5	4	6	8	6	3	9	4	6	4	4	3	6	4	7	4	4	5	7	7	4	6	7	6	4	8	3	9	4	5	2	4	7	7	4	5	5	6	3	3	5	3	5
604	5	6	5	3	4	6	8	3	7	6	6	3	6	3	4	4	3	8	6	8	8	3	7	6	5	7	4	8	7	9	7	10	7	7	6	8	7	6	10	4	3	5	7	4	10	4	6	6	6
605	4	3	7	6	3	6	6	7	9	8	5	8	3	7	6	4	4	3	7	7	3	7	8	4	5	6	6	6	7	10	4	6	7	6	7	7	6	7	10	7	4	4	6	6	6	5	8	7	3
606	2	5	5	6	8	5	6	6	7	4	3	5	4	5	3	5	7	6	7	9	4	2	4	4	7	6	7	6	7	8	6	3	10	5	3	4	7	10	9	5	7	3	3	6	7	3	3	6	5
607	5	8	8	5	4	6	8	6	8	5	7	5	6	7	7	3	7	7	8	5	7	7	6	6	3	7	5	5	4	4	6	5	7	6	5	5	7	6	5	3	6	10	8	10	3	9	5	7	4
610	9	6	9	3	7	5	7	7	3	4	2	4	6	4	3	4	3	3	4	4	7	5	5	5	8	6	2	5	3	5	10	6	3	3	6	5	7	5	9	5	5	4	7	3	6	2	8	8	5
611	4	10	5	6	6	7	3	3	7	9	5	6	7	8	5	2	6	6	3	8	7	3	8	5	8	7	5	5	7	6	5	4	8	4	4	6	4	3	9	6	9	6	9	8	10	4	3	3	4
612	6	5	7	5	9	5	8	9	10	4	3	8	4	3	8	9	4	4	4	9	6	7	5	6	5	6	3	9	8	6	3	5	6	2	10	8	4	10	6	4	6	6	3	8	4	10	9	6	6
614	3	6	4	9	4	6	8	3	6	7	6	3	6	5	6	5	5	8	6	3	8	3	7	6	5	7	4	8	4	9	7	10	7	7	6	8	4	4	10	4	7	3	7	5	10	4	6	6	6
615	3	5	5	6	7	3	7	6	3	6	4	2	5	6	3	9	5	7	2	3	6	4	4	4	4	6	5	5	4	4	4	3	4	7	6	2	8	8	7	5	3	9	6	6	9	4	5	4	6
616	6	6	4	8	2	9	8	3	6	4	10	3	6	5	8	7	6	4	9	3	6	6	7	8	5	7	3	6	2	6	10	7	8	8	8	9	5	5	3	7	5	8	3	3	7	6	9	3	5
617	5	6	6	7	6	6	5	9	5	3	7	7	2	4	8	3	4	8	6	8	6	9	4	4	7	4	10	8	3	3	5	5	4	7	8	5	5	9	3	7	7	3	6	6	3	8	5	6	6
618	5	8	6	6	8	5	4	7	7	10	7	5	6	8	7	3	7	4	8	7	3	3	3	3	7	5	3	3	2	4	8	6	4	4	6	3	7	4	10	6	5	7	7	3	5	10	8	9	6
619	4	5	3	7	3	3	9	5	6	7	4	10	8	4	10	5	10	4	4	5	7	5	7	8	4	6	2	7	7	6	7	7	3	4	4	4	8	8	7	7	7	5	8	7	7	7	3	3	7
620	9	5	7	3	9	6	5	7	7	5	6	4	5	9	7	6	3	7	5	7	7	9	5	6	4	8	6	4	10	6	2	9	7	3	6	7	4	10	3	2	7	5	6	4	9	3	5	4	7
621	5	8	8	5	4	6	8	6	8	5	7	6	6	7	7	3	7	7	8	5	7	7	7	6	4	7	3	5	4	5	6	5	7	6	8	5	7	6	5	3	7	10	8	10	3	9	3	7	3
622	6	6	3	5	8	8	7	4	4	8	5	6	4	6	3	9	5	7	3	3	6	7	4	4	4	6	3	3	4	4	4	2	4	7	6	6	8	8	7	5	3	9	2	6	9	4	5	4	5
623	10	4	8	4	5	10	7	8	4	6	5	8	3	8	6	9	4	2	8	7	4	10	5	6	10	4	6	6	8	7	5	5	9	9	7	3	10	9	5	7	7	5	4	7	5	7	4	3	8
624	7	7	3	6	8	7	8	8	3	6	7	6	3	3	3	6	3	4	5	4	3	7	9	6	9	9	7	3	3	6	3	3	4	6	3	7	5	6	7	9	5	5	6	7	5	7	3	3	6
625	7	8	3	3	8	6	5	3	3	7	4	4	8	3	9	3	7	7	6	7	7	4	5	9	5	6	4	3	3	7	7	6	8	6	5	5	8	6	5	6	8	7	7	3	7	9	3	9	6
626	5	3	6	9	6	4	6	5	8	8	7	10	6	7	4	7	5	6	5	6	9	6	5	9	4	9	4	4	9	7	4	5	6	3	8	4	4	4	3	5	6	9	8	5	5	8	4	7	3
628	3	8	6	3	7	7	7	3	5	4	3	7	6	5	5	8	9	5	6	9	9	4	10	5	6	6	9	7	7	6	4	8	3	8	4	3	7	4	9	4	6	5	6	6	8	9	4	3	7
629	6	4	9	8	8	3	6	5	8	7	3	3	10	8	3	7	3	10	3	6	7	5	8	5	6	5	7	6	9	8	8	7	8	8	9	7	2	8	8	6	9	6	9	6	4	2	3	3	8
630	4	4	3	10	10	6	4	4	6	4	6	8	5	5	8	6	5	7	4	7	6	4	3	2	3	4	7	6	6	6	6	7	6	6	4	7	4	4	6	3	8	4	7	10	8	9	5	8	5
631	3	3	6	8	7	7	9	6	5	5	5	7	5	10	6	3	9	6	5	8	10	3	7	5	5	5	3	5	6	5	5	7	6	6	2	8	3	6	5	6	4	10	6	3	4	4	9	4	6
632	5	7	3	7	6	7	5	6	8	4	6	5	7	8	6	8	2	7	9	6	7	2	8	4	7	6	5	5	8	6	6	4	3	4	6	8	4	3	6	6	3	4	5	7	6	5	7	8	6
633	3	8	5	6	7	4	9	2	6	3	8	8	9	8	4	3	3	6	3	7	9	7	7	3	8	3	3	7	7	6	9	7	4	10	4	4	9	7	3	5	8	6	5	5	4	5	4	8	7
634	4	5	7	5	6	10	6	5	4	6	10	6	6	5	7	4	9	7	4	6	2	8	7	7	9	4	5	3	6	5	7	6	7	2	6	4	4	4	2	5	4	5	2	6	6	6	5	7	5
635	3	6	3	5	6	4	6	4	5	8	6	5	9	9	7	6	8	6	7	7	5	5	6	3	8	7	7	3	7	9	7	3	7	8	5	6	5	6	7	6	4	7	8	3	6	6	6	8	6
636	6	8	5	7	6	5	6	8	5	5	9	7	4	4	5	4	3	5	6	4	5	6	3	8	5	8	9	5	4	7	5	4	7	5	10	4	4	5	5	4	9	6	5	8	10	6	7	3	6
637	7	6	4	2	3	3	4	9	9	7	8	10	7	4	5	7	6	9	5	9	4	6	6	8	8	6	9	10	5	3	9	4	9	6	5	6	4	9	10	3	2	5	6	4	8	3	4	4	7
638	8	6	5	3	6	8	10	5	7	5	7	4	8	5	6	6	7	4	4	5	7	4	6	3	3	3	7	4	8	6	8	5	5	9	7	5	7	5	5	8	8	7	4	5	8	5	5	6	4
639	9	9	7	5	6	5	5	8	8	2	4	4	4	3	5	9	4	7	7	7	6	4	3	3	5	3	4	3	7	7	5	3	5	5	7	5	6	3	10	6	6	6	6	5	8	5	3	3	6
640	5	5	7	7	8	4	3	6	5	3	5	6	8	4	9	3	8	5	6	5	4	6	8	5	4	8	3	8	5	8	6	6	5	5	10	7	3	6	3	8	7	4	2	8	6	10	9	7	4
641	7	7	5	3	9	4	7	4	7	3	5	6	6	8	6	3	6	4	3	8	8	5	7	9	5	4	6	5	3	3	5	7	6	3	6	8	6	5	5	7	5	3	5	8	4	7	5	8	3
642	8	3	5	3	6	8	9	7	7	5	3	4	6	5	6	3	7	4	4	5	7	5	6	5	3	3	3	4	8	5	3	5	8	10	5	5	6	5	5	8	8	7	4	5	8	5	5	5	4
643	6	4	8	4	5	9	7	8	4	6	5	8	3	8	5	9	4	4	8	7	5	10	5	7	7	5	5	6	8	7	6	5	9	10	7	3	8	9	4	7	7	5	4	7	5	7	6	3	8
644	5	8	5	5	6	7	8	6	8	3	6	9	5	7	8	3	9	7	6	3	5	8	5	3	3	8	5	7	10	7	5	8	3	5	6	7	5	7	5	8	4	8	7	2	3	6	3	4	2
645	6	6	5	2	6	5	8	4	2	5	10	6	6	6	3	7	6	4	9	2	6	3	4	8	5	7	5	6	5	6	10	7	3	5	8	6	5	2	5	5	6	2	3	4	7	6	5	3	2
647	6	5	9	8	6	6	3	10	7	3	6	5	5	7	5	8	6	10	6	7	3	8	6	4	5	6	4	7	8	9	5	3	9	9	5	3	4	8	3	4	8	7	10	9	3	7	6	5	8
648	5	7	3	7	9	8	6	3	6	6	5	2	5	5	5	6	3	7	5	5	6	7	10	7	3	8	7	6	6	6	4	3	8	5	6	5	9	4	6	6	9	5	3	6	5	2	5	7	5
649	5	8	8	5	4	7	8	6	8	5	7	6	6	7	7	3	7	7	8	5	7	7	7	6	4	7	3	5	4	4	6	5	7	6	5	5	7	8	5	3	7	10	8	10	3	9	5	7	4
651	6	4	9	7	8	3	6	5	8	7	3	6	10	8	3	9	4	10	7	6	7	5	9	6	6	5	7	6	9	8	7	7	8	8	9	7	3	8	8	7	10	6	9	6	4	2	3	3	5
653	4	5	5	5	4	5	6	3	3	10	10	6	5	2	4	4	9	3	3	3	2	6	7	7	9	4	5	3	6	6	8	6	7	3	6	8	4	3	4	5	4	5	4	6	6	3	4	5	7
654	5	3	8	5	4	4	8	6	8	5	9	6	6	7	10	3	7	7	8	5	7	7	6	6	4	8	3	5	4	4	7	5	7	6	5	5	7	8	5	3	6	10	8	10	3	5	5	7	4
655	6	3	9	8	8	6	3	10	7	3	6	5	5	7	5	8	6	10	6	8	3	8	7	4	5	6	4	7	8	7	7	3	9	8	5	3	2	8	6	4	8	3	5	9	3	7	6	4	8
656	5	3	6	9	4	4	6	5	8	6	7	10	6	7	4	5	3	2	5	6	9	6	5	9	4	9	4	4	9	7	4	7	4	3	8	4	2	4	3	5	4	9	8	4	5	8	4	7	3
657	5	8	5	6	8	5	5	7	7	10	7	5	6	8	7	3	7	4	8	7	3	3	3	3	3	4	3	4	8	4	5	9	4	8	7	5	9	4	8	6	5	7	4	3	7	9	8	6	6
658	5	6	5	7	5	6	5	6	3	3	3	6	6	3	5	5	5	6	6	4	7	6	9	7	7	6	5	8	5	10	7	10	8	7	2	5	4	5	4	6	3	3	9	4	5	2	7	4	7
659	6	7	7	7	7	5	4	9	9	3	4	3	5	7	10	3	4	7	3	8	7	9	3	7	7	7	4	7	6	3	9	7	10	6	9	5	3	5	6	5	4	7	7	8	10	10	3	7	6
660	7	7	4	6	6	5	4	5	5	4	2	2	4	2	6	6	10	7	3	4	8	7	5	5	7	3	5	3	4	6	2	4	4	9	3	6	7	4	5	6	5	7	5	3	4	6	8	6	2
661	5	7	2	7	4	4	9	8	7	5	5	5	5	5	5	8	5	8	4	6	5	6	3	8	5	5	8	7	7	7	7	4	4	3	5	4	6	7	6	5	3	6	5	5	3	4	4	4	6
662	5	3	6	6	6	4	5	5	8	8	7	10	6	6	4	7	5	3	5	6	9	6	8	4	4	8	3	4	6	7	5	5	6	3	6	3	4	4	3	5	2	9	8	4	5	7	4	7	3
663	3	3	3	5	4	2	4	7	5	8	6	5	9	9	7	6	8	6	7	7	6	6	7	6	6	7	7	3	5	9	2	3	7	8	7	6	6	5	7	6	4	7	8	3	6	6	6	8	6
664	5	3	6	9	6	4	5	5	8	8	3	10	5	7	4	8	5	6	3	6	9	6	8	9	4	7	4	4	9	5	4	5	6	3	8	4	4	4	3	5	4	9	8	4	5	8	6	7	3
665	4	5	4	7	3	3	9	5	6	5	4	6	8	4	10	2	10	4	4	5	7	5	7	8	4	7	3	7	7	6	7	7	3	4	7	4	8	8	7	7	7	7	6	7	7	7	4	3	7
666	3	3	6	8	7	7	10	3	6	4	5	7	5	10	6	3	9	7	6	4	10	3	6	5	5	5	3	5	6	4	5	7	6	6	8	10	3	6	5	6	4	10	6	3	4	4	6	4	5
667	7	5	5	6	8	6	5	5	5	8	3	2	5	3	6	5	9	7	3	4	6	7	7	3	4	3	9	3	4	8	2	2	4	2	3	4	7	2	8	6	6	7	5	2	3	6	6	9	2
668	7	5	6	6	6	10	3	4	6	5	8	8	6	7	3	9	5	8	6	4	8	9	3	3	2	4	2	5	7	3	8	6	7	4	4	5	3	3	8	7	7	5	4	6	7	9	5	4	6
669	8	3	5	3	6	8	9	7	6	5	3	4	8	5	7	6	3	4	2	5	7	5	5	3	3	3	3	4	8	5	8	4	5	10	6	3	6	5	5	8	8	7	4	5	8	5	5	5	4
670	4	5	7	6	5	5	6	6	7	4	4	5	4	5	4	5	7	6	7	9	4	3	4	3	7	6	5	6	7	6	5	4	7	5	5	4	6	8	9	10	7	4	8	6	7	3	4	6	5
671	7	5	5	3	9	10	3	6	9	5	8	6	8	7	4	9	5	8	4	3	8	9	6	3	5	4	8	6	7	3	5	3	7	3	4	3	4	3	8	5	9	5	2	6	5	9	3	2	3
673	6	5	7	5	9	5	8	9	10	8	2	5	4	3	8	9	4	4	4	9	6	7	5	6	5	6	2	8	6	6	3	6	6	6	10	8	7	10	8	4	6	6	7	8	4	10	9	8	6
674	6	6	7	10	5	7	4	9	9	3	4	2	3	7	10	6	5	7	3	7	5	9	3	7	7	7	4	7	6	3	9	7	10	3	9	5	3	2	6	2	5	2	7	10	7	10	4	7	6
675	6	3	6	5	8	4	7	4	10	10	8	4	5	4	6	8	6	8	6	6	3	6	6	8	7	4	10	6	8	5	8	3	3	3	4	5	9	7	7	5	5	6	6	6	4	6	10	2	6
676	3	5	9	7	8	8	4	4	6	3	3	5	3	2	6	5	6	3	8	6	6	8	7	3	3	3	3	8	5	5	5	3	7	3	6	4	7	7	6	6	3	5	6	4	10	5	6	5	7
677	6	6	4	8	6	9	8	3	6	4	10	6	9	6	3	4	6	4	8	3	9	6	7	8	5	5	3	6	4	6	10	7	8	8	8	3	5	5	3	5	6	8	3	6	4	6	5	3	5
678	5	8	4	10	3	7	6	4	9	6	8	5	6	4	5	6	3	5	3	8	10	6	4	5	7	9	5	3	2	7	4	6	6	5	7	8	6	2	5	5	9	3	7	5	6	2	3	3	8
681	5	6	7	4	7	8	4	7	6	8	5	8	4	6	10	6	4	4	6	4	7	3	4	7	6	5	8	10	7	8	8	8	4	7	4	8	6	8	9	7	5	9	10	3	3	6	5	6	4
682	7	5	9	5	3	6	3	4	9	4	5	6	5	8	9	9	6	8	3	9	4	7	5	4	10	4	5	4	5	8	9	6	7	5	8	4	7	5	4	7	2	4	5	4	9	5	5	6	5
683	9	3	9	7	4	7	3	3	4	2	3	3	5	4	9	3	5	3	5	7	3	2	6	10	8	4	9	8	4	7	5	6	6	6	8	10	3	3	2	9	5	7	8	5	7	4	3	3	4
684	4	3	3	6	5	6	4	7	9	8	4	4	3	4	6	4	4	3	7	5	3	4	3	6	3	6	6	6	7	10	4	6	3	4	7	7	6	5	10	4	6	4	2	4	4	5	8	10	6
685	5	3	3	7	3	4	5	6	5	7	8	10	6	6	10	5	7	8	8	9	7	6	7	7	5	9	5	5	10	6	6	8	7	10	5	9	3	5	10	10	6	6	3	4	5	3	4	6	7
686	5	5	5	3	3	6	2	7	7	3	5	5	5	3	5	8	4	8	3	6	5	6	6	8	5	6	3	6	3	3	10	4	7	5	3	3	5	8	6	4	4	6	6	5	4	4	4	4	4
687	7	9	3	7	10	6	8	6	6	4	3	9	7	4	6	8	9	5	3	5	7	6	6	3	6	4	6	7	3	10	3	8	5	8	4	5	6	4	3	7	8	9	7	7	6	5	8	5	3
688	9	3	9	3	4	3	4	7	2	5	8	6	6	7	6	3	8	3	4	6	6	9	7	8	5	4	4	3	2	6	5	3	7	3	5	3	9	3	8	2	8	7	7	5	9	6	6	7	5
689	7	7	2	8	9	3	7	7	7	6	7	6	6	8	6	3	5	6	3	8	8	4	3	9	5	5	5	5	2	3	5	7	4	5	6	9	7	5	10	7	3	3	5	8	4	7	3	8	3
690	3	3	6	8	5	7	10	3	7	5	5	7	5	10	6	3	2	7	5	8	10	3	7	5	7	4	3	5	6	5	5	7	6	6	3	8	6	6	5	6	4	10	6	3	4	4	9	8	7
691	5	6	5	7	2	6	4	6	3	3	3	3	6	3	4	5	5	6	6	4	7	6	8	10	7	6	3	6	5	10	7	10	6	7	4	5	3	7	6	4	3	3	9	4	5	3	7	8	4
692	3	5	5	9	10	6	6	6	8	5	8	5	6	8	4	6	7	5	6	5	10	8	6	8	3	7	8	6	3	7	4	7	9	8	4	3	7	3	6	5	2	7	5	7	7	3	10	9	5
693	3	5	7	8	8	9	7	9	3	5	6	5	9	8	7	3	3	7	5	8	5	6	7	4	5	6	6	8	6	7	3	8	4	10	6	4	5	4	7	5	3	7	3	8	2	5	4	6	5
694	7	7	3	6	8	7	8	10	3	6	7	5	4	6	3	6	5	4	5	5	4	4	5	3	9	3	5	5	3	5	5	3	4	6	3	8	5	6	7	9	5	5	5	7	5	7	2	6	6
695	6	6	7	7	3	3	5	6	5	7	8	10	4	6	9	5	7	8	10	9	10	3	7	7	5	9	5	6	10	6	6	8	8	10	9	9	3	5	10	10	6	6	3	4	5	3	5	6	7
696	8	6	6	3	3	5	5	6	6	5	6	4	6	3	7	10	3	4	7	4	6	8	10	9	7	4	2	8	7	8	4	6	6	9	3	6	9	8	4	9	9	10	4	7	3	9	10	3	8
698	8	5	3	6	8	9	9	4	5	4	4	5	8	7	5	6	5	8	8	5	10	5	8	7	9	3	3	8	6	6	9	8	5	9	7	3	3	6	3	5	8	9	3	8	8	7	6	8	7
699	5	5	4	10	2	9	6	7	9	6	6	4	8	4	2	4	5	4	3	6	9	6	5	5	7	8	3	3	3	7	5	5	3	3	8	8	2	3	4	3	3	3	2	5	6	4	3	3	7
700	5	4	9	6	6	6	10	7	8	6	8	5	3	3	3	8	7	7	3	4	5	5	8	4	5	3	8	6	5	6	5	6	3	7	7	7	7	6	3	5	7	5	2	4	6	10	7	7	4
701	5	5	7	6	8	4	4	8	7	3	5	6	8	4	9	3	8	7	4	5	4	6	8	7	4	8	3	8	5	8	6	6	6	6	5	7	3	3	8	3	7	6	8	4	6	7	9	8	4
702	6	6	5	7	4	4	6	5	3	3	6	2	5	6	6	3	7	6	2	8	3	5	9	7	6	5	5	7	5	5	3	6	3	8	5	5	5	8	9	9	9	4	4	3	6	9	8	9	7
703	8	9	6	2	10	6	7	6	6	3	7	9	7	4	3	8	9	4	3	8	5	7	6	3	6	4	7	3	3	10	3	6	5	8	4	5	4	4	6	7	8	9	7	7	6	3	8	5	3
704	2	5	7	5	6	6	6	5	3	10	6	3	6	5	7	2	9	7	4	6	5	8	7	6	6	4	5	3	2	6	8	6	6	5	6	5	7	4	4	6	4	4	3	6	6	6	5	7	5
706	6	2	6	6	8	6	4	6	6	6	6	5	8	6	3	5	9	7	7	7	7	8	4	3	4	5	8	2	5	7	4	2	6	10	5	6	3	8	7	5	4	5	7	5	8	6	4	5	5
707	6	5	5	6	8	8	7	4	4	8	5	2	5	3	6	9	5	2	3	3	2	4	3	7	3	6	3	5	3	4	4	2	2	6	6	6	8	9	7	5	3	9	6	6	10	4	3	4	6
708	7	6	3	6	5	3	8	6	5	6	5	3	8	2	9	8	7	5	8	8	5	10	7	4	7	8	6	6	5	5	7	3	8	8	5	8	3	8	7	6	3	5	4	10	6	10	7	7	7
709	4	4	6	8	2	3	7	4	4	4	4	5	6	6	8	4	6	6	6	4	2	6	6	4	7	5	3	3	5	7	9	6	3	3	8	4	10	6	3	5	8	7	8	4	5	5	5	3	6
710	5	3	6	9	6	4	5	5	8	6	7	10	6	7	3	5	5	6	5	6	9	6	5	9	4	8	4	4	9	7	4	5	6	3	8	4	4	4	3	5	4	9	8	4	5	8	4	7	3
711	6	8	4	7	3	4	6	5	5	5	8	3	6	6	5	7	7	8	6	8	5	4	8	7	6	6	3	7	8	8	7	3	5	8	3	6	5	9	9	9	9	4	7	3	10	8	9	9	4
712	6	8	6	5	3	6	6	4	6	7	5	5	7	5	6	7	8	6	10	9	6	5	7	3	8	5	4	5	5	8	5	4	10	4	2	9	4	7	3	3	3	3	6	4	8	5	4	3	4
713	3	6	3	5	4	4	4	4	4	8	6	5	9	9	3	4	8	6	7	5	6	6	7	6	6	7	7	4	5	9	3	6	7	8	7	7	6	5	5	6	8	7	6	3	6	4	6	9	4
715	6	3	5	3	8	5	5	6	5	6	3	5	8	3	4	4	7	6	7	7	7	4	3	6	4	6	5	3	4	7	7	6	8	6	6	8	8	6	5	6	8	7	7	3	7	8	3	9	6
716	5	8	4	5	6	7	8	6	8	4	7	9	3	7	8	5	9	7	5	3	3	8	5	4	5	8	5	7	10	10	4	10	3	5	10	4	5	7	8	3	4	10	6	7	3	5	4	4	7
717	6	5	7	7	8	2	3	8	5	2	5	6	8	4	9	3	8	5	6	10	4	6	9	8	4	8	7	8	5	8	6	9	6	5	10	4	3	3	8	8	9	6	8	4	9	10	9	8	4
718	5	8	7	5	6	6	6	4	7	3	8	6	6	7	3	3	4	7	6	6	8	10	5	4	3	7	6	6	6	5	5	8	7	6	7	4	5	8	8	5	3	5	7	2	6	8	6	7	7
719	7	4	6	9	5	5	7	3	8	9	7	9	5	2	4	3	7	7	5	8	8	5	8	7	4	6	6	9	5	3	4	10	6	3	7	3	7	5	5	6	10	3	4	8	8	4	4	4	4
720	7	3	5	5	5	5	5	6	3	6	4	5	6	3	7	3	2	6	6	7	7	4	5	6	5	4	5	3	3	7	6	6	8	5	6	8	6	3	4	6	5	7	7	3	7	9	5	9	6
721	6	4	6	5	8	4	8	8	4	6	3	8	4	5	8	9	4	7	4	9	6	7	5	6	5	6	7	9	6	6	3	5	6	6	10	8	2	10	10	4	6	6	3	8	4	10	9	8	6
723	3	8	5	4	6	4	9	5	6	3	3	8	9	8	2	3	3	6	6	9	7	7	4	3	8	3	3	7	7	8	9	7	4	10	4	4	9	7	6	6	8	6	3	5	4	4	4	8	7
724	7	10	9	3	8	7	6	4	5	5	7	9	4	5	8	10	7	4	7	3	7	7	4	5	6	4	5	6	4	8	7	7	4	7	6	4	6	8	8	7	3	5	8	6	7	6	7	7	4
726	7	4	3	6	3	7	8	5	5	6	5	3	8	4	9	8	7	9	8	8	5	10	8	4	5	8	6	3	2	5	5	3	8	8	5	8	3	8	5	5	3	4	4	10	6	10	10	7	7
727	5	5	6	7	3	9	9	7	6	7	9	5	8	8	4	3	5	6	6	4	5	5	6	3	7	4	7	7	9	9	8	8	4	4	6	8	10	3	7	7	5	3	3	6	7	7	6	6	4
728	6	6	7	7	7	5	4	9	9	3	4	2	7	7	10	3	4	7	2	8	7	9	3	7	5	7	4	7	3	3	9	7	8	6	9	5	3	5	6	5	4	7	7	8	10	8	3	7	6
729	7	3	9	5	5	4	3	7	4	4	3	4	4	7	7	9	7	6	7	3	4	9	6	4	8	2	7	3	5	8	6	9	4	4	6	8	3	6	7	3	10	7	8	6	5	8	2	6	8
730	6	8	7	7	6	5	7	8	5	5	9	7	4	6	6	4	3	5	4	9	2	7	3	8	5	4	5	5	4	2	5	3	7	5	10	4	3	7	6	4	9	6	4	5	10	6	7	3	8
731	6	9	7	4	5	7	7	7	6	7	6	5	4	6	7	5	8	9	5	7	7	6	10	9	8	7	3	8	3	2	7	3	9	8	7	5	3	6	9	9	8	5	9	8	3	8	4	6	6
732	7	3	4	7	8	4	5	7	8	6	8	9	6	9	5	4	6	5	3	3	5	4	5	9	3	8	5	8	4	6	3	5	7	8	4	3	5	3	3	5	3	3	3	7	6	4	3	8	3
733	6	6	5	5	6	5	8	4	3	5	10	6	6	6	8	4	6	4	8	3	9	6	7	10	5	5	2	6	2	5	5	7	8	8	6	9	5	5	3	7	5	8	3	3	4	6	4	3	5
734	3	9	8	8	9	6	5	6	4	8	3	7	4	8	3	6	5	6	7	6	4	3	6	7	9	9	7	3	6	6	3	10	9	8	10	4	6	9	7	4	5	8	7	3	7	7	5	4	3
735	3	5	9	7	5	6	4	3	6	3	3	3	6	4	8	7	6	3	8	4	6	8	8	5	3	10	3	8	8	10	5	3	7	5	7	4	7	7	6	6	3	5	7	4	10	6	6	7	7
736	2	8	5	6	6	4	9	5	6	3	8	8	6	8	4	3	3	6	6	7	9	6	3	3	7	3	3	7	7	6	9	6	4	10	6	4	9	7	3	3	8	6	3	5	4	4	4	8	7
737	6	8	8	5	2	6	6	4	6	3	6	9	7	5	6	7	6	6	10	3	6	5	7	3	6	5	4	5	5	8	5	4	9	4	2	9	8	7	3	3	6	6	6	8	7	5	4	3	6
738	7	7	6	6	9	10	6	4	6	5	4	8	6	7	3	9	4	8	6	4	8	9	6	3	2	4	8	6	2	3	8	6	8	3	4	5	4	3	8	7	7	5	2	6	7	9	5	3	6
739	7	3	7	7	8	9	7	7	6	6	8	9	6	9	5	4	8	7	3	3	6	5	5	9	6	7	5	8	4	6	9	5	7	8	4	3	6	3	3	5	3	3	3	7	6	4	3	7	3
741	7	9	3	6	4	6	6	6	6	6	4	6	5	5	3	3	8	2	6	4	10	5	7	4	7	3	6	7	3	4	8	4	7	6	3	4	5	10	6	7	4	9	5	7	7	5	6	9	6
742	9	9	7	5	5	8	6	6	8	3	6	3	3	3	5	9	6	7	5	7	5	4	3	2	5	3	4	3	7	7	5	3	5	5	7	5	6	7	3	3	4	6	8	5	8	5	3	8	6
743	5	2	6	4	7	8	6	6	9	7	5	6	7	4	3	5	3	8	5	4	3	8	7	3	3	5	5	7	4	7	6	6	4	8	3	4	3	3	10	9	8	6	8	7	5	4	6	7	5
744	8	5	6	7	10	7	7	6	6	3	7	9	7	4	6	8	9	4	3	8	7	7	6	3	6	5	7	6	3	10	3	8	5	8	4	5	8	4	3	7	8	9	7	7	6	2	8	5	3
745	5	4	5	6	7	6	6	9	9	4	4	4	5	4	5	5	7	4	10	4	7	4	6	7	7	3	3	3	7	5	6	8	6	2	5	4	10	3	7	2	8	4	7	7	5	7	6	8	3
746	7	3	5	6	5	6	6	8	9	4	4	4	5	4	4	5	7	6	7	4	7	4	6	7	7	3	7	3	7	4	6	5	6	3	5	5	7	3	7	6	8	4	7	6	4	7	6	6	8
747	3	8	6	6	5	7	7	4	5	6	3	2	6	2	6	8	9	5	5	9	4	7	3	5	6	6	5	7	7	6	4	8	3	7	5	3	7	4	9	4	6	5	6	6	8	9	4	3	7
748	4	4	6	8	5	7	7	4	3	3	4	4	6	6	6	4	6	6	6	3	5	6	5	6	7	6	7	2	5	7	9	6	3	4	5	4	10	6	3	3	8	2	8	4	3	5	7	3	6
749	6	3	8	6	6	4	5	3	4	6	7	9	3	5	8	6	8	2	7	4	10	6	4	8	9	4	7	4	8	4	6	8	6	6	5	6	4	9	8	5	5	5	6	6	6	4	6	2	5
750	5	5	3	7	6	3	4	7	4	5	6	7	6	8	7	7	6	7	10	4	3	6	3	6	5	7	4	2	10	4	7	6	9	5	8	4	6	3	7	8	10	4	5	6	5	6	9	5	6
751	8	7	5	7	6	3	7	9	3	3	8	6	4	5	3	10	5	5	8	4	6	9	4	3	8	6	3	3	6	8	7	3	8	4	6	4	2	3	6	4	4	8	9	9	9	4	2	8	8
752	8	3	5	5	6	8	9	7	7	8	3	4	4	5	7	6	3	4	4	5	7	5	5	3	3	3	7	4	8	5	8	5	8	7	7	5	6	5	5	8	7	7	4	5	8	5	5	5	4
753	4	10	4	9	5	8	5	8	5	6	5	5	4	8	7	10	3	10	6	5	4	6	7	7	5	6	3	3	6	5	4	7	2	4	5	7	8	5	3	7	5	8	4	3	4	4	6	7	8
754	5	6	4	5	3	8	9	10	3	7	5	5	8	8	4	3	5	7	6	6	5	5	6	3	7	5	7	8	9	6	8	8	4	4	6	8	10	3	8	7	5	8	8	3	7	8	6	6	4
755	7	4	5	6	7	6	6	8	9	4	4	4	4	4	4	6	7	6	7	4	5	2	4	7	7	3	7	3	7	5	6	5	6	3	5	5	5	2	7	6	7	4	7	7	4	4	6	8	8
756	4	5	7	6	8	8	7	6	7	2	3	5	4	5	3	8	7	4	4	9	4	3	4	4	6	10	7	6	7	8	6	3	7	6	3	4	7	8	9	5	7	4	8	6	4	3	4	6	5
757	8	6	4	3	6	8	10	5	7	5	3	4	8	5	7	6	3	4	4	5	7	5	5	3	3	3	3	4	8	5	8	5	8	9	7	5	7	5	5	8	8	7	4	2	8	5	5	5	4
758	7	6	7	3	7	5	6	7	6	9	9	9	7	7	3	5	6	3	6	4	4	7	9	7	3	7	4	6	5	5	6	4	5	6	6	6	7	7	7	6	4	4	3	10	9	4	10	6	7
760	3	5	6	8	6	8	3	4	4	7	3	3	4	4	7	5	6	5	4	6	6	2	6	4	3	4	9	3	5	10	10	4	8	7	5	8	3	8	8	3	7	10	4	8	5	4	6	4	6
761	5	7	4	6	5	5	4	5	10	7	4	5	5	5	5	6	3	6	9	7	5	7	10	5	5	8	4	4	5	6	3	5	7	4	4	8	4	7	9	6	5	9	6	7	5	9	6	6	5
763	6	8	3	7	8	6	5	3	3	6	3	4	8	3	7	3	7	6	7	7	7	4	5	9	5	4	4	3	3	7	8	7	8	6	5	8	8	6	5	6	8	7	7	6	7	9	5	9	10
764	6	6	3	7	8	8	6	4	6	8	6	6	5	7	9	7	5	5	9	5	4	9	8	6	4	6	6	6	6	5	4	6	7	6	5	8	5	3	4	7	4	5	6	4	7	8	5	4	3
765	5	8	6	6	4	5	5	7	7	7	7	4	6	4	7	3	4	4	8	7	2	3	2	2	7	5	6	4	8	4	8	5	3	4	6	5	7	4	8	3	3	7	4	3	5	9	8	9	6
766	6	6	5	5	2	5	8	3	6	5	10	6	6	6	8	7	6	3	9	3	9	3	6	8	5	7	5	6	5	6	10	7	3	6	7	9	5	5	5	5	6	8	3	3	7	6	4	3	5
767	3	3	2	5	9	3	7	7	6	6	7	6	6	4	6	5	5	4	3	8	8	2	7	9	3	5	6	5	4	2	5	7	6	3	6	9	6	3	10	5	5	3	5	8	4	5	3	8	3
768	7	4	3	6	3	7	8	5	5	3	5	3	8	4	9	3	7	5	8	8	3	10	8	4	7	6	6	3	8	5	5	3	10	8	5	8	3	8	5	5	3	5	4	10	6	10	10	7	7
769	5	8	6	3	8	5	6	7	8	6	3	3	10	10	8	7	8	6	4	6	7	3	8	3	4	5	5	8	3	10	5	5	4	4	8	7	9	5	5	3	3	8	6	5	3	5	7	4	7
770	5	8	8	4	4	6	8	4	8	5	9	6	6	7	10	2	7	4	8	5	7	7	6	6	4	7	3	5	4	4	6	5	7	6	8	5	7	6	4	3	9	10	8	3	2	9	5	7	4
771	4	5	5	6	8	8	7	9	7	10	3	5	4	5	3	8	6	10	4	9	2	3	4	4	4	10	7	5	7	8	4	3	7	5	3	2	7	6	9	10	7	4	8	6	7	3	3	6	5
772	6	2	4	7	5	6	4	4	3	6	3	5	3	6	6	5	6	4	5	3	7	8	6	7	3	4	3	7	4	5	4	6	7	7	7	4	7	4	6	8	6	8	6	3	5	6	3	3	8
773	5	7	2	7	6	4	9	7	7	8	5	3	3	5	7	8	5	5	3	4	5	5	6	8	5	6	6	7	7	7	7	4	7	5	5	7	6	7	10	5	3	6	6	3	3	5	5	3	6
777	3	9	8	8	4	6	5	2	5	8	3	7	4	8	3	6	5	6	7	6	4	3	6	4	9	4	7	3	6	6	3	9	9	8	5	4	6	9	7	4	5	8	7	3	7	7	5	4	3
778	4	10	5	6	6	7	5	5	7	6	5	6	7	5	5	4	5	5	4	8	7	3	8	5	4	7	5	5	7	6	5	7	8	5	3	6	6	4	6	3	7	6	8	8	10	4	4	3	4
779	4	5	7	5	6	10	3	5	3	6	10	3	6	3	7	4	9	7	4	6	5	8	7	6	6	4	5	4	6	5	4	6	6	5	4	4	9	4	2	6	4	5	4	6	7	6	5	5	5
780	6	7	7	7	4	4	3	9	7	5	4	3	5	3	10	6	5	5	3	8	7	7	4	7	7	10	4	6	3	3	6	7	8	6	5	5	3	2	6	5	2	7	3	8	10	8	3	7	6
781	9	3	6	3	3	3	6	4	7	3	8	5	6	5	4	6	7	6	4	6	6	6	7	7	9	7	6	6	5	5	8	2	10	6	2	6	7	3	9	3	8	8	9	4	6	6	5	10	7
782	3	5	7	6	8	8	6	6	7	10	3	5	4	5	3	5	7	10	4	9	4	3	4	4	7	10	7	6	7	8	4	3	7	5	6	4	7	8	9	5	7	3	8	6	7	3	3	6	5
783	3	5	7	3	8	6	4	4	6	8	3	5	6	4	8	7	6	3	7	10	6	8	8	5	4	6	3	5	8	6	5	3	7	5	7	4	5	7	3	6	3	5	7	4	10	7	4	7	7
784	5	6	6	7	6	6	5	10	5	3	6	7	7	4	8	3	4	5	3	5	6	8	4	4	7	4	10	8	4	3	8	5	4	7	3	5	5	9	3	7	7	3	6	6	3	6	5	6	7
785	5	6	7	2	7	8	4	7	6	8	5	8	4	6	3	6	4	4	6	4	3	3	4	7	8	5	8	10	7	8	8	2	4	7	4	8	6	8	9	7	8	9	10	3	3	9	9	6	4
788	6	4	6	7	8	6	4	6	6	6	5	6	8	6	7	4	9	5	7	7	6	9	4	3	3	5	8	4	5	7	7	2	4	10	8	6	3	8	3	5	6	3	7	5	8	6	4	5	5
789	6	4	6	5	4	5	4	10	6	7	9	7	7	5	7	5	4	6	6	4	5	5	5	10	5	6	6	6	3	7	3	6	5	7	7	5	8	5	8	6	5	3	7	5	3	5	5	6	5
790	5	3	6	6	6	4	5	5	8	6	7	10	6	7	4	8	5	6	5	4	9	5	8	9	4	8	4	4	6	7	4	7	4	3	6	4	2	2	3	5	6	9	3	5	4	8	4	7	3
791	3	6	4	5	8	5	7	3	6	3	3	7	8	5	9	5	7	3	6	3	5	6	3	2	10	5	10	5	8	2	7	10	9	4	5	5	8	10	9	3	4	5	5	5	7	4	7	5	4
792	6	5	7	7	6	8	3	6	5	6	4	5	5	6	9	9	3	2	7	6	5	5	8	7	8	5	6	10	9	3	6	6	4	5	7	7	3	9	5	7	4	5	10	4	3	3	8	5	7
[truncated: 151 more columns]
