# Supplementary material for: Value-free random exploration is linked to impulsivity
Source: Nat Commun. 2022 Aug 4;13:4542. doi: 10.1038/s41467-022-31918-9 (PMC9352791; doi:10.1038/s41467-022-31918-9)
Supplement: Supplementary file 4 — Source Data [file 41467_2022_31918_MOESM4_ESM.zip › SourceDataCSV/FigS4/score_block4.csv]

1	6.2	5.88	6.49
3	6.02	6.04	6.19
4	5.56	5.74	5.8833
6	6.14	6	6.5433
8	5.52	5.6	5.82
9	6	5.86	6.2633
10	5.6	5.82	5.9333
11	6.08	5.78	5.9633
12	5.42	5.5	5.8867
13	6.18	5.94	6.38
14	5.98	5.64	6.1433
15	5.92	5.96	6.4633
16	6.14	5.48	6.0167
17	5.8	6.14	6.4367
20	4.9	4.8	4.8133
21	6.3	6.06	6.49
23	5.7	6.32	6.5667
31	5.8	6.06	6.0133
35	5.7	5.72	5.72
38	6.06	5.68	6.2933
39	5.98	5.9	6.0467
40	5.46	5.3	5.6833
41	5.82	5.88	5.9733
43	4.98	5.1	5.5267
44	6.14	6.5	6.6
46	6.1	5.92	6.1567
49	5.52	5.3	5.65
50	5.38	5.68	6.0367
53	6.36	6.44	6.7633
56	5.32	5.24	5.6167
57	5.4	5.62	5.9967
63	6.18	6.3	6.5067
64	5.94	5.4	5.56
65	5.68	5.9	6.1233
66	5.74	5.62	5.9
67	5.98	5.98	6.3533
68	5.98	5.86	6.1267
69	5.66	5.26	5.6267
71	5.78	5.98	6.3267
72	5.5	5.54	6.1467
73	5.66	5.66	6.02
74	5.78	6.06	6.46
75	6.58	5.44	5.63
76	5.52	5.78	5.8233
77	5.24	5.66	5.7033
78	5.86	5.58	5.7467
79	6.08	6.06	6.5233
80	6.36	6.12	6.1267
81	6.2	5.82	6.27
83	5.9	6.24	6.2667
84	5.96	5.7	6.3133
85	5.36	5.22	5.54
86	5.92	5.7	5.9833
87	4.94	5.2	5.9767
89	5.92	5.84	6.29
90	6.42	6.46	6.7067
91	6.3	5.62	6.2333
93	6.16	5.86	6.2633
94	6.34	6.1	6.26
95	5.92	5.42	5.89
97	6.04	5.96	6.1167
99	4.74	4.46	5.14
100	5.92	5.78	6.2333
101	5.62	5.92	6.14
103	5.66	5.58	6.0733
105	5.66	5.06	5.7633
106	5.42	5.12	5.62
107	5.58	5.76	5.81
108	6.42	6.3	6.4
109	6.06	5.74	6.0867
110	6.16	5.42	5.7933
111	5.74	5.68	5.9667
112	5.96	6.24	6.36
113	6.22	6.24	6.4667
114	5.92	5.96	6.1333
115	6.06	6.04	6.3967
116	5.82	5.66	6.23
117	5.28	5.38	5.9467
118	6.34	5.82	6.22
119	6.02	5.88	6.28
120	5.94	5.9	6.1933
121	6.12	5.88	6.1567
122	5.76	5.44	5.78
123	6.14	6.02	6.45
125	5.7	5.42	5.5533
127	6.24	5.88	6.0733
128	5.22	5.86	5.8467
129	5.32	4.96	5.52
130	5.68	5.82	6.3267
131	5.82	5.66	6.0433
132	6.04	5.98	6.1267
133	6.24	6.42	6.5533
134	5.9	5.4	5.8533
135	6.02	5.64	6.15
136	6.04	5.72	6.01
137	5.9	5.94	6.0433
138	5.56	6.06	6.2433
139	6.2	5.9	6.5367
141	5.96	5.6	5.8333
142	5.78	5.9	6.05
143	6.56	6.86	6.9467
144	6.22	5.78	5.8933
145	5.48	5.5	6.1033
147	5.34	5.5	5.7633
148	6.08	5.48	6.01
149	5.98	5.58	6.0567
150	5.46	5.34	5.9433
152	5.36	5.72	5.7467
153	5.76	6.1	6.0767
154	6.04	5.24	5.7467
155	5.96	5.94	6.1633
156	5.5	5.92	6.0967
157	6.04	5.68	6.0433
158	6.34	6.02	6.4167
159	6.26	5.88	5.98
160	6.26	5.66	5.8267
161	5.64	5.5	5.8867
162	6.12	6.12	6.3067
163	5.3	5.16	5.51
164	6.22	6.32	6.6833
165	5.74	5.92	6.1133
166	5.92	6.1	6.3267
167	5.58	6	6.5333
168	5.7	5.48	5.8533
170	4.98	5.06	5.05
171	5.32	5.84	5.7433
172	6	6.42	6.43
175	4.94	4.7	5.0267
176	5.7	5.48	5.7667
177	6.22	5.82	5.9133
178	5.96	5.98	6.0533
179	6.2	6.22	6.44
180	5.94	5.98	6.14
184	5.66	6	6.3167
185	6.08	6.02	6.3467
186	5.8	6.02	6.19
187	5.98	5.98	6.13
188	5.22	5.26	5.06
189	5.96	6.02	6.31
190	5.84	5.66	6.0133
191	6.26	6.12	6.2733
192	5.78	6.1	6.1633
193	6.06	6	6.1833
194	5.9	5.82	5.9067
195	5.96	5.82	5.7667
196	5.26	5.52	6.0867
197	5.8	5.64	6.1067
198	5.4	5.54	5.4033
201	6.06	6	6.1533
202	5.64	5.5	5.6933
204	5.66	5.54	5.68
205	6.06	6.02	6.1433
206	5.66	5.5	6.1
208	6.24	5.6	5.8833
212	4.84	5.42	5.5067
213	5.76	5.86	6.1833
214	5.94	5.6	5.8067
215	5.9	5.86	6.5467
216	6.02	5.82	6.0133
217	5.86	5.66	5.7833
220	5.88	6.04	6.4233
223	5.36	5.82	6.2767
224	5.56	5.7	6.17
225	5.38	5.44	5.63
226	5.48	5.92	6.2933
227	5.98	5.76	6.0733
229	5.48	5.5	5.8033
230	5.78	5.72	6.4233
231	5.72	5.72	6.14
232	5.94	6.24	6.3233
233	5.94	5.94	6.2367
234	5.62	5.44	5.4067
236	6.16	5.58	5.8867
237	5.86	5.76	6.3033
238	6	5.44	5.8433
239	5.52	5.34	6.0367
240	6.02	5.94	6.38
242	5.14	5.44	5.9933
243	6.14	5.66	5.87
244	6.26	5.66	5.77
245	6.06	5.92	6.1733
246	6.1	5.42	6.0167
247	6.34	6.24	6.4433
248	5.96	6	6.09
249	5.7	5.4	5.6767
251	6.22	6	6.0733
252	5.84	5.98	6.2033
253	5.84	5.18	5.7167
255	5.68	5.78	6.0367
256	5.92	5.68	6.23
259	5.3	5.62	5.8467
260	5.4	5.48	5.98
261	5.74	5.8	6.33
262	5.42	5.52	5.9
263	5.76	5.7	5.9
264	5.74	5.36	5.5667
265	5.98	5.82	6.0667
268	6.08	6.04	6.34
269	6.06	6.32	6.41
270	6.02	5.76	6.0967
272	5.9	5.58	5.7967
273	6.02	6.22	6.3833
274	6.38	6.16	6.37
276	5.7	5.2	5.63
277	6	6.06	6.28
278	5.06	5.18	5.09
279	5.94	5.52	6
280	5.58	5.92	6.1133
281	5.54	5.46	5.86
282	5.72	5.7	6.4433
283	5.54	5.6	6.03
284	4.86	4.94	5.0667
285	5.98	5.96	5.9567
286	5.94	5.74	6.1767
287	5.78	5.84	6.0967
288	5.38	4.92	5.0967
289	5.7	5.8	6.1433
290	5.58	5.34	5.7467
291	6.3	6.08	6.2667
292	6.04	5.98	6.4567
293	5.82	6.02	6.3733
294	5.86	5.72	6.04
295	5.94	5.9	6.14
296	5.42	5.8	6.0567
297	5.68	5.54	6.1333
298	6.24	5.56	6.1967
299	5.34	5.24	5.76
300	5.78	5.74	6.3233
301	5.44	5.6	5.75
302	5.68	5.88	6.1533
303	5.7	6.22	6.3533
304	5.32	6.06	6.2633
305	6.12	5.58	6.08
306	5.46	5.28	5.7467
307	5.44	5.68	5.6867
308	5.88	5.98	6.29
309	6.1	5.26	5.7533
310	6.26	5.9	6.2
311	5.58	5.68	5.81
312	5.28	5.8	5.8667
313	5.52	5.52	5.87
314	5.86	5.64	6.18
315	5.72	5.74	5.9633
316	5.54	5.72	5.8667
318	5.36	5.3	5.61
319	5.98	5.68	5.8633
320	6.14	6.08	6.3333
321	5.66	6.1	6.09
322	4.98	5.18	5.2233
324	5.52	5.7	6.12
325	5.76	5.58	5.8433
326	5.92	6	6.04
327	6.04	5.8	6
328	5.9	5.92	6.27
329	5.66	5.7	6.4733
330	5.74	5.72	6.4333
331	5.78	5.4	5.68
333	6.28	5.96	6.3767
334	5.94	6.36	6.4733
335	6.2	5.64	5.6933
336	5.52	5.12	6.11
337	5.94	6.2	6.4633
338	5.74	5.38	5.43
339	6.16	5.54	5.99
340	5.92	5.44	5.9167
341	5.84	5.46	5.8533
342	6.08	5.9	6.1967
343	5.6	5.56	5.79
344	6.06	6.1	6.3367
345	5.62	6.2	6.2767
346	5.4	5.62	5.9
347	5.72	5.78	6.1367
348	5.96	6.44	6.5833
349	5.42	5.54	5.7467
350	6.1	6.1	6.58
351	5.62	5.56	6.0033
353	5.86	5.96	6.48
354	5.84	5.78	5.9967
355	6.12	6.22	6.5867
357	5.6	5.38	6.06
358	5.96	5.42	5.88
359	5.22	5.12	5.48
360	5.66	5.16	5.7267
362	6	5.7	5.89
363	6.04	5.68	6.1467
364	6.02	5.7	6.1867
365	5.9	5.76	6.1667
366	5.72	5.78	5.8633
368	5.76	5.2	5.71
370	5.86	6.18	6.3833
371	5.76	5.88	6.25
372	5.64	5.74	6.2567
373	6.6	6.44	6.6833
374	5.8	6.02	6.2867
375	5.72	5.26	5.74
376	5.76	5.98	6.1267
377	5.76	5.46	6.1267
378	6	6.28	6.4333
380	5.7	5.32	5.7067
381	5.66	5.54	5.8767
382	5.92	5.78	6.4067
383	5.98	6.26	6.6833
384	5.8	5.82	6.1833
385	5.68	5.58	5.66
386	6.22	6.4	6.3533
387	6.04	6.02	6.2633
388	5.86	5.92	6.1833
389	5.3	6	6.2767
390	5.62	6.04	6.12
391	5.86	5.54	5.9467
392	6.26	6.16	6.3567
393	5.4	5.94	6.3
394	5.36	5.52	5.89
396	5.9	5.52	6.07
397	5.62	6.18	6.5367
399	5.38	6.08	6.19
400	5.04	5.06	5.57
402	5.22	5.52	5.75
403	6.26	5.94	6.1733
405	6.3	5.82	6.0667
406	6.22	6.18	6.35
407	5.96	5.4	5.5
408	6.12	6.04	6.2133
409	5.72	5.68	6.45
410	6.26	6.34	6.53
412	6.2	5.92	6.1733
414	5.78	5.36	5.92
416	5.94	5.82	5.91
418	5.56	5.68	6.26
419	5.6	5.78	5.83
420	5.8	6.02	6.1533
421	5.68	5.56	6.09
422	5.56	5.58	5.86
423	5.66	5.68	5.6833
424	5.58	5.74	6.18
425	5.68	5.66	5.9933
426	5.8	5.84	5.7567
427	6.04	5.96	6.0167
428	5.68	6	5.9633
429	5.72	5.28	5.7733
430	6.52	6.54	6.7133
431	5.96	5.68	6.2067
432	5.86	5.54	5.84
433	5.94	5.78	6.2667
434	5.42	6.12	6.55
435	5.68	5.9	6.4133
436	6.06	5.64	5.85
437	6.06	6.26	6.43
438	6.04	6.02	6.2667
439	6.42	6.02	6.1833
440	6	5.72	6.14
441	5.62	6.02	6.28
442	6.06	5.72	6.1433
443	5.62	5.84	6.08
444	6.24	5.4	5.68
445	5.84	5.62	6.2267
446	5.58	5.88	6.08
447	5.54	5.14	5.6933
448	6.34	5.88	6.2033
449	5.98	5.14	5.6067
450	6.06	5.64	6.1333
451	5.6	5.58	5.5733
453	6	5.58	5.9867
454	5.6	5.84	6.25
455	5.82	5.74	6.0233
457	6.22	5.86	6.22
458	5.84	6.08	6.1467
459	5.86	5.98	6.1833
460	5.86	5.78	6.38
462	5.54	6.12	6.2667
463	5.72	5.4	5.9133
464	6.22	5.78	5.8467
465	6.02	6.5	6.59
466	5.6	5.22	5.8
467	5.48	5.68	6.1133
468	5.62	6.04	6.1
469	6.14	6.36	6.4367
470	6.14	6.18	6.66
471	5.58	5.12	5.38
472	5.84	5.44	5.9833
473	6.1	6.4	6.6033
474	5.46	5.22	5.7033
475	5.9	5.18	5.8867
476	6.06	5.94	6.2167
477	6.14	5.84	6.0733
478	6.04	6.34	6.4067
479	5.74	5.6	6.0333
480	5.66	6.06	6.3933
481	5.98	6.1	6
482	5.72	5.96	5.9967
483	5.88	5.9	6.4767
484	5.68	5.78	6.1533
485	5.56	5.4	5.7633
486	6.04	5.38	5.7
487	5.9	5.9	6.41
488	5.3	5.66	6.0233
489	5.76	5.44	5.8833
490	5.46	5.44	5.6367
492	5.86	5.84	6.3833
493	6.06	5.78	6.1933
495	5.94	6.06	6.5633
496	4.76	5.16	5.5867
497	5.96	5.8	6.2567
498	5.88	5.96	6.2567
499	6.14	5.96	6.2467
500	6.14	5.8	6.3633
501	5.74	5.4	5.7267
504	5.58	5.28	5.5633
505	5.5	5.36	5.5867
506	6.02	6.26	6.2833
507	5.72	5.54	5.9467
508	5.7	5.3	5.6733
509	5.78	5.84	6.0967
510	5.92	5.76	5.9867
511	5.68	5.68	6.06
512	6.04	5.7	5.97
513	5.92	5.54	6.3533
516	5.32	5.54	6.1967
517	6.16	6.14	6.28
518	6.3	6.28	6.7
519	6.06	5.46	6.02
520	5.74	5.18	5.7867
521	6	5.96	6.2
522	6.02	5.98	6.1067
523	6.08	5.86	5.8333
524	5.94	5.8	5.82
525	5.28	5.76	5.5967
526	5.7	5.26	5.4433
527	5.84	6.08	6.4233
528	5.84	6.08	6.4233
530	5.72	5.96	6.2033
531	6.28	6.14	6.6267
533	5.92	5.4	6.0467
534	6.14	5.76	6.0667
535	5.78	6	6.3467
538	5.72	5.62	5.9433
539	6.4	6.28	6.32
540	5.8	5.56	6.02
542	5.62	5.32	5.7767
543	6.42	6.2	6.47
544	5.9	5.92	5.83
545	5.56	6.1	6.1433
546	5.98	6.26	6.5167
547	5.9	6.06	6.3567
548	4.98	5.24	5.51
549	6	5.8	6.29
550	5.74	5.98	6.2067
551	6.04	5.74	6.1467
552	5.54	5.62	5.8833
553	5.86	5.28	5.6467
554	4.82	4.92	5.38
555	6.22	5.84	6.21
556	5.64	5.48	5.8833
557	5.62	6.36	6.4167
558	5.96	5.68	5.9633
559	5.7	5.76	5.8733
560	6	5.62	5.9767
561	5.9	5.24	5.85
564	5.5	5.3	5.91
565	5.72	5.94	6.2433
566	5.44	5.46	5.7367
569	5.36	5.9	6.0367
570	5.84	6.12	6.4167
571	5.72	5.52	5.49
573	5.9	5.74	5.8
574	5.76	5.66	6.1233
575	5.66	5.46	5.9767
576	5.94	6.14	6.4633
577	5.92	5.56	6.08
578	6.06	5.86	6.2567
579	5.74	6.02	6.1267
580	5.48	5.92	6.2733
581	6.14	5.58	6.13
582	6.1	6	6.13
583	6.22	6.22	6.5733
584	5.9	5.98	6.27
585	5.64	5.38	5.5367
586	5.72	5.64	6.0467
587	5.86	5.72	6.27
589	5.7	5.86	6.3867
590	5.7	5.82	5.9167
591	6.3	5.8	6.1367
592	6.04	5.44	5.8567
593	6.12	6.08	6.4167
594	6.06	5.88	6.25
596	5.4	4.92	5.3967
597	5.62	5.96	6.0733
598	5.7	5.84	6.35
599	5.42	5.46	5.77
602	6.14	6.14	6.41
603	5.2	4.68	4.9033
604	6.06	6.62	6.5433
605	6.06	5.48	5.6967
606	5.94	5.98	6.4933
607	5.98	5.6	6.0867
610	5.58	5.56	5.6767
611	6.3	6.12	6.22
612	5.98	5.9	6.24
614	5.92	6.6	6.4833
615	5.7	5.56	5.9467
616	6.06	6.3	6.5633
617	5.94	6.04	6.47
618	6.16	5.82	5.8833
619	6.02	5.96	6.2467
620	5.54	5.98	6.1167
621	5.98	5.66	6.09
622	5.4	5.5	5.94
623	5.68	5.62	5.97
624	5.76	5.84	6.1333
625	5.84	5.56	6.0933
626	6.26	6.06	6.23
628	5.9	5.84	6.0467
629	6.2	5.84	6.2767
630	5.96	5.88	6.2267
631	5.92	6.2	6.57
632	6.1	5.88	6.46
633	6.22	6.04	6.07
634	5.68	5.66	6.0667
635	6.1	5.64	6.0433
636	5.82	6.04	6.1467
637	6.16	5.82	6.2867
638	5.76	5.18	5.67
639	5.24	5.08	5.3833
640	6.14	5.58	5.7233
641	6.1	5.74	6.2333
642	5.28	5.16	5.6267
643	5.82	5.7	6.0767
644	5.54	5.86	5.9833
645	6.22	6.32	6.4767
647	5.9	5.76	6.0867
648	5.88	5.96	6.37
649	6.04	5.86	6.2033
651	5.88	6.22	6.46
653	5.7	5.74	5.8633
654	5.9	5.82	6.1333
655	6.06	5.7	6.0033
656	5.74	5.44	6.0333
657	5.78	5.54	6.03
658	5.78	5.68	5.9167
659	5.4	5.84	6.0333
660	4.9	4.96	4.9567
661	5.48	5.54	5.7367
662	6.12	5.78	6.03
663	5.9	5.74	5.8133
664	6.12	5.6	6.2233
665	6.16	6.06	6.2133
666	5.56	5.74	6.1533
667	5.2	5.28	5.17
668	5.92	5.94	5.9667
669	5.4	5.08	5.66
670	5.82	5.76	5.7867
671	5.3	4.92	5.49
673	5.94	5.62	5.95
674	4.68	5.06	5.3967
675	5.66	6.26	6.52
676	5.64	5.86	6.4
677	6.14	6.38	6.35
678	5.26	5.36	5.4367
681	6.52	6.3	6.7733
682	5.88	5.74	6.2567
683	5.92	6.02	6.4367
684	5.52	5.28	5.63
685	6.08	5.74	5.9533
686	5.36	5.4	5.5667
687	5.84	5.58	6.0867
688	5.94	5.52	6.11
689	6.06	5.98	6.0567
690	5.7	6	6.1433
691	5.7	5.86	6.0433
692	5.88	5.52	5.49
693	6.06	5.54	5.88
694	5.02	5.66	5.8233
695	6.28	6.04	6.1667
696	5.22	5.36	5.4
698	6.4	6.52	6.9067
699	4.98	4.72	5.11
700	5.74	5.94	5.9533
701	6.08	6.02	6.1033
702	5.76	5.8	6.29
703	5.74	5.44	5.9367
704	5.28	5.4	5.48
706	6.02	5.8	6.0867
707	5.76	5.56	5.5833
708	6.2	6.26	6.09
709	5.5	5.14	5.6567
710	5.72	5.62	6.1833
711	5.76	5.72	6.31
712	5.66	5.48	5.8433
713	5.38	5.68	5.7333
715	5.64	5.78	6.1
716	6.02	5.82	6.4267
717	6.3	6.12	6.3667
718	5.6	5.68	5.8933
719	5.92	5.82	6.1533
720	4.86	4.98	5.62
721	6.18	5.94	6.1333
723	6.24	6.12	6.2833
724	5.9	5.94	6.2533
726	6.3	6.24	6.23
727	6.16	6.3	6.6533
728	5.28	5.8	6.0167
729	6.2	6.3	6.57
730	6.04	6.04	6.2467
731	5.62	5.8	6.14
732	5.68	5.44	5.72
733	5.62	5.7	6.2
734	6.04	5.68	6.04
735	5.7	6.22	6.4233
736	6.28	5.92	6.3733
737	5.78	5.5	5.9767
738	5.56	5.3	5.4567
739	5.76	5.36	5.7067
741	6.14	5.86	6.2533
742	5.56	4.84	5.6367
743	5.78	6.14	6.28
744	5.86	5.78	5.8867
745	5.84	5.78	6.26
746	5.96	5.94	6.3533
747	6.12	5.4	5.8667
748	5.56	5.6	5.74
749	5.7	5.58	5.8233
750	5.74	5.46	6.0667
751	6.06	6.16	6.4767
752	5.14	5.16	5.69
753	5.96	6.3	6.3467
754	6	6.5	6.6433
755	6.1	6.14	6.3967
756	6.2	6.02	6.4167
757	5.66	5.08	5.6733
758	6.2	5.68	5.9733
760	5.7	5.72	5.95
761	5.54	5.78	6.1167
763	5.86	5.96	6.2433
764	6.04	5.66	5.8
765	5.76	5.46	6.0167
766	6.18	6.42	6.5267
767	5.96	5.5	5.8767
768	6.36	6.02	6.2633
769	5.82	5.76	6.2267
770	5.88	5.6	6.1133
771	5.92	6.18	6.47
772	5.32	5.3	5.7133
773	5.62	5.68	5.9067
777	6.04	5.64	6.0667
778	5.5	5.46	5.9033
779	6	6.2	6.4833
780	4.92	5.28	5.5033
781	5.96	5.5	5.9233
782	5.88	6.18	6.51
783	5.42	5.9	6.35
784	5.94	6.04	6.62
785	6.42	6.36	6.67
788	5.82	5.82	6.13
789	5.84	5.9	5.9667
790	6.22	5.58	6.0967
791	5.92	5.54	5.8433
792	5.8	5.74	6.2667
