# Supplementary material for: Value-free random exploration is linked to impulsivity
Source: Nat Commun. 2022 Aug 4;13:4542. doi: 10.1038/s41467-022-31918-9 (PMC9352791; doi:10.1038/s41467-022-31918-9)
Supplement: Supplementary file 4 — Source Data [file 41467_2022_31918_MOESM4_ESM.zip › SourceDataCSV/FigS4/score_block3.csv]

1	5.96	5.66	6.1167
3	6.06	5.94	6.19
4	5.7	5.52	5.69
6	5.34	5.02	5.82
8	5.56	5.82	6.0367
9	5.54	5.46	5.9033
10	5.92	5.88	6.03
11	5.86	5.94	5.86
12	5.86	5.76	6.1367
13	5.96	5.48	6.0533
14	5.82	5.92	6.18
15	5.58	5.42	5.9567
16	5.68	5.76	6.05
17	6.14	5.74	5.94
20	4.96	5.2	5.3567
21	5.54	5.38	6.0467
23	6.04	5.5	5.9467
31	5.7	5.56	5.9
35	5.5	5.36	5.6767
38	6.02	5.9	6.1367
39	5.9	5.9	5.8633
40	5.74	5.88	5.9367
41	5.88	5.8	6.0567
43	4.94	5.04	5.5833
44	6.16	5.72	6.03
46	5.72	5.9	6.1233
49	5.8	5.74	5.76
50	5.76	5.5	5.99
53	5.8	5.68	6.17
56	5.12	5.24	5.59
57	5.68	5.46	5.7167
63	6.14	6.02	6.51
64	5.66	5.5	5.6567
65	5.88	5.3	6.1633
66	6.46	6.14	6.3533
67	6.32	5.66	5.8933
68	5.94	6.1	6.34
69	5.56	5.56	5.66
71	6.04	5.9	6.1633
72	5.64	5.86	6.1667
73	5.96	5.68	6.2367
74	6.1	5.68	6.09
75	5.72	6.12	6.2533
76	5.98	5.76	5.9367
77	5.88	5.7	5.6567
78	6	6.22	6.25
79	6.1	6.04	6.28
80	6.16	6.02	6.1767
81	5.98	6.22	6.6167
83	6.3	6.02	6.3067
84	5.88	5.54	6.0567
85	5.48	5.6	5.8267
86	6.22	6.02	6.21
87	5.4	5.46	6.0267
89	5.82	5.66	5.9833
90	6.08	5.84	6.05
91	5.98	6.02	6.4033
93	5.78	5.7	5.8467
94	5.9	5.68	6.22
95	5.44	5.84	6.2
97	6.1	5.98	6.23
99	4.9	5.26	5.41
100	5.62	5.52	6.03
101	5.5	6.02	6.1133
103	5.82	5.66	6.1467
105	5.5	5.72	6.0267
106	5.74	5.94	6.1167
107	5.7	5.66	5.8767
108	6.04	6.1	6.5467
109	6.08	5.98	6.18
110	5.62	6.16	6.53
111	5.52	5.6	5.87
112	5.64	5.4	5.4167
113	6.2	6.14	6.43
114	6	5.96	6.1267
115	5.56	5.4	5.9367
116	6.04	5.7	6.2567
117	6.24	5.92	6.1533
118	5.66	5.6	5.8567
119	6.12	5.94	6.27
120	6.24	6.4	6.5267
121	5.96	6.1	6.4133
122	5.8	6.36	6.4567
123	6.18	5.94	6.24
125	5.92	5.76	5.99
127	6.08	6.46	6.5133
128	6.02	6.06	5.9267
129	5.74	5.78	6.0733
130	5.5	5.5	5.9833
131	5.44	5.72	5.9
132	5.72	6	6.1467
133	6.14	5.8	6.0167
134	6.02	6.04	6.09
135	5.86	5.7	5.79
136	5.52	5.94	6.36
137	5.7	5.44	5.88
138	6.14	5.8	6.21
139	5.46	5.24	6.0633
141	5.78	6.32	6.4067
142	5.7	5.7	6.0167
143	5.76	5.62	5.73
144	5.94	6.4	6.2567
145	6.2	5.92	6.07
147	5.28	5.52	5.7433
148	6.08	5.18	5.22
149	5.62	5.54	5.9233
150	5.84	5.76	6.1567
152	6.2	5.58	6.1033
153	6.3	5.94	5.9067
154	5.8	6.34	6.7867
155	5.9	6.04	6.1667
156	5.58	5.26	5.9133
157	5.76	5.8	6.28
158	6.18	6	6.2733
159	6.08	6.16	6.1133
160	5.72	6.4	6.4467
161	5.54	5.54	5.9633
162	5.74	5.8	6.13
163	5.66	5.34	6.0333
164	6.24	5.74	6.05
165	5.92	5.54	5.7233
166	5.92	5.86	6.1767
167	6.08	5.44	6.0233
168	6.02	5.82	6.1233
170	5.02	5	4.9433
171	5.12	4.88	4.75
172	6.4	5.84	6
175	5.48	5.42	5.5967
176	5.9	5.84	6.1167
177	5.64	5.96	5.9667
178	6.14	6.12	6.4667
179	5.96	5.84	5.8667
180	6.34	5.86	6.02
184	6.34	5.94	6.2567
185	6.08	6.38	6.4833
186	6.1	6.24	6.3033
187	5.98	5.78	6.2133
188	5.22	5.36	5.3867
189	5.64	5.42	5.9467
190	6.08	6.06	6.3467
191	6.06	5.84	6.4033
192	5.86	5.7	5.8533
193	5.64	5.48	5.9967
194	5.94	5.56	6.0133
195	5.66	5.62	5.73
196	5.84	5.7	5.8933
197	5.88	5.7	6.1833
198	4.8	4.82	5.0067
201	6.22	6.44	6.4733
202	5.96	5.98	5.94
204	5.94	5.74	5.9467
205	5.44	5.32	5.3933
206	6	6.12	6.37
208	5.66	6	6.4667
212	5.16	5.48	5.3733
213	5.66	5.58	5.9233
214	5.46	5.76	5.9167
215	6.12	6.06	6.27
216	5.82	6.28	6.3067
217	5.44	5.7	5.8133
220	5.94	5.4	5.8333
223	6.22	5.86	6.2867
224	6.06	6.04	6.26
225	5.7	5.6	5.93
226	6.04	5.9	6.27
227	5.88	5.64	6.0533
229	5.64	5.66	5.9467
230	5.54	5.52	5.8967
231	5.9	5.72	6.2733
232	5.84	5.54	5.9667
233	6.1	5.98	6.17
234	5.42	5.22	5.1667
236	5.64	6.26	6.4
237	6.1	5.74	6.21
238	5.66	6.18	6.5367
239	4.72	5.38	5.6367
240	6.12	6.16	6.28
242	4.88	5.04	5.3633
243	5.72	6.28	6.3
244	5.82	6.16	6.4267
245	5.4	5.66	6.0067
246	5.34	6	6.16
247	5.84	5.72	6.1067
248	5.88	6.04	6.41
249	5.46	5.88	5.89
251	5.76	6.08	6.07
252	5.52	5.34	5.4733
253	5.32	5.56	5.88
255	6.16	5.84	6.0533
256	5.48	5.76	6.2033
259	5.78	5.76	6.1833
260	6.1	5.66	6.1233
261	6.06	5.76	6.27
262	6	5.58	6.2067
263	6.18	5.84	6.0567
264	5.74	6.1	6.33
265	5.96	5.66	6.1533
268	5.84	5.72	6.2433
269	5.78	5.38	5.9533
270	5.8	6.2	6.3867
272	5.72	5.76	5.9533
273	6.1	5.68	6.1633
274	6.1	6.02	6.4367
276	5.66	5.72	5.8567
277	5.66	5.58	6.0567
278	4.8	4.7	4.96
279	5.8	6.06	6.0967
280	5.82	5.78	6.02
281	5.84	6.04	6.0733
282	5.8	4.98	5.3967
283	5.72	5.38	5.8233
284	5.38	5.54	5.3467
285	5.68	5.8	5.89
286	5.56	5.76	6.1767
287	5.7	5.6	5.77
288	5.22	4.92	5.3567
289	5.68	5.58	5.99
290	5.4	5.66	5.9967
291	5.6	5.3	6.14
292	6.16	6.08	6.2233
293	5.44	5.64	5.93
294	5.46	5.72	6.2067
295	5.56	5.46	5.96
296	6.18	5.66	5.9567
297	5.78	5.78	6.24
298	5.46	5.92	6.2967
299	5.44	5.34	5.7067
300	6.06	6	6.2633
301	5.56	5.92	6.0767
302	5.54	5.42	5.99
303	6.2	5.66	5.9067
304	6.16	5.74	6.2533
305	5.84	5.36	6.07
306	5.62	5.68	5.9467
307	5.8	5.84	5.8133
308	5.96	5.7	5.8167
309	6.2	6.56	6.8667
310	6.1	6.2	6.37
311	4.96	5.18	5.41
312	6.04	5.44	5.6233
313	5.24	5.7	5.94
314	6.22	5.98	6.2933
315	6.02	6	6.0467
316	5.84	5.84	6.0667
318	5.5	5.8	5.9767
319	5.96	6.26	6.4267
320	6	6.22	6.72
321	6.04	5.76	6.0733
322	5.88	5.38	5.2467
324	6	5.74	6.1433
325	5.68	5.48	5.7867
326	6.44	5.82	6.2633
327	5.68	5.88	6.1533
328	5.7	5.74	5.84
329	6.28	6.04	6.3933
330	6.2	5.08	5.6833
331	5.26	5.72	6.1767
333	5.86	5.94	6.3867
334	6.36	5.62	5.8967
335	5.66	6.26	6.09
336	5.98	5.94	6.4
337	6.08	5.54	5.6633
338	5.3	5.14	5.5533
339	5.06	5.7	5.9233
340	5.84	6	6.34
341	5.8	5.24	5.6533
342	6.42	6.14	6.6533
343	5.76	6	6.1
344	6.18	5.68	6.2167
345	6.24	5.78	6.0567
346	6.46	6.08	6.2533
347	5.64	5.44	6.1667
348	6.3	5.44	5.8867
349	6.04	6.22	6.0333
350	6	5.84	6.04
351	6.24	6.24	6.45
353	6.08	5.98	6.35
354	6.14	5.72	6.24
355	5.94	5.46	5.8533
357	5.6	6.08	6.3333
358	5.44	5.44	5.7133
359	5.18	5.52	5.5
360	5.4	5.5	5.97
362	5.7	5.76	5.7567
363	5.38	5.92	6.22
364	6.08	6.44	6.4433
365	5.94	5.86	6.21
366	5.58	5.76	5.92
368	5.84	5.9	5.9933
370	5.88	5.5	5.8833
371	6.06	5.94	6.28
372	5.96	5.82	6.2967
373	6	5.8	6.1567
374	5.88	5.84	6.3733
375	5.78	6.1	6.58
376	5.82	5.86	6.2233
377	5.76	5.8	6.4133
378	6.3	5.66	5.9433
380	5.92	5.92	6.2533
381	5.56	5.72	6.0467
382	5.8	5.76	5.9433
383	5.8	5.48	5.8233
384	6.16	6	6.24
385	5.46	5.64	5.7567
386	5.9	5.94	6.0033
387	5.92	5.92	6.1367
388	6.06	5.6	5.93
389	5.7	5.62	6.04
390	5.74	5.5	5.7767
391	5.72	5.62	6.1933
392	6.08	6.16	6.3067
393	6.4	5.78	6.1833
394	5.3	5.06	5.54
396	5.64	5.88	6.2933
397	6	5.34	5.65
399	6.02	5.3	5.5633
400	5.78	5.7	5.94
402	6.38	5.78	6.1433
403	5.9	6.08	6.2133
405	5.56	5.42	5.9467
406	6.1	6.06	6.3133
407	5.88	6.44	6.2933
408	5.94	6.08	6.1267
409	5.96	5.24	5.67
410	5.96	5.62	5.8967
412	5.86	6.28	6.22
414	5.68	5.98	6.1033
416	5.98	6.12	6.2933
418	6	5.68	6.2333
419	5.78	5.38	5.9067
420	5.76	5.6	5.9767
421	5.8	5.5	5.9933
422	5.84	5.72	6.01
423	5.66	6.22	6.1867
424	5.68	5.44	5.7133
425	5.84	5.62	6.1967
426	5.9	6.42	6.15
427	5.74	5.58	5.9167
428	5.6	5.54	5.7833
429	5.84	5.48	6.0133
430	5.8	5.2	5.9167
431	5.94	5.94	6.33
432	5.42	5.22	5.44
433	6.1	5.82	6.2467
434	6.06	5.32	5.6767
435	6.18	6.12	6.34
436	5.8	5.82	5.91
437	6.34	5.66	6.02
438	6.04	5.68	6.0767
439	6.12	5.7	6.1867
440	5.74	5.68	5.9067
441	6.3	5.68	6.21
442	5.64	5.88	6.4833
443	6.04	5.74	6.09
444	5.62	6.06	6.4433
445	6.12	5.98	6.3933
446	6.04	5.74	5.98
447	5.68	6.16	6.3633
448	6.18	5.78	6.0967
449	5.62	5.64	5.9067
450	6.1	5.92	6.1133
451	5.6	5.06	5.36
453	5.46	5.92	6.1433
454	5.86	5.78	6.25
455	5.62	5.8	6.22
457	6.26	6.1	6.7233
458	5.94	5.98	6.2467
459	5.46	5.26	5.3733
460	5.7	5.52	6.1267
462	6.16	5.78	6.09
463	5.62	5.7	5.8733
464	5.9	6.1	6.2333
465	6.1	5.82	6.1733
466	5.8	5.92	5.97
467	5.96	5.48	5.9767
468	5.14	5.12	5.25
469	5.7	5.6	5.9833
470	6.1	5.74	6.04
471	5.12	5.36	5.56
472	6.34	5.56	6.1233
473	6.26	6.12	6.44
474	5.46	5.72	5.9867
475	5.96	5.8	6.2367
476	5.68	5.72	5.9233
477	5.96	6.12	6.5533
478	5.8	5.58	6.0033
479	5.94	5.76	6.0467
480	6.14	5.52	6.1033
481	6.02	5.86	5.9033
482	6	5.62	5.8067
483	5.6	5.3	5.7967
484	5.96	6.22	6.24
485	5.6	5.66	5.9667
486	5.74	6.06	6.3967
487	5.78	5.4	5.84
488	5.26	5.06	5.9067
489	5.66	5.58	6.0467
490	5.64	5.86	5.86
492	5.62	5.56	6.1867
493	5.74	5.76	6.1367
495	6.1	5.86	6.25
496	5.54	5.02	5.77
497	5.8	5.76	6.27
498	5.76	5.6	5.7833
499	5.92	5.94	6.2167
500	5.7	5.62	6.05
501	5.88	6.66	6.4667
504	5.76	6.14	6.35
505	5.32	4.42	4.8467
506	5.8	6.02	6.17
507	5.62	5.86	6.1067
508	5.46	5.9	6.19
509	5.7	5.6	5.77
510	5.96	5.98	6.2933
511	5.98	5.86	6.22
512	6.14	6.24	6.53
513	5.84	5.7	5.8933
516	6.34	6	6.2633
517	6.3	6.34	6.6133
518	6	5.74	6.0367
519	5.64	5.52	5.8267
520	6.04	5.7	6.0533
521	6.18	6.04	6.21
522	5.8	5.82	5.9167
523	5.9	6.06	6.2167
524	5.58	5.64	5.7967
525	5.86	5.22	5.47
526	5.5	5.36	5.6567
527	6.1	5.94	6.31
528	6.1	5.94	6.31
530	5.76	5.4	5.8033
531	6.26	5.72	5.96
533	5.74	5.38	6.0633
534	5.74	5.88	6.2333
535	6.34	6.06	6.2967
538	6.02	5.62	6.1267
539	6.16	5.9	6.5033
540	5.76	5.7	6.1633
542	5.84	5.88	6.3567
543	6	5.96	6.4333
544	5.78	5.86	5.77
545	5.98	5.56	5.61
546	6.08	5.66	5.86
547	5.58	5.1	5.8933
548	6.08	5.6	5.9633
549	6.14	5.92	6.3667
550	5.56	5.46	5.9333
551	6.24	6.22	6.51
552	5.54	5.58	5.7633
553	6.2	6.16	6.4
554	5.22	5.34	5.6
555	5.88	5.78	6.14
556	5.32	5.6	5.69
557	5.98	5.56	5.7733
558	6.12	6.3	6.4333
559	6	6.12	5.9233
560	6.02	6.3	6.2667
561	5.82	5.92	6.07
564	5.8	5.94	6.0133
565	5.66	5.34	5.9433
566	5.6	5.6	5.58
569	6.24	5.52	6.1
570	6.34	5.78	6.2367
571	5.86	6.28	6.05
573	5.78	5.86	5.8533
574	6.3	6.06	6.4367
575	5.62	5.4	5.9067
576	6.04	5.72	5.87
577	5.84	5.58	6.25
578	6.14	6.28	6.4567
579	5.64	5.54	5.9033
580	6.42	6.16	6.27
581	5.82	6.2	6.3
582	6.1	5.96	6.2233
583	6.4	6.24	6.3533
584	6.12	5.58	5.85
585	5.86	6.18	6.0967
586	5.92	5.64	6.2367
587	5.8	5.72	6.2733
589	5.56	5.5	6.17
590	5.74	5.72	5.7667
591	5.58	5.86	6.0233
592	5.78	6.18	6.5167
593	5.84	5.58	6.0867
594	6.12	6.12	6.6067
596	5.8	5.26	5.7233
597	5.46	5.8	5.8533
598	6.26	6.08	6.4133
599	5.46	5.56	5.9233
602	6	5.9	6.0267
603	5.34	5.46	5.55
604	6.38	5.62	5.9033
605	6.02	6.02	6.0133
606	5.76	5.58	6.1733
607	5.38	5.8	6.1433
610	5.66	5.74	5.8167
611	5.98	6.02	6.1733
612	6.14	6.2	6.6433
614	6.44	5.88	5.8633
615	5.88	5.68	6.0233
616	6.4	6.2	6.2667
617	6.14	6.1	6.2833
618	5.18	5.58	5.6433
619	5.7	5.74	6.09
620	5.68	5.54	5.9767
621	5.54	5.76	6.1167
622	5.68	5.44	6
623	5.58	5.6	5.82
624	5.82	5.66	5.92
625	6.04	6.06	6.2533
626	6.14	6.44	6.4667
628	5.84	6.34	6.51
629	6.08	5.78	6.44
630	5.56	5.6	6.0267
631	6.18	5.5	6.06
632	5.08	5.06	5.7667
633	5.52	5.9	6.2533
634	5.14	4.96	5.7333
635	6.16	6.16	6.3567
636	6.06	5.94	6.2133
637	6.22	6.08	6.3533
638	5.38	5.64	5.97
639	5.28	6.04	5.88
640	6.16	6.22	6.0233
641	5.74	5.74	5.93
642	5.1	5.04	5.83
643	5.76	5.54	5.9133
644	5.9	5.78	6.1367
645	6.34	6.06	6.2433
647	6.3	6.28	6.59
648	5.56	5.24	5.6433
649	5.72	5.86	6.2967
651	6.34	6.04	6.29
653	5.58	5.12	5.53
654	5.98	5.74	6.2167
655	6.42	6.28	6.53
656	5.84	5.74	6.2
657	5.82	5.44	5.9767
658	6.08	5.8	6.1233
659	6.54	6.08	6.24
660	5.72	5.24	5.1233
661	5.68	5.78	6
662	6.08	6.02	6.0933
663	6.1	5.92	6.1233
664	6.02	5.88	6.19
665	5.52	5.56	5.8567
666	5.64	4.76	5.46
667	5.12	5.08	5.2133
668	5.46	5.46	5.7733
669	5.5	5.5	6.0067
670	5.04	5.4	5.5533
671	4.8	5.02	5.3767
673	6.16	6.1	6.64
674	5.74	5.16	5.8033
675	6.18	5.56	5.64
676	6.3	5.62	6.2933
677	6.04	6.24	6.2833
678	5.7	5.84	5.8733
681	5.92	5.54	6.1067
682	5.56	5.52	6.15
683	6.26	5.86	6.1667
684	5.4	5.36	5.3033
685	5.5	5.86	5.9167
686	5.18	5.08	5.6833
687	5.58	5.6	5.8867
688	5.92	5.86	6.64
689	5.82	5.74	5.77
690	5.88	5.04	5.53
691	5.92	5.58	6.2633
692	6.08	6.62	6.54
693	5.8	6.1	6.5333
694	5.2	5.44	5.7667
695	5.7	6.06	6.0733
696	5.56	5.56	5.8567
698	6.04	5.24	5.73
699	4.96	4.8	5.43
700	5.86	5.66	5.8733
701	6.1	5.96	6.34
702	6.04	5.72	6.1067
703	5.36	5.5	5.8733
704	4.94	4.8	5.0233
706	5.62	5.68	6.2267
707	5.76	5.56	5.6333
708	6.12	6.14	6.4367
709	5.34	5.28	5.9
710	6.08	6.26	6.32
711	6.06	6	6.31
712	5.74	6.02	6.2267
713	5.86	5.86	5.9433
715	6.02	6.22	6.2833
716	6.24	5.96	6.34
717	6.1	5.96	6.32
718	6.54	6.36	6.21
719	6.18	6.06	6.23
720	5.24	4.96	5.6233
721	5.98	6.3	6.6667
723	5.52	5.76	6.1733
724	5.68	6.12	6.4567
726	6.3	6.08	6.33
727	6.14	5.78	6.0167
728	6.3	5.94	6.2733
729	6.16	5.9	5.9833
730	6.2	5.9	6.26
731	6.04	5.68	6.0967
732	5.84	5.94	6.3433
733	6.06	5.44	6.08
734	5.8	5.84	6.35
735	6.22	5.62	6.2667
736	5.7	5.86	6.2433
737	5.58	6	6.1667
738	5.16	5.02	5.4267
739	5.56	5.8	6.2633
741	6	6.06	6.2967
742	5.94	6.04	6.16
743	6	5.22	5.74
744	5.66	5.46	5.7633
745	5.8	5.48	5.8267
746	5.86	5.6	5.7733
747	5.82	6.16	6.22
748	5.7	5.66	5.8167
749	5.48	5.66	5.7233
750	5.58	5.66	6.2033
751	5.92	5.66	6.08
752	5.46	5.16	5.8033
753	5.94	5.78	5.8067
754	6.18	5.74	6.07
755	5.98	5.64	5.8767
756	5.88	5.7	5.8767
757	5.24	5.42	5.9133
758	5.62	6.08	6.3933
760	5.42	5.56	5.8233
761	5.94	6.3	6.34
763	6.26	6.12	6.2933
764	6.12	6.42	6.4267
765	5.4	5.42	5.7433
766	6.44	6.1	6.1433
767	5.64	5.64	5.59
768	5.86	5.76	6.1733
769	5.84	5.48	5.9533
770	5.58	5.72	6.1767
771	5.66	5.24	5.9367
772	5.84	5.58	5.96
773	5.84	5.64	5.78
777	5.72	6.14	6.5433
778	5.42	5.44	5.6267
779	5.84	5.42	5.9467
780	5.74	5.4	5.9133
781	5.96	6.18	6.5633
782	5.64	5.4	5.9833
783	6.04	5.56	6.17
784	6.08	6.06	6.26
785	5.46	5.76	6.0733
788	5.7	5.86	6.2167
789	5.82	5.82	6.1367
790	6.08	6.36	6.46
791	5.92	6.04	6.2133
792	5.82	5.7	6.2333
