# Supplementary material for: Value-free random exploration is linked to impulsivity
Source: Nat Commun. 2022 Aug 4;13:4542. doi: 10.1038/s41467-022-31918-9 (PMC9352791; doi:10.1038/s41467-022-31918-9)
Supplement: Supplementary file 4 — Source Data [file 41467_2022_31918_MOESM4_ESM.zip › SourceDataCSV/FigS4/score_desc.csv]

I	D	S	H	S	H	_	e	x	p	l	o	i	_	m	e	a	n	S	H	_	e	x	p	l	o	i	_	m	a	x	L	H	_	f	i	r	s	t	L	H	_	e	x	p	l	o	i	_	m
[truncated: 47 more columns]
