# Supplementary material for: Value-free random exploration is linked to impulsivity
Source: Nat Commun. 2022 Aug 4;13:4542. doi: 10.1038/s41467-022-31918-9 (PMC9352791; doi:10.1038/s41467-022-31918-9)
Supplement: Supplementary file 4 — Source Data [file 41467_2022_31918_MOESM4_ESM.zip › SourceDataCSV/FigS4/score_block2.csv]

1	5.56	5.8	6.3567
3	6.48	6.24	6.1333
4	5.4	4.96	5.2267
6	5.76	5.38	5.8067
8	5.68	5.82	6.0633
9	5.78	5.7	6.0533
10	6.06	6.18	6.4333
11	5.68	5.88	6.0233
12	5.68	6	6.3333
13	5.94	6.2	6.54
14	6.1	5.42	5.7633
15	5.84	5.74	6.3167
16	5.92	5.6	5.7367
17	5.42	6	6.2767
20	5.16	5.08	5.29
21	5.96	5.74	6.3867
23	6.12	6	6.2367
31	5.56	6.24	6.1567
35	5.54	5.46	5.7567
38	6.12	6.42	6.69
39	5.82	5.9	5.9033
40	5.58	5.58	5.7933
41	6.06	5.86	6.1067
43	4.98	5.4	5.6533
44	6.4	6.1	6.2967
46	6.08	5.66	5.6967
49	5.6	5.68	5.6967
50	5.94	5.26	5.4033
53	5.86	6.12	6.2
56	5.48	5.72	5.7933
57	5.2	5.56	5.7533
63	6.48	6.44	6.6567
64	5.5	5.54	5.6933
65	5.72	5.68	6.3867
66	6.24	6.1	6.21
67	6.12	6.2	6.2667
68	6.1	5.98	6.2167
69	5.34	5.78	5.87
71	6.18	5.8	6.3767
72	6.22	5.16	5.67
73	5.22	5.38	5.98
74	6.32	6.18	6.3733
75	5.54	5.8	5.8067
76	5.62	5.7	5.91
77	5.58	5.44	5.5533
78	5.84	5.78	5.7333
79	5.96	6.5	6.7467
80	6.44	6.2	6.4367
81	5.9	5.66	6
83	6.26	5.68	6.28
84	6.18	5.76	6.1833
85	5.38	5.92	5.9567
86	5.9	5.92	6.0767
87	5.36	5.48	6.3467
89	5.94	5.6	6.1133
90	6.32	6.2	6.4267
91	6.02	5.82	6.1767
93	6.08	5.94	6.11
94	6.2	5.94	6.3433
95	5.74	5.5	5.98
97	5.82	6.24	6.44
99	4.94	5.22	5.5367
100	5.98	5.74	6.1033
101	6.06	5.88	6.06
103	5.76	5.62	6.16
105	5.52	5.14	5.7733
106	5.8	5.84	5.9167
107	5.62	5.72	5.8633
108	6.4	6.44	6.6033
109	5.58	5.78	6.1033
110	5.82	5.96	6.32
111	5.76	5.06	5.5167
112	5.44	5.56	5.7833
113	6.18	5.92	6.1867
114	6	5.66	5.8033
115	5.74	5.58	6.0833
116	5.86	5.96	6.3967
117	5.96	5.94	6.0733
118	5.88	5.88	6.2467
119	5.74	5.78	6.2267
120	5.96	6	6.33
121	6.34	6.3	6.3767
122	6.2	5.5	5.9567
123	6.22	6.38	6.4733
125	5.84	5.98	6.1433
127	5.84	6.18	6.4467
128	5.84	5.52	5.7233
129	5.24	5	5.6367
130	5.3	5.54	6.0433
131	5.78	5.56	5.6467
132	6	5.92	6.19
133	5.82	5.88	6.2367
134	5.8	5.8	6.0033
135	5.96	6	6.4
136	5.82	5.66	6.1467
137	5.9	5.66	5.9567
138	6	5.28	5.9367
139	5.96	5.92	6.4367
141	5.78	5.76	6.09
142	5.58	5.8	5.9867
143	6.22	5.96	6.04
144	6.24	6.2	6.31
145	5.86	5.86	6.03
147	5.62	5.06	5.2067
148	5.36	5.66	5.99
149	5.82	6.12	6.34
150	5.72	5.58	5.9733
152	5.56	5.56	5.7033
153	5.88	6.08	6.0767
154	5.66	5.9	6.2433
155	5.94	5.7	6.2167
156	5.54	5.72	6.03
157	6.12	5.48	5.9933
158	6.06	6.32	6.47
159	6.44	6.12	6.2667
160	6.04	5.94	6.17
161	5.64	5.72	5.9933
162	5.22	5.82	6.18
163	5.28	5.22	5.7933
164	6.26	6.16	6.3733
165	5.52	5.88	5.9667
166	5.56	5.78	6.21
167	5.72	5.72	6.1633
168	5.44	5.88	5.9733
170	5.06	4.42	4.7667
171	5.24	5.38	5.3933
172	6.14	6.22	6.2233
175	5.38	5.08	5.5133
176	5.9	6	6.17
177	5.88	5.68	5.55
178	5.98	6.4	6.6
179	5.58	6.06	6.2033
180	6.08	6.18	6.31
184	6.42	6.12	6.39
185	5.66	5.8	6.1367
186	6.08	6.16	6.3733
187	5.52	5.84	6.3267
188	5.1	5.28	5.3067
189	5.54	5.96	6.2533
190	6.2	5.9	6.23
191	6.48	6.18	6.5567
192	5.72	6.08	5.9967
193	5.64	5.7	5.7433
194	5.6	6	6.2667
195	5.62	5.84	5.8433
196	5.94	5.6	6.1467
197	6.08	5.68	6.18
198	5.02	5.82	5.6
201	6.18	5.78	5.9033
202	5.62	5.56	5.82
204	5.98	5.74	5.8667
205	5.42	5.48	5.7
206	5.7	5.9	6.3233
208	6.08	5.84	6.34
212	5.32	5.36	5.3033
213	5.28	5.38	5.91
214	5.44	5.78	5.92
215	6.2	6.42	6.6967
216	5.88	6.34	6.5633
217	5.48	5.52	5.64
220	5.76	5.74	6.11
223	6.06	5.9	6.4167
224	6	5.92	6.0933
225	5.54	5.56	5.7567
226	5.7	5.54	5.9133
227	5.48	5.94	6.1467
229	5.24	5.82	5.96
230	5.7	5.42	6.2233
231	5.82	6.06	6.3667
232	5.8	6.1	6.3767
233	5.8	5.9	6.1933
234	5.52	5.44	5.42
236	5.72	5.94	6.2533
237	6.04	5.82	6.33
238	5.76	6.12	6.4367
239	5.44	5.3	5.95
240	6.16	6.32	6.41
242	5.38	5.96	5.8933
243	5.72	6.26	6.4333
244	6.14	5.96	6.1933
245	6.12	5.72	6.1367
246	6.02	5.84	5.7433
247	6	5.94	6.4233
248	5.92	6.42	6.5167
249	5.34	5.66	5.85
251	6.16	5.8	5.7667
252	5.52	5.54	5.8733
253	5.32	5.42	5.8133
255	5.9	5.94	6.0033
256	5.48	5.52	6.27
259	5.56	5.94	6.1667
260	5.68	5.36	5.9533
261	5.94	5.92	6.37
262	5.92	5.88	6.1533
263	5.82	5.88	5.9667
264	5.68	5.9	6.1967
265	5.68	6.4	6.4567
268	6.28	5.62	6.2267
269	5.62	5.96	6.3133
270	5.64	5.96	6.22
272	5.64	5.66	5.97
273	6.18	6.18	6.5967
274	6.58	6.18	6.5833
276	5.78	5.72	5.7933
277	5.52	5.86	6.3367
278	4.86	4.78	5.14
279	5.96	5.72	6.07
280	6	5.78	6.0567
281	5.88	5.62	6.02
282	5.86	5.14	5.55
283	5.74	5.2	5.6767
284	5.52	5.44	5.5667
285	5.68	5.76	5.8233
286	5.46	5.62	6.2433
287	5.34	5.88	6.07
288	5	5.56	5.77
289	5.86	5.6	6.0267
290	5.58	5.66	5.91
291	5.5	5.86	6.26
292	6.18	6.4	6.6067
293	5.56	5.84	6.1167
294	5.4	5.46	6.09
295	5.6	6.14	6.1533
296	6.06	6	6.24
297	5.7	5.7	6.1733
298	5.82	5.52	5.8833
299	5.48	5.3	5.74
300	6.46	5.9	6.3767
301	5.7	5.82	6.0167
302	5.64	5.46	5.98
303	6.02	6.02	6.0667
304	5.82	5.52	6.03
305	6.04	5.62	6.19
306	5.84	5.74	6.0733
307	5.8	5.5	5.7
308	5.76	6.3	6.25
309	6.06	6.08	6.25
310	6.34	6.2	6.4833
311	5.6	5.32	5.4367
312	5.38	5.78	5.7033
313	5.32	5.42	5.6233
314	5.98	5.92	6.3433
315	5.58	5.6	5.8467
316	6	5.98	6.1333
318	5.96	6.32	6.4233
319	6.06	5.94	6.17
320	5.94	5.86	6.0733
321	5.94	5.72	5.9967
322	5.62	5.76	5.9933
324	5.9	5.4	5.6367
325	5.58	5.14	5.5233
326	5.82	6.28	6.4633
327	6.1	5.66	6.0633
328	5.68	6.1	6.2833
329	6.2	5.94	6.3533
330	5.9	5.32	5.9633
331	5.22	5.7	6.2567
333	5.82	5.7	6.18
334	5.98	6.06	6.2067
335	5.7	6.04	6.0567
336	5.52	5.68	6.2033
337	6.32	6.28	6.35
338	5.38	5.74	5.76
339	5.88	6.02	6.2367
340	5.88	5.9	6.1267
341	5.8	5.38	5.8333
342	6.28	6.28	6.6233
343	5.82	6.08	6.02
344	5.9	6.3	6.5167
345	6.32	6.04	6.31
346	5.68	5.8	6.03
347	5.86	5.64	6.3467
348	6.26	5.98	6.3433
349	5.74	6	5.85
350	5.6	5.98	6.2767
351	6.14	6.18	6.3267
353	5.86	5.78	6.1233
354	5.46	5.94	6.4567
355	5.92	5.88	6.2667
357	5.52	5.8	6.1
358	5.36	5.86	6.0833
359	5.28	5.5	5.7067
360	5.58	5.3	5.76
362	5.38	5.66	5.75
363	6.02	5.58	5.9467
364	5.86	6.22	6.57
365	5.66	5.58	6.1967
366	5.5	6.08	6.0433
368	5.66	5.56	5.9933
370	5.66	6.04	6.2367
371	5.62	5.92	6.31
372	6.08	5.96	6.3433
373	6.04	5.98	6.1767
374	6.06	5.88	6.24
375	5.66	5.96	6.3267
376	6.02	5.64	5.9633
377	5.5	5.58	6.4667
378	6	6.1	6.2367
380	5.88	5.72	6.0367
381	5.68	5.34	5.81
382	5.56	5.98	6.2767
383	6.2	6	6.2033
384	6.32	6.3	6.37
385	5.18	5.82	5.8367
386	5.98	6.3	6.4633
387	5.92	5.94	6.2833
388	5.98	5.94	6.0133
389	5.36	5.56	6.0033
390	5.4	5.82	5.7133
391	6	6.06	6.42
392	5.52	5.88	6.1067
393	5.96	5.92	6.3933
394	5.36	5.54	5.6967
396	5.5	5.7	6.2067
397	6.08	5.78	6.1333
399	5.9	6.06	6.0933
400	5.64	5.52	5.9233
402	6.04	5.84	5.9933
403	6.5	6.18	6.13
405	5.44	5.7	5.8633
406	6.14	5.9	6.1433
407	5.82	6.1	6.1633
408	6.16	6.28	6.38
409	5.76	5.68	5.75
410	5.42	6.02	6.26
412	6.2	5.84	5.83
414	5.78	6.12	6.14
416	5.94	6	6.29
418	5.8	5.56	5.8167
419	5.68	5.72	6.0833
420	5.92	5.7	6.1667
421	5.88	5.28	5.8833
422	5.58	5.54	5.8
423	6.04	6	6.0367
424	5.4	5.96	5.94
425	5.92	6.02	6.3933
426	5.92	6.24	6.23
427	5.6	5.86	6.18
428	6.04	5.68	5.8133
429	5.88	5.8	6.04
430	5.7	5.82	6.1867
431	5.98	5.92	6.1633
432	5.02	5.62	5.59
433	5.56	5.4	5.9833
434	5.76	5.68	5.97
435	5.82	5.58	6.04
436	5.62	5.6	5.9133
437	6.08	6.18	6.27
438	5.52	5.78	6.05
439	5.62	5.5	6.0133
440	5.16	5.32	5.6367
441	5.9	5.7	5.9933
442	5.8	5.82	6.2233
443	5.84	5.7	6.0467
444	6.06	5.74	6.1433
445	5.38	5.32	6.0067
446	6.06	5.66	5.89
447	6.14	5.16	5.7833
448	6.36	6.04	6.2833
449	5.8	5.9	6.1733
450	6.3	5.9	6.13
451	5.7	5.54	6.02
453	5.52	5.64	6.0667
454	6.08	6.4	6.5167
455	5.94	5.86	6.2033
457	6.04	6.52	6.82
458	6.36	6.08	6.19
459	5.48	5.52	5.6633
460	6	5.76	6.2033
462	6.26	5.88	6.2533
463	5.46	4.72	5.2333
464	6.18	6.14	6.3267
465	5.96	5.88	6.1867
466	5.48	5.8	5.9333
467	5.86	5.38	5.6067
468	5.56	5.4	5.53
469	5.52	6.06	6.1833
470	6.5	5.92	6.3133
471	5.16	4.92	5.45
472	5.68	5.62	6.02
473	5.82	5.56	6.11
474	5.26	5.24	5.5467
475	5.98	5.56	6.1633
476	5.8	5.8	6.09
477	5.94	5.88	6.42
478	5.74	5.82	6.27
479	6.1	5.58	6.0433
480	5.58	6.14	6.3867
481	6	5.88	5.91
482	6.1	5.52	5.8633
483	5.9	5.9	6.1233
484	5.8	5.6	5.8667
485	5.56	5.64	5.9467
486	5.7	6.04	6.1733
487	5.96	5.84	6.0967
488	5.8	5.4	6.12
489	5.72	5.72	5.9767
490	5.54	5.82	5.8633
492	5.56	5.5	6.1433
493	5.92	6.12	6.2733
495	6.3	6.4	6.5933
496	5.38	4.88	5.63
497	5.8	5.56	6.27
498	5.78	5.64	5.95
499	5.9	5.98	6.1633
500	6	5.82	6.2133
501	6.42	5.48	5.8967
504	5.62	5.8	6.1267
505	5.92	5.88	5.8267
506	5.96	6.16	6.33
507	5.54	5.36	5.4733
508	6.14	5.42	5.9033
509	5.34	5.88	6.07
510	6.12	6	6.0233
511	5.94	6.04	6.2867
512	6.08	5.6	5.97
513	5.9	5.76	6.3267
516	5.98	5.9	6.3567
517	6.08	6.36	6.6467
518	6.26	5.98	6.3333
519	5.46	5.72	6.1
520	5.7	5.84	6.2967
521	5.74	6.06	6.18
522	6.1	5.42	5.7067
523	6.1	5.9	6.2467
524	5.58	5.88	5.9567
525	6.02	5.26	5.7833
526	5.58	5.6	5.74
527	5.62	6.14	6.3933
528	5.62	6.14	6.3933
530	5.36	5.52	5.89
531	6.32	5.96	6.2867
533	6.04	5.38	5.95
534	5.9	5.7	6.13
535	6	5.52	5.9767
538	5.96	5.5	6.0467
539	6.42	6.12	6.4967
540	5.86	5.78	6.12
542	5.92	5.66	5.9633
543	6.3	5.92	6.3
544	5.94	5.96	5.9333
545	5.66	5.64	5.63
546	6.04	6.24	6.27
547	5.58	5.9	6.2867
548	5.6	5.78	5.79
549	5.64	5.54	5.9533
550	5.82	5.52	6.0567
551	6.06	6.18	6.3967
552	5.64	5.08	5.4567
553	6.04	6.16	6.2033
554	5.18	5.28	5.5467
555	5.52	5.6	6.05
556	5.42	5.5	5.8233
557	5.76	5.84	6.1267
558	6.08	5.84	6.0667
559	5.94	5.7	5.8267
560	5.8	6.34	6.49
561	5.86	5.64	6.0467
564	5.78	5.88	6.0733
565	5.6	5.54	6.05
566	5.12	4.76	5.0067
569	5.82	5.48	5.8467
570	5.64	6.12	6.3767
571	5.96	5.9	5.6267
573	5.58	5.64	5.9167
574	5.94	6.1	6.4067
575	5.6	5.12	5.6
576	5.94	5.92	6.2933
577	5.8	5.94	6.34
578	5.96	6.36	6.6767
579	5.88	5.5	5.94
580	5.98	6.14	6.42
581	5.78	6.1	6.4967
582	5.74	6.18	6.4733
583	6.2	6.36	6.3233
584	6	5.84	6.12
585	5.92	5.54	5.79
586	6.04	6.08	6.4067
587	5.9	5.86	6.3767
589	5.94	5.7	6.2233
590	5.44	5.78	5.8133
591	5.9	5.68	5.9833
592	6.36	5.56	6.0833
593	6.12	5.88	6.49
594	6.1	5.94	6.1467
596	5.96	5.06	5.73
597	5.78	5.44	5.8633
598	6.3	5.64	5.9867
599	5.42	5.22	5.55
602	6.46	5.96	6.0133
603	5.26	5.7	5.6033
604	5.88	6.12	6.2833
605	5.88	6.02	6.2633
606	5.5	5.7	6.2867
607	5.8	5.84	6.02
610	5.62	5.92	5.95
611	6.48	6.22	6.18
612	6.32	5.7	6.0433
614	6.22	6.12	6.0167
615	5.78	6.1	6.28
616	6	6.42	6.44
617	6.16	6.32	6.62
618	5.9	5.66	5.84
619	5.86	5.68	5.9733
620	5.84	5.7	5.9933
621	6.06	5.48	5.89
622	5.72	5.94	6.1733
623	5.62	5.2	5.6
624	5.74	5.5	6.0367
625	5.68	5.98	6.2033
626	5.94	6.58	6.6833
628	5.5	6.12	6.2767
629	6.16	5.88	6.23
630	5.38	5.8	6.2167
631	6.12	5.76	6.15
632	6.02	5.82	6.3667
633	5.54	6.22	6.3733
634	5.78	5.3	5.9967
635	6.06	5.94	6.1467
636	6.18	5.92	6.3367
637	6.1	5.5	5.86
638	5.5	5.32	5.76
639	5.3	5.5	5.85
640	5.8	5.92	5.9467
641	5.62	5.96	6.1
642	5.06	5.02	5.5267
643	5.84	5.22	5.6867
644	5.8	5.68	6.0633
645	6.14	6.3	6.1567
647	6.18	6.18	6.4167
648	5.56	5.6	5.8533
649	5.96	5.6	6.0333
651	6.08	6.02	6.2833
653	5.68	5.54	5.9667
654	6.02	5.58	6.12
655	6.26	5.9	6.15
656	5.84	5.98	6.5067
657	5.48	5.52	6.0667
658	5.72	5.88	6.1867
659	5.94	5.7	6.02
660	5.16	5.1	5.23
661	5.64	5.54	5.9467
662	5.52	6.1	6.2967
663	5.96	5.7	5.75
664	6.16	6.06	6.5833
665	5.84	5.66	6.1233
666	5.88	5.66	5.9967
667	5.72	5.28	5.3567
668	5.52	5.54	5.7267
669	5.38	5.22	5.6767
670	5.48	5.34	5.33
671	4.94	4.86	5.51
673	6.18	5.86	6.08
674	5.8	5.44	5.6533
675	5.82	5.68	5.9633
676	5.58	6.1	6.4
677	5.98	6.48	6.4767
678	5.36	5.56	5.6533
681	6.1	5.86	6.2833
682	5.28	5.66	6.13
683	6.2	6.42	6.6267
684	5.78	5.52	5.3967
685	6	5.56	5.6767
686	5.1	5.14	5.6
687	6	5.22	5.7533
688	5.9	6.32	6.7
689	5.66	5.82	5.96
690	6	6.04	6.13
691	5.62	5.94	6.4633
692	5.66	5.98	6.0933
693	5.74	5.78	6.2867
694	5.34	5.38	5.67
695	6.2	5.68	5.79
696	5.6	5.6	6.1867
698	6.32	5.84	6.0767
699	4.72	4.96	5.3533
700	5.64	5.74	5.95
701	5.88	5.98	6.1867
702	5.68	5.8	5.9167
703	5.72	5.18	5.68
704	5.3	5.08	5.4333
706	5.92	5.7	6.1533
707	5.6	5.44	5.6033
708	6.48	6.24	6.4467
709	5.58	5.48	5.8167
710	5.88	6.36	6.5967
711	5.44	5.48	5.9767
712	5.68	5.64	6.0733
713	5.64	5.78	5.7867
715	5.72	5.86	6.0933
716	5.96	6	6.31
717	5.8	6.04	6.31
718	6.02	5.92	6.01
719	6	6.34	6.44
720	5.36	5.48	5.67
721	6.1	5.92	6.06
723	5.52	6.14	6.4633
724	6.44	5.84	6.1733
726	6.38	6.08	6.3833
727	6.34	5.94	6.3333
728	5.8	5.76	6.09
729	5.64	6.06	6.28
730	6.36	5.96	6.4067
731	5.62	5.4	5.6567
732	5.44	5.66	6.0433
733	5.82	6	6.3967
734	6.08	5.4	5.9867
735	5.56	6.22	6.3933
736	5.92	6.14	6.4533
737	5.78	5.5	5.9533
738	5.56	5.06	5.1167
739	5.56	5.58	6.0267
741	5.92	5.92	6.2667
742	5.54	5.52	6.0533
743	6.02	5.54	6.0067
744	5.96	5.6	5.8667
745	5.78	5.98	6.2167
746	5.9	5.96	6.16
747	5.48	5.84	6.18
748	5.52	5.82	5.88
749	5.24	5.58	5.5667
750	5.64	5.52	6.07
751	6.16	6.02	6.4767
752	5.56	5.16	5.7633
753	5.9	6.04	6.21
754	6.38	6.06	6.3633
755	5.66	6.12	6.2
756	5.94	5.98	6.2167
757	5.18	5.18	5.67
758	5.72	5.78	6.0867
760	5.4	5.64	6
761	5.44	5.64	5.7467
763	5.76	5.92	6.1667
764	6.04	6.02	6.13
765	5.64	5.3	5.73
766	5.9	6.32	6.4233
767	5.48	5.86	5.8833
768	6.46	5.88	6.3367
769	5.58	5.38	6.0033
770	5.84	5.58	6.0433
771	5.52	6	6.0867
772	5.56	5.68	5.9433
773	5.68	5.7	6.04
777	6.08	5.56	6.05
778	5.62	5.48	5.7067
779	6.04	5.88	6.2867
780	5	4.88	5.4667
781	6.36	5.58	6.1333
782	5.96	6.06	6.3367
783	5.46	5.86	6.0167
784	6.12	6.38	6.77
785	5.86	5.68	6.0633
788	5.92	5.84	6.2167
789	5.96	6.02	6.1067
790	5.8	6.34	6.5933
791	5.98	5.82	6.1533
792	5.64	5.8	6.3667
