# Supplementary material for: Value-free random exploration is linked to impulsivity
Source: Nat Commun. 2022 Aug 4;13:4542. doi: 10.1038/s41467-022-31918-9 (PMC9352791; doi:10.1038/s41467-022-31918-9)
Supplement: Supplementary file 4 — Source Data [file 41467_2022_31918_MOESM4_ESM.zip › SourceDataCSV/FigS3/IS_LH_mat.csv]

0.815
1.23
1.625
1.135
1.26
0.865
1.73
1.275
1.115
0.66
1.155
0.695
1.04
1.115
1.38
0.975
0.84
1.35
2.03
1.275
1.745
0.995
0.85
1.475
0.87
0.895
1.99
0.89
0.925
0.93
1.605
0.765
1.86
0.665
1.03
1.08
0.865
1.85
0.82
1.05
0.835
0.715
1.43
1.29
2.165
1.745
0.715
1.045
0.91
1.105
0.67
1.265
1.35
0.86
0.795
0.98
0.995
1.855
1.28
0.75
1.12
1.65
0.86
1.245
0.635
0.635
1.405
1.715
0.87
1.43
1.06
0.94
1.305
0.86
1.165
0.8
0.785
1.325
1.545
0.815
0.845
1.335
1.395
1.205
1.215
1.145
1.47
1.395
0.62
1.725
1.215
0.87
0.805
1.735
0.715
0.93
0.895
0.675
0.85
0.97
0.845
1.27
1.73
1.515
0.955
1.63
0.995
1.625
1.785
1.085
0.85
1.065
0.995
0.965
1.435
1.095
0.75
0.755
1.155
0.88
1.385
1.2
0.77
1.17
1.255
1.345
1.14
1.42
1.03
1.78
1.015
1.345
1.325
0.89
1.07
1.01
0.835
1.17
0.79
1.12
0.7
2.015
1.29
1.54
1.285
1.34
1
1.225
1.195
2.085
1.73
1.2
0.715
0.745
1.485
0.97
1.6
0.605
1.44
1.645
0.95
0.79
1.02
1.47
1.055
0.965
1.025
0.91
0.75
1.22
1.13
2.045
1.625
1.225
1.255
1.11
1.075
1.205
1.705
1.205
1.165
1.18
1.095
0.97
1.17
1.77
1.325
1.28
1.15
1.015
1.21
0.765
0.85
0.875
1.385
1.055
1.585
0.605
0.68
1.02
1.495
0.675
0.655
0.845
1.025
1.225
0.855
1.27
0.775
1.18
0.765
1.23
1.77
0.855
1.815
1.205
0.705
0.72
1.165
0.985
0.775
0.68
1
1.67
0.695
0.76
0.77
0.57
1.585
0.96
1.18
0.775
0.49
0.95
1.545
1.25
0.995
0.685
1.565
1.66
1.87
0.885
1.37
1.045
1.115
0.775
0.815
0.97
1.07
0.755
0.925
1.14
1.355
1.215
0.655
0.47
1.275
0.87
1.16
1.99
0.82
1.275
1.11
1.7
1.025
1.435
0.94
0.92
0.76
1.47
0.755
0.785
0.875
1.54
0.925
0.915
1.13
0.785
0.805
0.65
1.465
1.41
0.845
1.94
0.575
0.915
0.875
1.055
1.33
1.03
1.305
0.655
0.765
0.71
0.805
1.165
0.635
1.33
1.085
0.845
0.71
0.915
1.28
2.18
1.4
0.705
1.33
0.905
1.2
0.915
1.235
0.93
1.93
0.78
0.925
1.8
1.125
1.01
1.23
0.81
0.89
1.255
1.605
1.415
1.13
1.685
1.21
1.075
1.02
1.06
1.145
1.135
1.06
1.865
1.495
0.855
1.635
0.905
1.455
0.6
1.08
0.86
1.62
0.74
1.28
0.95
1.13
0.82
0.91
0.52
1.09
0.955
0.79
1.03
0.8
0.81
1.305
1.53
0.875
1.38
0.655
1.305
0.96
1.075
0.615
0.585
1
1.125
0.63
1.245
1.39
0.965
1.22
0.97
0.695
1.565
1.23
0.71
1.38
0.81
1.12
1.115
0.845
1.035
0.655
0.79
1.84
0.63
1.755
1.49
0.905
1.195
1.25
0.825
0.77
0.725
1.2
1.025
0.6
1.81
0.95
1.06
0.8
1.33
0.925
0.61
1.63
1.045
1.285
1.45
1.085
1.02
1.815
1.455
0.87
1.01
0.545
0.965
1.31
0.7
1.415
1.54
1.385
1.15
1.35
1.78
1.31
1.46
0.76
0.76
1.09
0.8
0.53
0.995
0.865
0.63
0.96
0.73
1.065
0.89
2.105
2.125
0.96
0.795
1.305
0.995
0.95
0.895
1.63
1.12
1.67
1.305
1.055
1.485
1.065
1.335
1.23
0.635
0.77
0.91
1.74
0.965
0.92
2.09
1.505
0.555
0.73
0.895
0.665
0.85
0.945
0.785
1.07
1.125
1.365
1.12
1.96
0.63
0.8
0.735
2.095
1.675
1.09
1.015
0.91
1.42
1.14
0.615
1.29
1.115
1.645
1.15
1.01
0.885
0.905
1.47
1.025
0.785
1.71
1.415
1.2
1.02
1.555
0.73
0.975
0.965
1.015
1.015
1.22
1.045
0.92
0.895
0.755
1.255
0.61
0.86
1.365
1.4
0.795
0.88
0.62
1.015
1.575
1.69
1.13
0.755
0.865
1.53
1.72
0.83
0.81
0.81
0.97
1.705
0.795
1.18
0.91
0.635
1.13
0.685
1.475
1.305
1.24
1.57
0.975
0.76
0.89
1.39
1.775
0.76
2.345
1.095
0.79
1.07
1.525
0.745
1.325
1.355
0.55
0.79
0.795
1.17
1.67
1.3
0.785
0.87
1.49
1.145
0.655
1.7
0.685
1.64
1.455
0.825
0.77
1.215
1.495
1.525
1.325
0.855
1.43
1.1
1.64
1.605
0.805
0.8
0.785
0.715
2.13
1.195
0.98
0.67
1.4
1.315
1.395
1
1.18
1.075
1.36
0.74
0.99
1.195
0.59
0.79
0.78
0.84
0.74
0.965
0.9
1.07
1.61
0.845
0.695
1.735
0.855
1.22
1.225
1.38
1.32
1.11
1.91
0.805
1.015
0.8
1.27
1.015
1.275
0.99
0.77
0.85
0.98
1.635
1.03
1.085
1.21
1.42
1.79
0.765
0.77
1.055
0.895
1.435
1.325
0.825
1.5
1.03
1.73
1.14
1.03
1.135
0.59
0.995
1.205
1.625
1.14
1.095
0.875
