# Supplementary material for: Value-free random exploration is linked to impulsivity
Source: Nat Commun. 2022 Aug 4;13:4542. doi: 10.1038/s41467-022-31918-9 (PMC9352791; doi:10.1038/s41467-022-31918-9)
Supplement: Supplementary file 4 — Source Data [file 41467_2022_31918_MOESM4_ESM.zip › SourceDataCSV/FigS3/score.csv]

1	6.045	5.8	6.2992
3	6.13	5.995	6.1825
4	5.57	5.57	5.6642
6	5.815	5.495	6.0942
8	5.635	5.725	5.9567
9	5.69	5.65	6.0567
10	5.785	5.89	6.0492
11	5.935	5.855	5.9583
12	5.64	5.605	6.0075
13	6.005	5.795	6.25
14	5.84	5.695	6.1317
15	5.82	5.675	6.2475
16	5.94	5.71	6.0092
17	5.825	5.885	6.1967
20	4.94	4.9	5.0392
21	5.865	5.695	6.2308
23	5.96	5.925	6.2308
31	5.755	5.83	5.9867
35	5.53	5.53	5.7067
38	6.035	5.97	6.2933
39	5.83	5.8	5.8942
40	5.635	5.56	5.7775
41	5.89	5.835	6.0042
43	5.045	5.195	5.5892
44	6.2	6.145	6.3067
46	5.97	5.895	6.0783
49	5.6	5.615	5.7408
50	5.69	5.57	5.945
53	6.095	6.14	6.4367
56	5.315	5.32	5.6575
57	5.53	5.635	5.8658
63	6.215	6.17	6.5008
64	5.74	5.555	5.6858
65	5.81	5.58	6.11
66	6.02	5.97	6.1567
67	6.145	5.9	6.1492
68	5.995	5.985	6.2117
69	5.46	5.435	5.5983
71	5.98	5.855	6.2167
72	5.67	5.655	6.1142
73	5.755	5.685	6.1758
74	6.015	5.885	6.2425
75	5.86	5.845	5.9483
76	5.695	5.735	5.8858
77	5.47	5.555	5.6108
78	5.9	5.855	5.955
79	6.05	6.105	6.4458
80	6.225	6.005	6.155
81	6.11	6	6.4042
83	6.06	5.995	6.2475
84	5.915	5.6	6.1883
85	5.38	5.43	5.7133
86	6.055	5.885	6.0967
87	5.365	5.385	6.1
89	5.94	5.635	6.0883
90	6.17	6.195	6.3875
91	6.055	5.895	6.2925
93	5.925	5.805	6.0067
94	6.055	5.91	6.225
95	5.725	5.485	5.9975
97	6.06	6.015	6.1833
99	5.05	5.035	5.3642
100	5.805	5.66	6.085
101	5.735	5.91	6.0867
103	5.765	5.63	6.135
105	5.605	5.39	5.89
106	5.635	5.595	5.8667
107	5.61	5.635	5.8083
108	6.215	6.215	6.4617
109	6.03	5.895	6.12
110	5.885	5.785	6.1575
111	5.67	5.645	5.9175
112	5.74	5.775	5.88
113	6.13	6.125	6.4267
114	5.88	5.9	6.0058
115	5.81	5.7	6.1683
116	5.905	5.815	6.2758
117	5.835	5.76	6.0042
118	5.915	5.77	6.0775
119	6.075	5.875	6.2642
120	6.065	6.035	6.3158
121	6.11	6	6.2433
122	5.79	5.805	6.1067
123	6.23	6.065	6.37
125	5.73	5.665	5.8392
127	6.11	6.14	6.2825
128	5.64	5.855	5.8725
129	5.56	5.255	5.7742
130	5.605	5.62	6.1092
131	5.73	5.73	5.955
132	5.92	5.935	6.15
133	6.065	6.065	6.2767
134	5.92	5.75	5.9708
135	5.945	5.685	6.0342
136	5.835	5.735	6.155
137	5.86	5.715	5.9825
138	5.92	5.8	6.2008
139	5.81	5.645	6.2992
141	5.84	5.86	6.1033
142	5.74	5.76	6.015
143	6.155	6.19	6.3292
144	6.05	5.97	6.0142
145	5.83	5.74	6.0533
147	5.415	5.435	5.6817
148	6.005	5.615	5.8733
149	5.86	5.68	6.045
150	5.68	5.63	6.0325
152	5.775	5.64	5.8558
153	5.93	5.98	5.9667
154	5.905	5.845	6.2733
155	5.91	5.845	6.1583
156	5.59	5.66	6.0308
157	5.9	5.735	6.0925
158	6.205	6.03	6.2942
159	6.175	5.955	6.0375
160	5.995	5.97	6.0833
161	5.61	5.645	5.9775
162	5.79	5.88	6.2183
163	5.4	5.37	5.835
164	6.105	6.075	6.3158
165	5.515	5.575	5.7992
166	5.94	5.895	6.22
167	5.82	5.75	6.2242
168	5.79	5.765	5.9742
170	5.02	4.955	5.0167
171	5.275	5.48	5.4458
172	6.175	6.165	6.2183
175	5.395	5.2	5.4658
176	5.83	5.665	5.9025
177	5.885	5.905	5.8825
178	6.095	6.06	6.3033
179	6.045	5.975	6.08
180	6.115	5.92	6.125
184	6.005	5.975	6.2542
185	6.06	6.19	6.3933
186	5.94	6.055	6.2508
187	5.85	5.805	6.1
188	5.4	5.31	5.32
189	5.875	5.78	6.1225
190	5.94	5.86	6.1225
191	6.125	5.96	6.38
192	5.835	5.875	5.9792
193	5.83	5.77	6.0208
194	5.725	5.68	5.9708
195	5.77	5.785	5.84
196	5.71	5.66	6.0542
197	5.81	5.67	6.1625
198	5.165	5.34	5.3092
201	6.11	6.185	6.3158
202	5.71	5.645	5.8067
204	5.855	5.7	5.8633
205	5.7	5.6	5.7642
206	5.84	5.74	6.1725
208	5.955	5.795	6.1983
212	5.325	5.395	5.4033
213	5.66	5.625	6.0142
214	5.77	5.66	5.8475
215	6.005	5.99	6.4217
216	5.935	5.995	6.175
217	5.645	5.68	5.845
220	5.83	5.68	6.095
223	5.92	5.855	6.2167
224	5.845	5.88	6.1758
225	5.54	5.535	5.7325
226	5.745	5.87	6.2283
227	5.88	5.745	6.0517
229	5.46	5.6	5.7967
230	5.66	5.595	6.1242
231	5.805	5.81	6.1833
232	5.855	5.915	6.1667
233	6.075	5.94	6.1908
234	5.67	5.45	5.43
236	5.875	5.895	6.1067
237	5.88	5.825	6.2008
238	5.855	5.86	6.205
239	5.2	5.37	5.8775
240	6.055	6.045	6.2917
242	5.21	5.52	5.755
243	5.83	5.89	6.045
244	6.015	5.855	6.0925
245	5.795	5.825	6.1358
246	5.815	5.905	6.0858
247	6	5.925	6.2692
248	5.955	5.995	6.2083
249	5.69	5.79	5.9117
251	6.005	6.03	6.1033
252	5.64	5.695	5.9058
253	5.59	5.445	5.8067
255	5.875	5.83	6.0158
256	5.745	5.655	6.1642
259	5.53	5.685	5.9908
260	5.885	5.615	6.0583
261	5.895	5.83	6.2533
262	5.725	5.545	6.0408
263	5.94	5.8	5.9575
264	5.715	5.75	5.9542
265	5.915	5.865	6.0992
268	5.965	5.725	6.2425
269	5.95	5.84	6.2025
270	5.84	5.905	6.1675
272	5.78	5.705	5.9092
273	6.06	5.98	6.3292
274	6.28	6.05	6.4283
276	5.69	5.56	5.775
277	5.835	5.79	6.1775
278	4.98	4.96	5.1575
279	5.89	5.785	6.015
280	5.85	5.755	5.9492
281	5.81	5.76	5.9608
282	5.68	5.32	5.86
283	5.5	5.545	5.96
284	5.4	5.38	5.4375
285	5.66	5.73	5.8042
286	5.735	5.625	6.1433
287	5.765	5.775	5.9658
288	5.285	5.28	5.5933
289	5.68	5.64	6.0583
290	5.535	5.455	5.8592
291	5.845	5.77	6.1725
292	6.06	6.085	6.3642
293	5.64	5.79	6.1275
294	5.565	5.71	6.1425
295	5.82	5.78	6.0267
296	5.785	5.77	6.0417
297	5.815	5.65	6.1375
298	5.85	5.785	6.2233
299	5.465	5.33	5.7408
300	5.95	5.86	6.2842
301	5.59	5.665	5.7733
302	5.62	5.62	6.0417
303	6.005	5.925	6.1117
304	5.775	5.825	6.2133
305	5.98	5.495	6.085
306	5.59	5.545	5.8533
307	5.72	5.68	5.7325
308	5.845	5.945	6.0625
309	6.13	6.055	6.3008
310	6.16	6.075	6.2633
311	5.48	5.535	5.6325
312	5.51	5.605	5.71
313	5.35	5.515	5.7467
314	5.94	5.895	6.3133
315	5.845	5.85	6.0083
316	5.745	5.79	5.9525
318	5.67	5.775	5.9525
319	6	5.875	6.1408
320	6.07	6.105	6.4958
321	5.92	5.83	6.0708
322	5.625	5.565	5.6375
324	5.76	5.745	6.1283
325	5.655	5.535	5.8242
326	6.155	5.945	6.1325
327	5.875	5.85	6.0792
328	5.77	5.865	6.0875
329	6.095	5.89	6.4033
330	5.97	5.36	6.0483
331	5.525	5.64	5.9533
333	5.975	5.815	6.3292
334	6.055	5.995	6.1617
335	5.875	5.94	5.8783
336	5.745	5.59	6.19
337	5.98	5.915	6.1558
338	5.54	5.4	5.6325
339	5.625	5.72	6.0325
340	5.89	5.825	6.1242
341	5.86	5.495	5.8408
342	6.26	6.085	6.4117
343	5.66	5.815	5.9242
344	6.01	5.9	6.2883
345	6	5.965	6.1625
346	5.77	5.845	6.055
347	5.68	5.595	6.1142
348	6.065	5.97	6.28
349	5.74	5.775	5.7483
350	6.115	5.975	6.2983
351	5.97	6.05	6.2208
353	6.01	5.96	6.4225
354	5.87	5.725	6.1467
355	5.935	5.815	6.2175
357	5.665	5.74	6.165
358	5.645	5.54	5.8483
359	5.24	5.39	5.6633
360	5.565	5.365	5.8408
362	5.65	5.625	5.6533
363	5.825	5.795	6.2233
364	6.08	6.05	6.3033
365	5.92	5.745	6.1992
366	5.705	5.765	5.9033
368	5.6	5.505	5.7917
370	5.855	5.845	6.0917
371	5.86	5.845	6.1658
372	5.875	5.84	6.3183
373	6.215	6.11	6.3783
374	5.94	5.98	6.3542
375	5.84	5.715	6.18
376	5.855	5.84	6.1283
377	5.8	5.6	6.2108
378	6.005	5.96	6.1833
380	5.82	5.66	5.9725
381	5.69	5.665	5.9283
382	5.805	5.795	6.17
383	5.88	5.93	6.2333
384	6.03	6	6.2225
385	5.59	5.59	5.7058
386	5.975	6.11	6.1767
387	6.005	5.93	6.1992
388	5.94	5.895	6.0775
389	5.47	5.825	6.17
390	5.605	5.76	5.9075
391	5.78	5.665	6.0833
392	6.08	6.09	6.26
393	5.92	5.88	6.2358
394	5.34	5.325	5.6967
396	5.795	5.73	6.1733
397	5.87	5.78	6.1433
399	5.745	5.815	5.9475
400	5.485	5.445	5.7625
402	5.905	5.82	6.0333
403	6.135	6.055	6.1833
405	5.835	5.655	6.0225
406	6.12	6.07	6.3417
407	5.875	5.905	5.975
408	6.06	6.025	6.1875
409	5.78	5.615	5.9483
410	6.105	6.055	6.2558
412	6.09	6.07	6.1525
414	5.67	5.8	6.0008
416	6.03	6.02	6.1992
418	5.825	5.765	6.1733
419	5.66	5.575	5.8533
420	5.795	5.745	6.0617
421	5.73	5.525	6.0167
422	5.625	5.53	5.8208
423	5.74	5.865	5.88
424	5.605	5.74	5.9242
425	5.765	5.6	6.0742
426	5.79	6.075	5.8992
427	5.87	5.685	5.9917
428	5.805	5.81	5.9167
429	5.74	5.505	5.905
430	6.065	5.955	6.3442
431	5.93	5.78	6.1675
432	5.53	5.365	5.5692
433	6	5.81	6.2467
434	5.755	5.815	6.1042
435	5.975	5.99	6.325
436	5.94	5.77	5.9942
437	6.135	5.985	6.2058
438	5.995	5.885	6.1808
439	6.19	5.695	6.1358
440	5.73	5.66	5.965
441	5.94	5.855	6.2292
442	5.88	5.875	6.285
443	5.81	5.78	6.1042
444	5.93	5.71	6.0417
445	5.97	5.75	6.2717
446	5.83	5.805	6.0025
447	5.625	5.595	5.9733
448	6.165	5.86	6.2092
449	5.785	5.485	5.8583
450	6.045	5.875	6.1392
451	5.625	5.48	5.7033
453	5.695	5.755	6.0683
454	5.89	5.945	6.3042
455	5.73	5.815	6.1283
457	6.18	6.025	6.4842
458	5.885	5.985	6.13
459	5.67	5.565	5.7825
460	5.83	5.72	6.2358
462	5.795	5.86	6.1308
463	5.59	5.505	5.8033
464	5.985	5.93	6.0583
465	6.14	6.1	6.4233
466	5.6	5.59	5.8233
467	5.75	5.63	6.035
468	5.51	5.515	5.6792
469	5.845	5.95	6.1583
470	6.185	5.955	6.3033
471	5.295	5.18	5.4775
472	6.05	5.69	6.0717
473	6.125	6.155	6.5108
474	5.49	5.34	5.7442
475	5.99	5.56	6.1208
476	5.85	5.77	6.0558
477	6.09	5.94	6.3
478	5.9	5.84	6.1667
479	5.88	5.705	5.98
480	5.88	5.855	6.295
481	5.97	5.965	5.96
482	5.905	5.69	5.8783
483	5.8	5.71	6.1233
484	5.89	5.91	6.105
485	5.61	5.555	5.87
486	5.85	5.75	6.0275
487	5.84	5.655	6.0992
488	5.505	5.425	6.0742
489	5.795	5.625	5.9917
490	5.54	5.46	5.6833
492	5.675	5.655	6.2217
493	5.875	5.79	6.0558
495	6.07	5.985	6.3967
496	5.455	5.235	5.8875
497	5.975	5.725	6.2592
498	5.825	5.785	6.0408
499	5.885	5.84	6.1167
500	5.95	5.75	6.1583
501	5.66	5.695	5.9733
504	5.75	5.765	5.9983
505	5.475	5.205	5.425
506	5.9	6.06	6.1808
507	5.645	5.75	6.0283
508	5.84	5.76	6.08
509	5.765	5.775	5.9658
510	5.98	5.935	6.1308
511	5.83	5.74	6.0758
512	5.985	5.85	6.2058
513	5.92	5.64	6.1225
516	5.905	5.875	6.2183
517	6.15	6.22	6.4092
518	6.15	6.02	6.3542
519	5.79	5.58	5.9258
520	5.79	5.665	6.0175
521	6.035	6.02	6.1625
522	5.855	5.73	5.9583
523	5.925	5.865	6.0075
524	5.74	5.7	5.7858
525	5.625	5.325	5.5608
526	5.605	5.435	5.6017
527	5.925	5.97	6.3467
528	5.925	5.97	6.3467
530	5.735	5.645	5.9392
531	6.195	5.985	6.2725
533	5.805	5.45	6.05
534	5.85	5.78	6.145
535	6.125	5.955	6.3017
538	5.845	5.64	6.0067
539	6.19	6.105	6.3867
540	5.85	5.66	6.1058
542	5.77	5.74	6.1158
543	6.155	6.09	6.4483
544	5.81	5.865	5.7892
545	5.735	5.795	5.8442
546	6.05	6.03	6.215
547	5.815	5.7	6.1442
548	5.555	5.51	5.7592
549	6	5.825	6.2033
550	5.67	5.67	6.0608
551	6.155	6.025	6.3258
552	5.53	5.6	5.8142
553	5.955	5.81	6.025
554	5.095	5.17	5.445
555	6.045	5.83	6.1683
556	5.49	5.55	5.7167
557	5.71	5.795	5.9808
558	6.03	5.955	6.1533
559	5.93	5.935	5.9158
560	6.02	5.98	6.1375
561	5.835	5.555	5.9667
564	5.745	5.725	5.9933
565	5.615	5.59	6.0233
566	5.47	5.4	5.5467
569	5.835	5.765	6.09
570	5.96	5.965	6.3042
571	5.845	5.855	5.7242
573	5.74	5.685	5.8158
574	6.03	5.855	6.2683
575	5.615	5.5	5.9292
576	5.98	5.855	6.1442
577	5.865	5.715	6.2142
578	6.135	6.065	6.3433
579	5.745	5.65	5.9225
580	5.985	6.095	6.3058
581	5.915	5.86	6.1725
582	6.1	5.98	6.165
583	6.3	6.165	6.3333
584	5.92	5.795	6.025
585	5.535	5.665	5.795
586	5.815	5.65	6.0883
587	5.85	5.795	6.2558
589	5.735	5.72	6.24
590	5.7	5.715	5.7692
591	5.885	5.745	5.975
592	5.935	5.82	6.1683
593	5.96	5.785	6.22
594	6.055	6.04	6.4558
596	5.62	5.205	5.6383
597	5.605	5.675	5.9183
598	5.975	5.995	6.3558
599	5.37	5.47	5.7533
602	6.095	6.07	6.255
603	5.275	5.295	5.4208
604	6.05	6.06	6.1925
605	5.95	5.85	5.9675
606	5.77	5.69	6.255
607	5.685	5.805	6.1175
610	5.63	5.595	5.7042
611	6.18	6.055	6.2092
612	6.14	5.98	6.4392
614	6.095	6.13	6.0717
615	5.7	5.595	5.9392
616	6.17	6.22	6.39
617	6.055	6.045	6.3667
618	5.72	5.705	5.81
619	5.88	5.815	6.11
620	5.765	5.77	6.03
621	5.83	5.735	6.0942
622	5.6	5.53	5.93
623	5.6	5.675	5.9325
624	5.765	5.63	5.9833
625	5.9	5.86	6.1958
626	6.155	6.235	6.3533
628	5.89	6.085	6.2308
629	6.12	5.93	6.3717
630	5.715	5.74	6.1117
631	6.015	5.785	6.2392
632	5.71	5.615	6.1758
633	5.86	5.995	6.1592
634	5.585	5.365	5.9083
635	6.05	5.925	6.2008
636	5.965	5.92	6.1483
637	6.01	5.855	6.2567
638	5.5	5.48	5.8517
639	5.455	5.515	5.6725
640	6.02	5.9	5.9758
641	5.885	5.74	6.0167
642	5.18	5.16	5.7125
643	5.785	5.665	5.9925
644	5.83	5.775	6.0483
645	6.16	5.985	6.1117
647	6.105	6.105	6.3267
648	5.74	5.62	5.96
649	5.84	5.85	6.2083
651	6.035	6.175	6.4158
653	5.43	5.395	5.72
654	5.92	5.77	6.2017
655	6.16	5.985	6.1867
656	5.85	5.67	6.1442
657	5.585	5.575	6.0575
658	5.905	5.72	5.9875
659	5.935	5.955	6.1408
660	5.175	5.1	5.1392
661	5.525	5.56	5.815
662	5.99	5.825	6.0425
663	5.99	5.81	5.9383
664	6.12	5.805	6.2358
665	5.855	5.78	6.0633
666	5.615	5.46	5.9183
667	5.335	5.17	5.3258
668	5.7	5.645	5.8358
669	5.41	5.285	5.8083
670	5.445	5.52	5.5833
671	5.16	5.08	5.6367
673	6.155	5.985	6.3625
674	5.43	5.41	5.7542
675	5.855	5.875	6.0617
676	5.855	5.705	6.295
677	6.155	6.235	6.355
678	5.365	5.595	5.6867
681	6.205	5.975	6.4083
682	5.75	5.7	6.1958
683	6.09	5.915	6.2767
684	5.485	5.345	5.3992
685	5.79	5.855	5.955
686	5.085	5.145	5.5658
687	5.745	5.605	5.9817
688	6	5.785	6.3692
689	5.905	5.8	5.8692
690	5.82	5.7	5.9717
691	5.825	5.705	6.1458
692	5.895	6.05	6.0692
693	5.85	5.805	6.1875
694	5.205	5.48	5.7167
695	6.025	6.08	6.14
696	5.695	5.69	6.0642
698	6.215	5.995	6.3308
699	4.96	4.865	5.3567
700	5.855	5.76	5.8992
701	6.1	5.97	6.2292
702	5.85	5.75	6.0008
703	5.5	5.5	5.91
704	5.22	5.165	5.4325
706	5.83	5.715	6.115
707	5.61	5.405	5.5492
708	6.17	6.2	6.2792
709	5.505	5.285	5.7283
710	5.905	5.975	6.2492
711	5.95	5.88	6.2983
712	5.675	5.66	6.0858
713	5.66	5.78	5.8458
715	5.825	5.895	6.0483
716	6.12	5.98	6.3725
717	6.195	6.13	6.38
718	5.95	5.95	5.9942
719	6.105	6.01	6.1967
720	5.275	5.21	5.62
721	6.055	6.1	6.3883
723	5.81	5.94	6.2517
724	5.95	6.01	6.2675
726	6.29	6.115	6.3017
727	6.115	6.02	6.305
728	5.83	5.885	6.1567
729	6.065	6.01	6.1867
730	6.11	5.88	6.2142
731	5.82	5.8	6.1117
732	5.69	5.58	5.9717
733	5.92	5.69	6.2083
734	5.895	5.76	6.2
735	5.955	5.95	6.3242
736	5.975	5.89	6.2333
737	5.75	5.655	6.0367
738	5.51	5.275	5.4875
739	5.625	5.615	5.9967
741	5.905	5.88	6.2333
742	5.585	5.45	5.8225
743	5.87	5.625	5.9608
744	5.72	5.745	5.905
745	5.785	5.725	6.0375
746	5.85	5.79	6.0167
747	5.88	5.78	6.0458
748	5.57	5.575	5.7375
749	5.59	5.625	5.7383
750	5.73	5.605	6.0767
751	6.01	5.91	6.2667
752	5.365	5.26	5.7967
753	5.895	5.955	6.0525
754	6.15	6.105	6.3167
755	5.89	5.86	6.0742
756	5.97	5.84	6.12
757	5.385	5.29	5.7458
758	5.835	5.88	6.1233
760	5.475	5.605	5.9058
761	5.665	5.915	6.0275
763	5.99	6.015	6.2333
764	6.065	5.995	6.0842
765	5.595	5.385	5.8183
766	6.195	6.15	6.2883
767	5.75	5.57	5.7225
768	6.11	5.915	6.2308
769	5.835	5.605	6.0767
770	5.72	5.695	6.1033
771	5.65	5.815	6.1642
772	5.5	5.44	5.7733
773	5.68	5.64	5.8342
777	5.92	5.765	6.2325
778	5.415	5.54	5.8025
779	5.92	5.735	6.1725
780	5.305	5.305	5.6492
781	5.935	5.78	6.235
782	5.835	5.88	6.255
783	5.68	5.735	6.0917
784	6.055	6.015	6.4667
785	5.975	5.97	6.35
788	5.795	5.825	6.155
789	5.845	5.86	6
790	6.03	5.93	6.2458
791	5.865	5.77	6.0308
792	5.77	5.78	6.2683
