# Supplementary material for: Value-free random exploration is linked to impulsivity
Source: Nat Commun. 2022 Aug 4;13:4542. doi: 10.1038/s41467-022-31918-9 (PMC9352791; doi:10.1038/s41467-022-31918-9)
Supplement: Supplementary file 4 — Source Data [file 41467_2022_31918_MOESM4_ESM.zip › SourceDataCSV/FigS3/EV_LH_mat.csv]

6.0591
6.6889
5.6143
5.3554
6.3038
5.8724
6.4307
6.1163
6.264
5.8737
6
5.5931
5.8056
6.3388
4.7644
6.7273
6.4884
6.2448
5.8314
6.157
6.1698
6.2751
6.7292
5.0545
6.7967
6.2612
5.7746
5.8111
7.0262
5.5816
5.8435
7.097
5.7016
6.1822
6.3546
6.204
6.5686
5.6307
6.4167
5.8983
6.0996
6.3636
6.2846
6.1979
5.5538
6.0473
6.1878
6.4422
6.6111
6.5639
5.9042
5.5711
6.2266
5.2255
6.1276
6.8014
6.1134
5.9565
6.0941
5.4263
6.7685
5.121
5.7159
6.3442
6.226
6.5023
6.2459
5.6926
6.7886
6.3357
6.2747
6.5741
6.4601
6.8977
6.4703
6
6.6707
6.1284
6.2304
6.5949
6.9437
6.5188
6.2053
6.7584
6.0761
6.7156
6.0072
5.3355
6.1782
5.7246
6.6779
6.2805
6.1311
5.8323
5.8066
6.0426
6.2784
6.6456
6.3043
6.5437
6.9004
6.2322
6.0759
5.7439
5.673
5.747
5.4542
5.9448
6.2222
6.6764
6.5222
6.4323
6.3569
6.527
6.0763
6.6269
6.0155
6.4554
5.2697
6.5366
5.7746
6.3417
6.0619
6.3684
4.8257
5.1448
6.8488
5.1266
6.6013
6.1517
6.4908
6.3588
6.155
6.9356
7.0409
6.6506
6.5382
5
6.2883
6.3667
6.5051
5.9162
6.2778
6.1914
6.4264
5.8545
5.8333
5.0408
6.6787
5.725
5.6938
5.9917
5.9198
6.1925
5.2208
6.5229
5.8289
5.7966
6.5348
5.8249
6.4203
5.9872
6.6242
5.8647
6.198
6.5578
6.3262
5.5705
6.1741
6.548
6.3879
5.5026
6.3819
6.0061
6.2877
5.5253
6.4086
5.4741
6.268
6.4065
6.6667
6.2047
6.2921
6.7449
5.5771
6.2886
6.1947
5.6513
6.456
6.1753
6.5747
6.2488
6.5652
6.0968
6.0867
6.386
6.2251
6.1642
6.3172
6.3269
5.9952
6.372
6.8475
6.4253
6.4815
4.7949
6.4945
6.0641
6.358
5.125
6.5733
5.3333
5.7812
6.2152
6.2065
4.8913
5.9177
5.7424
6.0442
6.2759
6.0547
5.371
6.3819
6.2095
6.4601
6.3802
5.6593
6.5577
5.658
6.6812
6.1462
6.4262
4.6
5.9477
5.7935
6.2701
6.7238
6.5847
5.5101
5.6
5.6948
6.3379
6.6102
6.5345
5.8908
5.9325
6.7316
6.6151
5.4417
6.0376
6.2667
6.5468
6.0919
6.5646
6.314
5.7135
5.4943
6.1277
6.3966
6.0187
5.7576
6.3573
5.6585
6.0382
6.3123
5.4468
6.8567
6.3963
6.5598
6.2729
6.4505
5.4416
6.2772
5.8654
6.7814
6.2684
6.322
6.4977
5.9072
6.1354
5.7669
5.3059
6.4362
5.6779
6.3977
6.8168
6.1049
6.4757
5.7897
6.2788
6.2331
6.3014
6.9132
6.4381
5.7689
6.6723
5.6763
6.5339
5.641
5.9625
6.5324
6.405
6.6384
5.7938
6.4497
6.8267
6.2333
6.1018
5.8545
6.2745
6.6281
5.8673
5.5466
6.1958
6.6162
6.062
5.4309
6.4231
6.9098
6.4458
6.9291
6.0864
6.2731
5.837
6.5706
6.3252
6.3869
6.6431
6.003
5.8269
6.7988
5.4119
5.8563
6.0429
5.8814
6.6711
6.2765
6.2169
5.9732
5.8524
6.4259
5.947
5.411
6.5741
6.4098
6.5243
5.6613
6.3252
6.4545
4.7708
5.8764
6.5861
6.0921
6.4133
5.9341
6.3974
6.3251
5.609
6.7116
5.5
6.4699
5.704
5.9022
6.4949
6.2192
6.6513
6.2257
6.0275
6.7895
5.9972
6.1855
6.2249
6.5763
6.06
5.5467
5.6981
6.4561
6.3063
5.0594
6.5769
6.6226
5.8723
5.9398
6.5116
5.7619
6.3252
5.621
6.5735
6.0732
5.9437
6.4286
6.2439
5.9089
5.9877
5.8604
5.7255
6.0088
5.8466
6.5
5.9775
6.5709
4.9684
5.8902
6.5198
6.2
5.8238
5.8889
6.303
5.1111
6.3202
6.2616
6.0185
6.2065
6.4134
6.8462
6.1493
5.6138
6.2022
6.7742
6.5631
6.1013
5.6419
6.126
6.2816
6.0212
5.8833
5.2424
5.637
6.9959
6.9959
6.517
6.4563
5.8222
6.5512
6.6749
5.9146
6.5891
6.6197
5.8246
6.9811
5.9079
5.8701
6.4248
5.8032
5.6543
6.4798
6.7433
6.9789
6.184
5.8056
5.2314
6.2248
5.7552
6.1942
6.5892
6.2278
6.2854
5.6359
6.0641
6.3561
5.5366
6.2737
6.3929
5.7189
6.0606
6.6101
5.8874
6.8889
6.0597
6.9015
6.5253
6.7965
6.3179
6.63
6.73
6.085
5.6214
6.596
6.4643
6.6353
5.7547
6.0518
6.4252
6.2006
6.4773
4.9146
5.7333
6.9275
6.0026
6.7538
5.2767
6.3646
5.9966
5.9524
6.3916
5.9883
6.7884
6.5195
6.1988
6.2617
6.7615
6.3582
5.9665
6.1752
6.1978
6.5446
6.1219
6.5498
6.3616
6.3657
7.1879
6.8199
6.4257
6.3305
6.2043
6.3537
6.458
5.5614
6.6824
6.1911
6.2905
6.2718
5.522
6.0944
6.2411
5.7465
6.6941
5.9933
6.1992
6.8699
6.2125
6.9042
6.9185
5.7212
6.8112
6.4286
5.7319
6.2817
5.8694
7.0241
4.8428
5.6837
6.5436
6.0662
6.2525
5.7917
5.1667
4.9533
5.7778
5.6752
5.621
4.8092
6.4127
5.0174
6.3943
5.8442
6.8348
5.8182
6.9
5.8413
6.2772
5.0126
6.1227
5.0356
6.3291
6.1803
6.3796
5.913
6.7264
6.2667
6.4577
5.8594
6.6562
5.5601
6.4286
4.819
6.3073
6.156
6.2126
5.7443
5.0549
6.3158
5.4729
6.5921
5.6104
6.5887
6.8615
5.5662
5.8814
6.1493
6.7868
6.1057
6.4754
6.316
5.1613
6.56
6.3951
6.3939
6.6864
6.1491
6.6503
6.4529
5.9713
6.3708
5.5405
5.8125
5.6806
6.4848
6.4167
6
5.3159
6.0199
6.3086
5.4834
5.619
6.0246
6.1311
6.3571
5.9436
6
5.608
6.1245
6.4192
5.7561
6.5263
6.5789
6.3176
6.2464
6.175
6.1085
6.1944
6.1195
6.5247
6.5478
5.5884
6.6197
5.7713
6.251
6.3423
6.2259
5.9194
5.9954
5.7567
5.9409
5.3945
6.1321
5.5516
6.3954
6.2933
5.976
5.9833
6.5341
6.4725
6.1862
6.6111
6.2025
6.1978
