# Supplementary material for: Value-free random exploration is linked to impulsivity
Source: Nat Commun. 2022 Aug 4;13:4542. doi: 10.1038/s41467-022-31918-9 (PMC9352791; doi:10.1038/s41467-022-31918-9)
Supplement: Supplementary file 4 — Source Data [file 41467_2022_31918_MOESM4_ESM.zip › SourceDataCSV/FigS3/EV_SH_mat.csv]

6.5414
6.5682
5.7995
5.9648
6.3176
6.1797
6.2521
6.2206
6.2629
6.2358
6.0931
6.37
6.2997
6.176
4.6956
6.5912
6.68
6.0833
5.7527
6.1592
6.0549
6.105
6.6984
4.8824
6.8605
6.6817
5.6819
5.9439
6.6981
5.2282
5.8062
6.962
5.8819
6.7185
6.5517
6.3935
6.4653
5.5396
6.4755
5.8831
6.3129
6.3574
6.2616
6.1319
5.4236
6.102
6.3401
6.4949
6.6407
6.5661
6.6289
5.4916
6.3499
5.4469
6.5382
6.474
6.3114
6.0273
6.3879
6.2222
6.3784
4.9941
5.7632
5.9365
6.7234
6.4298
6.2598
5.7426
6.856
6.2729
6.331
6.7107
6.2459
6.7734
6.3851
6.1799
6.66
5.991
6.2477
6.6841
6.8864
6.4732
6.0827
6.709
6.1221
6.7797
5.8082
5.4624
6.393
5.8065
6.5917
6.3382
6.4972
6.3118
6.1738
6.4185
6.2941
6.8741
5.9724
6.3394
6.6897
6.3097
6.1277
6.104
6.4264
5.8384
5.6968
6.0059
6.1238
6.7676
6.4413
6.2654
6.5493
6.5303
6.348
6.6361
5.7423
5.9845
5.4274
6.64
5.6667
6.3176
6.3931
6.1632
4.8911
5.0023
6.6615
5.3243
6.5372
6.0675
6.5933
6.4253
6.2559
6.674
6.6761
6.5245
6.0552
5.0311
6.5983
6.2806
6.8876
5.8036
6.0526
5.8866
6.3568
5.8645
6.1855
4.9496
6.7167
5.8122
5.9273
6.2203
6.1491
6.6147
5.1576
6.5933
6.0123
5.8103
6.3937
5.8114
6.5474
6.1765
6.4498
5.8222
6.0177
6.6696
5.8861
5.6381
6.287
6.7077
6.2616
5.592
6.1534
6.0683
6.347
5.5478
6.3573
5.2607
6.0902
6.4951
6.2753
6.2295
6.661
6.7885
5.5649
6.2157
5.8822
5.6977
6.4364
6.5124
6.4657
6.6333
6.5168
6.4773
6.1716
6.1652
6.4008
6.8476
6.4246
6.4321
5.9317
6.5017
7.0297
6.5348
6.5278
4.9156
6.4064
6.3144
6.2712
5.5493
6.1368
5.5
5.6378
6.3054
6.205
4.9625
6.125
5.8247
6.1111
6.3221
5.6422
5.6989
6.3753
6.1499
6.8618
6.565
6.0309
6.5956
5.471
6.377
6.2377
6.4624
6.3043
6.2692
5.9675
6.3053
6.572
6.5354
5.347
5.5422
5.5
6.7303
6.2113
6.0181
5.7623
6.2747
6.7007
6.5492
5.7381
6.2556
6.534
6.3669
6.2677
6.3918
7.0353
6.2119
5.528
6.5093
6.5136
5.9459
5.9273
6.4254
5.6667
5.8736
6.4063
6.218
6.811
6.3304
6.4456
6.452
6.5271
5.6912
6.3778
5.8462
6.9429
6.4693
6.5621
6.7222
5.9602
6.0886
5.8889
4.9934
6.1985
5.6798
6.5128
6.8091
6.5072
6.2586
5.8133
6.2846
6.0896
6.4618
6.9645
6.5961
6.1031
6.6314
6.3289
6.4583
5.6535
6.442
6.3011
6.2098
6.6085
5.8832
6.3715
6.7718
6.1532
5.7979
5.7891
6.3385
6.424
6.3684
5.5228
6.4612
6.57
5.9648
5.7876
6.7565
6.6941
6.2782
6.6967
6.0591
6.1098
5.8656
6.5833
6.127
6.2657
6.6583
6.2755
5.8566
6.6065
5.6296
6.219
6.0196
5.9656
6.5714
5.95
6.5387
5.9728
6.1247
6.4808
6.3172
5.5112
6.6549
6.0552
6.3582
5.8455
6.7429
6.6761
6.5043
6.0063
6.4687
6.3861
6.1159
6.3413
6.9033
6.3117
5.6173
6.6618
6.05
6.8364
5.7976
6.1376
6.4061
6.4636
6.8635
6.4045
6.2704
6.9855
6.0866
6.1728
6.2733
6.3932
6.1282
6.0947
5.8148
6.4083
6.7674
4.8859
6.5908
6.7826
5.8485
6.3286
6.5417
6.7625
6.7288
5.8849
6.5844
6.0343
6.1959
6.6346
6.0706
6.1051
6.2399
6.459
5.9959
6.3526
5.8495
6.6111
5.9744
6.597
5.3438
6.6695
6.4646
6.3428
6.4402
5.7233
6.0833
5.637
6.2993
6.0563
5.9725
6.205
6.3874
6.8404
6.4948
6.7177
6.2625
6.5441
6.7707
6.3282
5.995
6.3356
6.3019
6.1053
6.0245
5.4544
5.686
6.4302
6.4302
6.4087
6.7609
6.4345
6.2995
6.6116
6.547
6.6838
6.8645
5.8653
6.5962
5.8486
5.8367
6.5351
6.3182
5.7985
6.3079
6.7443
6.6824
6
5.9272
5.3296
6.3005
5.5707
6.0508
6.77
6.2126
6.6667
6.3733
6.2364
6.3894
5.5473
6.3226
6.4688
5.7276
5.8844
7.0916
6.4232
6.7436
6.3739
6.9463
6.5634
6.7121
6.321
6.3187
6.526
6.2773
5.6234
7.0253
6.5488
6.7753
5.7904
6.0396
6.4025
6.2972
6.7766
5.5577
5.5896
6.767
5.7042
6.6269
5.323
6.3144
6.1633
6.0798
6.4444
5.8102
6.8296
6.6711
6.2035
6.0699
6.6748
6.4583
6.0913
6.2451
6.4206
6.4667
6.1713
6.4357
6.5041
6.2023
6.9423
6.5215
7.0719
6.291
6.6911
6.2373
6.1035
5.8288
6.399
6.1502
6.7156
5.9627
5.53
6.0943
6.3884
5.7937
6.8173
5.9956
6.5425
6.8824
6.3486
6.6588
6.3146
5.6667
6.5698
6.6351
6.4603
6.1364
5.9521
6.8632
4.8526
5.6247
6.5961
6.3014
6.6556
6.1124
5.619
5.1847
5.8889
6.0175
5.5488
4.9474
6.8429
5.2108
6.1374
6.5545
6.448
5.7155
7.066
5.8994
6.683
5.1243
5.9594
4.9111
6.2647
6.5098
6.3931
6.0168
6.8116
6.0604
6.3118
5.4826
6.3992
5.919
6.4877
4.7183
6.0131
6.1793
6.1895
5.8333
5.1975
6.3308
5.6725
6.5054
5.8648
6.4624
6.8511
5.621
5.7789
6.0983
6.669
6.4983
6.2256
6.2813
5.1792
6.7339
6.1351
6.4493
6.5058
6.5113
6.6145
6.5013
6.5232
6.2832
5.7778
5.8152
6.1157
6.7257
6.6014
6.5015
5.7176
5.7695
6.5903
5.7812
6.0825
6.1223
6.3045
6.1476
6.1584
6.1636
5.5255
6.7911
6.5417
5.8095
6.4401
6.5895
6.4167
6.3974
6.2434
6.2585
5.8827
5.7121
6.5198
6.5051
5.9919
6.5868
5.7558
6.8015
6.5556
6.2955
5.9801
5.9959
5.9114
6.2569
5.3765
6.5613
5.5272
6.4779
6.4147
6.0273
6.375
6.466
6.2447
6.1165
6.7548
6.2506
6.1981
