# Supplementary material for: Value-free random exploration is linked to impulsivity
Source: Nat Commun. 2022 Aug 4;13:4542. doi: 10.1038/s41467-022-31918-9 (PMC9352791; doi:10.1038/s41467-022-31918-9)
Supplement: Supplementary file 4 — Source Data [file 41467_2022_31918_MOESM4_ESM.zip › SourceDataCSV/FigS3/IS_SH_mat.csv]

1.395
1.545
1.58
1.145
1.05
1.335
1.77
1.435
1.365
1.13
1.35
0.985
1.275
1.265
1.08
1.385
1.06
1.76
2.07
1.755
1.86
1.305
0.955
1.275
1.05
1.135
1.885
0.995
1.09
1.035
1.75
1.18
1.72
0.91
1.005
1.285
0.975
1.965
1.515
1.41
0.92
1.025
1.64
1.49
2.045
1.88
1.105
1.37
1.03
1.21
1.01
1.68
1.345
1.295
1.145
1.66
1.075
2.045
1.1
1.18
1.475
1.625
1.07
1.465
1.04
1.195
1.39
1.67
1.415
1.585
1.56
1.275
1.535
1.35
1.605
1.285
0.97
1.46
1.47
1.295
1.005
1.515
1.395
1.38
1.44
1.21
1.54
1.34
0.665
1.89
1.365
1.69
1.24
1.585
0.95
0.95
1.585
0.92
1.735
1.18
1.36
1.205
1.63
1.545
1.155
1.725
1.795
1.855
1.805
1.175
1.035
1.06
1.43
1.31
1.48
1.345
0.875
1.665
1.21
1.21
1.485
1.315
1.21
1.615
1.325
1.305
1.35
1.5
1.285
1.935
1.255
1.595
1.5
1.535
1.38
1.33
1.855
1.27
0.8
1.7
0.96
1.92
1.775
1.46
1.34
1.275
1.375
1.245
1.35
2.055
1.665
1.17
0.74
1.145
1.445
1.045
1.795
0.705
1.565
2.225
1.125
1.05
1.025
1.63
1.145
1.19
1.82
0.965
1.485
1.39
1.64
1.925
1.93
1.39
1.31
1.395
1.525
1.105
1.99
1.43
1.585
1.29
1.225
1.1
1.065
1.94
2.04
1.305
1.19
1.46
1.43
1.04
1.075
1.35
1.51
1.205
1.68
0.995
1.025
1.04
1.655
1.155
1.155
0.935
1.49
1.36
1.18
1.495
1.09
1.195
0.925
1.26
1.845
1.935
1.88
1.345
0.84
1.065
1.38
1.375
0.76
1.245
1.465
1.765
0.91
0.635
0.895
0.835
1.35
1.29
1.39
1.32
0.715
1.01
1.53
1.455
1.555
1.095
1.5
1.6
1.79
1.005
1.685
1.7
1.185
1.265
1.445
1.155
1.16
1.485
1.14
1.625
1.435
1.28
1.18
1.785
1.285
1.04
1.365
2.045
2.11
1.43
1.23
1.73
1.15
1.415
1.295
1.265
0.955
1.38
1.245
0.65
1.31
1.62
1.035
0.88
1.14
0.99
1.045
0.795
1.715
1.405
1.425
1.97
0.705
1.075
0.94
1.23
1.82
1.43
1.74
1.01
0.99
0.875
1.065
1.215
0.735
1.59
1.005
0.93
1.705
1.3
1.39
2.15
1.525
1.065
1.51
1.255
1.25
1.41
1.42
1.09
2.045
0.83
1.3
1.795
1.22
1.215
1.53
1.555
1.07
1.67
1.865
2.12
1.25
1.985
1.395
1.395
0.92
0.87
1.355
1.525
1.035
1.82
1.695
1.3
1.71
1.19
1.485
1.425
1.185
1.105
1.82
1.125
1.815
1.41
1.215
1.065
1.14
1.195
1.105
1.3
1.135
1.785
0.87
1.03
1.335
1.65
1.43
1.39
0.97
1.56
1.115
1.19
0.735
0.955
1.055
1.16
0.82
1.315
1.84
1.215
1.885
1.31
0.795
1.74
1.26
1.01
1.375
1.595
1.49
1.265
1.45
1.23
0.985
1.12
1.9
0.845
1.825
1.57
1.12
1.665
1.46
1.195
1.3
0.78
1.325
1.18
0.79
1.9
1.21
1.09
1.225
1.455
1.12
0.73
1.485
0.89
1.45
1.435
1.7
1.195
1.88
1.58
1.11
1.39
1
1.205
1.765
1.475
1.51
1.52
1.655
1.43
1.65
1.895
1.495
1.155
1.54
1.54
1.235
1.125
0.915
1.48
1.245
1.055
1.61
0.915
1.035
1.58
2.14
2.14
1.18
1.06
1.27
1.725
1.19
1.415
1.71
1.615
1.785
1.51
1.31
1.625
1.12
1.175
1.51
1.335
0.9
1.085
2.03
1.33
1.34
1.995
1.62
0.955
1.205
1.215
1.195
1.27
1.115
1.21
1.465
1.435
1.74
1.405
1.915
0.825
0.995
0.795
2.15
1.75
1.17
1.29
1.06
1.04
1.29
1.045
1.675
1.39
1.645
1.305
1.09
0.775
0.815
1.335
1.335
1.695
1.73
1.815
1.385
1.32
1.57
1.09
1.215
0.98
1.205
1.53
1.255
1.205
1.295
1.825
1.04
1.45
1.215
1.155
1.765
1.41
1.42
0.745
0.685
1.35
1.665
1.605
1.105
0.675
1.07
1.71
1.655
1.08
1.125
0.775
1.7
1.725
1.49
1.24
0.91
0.79
1.53
1.165
1.315
1.505
1.425
1.48
1.335
0.785
1.295
1.3
1.79
1.415
2.43
1.175
0.955
0.855
1.85
1.11
1.835
1.615
0.97
1.04
1.13
1.01
1.83
1.34
1.06
1
1.475
1.325
0.705
1.9
1.755
1.86
1.795
1.46
1.6
1.305
1.93
1.47
1.51
0.96
1.335
1.495
1.75
1.725
1.15
1.695
0.97
0.705
2.16
1.275
1.595
1.025
1.53
1.425
1.47
1.155
1.17
1.265
1.595
1.065
1.215
1.285
0.825
1.455
0.93
0.84
0.87
1.115
1.04
1.135
1.58
1.195
0.83
1.745
1.065
1.435
1.425
1.52
1.435
1.19
1.87
0.775
1.6
1.365
1.55
1.19
1.55
1.45
1.005
1.04
1.04
2.11
1.15
1.34
1.11
1.57
2.005
0.955
1.27
1.275
1.275
1.695
1.385
1.165
1.58
1.315
2
1.255
1.355
1.29
0.93
1.24
1.77
1.74
1.205
1.515
1.09
