# Supplementary material for: Value-free random exploration is linked to impulsivity
Source: Nat Commun. 2022 Aug 4;13:4542. doi: 10.1038/s41467-022-31918-9 (PMC9352791; doi:10.1038/s41467-022-31918-9)
Supplement: Supplementary file 4 — Source Data [file 41467_2022_31918_MOESM4_ESM.zip › SourceDataCSV/FigS2/score_SH.csv]

6.045
6.13
5.57
5.815
5.635
5.69
5.785
5.935
5.64
6.005
5.84
5.82
5.94
5.825
4.94
5.865
5.96
5.755
5.53
6.035
5.83
5.635
5.89
5.045
6.2
5.97
5.6
5.69
6.095
5.315
5.53
6.215
5.74
5.81
6.02
6.145
5.995
5.46
5.98
5.67
5.755
6.015
5.86
5.695
5.47
5.9
6.05
6.225
6.11
6.06
5.915
5.38
6.055
5.365
5.94
6.17
6.055
5.925
6.055
5.725
6.06
5.05
5.805
5.735
5.765
5.605
5.635
5.61
6.215
6.03
5.885
5.67
5.74
6.13
5.88
5.81
5.905
5.835
5.915
6.075
6.065
6.11
5.79
6.23
5.73
6.11
5.64
5.56
5.605
5.73
5.92
6.065
5.92
5.945
5.835
5.86
5.92
5.81
5.84
5.74
6.155
6.05
5.83
5.415
6.005
5.86
5.68
5.775
5.93
5.905
5.91
5.59
5.9
6.205
6.175
5.995
5.61
5.79
5.4
6.105
5.515
5.94
5.82
5.79
5.02
5.275
6.175
5.395
5.83
5.885
6.095
6.045
6.115
6.005
6.06
5.94
5.85
5.4
5.875
5.94
6.125
5.835
5.83
5.725
5.77
5.71
5.81
5.165
6.11
5.71
5.855
5.7
5.84
5.955
5.325
5.66
5.77
6.005
5.935
5.645
5.83
5.92
5.845
5.54
5.745
5.88
5.46
5.66
5.805
5.855
6.075
5.67
5.875
5.88
5.855
5.2
6.055
5.21
5.83
6.015
5.795
5.815
6
5.955
5.69
6.005
5.64
5.59
5.875
5.745
5.53
5.885
5.895
5.725
5.94
5.715
5.915
5.965
5.95
5.84
5.78
6.06
6.28
5.69
5.835
4.98
5.89
5.85
5.81
5.68
5.5
5.4
5.66
5.735
5.765
5.285
5.68
5.535
5.845
6.06
5.64
5.565
5.82
5.785
5.815
5.85
5.465
5.95
5.59
5.62
6.005
5.775
5.98
5.59
5.72
5.845
6.13
6.16
5.48
5.51
5.35
5.94
5.845
5.745
5.67
6
6.07
5.92
5.625
5.76
5.655
6.155
5.875
5.77
6.095
5.97
5.525
5.975
6.055
5.875
5.745
5.98
5.54
5.625
5.89
5.86
6.26
5.66
6.01
6
5.77
5.68
6.065
5.74
6.115
5.97
6.01
5.87
5.935
5.665
5.645
5.24
5.565
5.65
5.825
6.08
5.92
5.705
5.6
5.855
5.86
5.875
6.215
5.94
5.84
5.855
5.8
6.005
5.82
5.69
5.805
5.88
6.03
5.59
5.975
6.005
5.94
5.47
5.605
5.78
6.08
5.92
5.34
5.795
5.87
5.745
5.485
5.905
6.135
5.835
6.12
5.875
6.06
5.78
6.105
6.09
5.67
6.03
5.825
5.66
5.795
5.73
5.625
5.74
5.605
5.765
5.79
5.87
5.805
5.74
6.065
5.93
5.53
6
5.755
5.975
5.94
6.135
5.995
6.19
5.73
5.94
5.88
5.81
5.93
5.97
5.83
5.625
6.165
5.785
6.045
5.625
5.695
5.89
5.73
6.18
5.885
5.67
5.83
5.795
5.59
5.985
6.14
5.6
5.75
5.51
5.845
6.185
5.295
6.05
6.125
5.49
5.99
5.85
6.09
5.9
5.88
5.88
5.97
5.905
5.8
5.89
5.61
5.85
5.84
5.505
5.795
5.54
5.675
5.875
6.07
5.455
5.975
5.825
5.885
5.95
5.66
5.75
5.475
5.9
5.645
5.84
5.765
5.98
5.83
5.985
5.92
5.905
6.15
6.15
5.79
5.79
6.035
5.855
5.925
5.74
5.625
5.605
5.925
5.925
5.735
6.195
5.805
5.85
6.125
5.845
6.19
5.85
5.77
6.155
5.81
5.735
6.05
5.815
5.555
6
5.67
6.155
5.53
5.955
5.095
6.045
5.49
5.71
6.03
5.93
6.02
5.835
5.745
5.615
5.47
5.835
5.96
5.845
5.74
6.03
5.615
5.98
5.865
6.135
5.745
5.985
5.915
6.1
6.3
5.92
5.535
5.815
5.85
5.735
5.7
5.885
5.935
5.96
6.055
5.62
5.605
5.975
5.37
6.095
5.275
6.05
5.95
5.77
5.685
5.63
6.18
6.14
6.095
5.7
6.17
6.055
5.72
5.88
5.765
5.83
5.6
5.6
5.765
5.9
6.155
5.89
6.12
5.715
6.015
5.71
5.86
5.585
6.05
5.965
6.01
5.5
5.455
6.02
5.885
5.18
5.785
5.83
6.16
6.105
5.74
5.84
6.035
5.43
5.92
6.16
5.85
5.585
5.905
5.935
5.175
5.525
5.99
5.99
6.12
5.855
5.615
5.335
5.7
5.41
5.445
5.16
6.155
5.43
5.855
5.855
6.155
5.365
6.205
5.75
6.09
5.485
5.79
5.085
5.745
6
5.905
5.82
5.825
5.895
5.85
5.205
6.025
5.695
6.215
4.96
5.855
6.1
5.85
5.5
5.22
5.83
5.61
6.17
5.505
5.905
5.95
5.675
5.66
5.825
6.12
6.195
5.95
6.105
5.275
6.055
5.81
5.95
6.29
6.115
5.83
6.065
6.11
5.82
5.69
5.92
5.895
5.955
5.975
5.75
5.51
5.625
5.905
5.585
5.87
5.72
5.785
5.85
5.88
5.57
5.59
5.73
6.01
5.365
5.895
6.15
5.89
5.97
5.385
5.835
5.475
5.665
5.99
6.065
5.595
6.195
5.75
6.11
5.835
5.72
5.65
5.5
5.68
5.92
5.415
5.92
5.305
5.935
5.835
5.68
6.055
5.975
5.795
5.845
6.03
5.865
5.77
