# Supplementary material for: Value-free random exploration is linked to impulsivity
Source: Nat Commun. 2022 Aug 4;13:4542. doi: 10.1038/s41467-022-31918-9 (PMC9352791; doi:10.1038/s41467-022-31918-9)
Supplement: Supplementary file 4 — Source Data [file 41467_2022_31918_MOESM4_ESM.zip › SourceDataCSV/FigS2/task_RT_1st_in_sec.csv]

3.8901	2.8619	5.3143	2.1769	5.2317	3.0613	2.546	5.2854	2.4554	2.7951	2.9497	4.2602	2.9364	2.0934	1.421	3.5885	5.2523	4.2849	2.6378	3.5477	2.3129	3.2158	6.039	2.0523	4.5081	3.0563	1.7741	2.3262	3.054	3.7514	6.0979	3.1114	7.1037	2.9025	2.1223	3.9611	3.6513	2.5191	3.2659	2.4297	2.6669	2.6308	2.8088	2.7613	2.2866	5.2753	4.1827	2.2481	3.0786	3.2315
[truncated: 607 more columns]
