# Supplementary material for: Value-free random exploration is linked to impulsivity
Source: Nat Commun. 2022 Aug 4;13:4542. doi: 10.1038/s41467-022-31918-9 (PMC9352791; doi:10.1038/s41467-022-31918-9)
Supplement: Supplementary file 4 — Source Data [file 41467_2022_31918_MOESM4_ESM.zip › SourceDataCSV/FigS2/score_LH.csv]

6.2992
6.1825
5.6642
6.0942
5.9567
6.0567
6.0492
5.9583
6.0075
6.25
6.1317
6.2475
6.0092
6.1967
5.0392
6.2308
6.2308
5.9867
5.7067
6.2933
5.8942
5.7775
6.0042
5.5892
6.3067
6.0783
5.7408
5.945
6.4367
5.6575
5.8658
6.5008
5.6858
6.11
6.1567
6.1492
6.2117
5.5983
6.2167
6.1142
6.1758
6.2425
5.9483
5.8858
5.6108
5.955
6.4458
6.155
6.4042
6.2475
6.1883
5.7133
6.0967
6.1
6.0883
6.3875
6.2925
6.0067
6.225
5.9975
6.1833
5.3642
6.085
6.0867
6.135
5.89
5.8667
5.8083
6.4617
6.12
6.1575
5.9175
5.88
6.4267
6.0058
6.1683
6.2758
6.0042
6.0775
6.2642
6.3158
6.2433
6.1067
6.37
5.8392
6.2825
5.8725
5.7742
6.1092
5.955
6.15
6.2767
5.9708
6.0342
6.155
5.9825
6.2008
6.2992
6.1033
6.015
6.3292
6.0142
6.0533
5.6817
5.8733
6.045
6.0325
5.8558
5.9667
6.2733
6.1583
6.0308
6.0925
6.2942
6.0375
6.0833
5.9775
6.2183
5.835
6.3158
5.7992
6.22
6.2242
5.9742
5.0167
5.4458
6.2183
5.4658
5.9025
5.8825
6.3033
6.08
6.125
6.2542
6.3933
6.2508
6.1
5.32
6.1225
6.1225
6.38
5.9792
6.0208
5.9708
5.84
6.0542
6.1625
5.3092
6.3158
5.8067
5.8633
5.7642
6.1725
6.1983
5.4033
6.0142
5.8475
6.4217
6.175
5.845
6.095
6.2167
6.1758
5.7325
6.2283
6.0517
5.7967
6.1242
6.1833
6.1667
6.1908
5.43
6.1067
6.2008
6.205
5.8775
6.2917
5.755
6.045
6.0925
6.1358
6.0858
6.2692
6.2083
5.9117
6.1033
5.9058
5.8067
6.0158
6.1642
5.9908
6.0583
6.2533
6.0408
5.9575
5.9542
6.0992
6.2425
6.2025
6.1675
5.9092
6.3292
6.4283
5.775
6.1775
5.1575
6.015
5.9492
5.9608
5.86
5.96
5.4375
5.8042
6.1433
5.9658
5.5933
6.0583
5.8592
6.1725
6.3642
6.1275
6.1425
6.0267
6.0417
6.1375
6.2233
5.7408
6.2842
5.7733
6.0417
6.1117
6.2133
6.085
5.8533
5.7325
6.0625
6.3008
6.2633
5.6325
5.71
5.7467
6.3133
6.0083
5.9525
5.9525
6.1408
6.4958
6.0708
5.6375
6.1283
5.8242
6.1325
6.0792
6.0875
6.4033
6.0483
5.9533
6.3292
6.1617
5.8783
6.19
6.1558
5.6325
6.0325
6.1242
5.8408
6.4117
5.9242
6.2883
6.1625
6.055
6.1142
6.28
5.7483
6.2983
6.2208
6.4225
6.1467
6.2175
6.165
5.8483
5.6633
5.8408
5.6533
6.2233
6.3033
6.1992
5.9033
5.7917
6.0917
6.1658
6.3183
6.3783
6.3542
6.18
6.1283
6.2108
6.1833
5.9725
5.9283
6.17
6.2333
6.2225
5.7058
6.1767
6.1992
6.0775
6.17
5.9075
6.0833
6.26
6.2358
5.6967
6.1733
6.1433
5.9475
5.7625
6.0333
6.1833
6.0225
6.3417
5.975
6.1875
5.9483
6.2558
6.1525
6.0008
6.1992
6.1733
5.8533
6.0617
6.0167
5.8208
5.88
5.9242
6.0742
5.8992
5.9917
5.9167
5.905
6.3442
6.1675
5.5692
6.2467
6.1042
6.325
5.9942
6.2058
6.1808
6.1358
5.965
6.2292
6.285
6.1042
6.0417
6.2717
6.0025
5.9733
6.2092
5.8583
6.1392
5.7033
6.0683
6.3042
6.1283
6.4842
6.13
5.7825
6.2358
6.1308
5.8033
6.0583
6.4233
5.8233
6.035
5.6792
6.1583
6.3033
5.4775
6.0717
6.5108
5.7442
6.1208
6.0558
6.3
6.1667
5.98
6.295
5.96
5.8783
6.1233
6.105
5.87
6.0275
6.0992
6.0742
5.9917
5.6833
6.2217
6.0558
6.3967
5.8875
6.2592
6.0408
6.1167
6.1583
5.9733
5.9983
5.425
6.1808
6.0283
6.08
5.9658
6.1308
6.0758
6.2058
6.1225
6.2183
6.4092
6.3542
5.9258
6.0175
6.1625
5.9583
6.0075
5.7858
5.5608
5.6017
6.3467
6.3467
5.9392
6.2725
6.05
6.145
6.3017
6.0067
6.3867
6.1058
6.1158
6.4483
5.7892
5.8442
6.215
6.1442
5.7592
6.2033
6.0608
6.3258
5.8142
6.025
5.445
6.1683
5.7167
5.9808
6.1533
5.9158
6.1375
5.9667
5.9933
6.0233
5.5467
6.09
6.3042
5.7242
5.8158
6.2683
5.9292
6.1442
6.2142
6.3433
5.9225
6.3058
6.1725
6.165
6.3333
6.025
5.795
6.0883
6.2558
6.24
5.7692
5.975
6.1683
6.22
6.4558
5.6383
5.9183
6.3558
5.7533
6.255
5.4208
6.1925
5.9675
6.255
6.1175
5.7042
6.2092
6.4392
6.0717
5.9392
6.39
6.3667
5.81
6.11
6.03
6.0942
5.93
5.9325
5.9833
6.1958
6.3533
6.2308
6.3717
6.1117
6.2392
6.1758
6.1592
5.9083
6.2008
6.1483
6.2567
5.8517
5.6725
5.9758
6.0167
5.7125
5.9925
6.0483
6.1117
6.3267
5.96
6.2083
6.4158
5.72
6.2017
6.1867
6.1442
6.0575
5.9875
6.1408
5.1392
5.815
6.0425
5.9383
6.2358
6.0633
5.9183
5.3258
5.8358
5.8083
5.5833
5.6367
6.3625
5.7542
6.0617
6.295
6.355
5.6867
6.4083
6.1958
6.2767
5.3992
5.955
5.5658
5.9817
6.3692
5.8692
5.9717
6.1458
6.0692
6.1875
5.7167
6.14
6.0642
6.3308
5.3567
5.8992
6.2292
6.0008
5.91
5.4325
6.115
5.5492
6.2792
5.7283
6.2492
6.2983
6.0858
5.8458
6.0483
6.3725
6.38
5.9942
6.1967
5.62
6.3883
6.2517
6.2675
6.3017
6.305
6.1567
6.1867
6.2142
6.1117
5.9717
6.2083
6.2
6.3242
6.2333
6.0367
5.4875
5.9967
6.2333
5.8225
5.9608
5.905
6.0375
6.0167
6.0458
5.7375
5.7383
6.0767
6.2667
5.7967
6.0525
6.3167
6.0742
6.12
5.7458
6.1233
5.9058
6.0275
6.2333
6.0842
5.8183
6.2883
5.7225
6.2308
6.0767
6.1033
6.1642
5.7733
5.8342
6.2325
5.8025
6.1725
5.6492
6.235
6.255
6.0917
6.4667
6.35
6.155
6
6.2458
6.0308
6.2683
