# Supplementary material for: Value-free random exploration is linked to impulsivity
Source: Nat Commun. 2022 Aug 4;13:4542. doi: 10.1038/s41467-022-31918-9 (PMC9352791; doi:10.1038/s41467-022-31918-9)
Supplement: Supplementary file 4 — Source Data [file 41467_2022_31918_MOESM4_ESM.zip › SourceDataCSV/FigS2/sum_dur_4blocks_s.csv]

6	5	5	5	5	4
6	0	0	0	0	0
3	4	3	3	3	3
3	0	0	0	0	0
8	0	0	0	0	0
3	8	8	9	7	8
8	9	7	7	7	9
3	0	0	0	0	0
6	4	7	7	6	6
5	4	6	6	6	7
7	8	8	8	8	6
4	0	0	0	0	0
7	7	6	8	7	7
9	0	0	0	0	0
7	6	6	5	7	4
4	0	0	0	0	0
10	0	0	0	0	0
4	4	8	6	5	7
6	7	6	7	7	7
6	0	0	0	0	0
4	4	5	5	5	5
3	5	5	5	6	5
9	7	8	8	5	7
6	0	0	0	0	0
7	0	0	0	0	0
6	7	7	7	5	7
7	0	0	0	0	0
7	0	0	0	0	0
3	6	4	5	4	5
5	0	0	0	0	0
8	0	0	0	0	0
3	0	0	0	0	0
6	8	8	7	8	8
4	0	0	0	0	0
7	0	0	0	0	0
5	5	7	7	6	5
5	0	0	0	0	0
4	3	4	6	7	6
5	5	6	5	4	6
5	7	6	5	6	6
7	0	0	0	0	0
5	7	5	6	5	6
6	7	5	3	5	6
6	0	0	0	0	0
7	7	8	6	7	6
4	0	0	0	0	0
8	7	8	7	6	8
4	4	7	6	6	4
5	5	7	6	4	6
6	0	0	0	0	0
7	0	0	0	0	0
8	8	8	6	6	5
7	0	0	0	0	0
2	0	0	0	0	0
7	5	6	8	7	8
3	7	4	3	5	4
9	0	0	0	0	0
7	0	0	0	0	0
7	8	9	9	8	9
5	0	0	0	0	0
7	0	0	0	0	0
4	0	0	0	0	0
6	8	6	6	7	8
7	7	9	7	6	7
5	0	0	0	0	0
4	8	7	6	7	7
9	8	7	10	9	9
4	3	6	6	4	6
3	8	8	6	7	7
10	10	10	10	10	10
3	0	0	0	0	0
3	0	0	0	0	0
7	0	0	0	0	0
3	0	0	0	0	0
5	0	0	0	0	0
4	4	5	3	4	5
8	0	0	0	0	0
4	0	0	0	0	0
10	9	10	8	10	10
6	0	0	0	0	0
9	0	0	0	0	0
6	0	0	0	0	0
3	0	0	0	0	0
8	7	8	7	7	6
5	0	0	0	0	0
6	0	0	0	0	0
6	7	6	6	7	6
3	0	0	0	0	0
9	10	10	10	10	10
9	0	0	0	0	0
7	0	0	0	0	0
5	0	0	0	0	0
10	0	0	0	0	0
5	4	6	6	7	6
8	7	7	8	7	6
7	6	7	7	8	7
4	5	6	7	8	6
3	4	3	5	4	3
5	3	6	6	4	5
3	6	6	5	4	4
