# Supplementary material for: Value-free random exploration is linked to impulsivity
Source: Nat Commun. 2022 Aug 4;13:4542. doi: 10.1038/s41467-022-31918-9 (PMC9352791; doi:10.1038/s41467-022-31918-9)
Supplement: Supplementary file 4 — Source Data [file 41467_2022_31918_MOESM4_ESM.zip › SourceDataCSV/FigS13/allF_param_pval_uncorr.csv]

xi_mean	eta_mean	sgm0_mean	Q0
0.261923226105654	0.000704082451180366	0.0168844131375541	0.0771179987022077
0.00988877413021338	0.989917157141535	0.876722239308527	0.196792853052529
3.35207417379024e-10	0.222526704714585	0.630563552448022	0.890604618941252
