# Supplementary material for: Value-free random exploration is linked to impulsivity
Source: Nat Commun. 2022 Aug 4;13:4542. doi: 10.1038/s41467-022-31918-9 (PMC9352791; doi:10.1038/s41467-022-31918-9)
Supplement: Supplementary file 4 — Source Data [file 41467_2022_31918_MOESM4_ESM.zip › SourceDataCSV/FigS13/behav_r.csv]

pickedD_mean	pickedC_mean	pickedhigh_mean
0.174264901380328	0.0608165527190096	-0.132541641219389
0.149353312916474	0.0863697479552085	-0.150629541978333
0.0238635765538673	0.067704248178247	-0.0846536610204054
-0.0417955083861209	-0.132609418112663	0.154138296485479
0.180218252648246	-0.0502863318269274	-0.0329453902075073
0.0414320411640458	0.145334705292364	-0.170113745290831
0.0781995052129787	0.075719302549937	-0.12675599802365
0.0923825903847093	0.0862129879423021	-0.132915203499541
-0.0764092245133142	0.13706965998588	-0.113642988330298
