# Supplementary material for: Value-free random exploration is linked to impulsivity
Source: Nat Commun. 2022 Aug 4;13:4542. doi: 10.1038/s41467-022-31918-9 (PMC9352791; doi:10.1038/s41467-022-31918-9)
Supplement: Supplementary file 4 — Source Data [file 41467_2022_31918_MOESM4_ESM.zip › SourceDataCSV/FigS13/allF_param_r.csv]

xi_mean	eta_mean	sgm0_mean	Q0
-0.0466578621679909	0.140284790042969	0.0991760260217946	0.0734573137192021
0.107039009895298	0.000525869994269167	-0.00645510173687871	0.0536723323899722
0.256988578756061	0.0507277923057929	-0.0200108589418195	-0.00572330414550229
