# Supplementary material for: Value-free random exploration is linked to impulsivity
Source: Nat Commun. 2022 Aug 4;13:4542. doi: 10.1038/s41467-022-31918-9 (PMC9352791; doi:10.1038/s41467-022-31918-9)
Supplement: Supplementary file 4 — Source Data [file 41467_2022_31918_MOESM4_ESM.zip › SourceDataCSV/FigS13/behav_pval_corr.csv]

pickedD_mean	pickedC_mean	pickedhigh_mean
0.000659226247038625	1	0.0372002447368827
0.00828620351806153	1	0.0073439272386584
1	1	1
1	0.0369878083144375	0.00524378467737385
0.000340618965844808	1	1
1	0.0120429536586446	0.00103144159404689
1	1	0.0600714040885313
0.704506712584703	1	0.0360431756884485
1	0.0252271405672428	0.165955338285666
