# Supplementary material for: Value-free random exploration is linked to impulsivity
Source: Nat Commun. 2022 Aug 4;13:4542. doi: 10.1038/s41467-022-31918-9 (PMC9352791; doi:10.1038/s41467-022-31918-9)
Supplement: Supplementary file 4 — Source Data [file 41467_2022_31918_MOESM4_ESM.zip › SourceDataCSV/FigS13/behav_pval_uncorr.csv]

pickedD_mean	pickedC_mean	pickedhigh_mean
2.44157869273565e-05	0.143508120738344	0.00137778684210677
0.000306896426594871	0.037575207849772	0.000271997305135496
0.566270407359338	0.103337140947587	0.0415508003113718
0.314975457285464	0.00136991882646065	0.000194214247310143
1.26155172535114e-05	0.226583049917783	0.428399523886797
0.319206012139255	0.000446035320690541	3.82015405202552e-05
0.0598206006335005	0.0684178237433746	0.00222486681809375
0.0260928412068409	0.0379244450531013	0.0013349324329055
0.0659303399485469	0.000934338539527513	0.00614649401058021
