# Supplementary material for: Value-free random exploration is linked to impulsivity
Source: Nat Commun. 2022 Aug 4;13:4542. doi: 10.1038/s41467-022-31918-9 (PMC9352791; doi:10.1038/s41467-022-31918-9)
Supplement: Supplementary file 4 — Source Data [file 41467_2022_31918_MOESM4_ESM.zip › SourceDataCSV/FigS13/allF_param_pval_corr.csv]

xi_mean	eta_mean	sgm0_mean	Q0
1	0.00844898941416439	0.202612957650649	0.925415984426492
0.118665289562561	1	1	1
4.02248900854829e-09	1	1	1
