# Supplementary material for: Value-free random exploration is linked to impulsivity
Source: Nat Commun. 2022 Aug 4;13:4542. doi: 10.1038/s41467-022-31918-9 (PMC9352791; doi:10.1038/s41467-022-31918-9)
Supplement: Supplementary file 4 — Source Data [file 41467_2022_31918_MOESM4_ESM.zip › SourceDataCSV/FigS12/all_behav_and_FAscores.csv]

	age	gender	average_first_apple_SH	average_first_apple_LH	average_all_apple_LH	pickedA_SH	pickedA_LH	pickedB_SH	pickedB_LH	pickedD_SH	pickedD_LH	pickedC_SH	pickedC_LH	pickedhigh_SH	pickedhigh_LH	pickedmedium_SH	pickedmedium_LH	EV_SH	EV_LH	IS_SH	IS_LH	consistent_SH	consistent_LH	xi_SH	xi_LH	eta_SH	eta_LH	sgm0_SH	sgm0_LH	Q0	pickedhigh_Aexploit_SH	pickedhigh_Aexploit_LH	pickedhigh_Bexploit_SH	pickedhigh_Bexploit_LH	scores_f1	scores_f2	scores_f3	pickedA_mean	pickedB_mean	pickedD_mean	pickedC_mean	pickedhigh_Aexploit_mean	pickedhigh_Bexploit_mean	pickedhigh_mean	pickedmedium_mean	xi_mean	eta_mean	sgm0_mean	consistent_mean
1	26	1	6.045	5.8	6.29916666666667	36.5	21	28.5	15.5	1.5	3	33.5	60.5	61.5	31.5	3.5	5	6.54135338345865	6.05907172995781	1.395	0.815	30	74	0.0316209874682479	0.125951897797797	2.24691111528244	4.99999715905157	1.27135356342393	1.23409670989004	2.62853061767575	34	17.5	27.5	14	0.0126232226441141	1.12478535118399	-0.606481061217609	28.75	22	2.25	47	25.75	20.75	46.5	4.25	0.0787864426330222	3.62345413716701	1.25272513665698	52
2	21	1	6.13	5.995	6.1825	40	31.5	33.5	26	1	2.5	25.5	40	70	53.5	3.5	4	6.56823266219239	6.68888888888889	1.545	1.23	36	73	0.0288202698991146	0.0543753044314179	1.16381806393553	2.26021543949095	1.06436651593623	1.08784613269187	3.32439134218336	37.5	28.5	32.5	25	-0.362939848164586	-1.03490294046094	0.233771565189003	35.75	29.75	1.75	32.75	33	28.75	61.75	3.75	0.0415977871652662	1.71201675171324	1.07610632431405	54.5
3	19	0	5.57	5.57	5.66416666666667	42	41.5	26.5	27.5	5.5	10.5	26	20.5	58.5	61.5	10	7.5	5.79954954954955	5.61425576519916	1.58	1.625	35	56	0.187304139311744	0.245749624963547	1.42065074486869	1.14801365509762	1.10995972939237	1.20380238684343	2.62726303351111	34	35.5	24.5	26	0.0783356019515919	-1.25585903001738	-0.472114258969937	41.75	27	8	23.25	34.75	25.25	60	8.75	0.216526882137646	1.28433219998316	1.1568810581179	45.5
4	22	0	5.815	5.495	6.09416666666667	26.5	26.5	23.5	17.5	11.5	16.5	38.5	39.5	37.5	28	12.5	16	5.96476964769648	5.35537190082645	1.145	1.135	29	50	0.35064576267327	3.12376474358323e-05	0.815209132116364	0.0573339740765008	0.797557988399486	0.0908807654244757	5.15228492597518	19.5	16.5	18	11.5	0.413445887820969	-0.722991227256193	-0.333170811943365	26.5	20.5	14	39	18	14.75	32.75	14.25	0.175338500160353	0.436271553096433	0.444219376911981	39.5
5	21	1	5.635	5.725	5.95666666666667	26	32	20	24	7	6	47	38	42	48.5	4	7.5	6.31761006289308	6.30376344086022	1.05	1.26	37	56	0.178877635059581	0.171119797868529	2.73033428661176	1.89244383764023	1.31072349967446	1.06030748346619	3.47263090248898	22.5	27	19.5	21.5	-0.248940125307714	-0.0183608636666072	0.266605621006272	29	22	6.5	42.5	24.75	20.5	45.25	5.75	0.174998716464055	2.311389062126	1.18551549157033	46.5
6	20	0	5.69	5.65	6.05666666666667	38	23	16.5	12	3	5.5	42.5	59.5	42.5	29	12	6	6.17971014492754	5.8724279835391	1.335	0.865	35	69	0.0879781068447849	0.154043948753545	2.56118690213788	4.65611149664809	0.870803715456964	1.1147439923741	2.46055053113751	28	18	14.5	11	0.506529142865785	-0.241542765919677	1.0983255155904	30.5	14.25	4.25	51	23	12.75	35.75	9	0.121011027799165	3.60864919939299	0.992773853915532	52
7	21	1	5.785	5.89	6.04916666666667	49.5	48	24.5	25.5	4	3.5	22	23	68	68	6	5.5	6.25213675213675	6.43073593073593	1.77	1.73	32	76	0.115221430081482	0.0594057854853323	2.13620605130733	2.39855587337317	1.01482981606802	1.06467126112425	1.56729047154352	43.5	42.5	24.5	25.5	0.00485162580563037	-0.956819381308118	-0.0655016401105256	48.75	25	3.75	22.5	43	25	68	5.75	0.0873136077834071	2.26738096234025	1.03975053859613	54
8	46	1	5.935	5.855	5.95833333333333	38.5	31.5	27	26	1	7	33.5	35.5	60	52	5.5	5.5	6.22055137844611	6.11627906976744	1.435	1.275	29	56	0.0408968823869803	0.141108564034783	3.31821283580616	3.63552865242397	1.46100613185893	1.42345267264362	1.28049102520272	34	26.5	26	25.5	-0.996161650723797	-0.683408418190269	-1.12814794987855	35	26.5	4	34.5	30.25	25.75	56	5.5	0.0910027232108816	3.47687074411507	1.44222940225128	42.5
9	20	0	5.64	5.605	6.0075	37.5	30.5	19	15	5	5	38.5	49.5	49	39	7.5	6.5	6.26287262872629	6.26402640264027	1.365	1.115	33	67	0.139765094427021	0.152167055076916	3.9963319846872	4.99999725182508	1.2094101568857	1.24382759246158	1.08442975918776	30.5	24.5	18.5	14.5	-0.6441095446007	-1.07619075440766	1.39400707401356	34	17	5	44	27.5	16.5	44	7	0.145966074751969	4.49816461825614	1.22661887467364	50
10	20	0	6.005	5.795	6.25	30	16.5	17.5	11	5.5	5.5	47	67	39	21.5	8.5	6	6.23584905660377	5.87373737373737	1.13	0.66	38	73	0.163583286846121	0.15677106728486	2.4872875734976	4.99999911884205	0.877484397889866	1.07439792907372	3.41942862728759	22	12.5	17	9	0.246285944808526	-1.32579627383325	0.521749566154239	23.25	14.25	5.5	57	17.25	13	30.25	7.25	0.160177177065491	3.74364334616983	0.975941163481793	55.5
11	22	1	5.84	5.695	6.13166666666667	33.5	28	27	23	7.5	8.5	32	40.5	50	41.5	10.5	9.5	6.09313725490196	6	1.35	1.155	32	60	0.299132215367843	0.302050337450603	2.84148050839195	3.90257236275701	1.19910472366023	1.19410150098182	1.96516583860367	26.5	22	23.5	19.5	-0.411102992230143	-1.66239222021981	0.321609585348661	30.75	25	8	36.25	24.25	21.5	45.75	10	0.300591276409223	3.37202643557448	1.19660311232102	46
12	40	0	5.82	5.675	6.2475	26.5	15.5	15.5	17	3.5	6	54.5	61.5	38.5	25.5	3.5	7	6.36996336996337	5.59307359307359	0.985	0.695	41	68	0.0631106766164482	0.210273629455118	2.43577545570376	4.99953633619875	0.978449370180757	1.54994786111087	4.06855209041651	23.5	13.5	15	12	-0.436409942787808	-0.923700485683333	1.55798478992073	21	16.25	4.75	58	18.5	13.5	32	5.25	0.136692153035783	3.71765589595125	1.26419861564581	54.5
13	19	0	5.94	5.71	6.00916666666667	34	25	17	18.5	8.5	10.5	40.5	46	48.5	34	2.5	9.5	6.29971988795518	5.80555555555556	1.275	1.04	39	52	0.20369628839866	0.357574819391525	2.92241019364206	3.71171179496537	1.19397459830068	1.04475687648609	2.78882302461006	31.5	19	17	15	-0.17591693738387	0.119337187787328	0.678074506289043	29.5	17.75	9.5	43.25	25.25	16	41.25	6	0.280635553895093	3.31706099430371	1.11936573739338	45.5
14	23	1	5.825	5.885	6.19666666666667	32	25	23.5	30	7	6.5	37.5	38.5	49	50.5	6.5	4.5	6.176	6.33875338753387	1.265	1.115	30	64	0.217212608598612	0.152716158233912	1.59320455194811	1.86799445363283	1.09557051129953	1.45980333519948	3.88476889588675	27.5	23.5	21.5	27	-0.186985249209455	0.609019416935544	1.79839134864622	28.5	26.75	6.75	38	25.5	24.25	49.75	5.5	0.184964383416262	1.73059950279047	1.27768692324951	47
15	24	1	5.865	5.695	6.23083333333333	35	24	32.5	22.5	1	3	31.5	50.5	63	42	4.5	4.5	6.59124087591241	6.72727272727273	1.385	0.975	31	67	0.0161941325386553	0.062677031208071	1.82104661823262	3.08733811365402	1.28156676621282	1.19456739065522	3.1361923102643	31.5	20.5	31.5	21.5	-1.3420949351073	-0.416961296565027	-0.287547927058672	29.5	27.5	2	41	26	26.5	52.5	4.5	0.0394355818733631	2.45419236594332	1.23806707843402	49
16	50	0	5.96	5.925	6.23083333333333	28	20.5	20.5	20.5	1.5	2	50	57	43.5	35.5	5	5.5	6.68	6.48837209302325	1.06	0.84	28	74	0.0287390656889884	0.070187869352397	2.06712250828153	2.89751591834107	1.2591622423501	1.3517302939157	4.46631882291671	25	18	18.5	17.5	-0.75954437099642	-0.416972567029832	-1.17222962996048	24.25	20.5	1.75	53.5	21.5	18	39.5	5.25	0.0494634675206927	2.4823192133113	1.3054462681329	51
17	45	1	5.755	5.83	5.98666666666667	49	35.5	29	26	0	2.5	22	36	68.5	54.5	9.5	7	6.08333333333333	6.24479166666667	1.76	1.35	31	72	1.22885345921124e-08	0.051781140585223	1.18865066804236	2.10574089475697	0.919606066983606	1.00830360506824	2.64139825569304	40.5	30	28	24.5	0.0211662939884029	-1.16928205615595	-0.777247554444991	42.25	27.5	1.25	29	35.25	26.25	61.5	8.25	0.0258905764368788	1.64719578139966	0.963954836025924	51.5
18	33	1	5.53	5.53	5.70666666666667	58	57.5	29	28	4	2.5	9	12	73.5	73	13.5	12.5	5.75274725274725	5.83143939393939	2.07	2.03	35	71	0.0556516422131799	0.0351821261632967	0.592194745211295	0.80096776460615	0.71041426982167	0.730508611728029	1.9685980739431	44.5	45	29	28	-1.24740281718687	-1.12261083607441	-0.916355894395147	57.75	28.5	3.25	10.5	44.75	28.5	73.25	13	0.0454168841882383	0.696581254908723	0.72046144077485	53
19	38	1	6.035	5.97	6.29333333333333	48.5	33.5	27.5	23	2.5	4	21.5	39.5	70	51.5	6	5	6.15923566878981	6.15702479338843	1.755	1.275	41	63	0.0421198646753148	0.137265130337601	2.22097609727635	3.89518507120232	1.33815734974164	1.59316057251659	1.82149381318307	43.5	29.5	26.5	22	-1.26001591253048	-1.51866938009281	-0.772076504370075	41	25.25	3.25	30.5	36.5	24.25	60.75	5.5	0.0896924975064581	3.05808058423934	1.46565896112911	52
20	53	0	5.83	5.8	5.89416666666667	50.5	47.5	31.5	30	3	2	15	20.5	70	67	12	10.5	6.05490196078431	6.16981132075471	1.86	1.745	30	73	0.0755926840446685	0.0480125018885138	1.4886693750946	1.92738062005624	1.04412738590871	1.05464381188454	1.84929516400413	39.5	37	30.5	30	1.47855321619629	1.08239360667762	-0.945781908218468	49	30.75	2.5	17.75	38.25	30.25	68.5	11.25	0.0618025929665911	1.70802499757542	1.04938559889663	51.5
21	21	1	5.635	5.56	5.7775	33.5	24	27	24.5	3	3	36.5	48.5	54.5	45.5	6	3	6.10498687664042	6.27508090614887	1.305	0.995	26	69	0.0709887966578224	0.085893188399053	1.15474835603946	2.26933364496337	0.933365680740668	1.28633710948904	3.61475688595864	30.5	22.5	24	23	1.17799717876615	1.32301257251713	0.431608625932821	28.75	25.75	3	42.5	26.5	23.5	50	4.5	0.0784409925284377	1.71204100050141	1.10985139511486	47.5
22	60	0	5.89	5.835	6.00416666666667	21.5	18.5	31	28.5	0	1	47.5	52	49.5	42	3	5	6.6984126984127	6.72916666666667	0.955	0.85	30	86	1.02273027499361e-08	0.0216419775515203	1.32732818969588	1.56462242357932	1.0527621652397	0.93787486018489	4.57417789199461	20.5	16	29	26	-0.822478690715204	0.0543920588792098	-1.26124805852025	20	29.75	0.5	49.75	18.25	27.5	45.75	4	0.0108209938894115	1.4459753066376	0.995318512712296	58
23	26	1	6.2	6.145	6.30666666666667	28	23	20	16.5	1	1.5	51	59	42.5	33	5.5	6.5	6.86054421768708	6.79674796747967	1.05	0.87	37	80	0.032300043671774	0.023103463521736	3.42277155873845	4.39674869435948	1.42260941222841	1.50741841632029	3.26109903250276	23.5	17.5	19	15.5	0.069280768857553	0.824051524852506	1.83419675057424	25.5	18.25	1.25	55	20.5	17.25	37.75	6	0.027701753596755	3.90976012654896	1.46501391427435	58.5
24	32	1	5.97	5.895	6.07833333333333	29	20.5	23	19	3.5	9	44.5	51.5	47.5	34	4.5	5.5	6.68168168168168	6.26116838487973	1.135	0.895	39	67	0.0706654295499153	0.188994021357132	0.721433724928872	1.31918921948463	1.01179815642778	0.791303497125288	5.58591026550173	26.5	18	21	16	0.312176265574801	0.580525971470007	0.47881375337797	24.75	21	6.25	48	22.25	18.5	40.75	5	0.129829725453523	1.02031147220675	0.901550826776534	53
25	36	1	5.6	5.615	5.74083333333333	50.5	55.5	28	25	9	7.5	12.5	12	69	70.5	9.5	10	5.68190476190476	5.77462121212121	1.885	1.99	34	71	0.166329008791156	0.0877558688896667	0.691852024446232	0.727908472406933	0.998093095430184	0.839085087632028	2.35800635407155	43.5	47	25.5	23.5	0.634357514055963	-0.857423514885027	0.651003288796152	53	26.5	8.25	12.25	45.25	24.5	69.75	9.75	0.127042438840411	0.709880248426582	0.918589091531106	52.5
26	29	1	5.69	5.57	5.945	26	22	18.5	14.5	3	8.5	52.5	55	34	33	10.5	3.5	5.94385964912281	5.81111111111111	0.995	0.89	35	66	0.200309412416235	0.208475180163255	3.91534768260925	4.59299386133714	1.42248124885702	1.62995436647652	2.53844624513043	19	18.5	15	14.5	0.536626466305272	-0.585917247914873	-1.73430445286821	24	16.5	5.75	53.75	18.75	14.75	33.5	7	0.204392296289745	4.25417077197319	1.52621780766677	50.5
27	33	0	6.095	6.14	6.43666666666667	28	24	21.5	18.5	3.5	2	47	55.5	43	39	6.5	3.5	6.69811320754717	7.02621722846442	1.09	0.925	29	79	0.0965762195683606	0.0381310747556621	2.76299280771704	3.45477693286861	1.10078203868505	1.23954610595069	3.11719866584992	22.5	20.5	20.5	18.5	-0.316592151988593	0.374910637775347	-0.968020564487881	26	20	2.75	51.25	21.5	19.5	41	5	0.0673536471620114	3.10888487029283	1.17016407231787	54
28	35	0	6.215	6.17	6.50083333333333	30.5	18.5	23.5	18.5	3	2.5	43	60.5	52.5	34.5	1.5	2.5	6.96198830409357	7.09704641350211	1.18	0.765	30	85	0.0442361750632348	0.0353117777275389	0.936389292551139	2.49408332494798	1.29332746788308	1.34965333706701	5.2529158745994	29.5	17.5	23	17	-0.119745942312538	-0.868731342478598	-1.77168070228401	24.5	21	2.75	51.75	23.5	20	43.5	2	0.0397739763953869	1.71523630874956	1.32149040247505	57.5
29	30	0	5.74	5.555	5.68583333333333	46.5	50	25.5	28	7	8	21	14	66	66.5	6	11.5	5.88185654008439	5.7015503875969	1.72	1.86	32	67	0.144556074811629	0.142570538651238	0.837504792444527	0.359743754248339	0.788196954492929	0.577599903348416	2.99278901695727	41.5	41	24.5	25.5	-0.118177902831565	0.702635937293927	-0.204796739653935	48.25	26.75	7.5	17.5	41.25	25	66.25	8.75	0.143563306731433	0.598624273346433	0.682898428920673	49.5
30	22	0	5.81	5.58	6.11	23	14.5	19	17.5	3	5.5	55	62.5	37.5	28	4.5	4	6.71851851851852	6.18222222222222	0.91	0.665	32	77	0.0530669345298386	0.135755366284388	2.16009473123221	4.22244807496096	0.97189516817832	1.56870738285446	4.22414193134273	19	12	18.5	16	2.33975933505694	-0.0113985189788121	0.380002684817674	18.75	18.25	4.25	58.75	15.5	17.25	32.75	4.25	0.0944111504071133	3.19127140309659	1.27030127551639	54.5
31	19	0	6.02	5.97	6.15666666666667	28.5	28	13.5	15	1.5	4	56.5	53	37.5	38	4.5	5	6.55172413793104	6.35460992907801	1.005	1.03	34	64	0.051850819414639	0.116800198755179	4.22105963462318	4.63658376200496	1.06757775562766	1.33374418533409	1.96075759387507	24.5	24.5	13	13.5	-1.09809156606235	-0.244473075132683	-0.608738687327914	28.25	14.25	2.75	54.75	24.5	13.25	37.75	4.75	0.0843255090849091	4.42882169831407	1.20066097048088	49
32	21	1	6.145	5.9	6.14916666666667	31	25	31.5	26	4	7	33.5	42	59.5	47	3	4	6.39348370927318	6.20402298850575	1.285	1.08	33	66	0.0943962680346636	0.160038353043227	1.35768301403286	2.15803081346616	1.13773326488364	1.17567815845297	4.0552013886187	29.5	23.5	30	23.5	1.25313216149849	0.464181625642212	0.230814722306609	28	28.75	5.5	37.75	26.5	26.75	53.25	3.5	0.127217310538945	1.75785691374951	1.1567057116683	49.5
33	19	0	5.995	5.985	6.21166666666667	23.5	22	24	19	3	1.5	49.5	57.5	44.5	37.5	3	3.5	6.46534653465347	6.56862745098039	0.975	0.865	28	83	0.0793180436128912	0.0506396778166058	2.78540974875743	3.29425038504342	1.45764553813244	1.20734967490261	3.79643891165776	22.5	20.5	22	17	-0.203499138185084	0.670186098854936	0.250012657421522	22.75	21.5	2.25	53.5	21.5	19.5	41	3.25	0.0649788607147485	3.03983006690042	1.33249760651753	55.5
34	22	0	5.46	5.435	5.59833333333333	53	48.5	27.5	29	10	10.5	9.5	12	59	58.5	21.5	19	5.53959484346225	5.63068181818182	1.965	1.85	32	42	0.106023076210383	0.211349562915253	5.56027121892817e-10	2.02967366132948e-09	0.169408722394498	0.186072459159145	2.76732827032842	37.5	35	21.5	23.5	1.31377076815758	0.268108397947527	-0.456620467902253	50.75	28.25	10.25	10.75	36.25	22.5	58.75	20.25	0.158686319562818	1.29285039161115e-09	0.177740590776821	37
35	29	0	5.98	5.855	6.21666666666667	40	20	29.5	19	2	3	28.5	58	66	35	3.5	4	6.47552447552448	6.41666666666667	1.515	0.82	32	72	0.0142567379261925	0.0872644253428299	1.30431609586732	4.33553659990046	1.38181233880183	1.69286540828243	3.4427694853567	37	17.5	29	17.5	-0.799233064187703	-0.0314869041006236	0.0270817090539518	30	24.25	2.5	43.25	27.25	23.25	50.5	3.75	0.0507605816345112	2.81992634788389	1.53733887354213	52
36	30	1	5.67	5.655	6.11416666666667	37	23	20.5	24	9.5	12	33	41	47	38	10.5	9	5.88308457711443	5.89830508474576	1.41	1.05	32	45	0.365729510071297	0.390840774606835	2.26829949142838	3.72988445938228	0.962011177202825	1.46963457551911	2.54852015124132	26.5	17	20.5	21	0.304263669626931	0.321873206711724	0.610173201252601	30	22.25	10.75	37	21.75	20.75	42.5	9.75	0.378285142339066	2.99909197540533	1.21582287636097	38.5
37	25	1	5.755	5.685	6.17583333333333	21.5	20	20.5	18	7	5.5	51	56.5	37	32	5	6	6.31292517006803	6.09961685823755	0.92	0.835	35	66	0.18956434580038	0.200179038491106	2.50621977482182	3.5634290669525	1.11551108729643	1.27493597442866	4.30797074458115	19.5	17	17.5	15	0.0859366037362346	-0.826176522807065	-0.601729383753901	20.75	19.25	6.25	53.75	18.25	16.25	34.5	5.5	0.194871692145743	3.03482442088716	1.19522353086255	50.5
38	39	1	6.015	5.885	6.2425	23.5	16.5	27	21.5	5	0.5	44.5	61.5	48.5	35.5	2	2.5	6.35735735735736	6.36363636363636	1.025	0.715	33	77	0.130252632212934	0.0398738869414297	2.5981240232329	4.6847688389609	1.50100465812075	2.17611166500094	4.00604059355625	23	16.5	25.5	19	0.245819621751146	1.43435316144755	2.22978573614171	20	24.25	2.75	53	19.75	22.25	42	2.25	0.0850632595771816	3.6414464310969	1.83855816156084	55
39	24	0	5.86	5.845	5.94833333333333	46	39	22	21.5	4	4.5	28	35	61.5	54.5	6.5	6	6.26157407407407	6.28461538461538	1.64	1.43	31	69	0.0542129157579204	0.0907225422214509	1.45171230631672	1.99398593971636	0.820837867859756	0.895470410892042	2.9058019034071	40.5	34	21	20.5	-0.440937919194076	0.233473805818243	-0.431141712848911	42.5	21.75	4.25	31.5	37.25	20.75	58	6.25	0.0724677289896856	1.72284912301654	0.858154139375899	50
40	62	1	5.47	5.555	5.61083333333333	57	61	25.5	28	8	5.5	9.5	5.5	62	71.5	20.5	17.5	5.42357274401473	5.55379188712522	2.045	2.165	32	68	0.26450977100161	0.134361387188844	0.175578397474581	3.10466023517868e-07	0.534607733698334	0.682423846682919	1.18459771633517	39.5	45	22.5	26.5	-1.16371533159525	2.03595840662218	2.0386760177025	59	26.75	6.75	7.5	42.25	24.5	66.75	19	0.199435579095227	0.0877893539703021	0.608515790190626	50
41	19	1	5.9	5.855	5.955	51.5	48.5	31.5	25.5	2	3.5	15	22.5	73.5	62.5	9.5	11.5	6.10196078431372	6.04731182795699	1.88	1.745	26	58	0.034614741394681	0.120850946906526	1.46936568252922	1.99113181480571	1.27265763552895	1.045768356255	1.83105663077469	44.5	39.5	29	23	-0.787394084754667	0.719806135874414	2.43528914942084	50	28.5	2.75	18.75	42	26	68	10.5	0.0777328441506035	1.73024874866746	1.15921299589197	42
42	39	0	6.05	6.105	6.44583333333333	30.5	18	16.5	15.5	2.5	2	50.5	64.5	42	29.5	5	4	6.34006734006734	6.18779342723005	1.105	0.715	41	81	0.0700133452334401	0.0616096242348337	2.71108450474019	4.74630920523845	1.01788871070373	1.5184051604229	3.4149547409948	26.5	16	15.5	13.5	1.88200794138307	1.61675756890816	1.10857305706284	24.25	16	2.25	57.5	21.25	14.5	35.75	4.5	0.0658114847341369	3.72869685498932	1.26814693556332	61
43	32	0	6.225	6.005	6.155	36	27	27	21.5	2	2	35	49.5	59	44.5	4	4	6.49487179487179	6.44224422442244	1.37	1.045	35	75	0.0317584694549011	0.0655089186108516	2.55289936142815	4.33504150179839	1.63800249487057	2.35829874906797	2.64077445039982	32.5	24.5	26.5	20	-0.64721140903754	-1.65742875140348	-0.812041648227898	31.5	24.25	2	42.25	28.5	23.25	51.75	4	0.0486336940328763	3.44397043161327	1.99815062196927	55
44	52	1	6.11	6	6.40416666666667	29	26	13.5	11	2.5	2	55	61	35.5	30	7	7	6.64074074074074	6.61111111111111	1.03	0.91	31	77	0.0852024218600058	0.0719369616481412	4.36179007690534	4.99999264836259	1.1819532012198	1.20552209629784	2.28910754660069	24	20	11.5	10	-1.25173277039302	-1.47272410173891	-0.82450851812377	27.5	12.25	2.25	58	22	10.75	32.75	7	0.0785696917540735	4.68089136263396	1.19373764875882	54
45	22	0	6.06	5.995	6.2475	31.5	28.5	24.5	22	2	3	42	46.5	53	46.5	3	4	6.56609195402299	6.56386292834891	1.21	1.105	42	74	0.0373618767128782	0.0647342966220738	2.19099105541136	2.37363219089566	1.36287287443833	1.18573171221963	3.59840951916013	29	25	24	21.5	1.75685633763091	1.88465121415724	2.28330302156315	30	23.25	2.5	44.25	27	22.75	49.75	3.5	0.051048086667476	2.28231162315351	1.27430229332898	58
46	22	1	5.915	5.6	6.18833333333333	24	13.5	24.5	19.5	4.5	7	47	60	46	29	2.5	4	6.62893081761006	5.90416666666667	1.01	0.67	36	69	0.0802415779617481	0.175646968000512	1.51836526651727	3.66444375481703	0.91999502967177	1.42566587014235	4.82855655002729	22	12	24	17	-0.619001329162865	0.719158528780725	0.590056917373962	18.75	22	5.75	53.5	17	20.5	37.5	3.25	0.12794427298113	2.59140451066715	1.17283044990706	52.5
47	39	1	5.38	5.43	5.71333333333333	44.5	31	25	26.5	9.5	7	21	35.5	58	50.5	11.5	7	5.4915611814346	5.57105943152455	1.68	1.265	32	43	0.265142865737533	0.265472003497206	0.855675588473762	2.85659915949219	0.648583840949456	2.22646302080512	2.73131174593433	37	28	21	22.5	1.30991243277044	1.06691284735106	1.10558661328714	37.75	25.75	8.25	28.25	32.5	21.75	54.25	9.25	0.26530743461737	1.85613737398298	1.43752343087729	37.5
48	31	0	6.055	5.885	6.09666666666667	37	35.5	20.5	22	3	6.5	39.5	36	52	49.5	5.5	8	6.34986225895317	6.2265625	1.345	1.35	42	55	0.119040850089466	0.167184881234096	2.75027081358458	2.46911565342834	1.49185895176677	1.29223748702007	2.7963033024559	33.5	31	18.5	18.5	-0.965089386034505	-0.453587416210031	1.3996136570675	36.25	21.25	4.75	37.75	32.25	18.5	50.75	6.75	0.143112865661781	2.60969323350646	1.39204821939342	48.5
49	33	1	5.365	5.385	6.1	31	17.5	23	18.5	13.5	15	32.5	49	43	28.5	11	7.5	5.44691358024691	5.22549019607843	1.295	0.86	32	49	0.497209418082194	0.478739019422585	0.766923897191588	4.9999123794453	0.696679335533941	1.87622652479922	4.32508555401569	24	13	19	15.5	0.679277845288694	1.61748215000723	0.736526372480943	24.25	20.75	14.25	40.75	18.5	17.25	35.75	9.25	0.487974218752389	2.88341813831845	1.28645293016658	40.5
50	21	1	5.94	5.635	6.08833333333333	30	19.5	23	15.5	1.5	5.5	45.5	59.5	47	29	6	6	6.53822629969419	6.1275720164609	1.145	0.795	36	71	0.0596433564801974	0.136384380157091	3.21613694026216	4.999996616615	1.42226129576274	1.47755794294151	2.74940073498674	25	14	22	15	0.432484554032352	0.619383326763774	0.719309648757524	24.75	19.25	3.5	52.5	19.5	18.5	38	6	0.0980138683186442	4.10806677843858	1.44990961935213	53.5
51	25	0	6.17	6.195	6.3875	44.5	25.5	31	20.5	1.5	1	23	53	67.5	40.5	8	5.5	6.47402597402598	6.80141843971631	1.66	0.98	37	79	0.0164038680160778	0.0197596275347074	0.684297883377866	3.28420086267018	1.19508996014535	1.52131965916898	3.73827014871018	39	21.5	28.5	19	1.05413847871046	1.39773916020046	-0.52566119701592	35	25.75	1.25	38	30.25	23.75	54	6.75	0.0180817477753926	1.98424937302402	1.35820480965717	58
52	28	1	6.055	5.895	6.2925	31	25.5	11.5	15.5	3	7.5	54.5	51.5	37.5	38	5	3	6.31135531135531	6.11340206185567	1.075	0.995	34	67	0.13073423512472	0.191554787021327	4.33151917498954	4.99999414425803	1.07930493211224	1.45269670088486	1.81696057337033	28	23	9.5	15	-1.01664927562059	-1.7455523417566	-0.219522601118864	28.25	13.5	5.25	53	25.5	12.25	37.75	4	0.161144511073023	4.66575665962379	1.26600081649855	50.5
53	20	1	5.925	5.805	6.00666666666667	59.5	52.5	23.5	23.5	2.5	4.5	14.5	19.5	69.5	62	13.5	14	6.02729044834308	5.95652173913044	2.045	1.855	37	57	0.0767254238374925	0.146143558119106	1.47879172389594	1.88372964668523	0.836884165460262	0.869805207493045	1.48138561647386	47	41.5	22.5	20.5	0.474207011126535	1.46618608716509	1.43277578505016	56	23.5	3.5	17	44.25	21.5	65.75	13.75	0.111434490978299	1.68126068529059	0.853344686476653	47
54	31	0	6.055	5.91	6.225	27.5	33	19.5	20	8	9	45	38	40.5	43	6.5	10	6.38787878787879	6.09408602150538	1.1	1.28	30	51	0.218638253516896	0.33496530056529	2.63829952899767	2.37174712858675	1.22623480838977	1.1274067785341	3.57947970611943	24	26.5	16.5	16.5	-1.10429002313411	-0.532405774652465	-1.31817452242689	30.25	19.75	8.5	41.5	25.25	16.5	41.75	8.25	0.276801777041093	2.50502332879221	1.17682079346194	40.5
55	30	0	5.725	5.485	5.9975	30.5	11.5	21.5	26.5	5	14	43	48	44.5	33	7.5	5	6.22222222222222	5.42628205128205	1.18	0.75	34	48	0.11963433580906	0.399594699077552	1.21495261388135	4.47315469407522	0.734131915305549	2.34243002023632	4.40767911073697	23.5	11	21	22	1.56230685298472	1.83926806047685	-0.0694126653837399	21	24	9.5	45.5	17.25	21.5	38.75	6.25	0.259614517443306	2.84405365397829	1.53828096777093	41
56	49	0	6.06	6.015	6.18333333333333	40.5	29	25	24	1	1	33.5	46	59.5	47.5	6	5.5	6.37844611528822	6.76851851851852	1.475	1.12	32	86	0.0285190036871864	0.00382729837681778	1.42455851726672	2.19535282603818	0.956038708599849	1.01941893647734	3.25015492895645	34.5	24	25	23.5	1.66037970423024	0.311796603500164	-0.0431264722685425	34.75	24.5	1	39.75	29.25	24.25	53.5	5.75	0.0161731510320021	1.80995567165245	0.987728822538594	59
57	27	0	5.805	5.66	6.085	25	21	25	15	7	8	43	56	39	26	11	10	5.76315789473684	5.71590909090909	1.07	0.86	34	56	0.416241726986445	0.285912262263045	3.23716511645003	2.81831714381038	1.30438728852935	0.672234576554614	3.66438513675196	19.5	14	19.5	12	-0.402395215826599	1.62563397413122	0.493149913223912	23	20	7.5	49.5	16.75	15.75	32.5	10.5	0.351076994624745	3.0277411301302	0.98831093254198	45
58	33	1	5.735	5.91	6.08666666666667	36.5	31.5	29	25	8	5	26.5	38.5	53	45.5	12.5	11	5.93650793650794	6.34417344173442	1.465	1.245	34	60	0.267672297113813	0.14785362621793	0.872288137107451	1.5254768570701	0.752730382812093	0.783422406328891	3.46737618103401	27.5	22.5	25.5	23	0.98208587541497	1.10905461272127	1.16886764955003	34	27	6.5	32.5	25	24.25	49.25	11.75	0.207762961665871	1.19888249708877	0.768076394570492	47
59	48	1	5.765	5.63	6.135	28.5	17	17.5	9.5	1	3	53	70.5	42	23	4	3.5	6.72340425531915	6.22598870056497	1.04	0.635	37	87	0.033096167290718	0.0713589608689477	2.64030322013683	4.99999993777991	1.06651692772102	0.894293615464037	3.50113956144424	25	14	17	9	0.997331876470157	0.452903089255095	-0.856356581306102	22.75	13.5	2	61.75	19.5	13	32.5	3.75	0.0522275640798329	3.82015157895837	0.980405271592529	62
60	31	0	5.605	5.39	5.89	29.5	14	31	20.5	0	1	39.5	64.5	54.5	31	6	3.5	6.4297520661157	6.50234741784038	1.195	0.635	34	86	1.42640460955102e-08	0.0163635655346907	0.762863374493708	2.98697909011401	0.971640664485585	1.24356146409582	4.49650214213071	25	12	29.5	19	0.082823031469391	0.463122689467138	-1.43064728556778	21.75	25.75	0.5	52	18.5	24.25	42.75	4.75	0.00818178989936838	1.87492123230386	1.1076010642907	60
61	32	0	5.635	5.595	5.86666666666667	35.5	35	28.5	29	4	6.5	32	29.5	57.5	56	6.5	8	6.25980392156863	6.24586288416076	1.39	1.405	30	61	0.134856095130138	0.148274861730232	1.29959914391979	1.07950640130478	0.893616094505917	0.71243992763994	3.74699456984381	31	30	26.5	26	1.09022919578771	-0.00364827259985471	0.0391315587585054	35.25	28.75	5.25	30.75	30.5	26.25	56.75	7.25	0.141565478430185	1.18955277261228	0.803028011072929	45.5
62	30	0	5.61	5.635	5.80833333333333	44	44	27	29	8	10.5	21	16.5	59.5	62.5	11.5	10.5	5.74261603375528	5.69261477045908	1.67	1.715	33	63	0.193738168951107	0.155488249732805	0.30809290064399	0.0197408653251475	0.606377509654096	0.501330527823569	3.9963001052119	36.5	36.5	23	26	-2.13260406703675	-1.29992914507517	-1.56782051192586	44	28	9.25	18.75	36.5	24.5	61	11	0.174613209341956	0.163916882984569	0.553854018738833	48
63	26	1	6.215	6.215	6.46166666666667	39.5	23	21	15.5	2	2.5	37.5	59	57	33.5	3.5	5	6.856	6.78861788617886	1.415	0.87	30	76	0.0246223933014932	0.0755203200042352	2.20778612520044	4.41432237540931	1.15969244078423	1.43645347696452	3.08260391935783	36	19.5	21	14	0.53845844747879	0.226947353039884	0.416555849614926	31.25	18.25	2.25	48.25	27.75	17.5	45.25	4.25	0.0500713566528642	3.31105425030488	1.29807295887437	53
64	21	0	6.03	5.895	6.12	42	36.5	30	29	2.5	4.5	25.5	30	64	59.5	8	6	6.27293064876958	6.33571428571429	1.585	1.43	32	68	0.0285980798471077	0.0818518706226735	1.66923090992302	2.11418598745107	1.19069660008567	1.27597434052808	2.57024547023263	35	31	29	28.5	-0.255389814072042	-0.675110735661814	0.617777117018001	39.25	29.5	3.5	27.75	33	28.75	61.75	7	0.0552249752348906	1.89170844868704	1.23333547030687	50
65	32	0	5.885	5.785	6.1575	42.5	26	25.5	22	3	6	29	46	61	44.5	7	3.5	6.33098591549296	6.27469135802469	1.56	1.06	31	60	0.041243849895935	0.122259343692256	1.31654096699399	2.76761871365593	0.854183447462024	1.23319641045975	3.34881461586568	36	23.5	25	21	-0.26531496108493	-0.0483690810750285	-0.971968040959588	34.25	23.75	4.5	37.5	29.75	23	52.75	5.25	0.0817515967940952	2.04207984032496	1.04368992896089	45.5
66	19	0	5.67	5.645	5.9175	33.5	24.5	26	17	1	3.5	39.5	55	54.5	35	5	6.5	6.71074380165289	6.57407407407407	1.275	0.94	36	75	1.74651669405647e-08	0.0769658800321618	1.88210558819803	3.10541997265895	1.16203714373715	1.07511279736605	3.31188613466218	29.5	19	25	16	0.361467916255617	-0.445727314130076	-0.752368973473093	29	21.5	2.25	47.25	24.25	20.5	44.75	5.75	0.0384829487486644	2.49376278042849	1.1185749705516	55.5
67	29	0	5.74	5.775	5.88	41.5	35	26.5	23.5	2.5	2	29.5	39.5	60	53.5	8	5	6.24586288416075	6.46005509641873	1.535	1.305	42	78	0.0278044733981723	0.0129354691258369	1.02396231889622	1.57927233623752	0.791077325542321	0.889953319481732	3.435257196869	34	30	26	23.5	-1.43241231038521	-1.26594218725054	-0.995966671122976	38.25	25	2.25	34.5	32	24.75	56.75	6.5	0.0203699712620046	1.30161732756687	0.840515322512026	60
68	30	0	5.88	5.9	6.00583333333333	40	26	37.5	35.5	3	3	19.5	35.5	73	52	4.5	9.5	6.38509316770186	6.4702842377261	1.605	1.165	35	62	0.00598313017267839	0.072594378603237	3.70310745411109e-08	0.921862861169235	1.07449337602302	0.874397610016545	4.42284064941136	36	21.5	37	30.5	0.787774673334119	1.25823964678235	0.643740587943564	33	36.5	3	27.5	28.75	33.75	62.5	7	0.0392887543879577	0.460931449100155	0.974445493019781	48.5
69	31	0	5.81	5.7	6.16833333333333	36	22	17	11	3.5	3	43.5	64	45.5	25.5	7.5	7.5	6.17994100294985	6	1.285	0.8	35	78	0.0825073206158021	0.0945242280598788	3.28183122187769	4.99999964979465	1.14879971173049	1.01919580067762	2.14094776849831	29.5	15.5	16	10	1.51653955164215	0.679783035556092	0.240332365972593	29	14	3.25	53.75	22.5	13	35.5	7.5	0.0885157743378404	4.14091543583617	1.08399775620406	56.5
70	25	0	5.905	5.815	6.27583333333333	23.5	18.5	24.5	20.5	2	2.5	50	58.5	42	35	6	4	6.66	6.6706827309237	0.97	0.785	32	77	0.0399935379454595	0.046778491108706	1.16830617097077	1.94092254712914	1.0336982690047	1.15595242344031	4.92977113251377	19	15	23	20	1.13880294362191	-0.341422392297498	0.157351584253333	21	22.5	2.25	54.25	17	21.5	38.5	5	0.0433860145270827	1.55461435904996	1.0948253462225	54.5
71	53	0	5.835	5.76	6.00416666666667	36	32.5	29	27.5	9	7.5	26	32.5	56.5	51.5	8.5	8.5	5.99099099099099	6.12839506172839	1.46	1.325	32	59	0.278797178651941	0.241608285339815	1.70812555804484	2.16536442544757	1.12721857885672	1.11435694638009	2.87285693166811	30	27.5	26.5	24	-0.704962036963459	-0.962840215400732	-0.889396402409757	34.25	28.25	8.25	29.25	28.75	25.25	54	8.5	0.260202731995878	1.9367449917462	1.1207877626184	45.5
72	26	1	5.915	5.77	6.0775	36.5	40	33	30	4.5	4.5	26	25.5	61.5	60.5	8	9.5	6.24774774774775	6.23042505592841	1.47	1.545	31	59	0.119432855031065	0.127156545192114	1.16314889953039	1.01787642166116	1.18220188809659	0.842225007217864	3.42386917492694	32	32.5	29.5	28	0.976689511891178	0.391389743745894	0.945701678010768	38.25	31.5	4.5	25.75	32.25	28.75	61	8.75	0.12329470011159	1.09051266059578	1.01221344765723	45
73	19	0	6.075	5.875	6.26416666666667	36	21	20	16.5	1.5	2	42.5	60.5	48	31.5	8	6	6.68405797101449	6.59493670886076	1.295	0.815	25	76	0.0312328474202876	0.0539939243146067	2.68471327377297	4.51154641082497	0.998226021963218	1.22711653888258	2.6824925616189	28	16.5	20	15	-0.205049790113536	-1.24930625065448	-0.97924300015126	28.5	18.25	1.75	51.5	22.25	17.5	39.75	7	0.0426133858674471	3.59812984229897	1.1126712804229	50.5
74	38	0	6.065	6.035	6.31583333333333	27.5	23	16	15	2	0.5	54.5	61.5	42.5	35	1	3	6.88644688644689	6.94372294372294	1.005	0.845	42	82	0.0415675395506965	0.0207127307181087	3.12403061106117	3.92281407679911	1.2214341380354	1.38072829382895	3.523564912844	26.5	21	16	14	0.175940621575039	1.13092264814924	-1.60442020456531	25.25	15.5	1.25	58	23.75	15	38.75	2	0.0311401351344026	3.52342234393014	1.30108121593217	62
75	62	0	6.11	6	6.24333333333333	40	33.5	31	31.5	0.5	1.5	28.5	33.5	64	59.5	7	5.5	6.47319347319347	6.5187969924812	1.515	1.335	30	69	0.00944363114111515	1.16005189095385e-08	1.67345732998696	2.12966729723511	1.13004203836903	1.38811837371305	2.96824654725512	33	28.5	31	31	-0.430880540036166	0.143056824884193	-1.22183747043203	36.75	31.25	1	31	30.75	31	61.75	6.25	0.00472182137081703	1.90156231361103	1.25908020604104	49.5
76	29	0	5.79	5.805	6.10666666666667	36.5	38.5	24	20.5	6	3.5	33.5	37.5	51.5	49	9	10	6.08270676691729	6.20533333333334	1.395	1.395	33	57	0.19542796685234	0.138281578833316	1.51453438331057	1.59832797731449	0.896628346706507	0.808660947865973	3.50928299983511	30.5	31	21	18	1.2974852148494	1.39889332176863	1.21710256685712	37.5	22.25	4.75	35.5	30.75	19.5	50.25	9.5	0.166854772842828	1.55643118031253	0.85264464728624	45
77	27	0	6.23	6.065	6.37	37.5	33	22.5	21	3	0.5	37	45.5	51	47	9	7	6.70899470899471	6.75840978593272	1.38	1.205	37	72	0.065664357721956	0.0595937776399588	1.99362373692998	2.55376307715869	0.941710619972412	0.982764148655076	3.28103282826023	29.5	27.5	21.5	19.5	1.25665145261488	0.51045040074181	2.25176975175908	35.25	21.75	1.75	41.25	28.5	20.5	49	8	0.0626290676809574	2.27369340704433	0.962237384313744	54.5
78	37	1	5.73	5.665	5.83916666666667	36.5	29	29	28	5.5	6.5	29	36.5	61	50	4.5	7	6.12206572769953	6.0761154855643	1.44	1.215	36	57	0.13663487156506	0.21174051797646	1.21315319461065	1.88575248046681	1.4062867357416	1.16601179133157	3.53814825965161	32	25.5	29	24.5	0.891243880570576	2.28794696250225	2.63250927033298	32.75	28.5	6	32.75	28.75	26.75	55.5	5.75	0.17418769477076	1.54945283753873	1.28614926353658	46.5
79	23	1	6.11	6.14	6.2825	31	30	25.5	22	2.5	2.5	41	45.5	54.5	46	2	6	6.77966101694916	6.71559633027523	1.21	1.145	35	72	0.0634948619334542	0.107198319736704	2.73736447282046	2.98090617196688	1.51508480366065	1.32699977508643	3.1905227147007	29	26	25.5	20	-0.496482449388673	0.553772648160792	-1.30182754308858	30.5	23.75	2.5	43.25	27.5	22.75	50.25	4	0.0853465908350791	2.85913532239367	1.42104228937354	53.5
80	33	0	5.64	5.855	5.8725	40.5	39	24	26.5	8.5	3.5	27	31	49.5	49	15	16.5	5.80821917808219	6.00724637681159	1.54	1.47	29	65	0.11036934774763	0.0612019471908498	0.379118226321483	0.553062034165764	0.438139239819861	0.486897634188639	3.96550328981705	29.5	28	20	21	-0.330121123225744	1.64811039081193	-1.61034704221868	39.75	25.25	6	29	28.75	20.5	49.25	15.75	0.0857856474692399	0.466090130243623	0.46251843700425	47
81	28	1	5.56	5.255	5.77416666666667	31.5	31.5	25.5	28.5	14	16.5	29	23.5	48.5	48	8.5	12	5.46244131455399	5.33551198257081	1.34	1.395	39	45	0.441176013469004	0.49363856454772	0.346721465174707	0.0113103898530988	0.81444606621896	0.440365857340478	4.87881049653567	26.5	25	22	23	-0.719613686416608	0.4167750429867	-0.791227559420857	31.5	27	15.25	26.25	25.75	22.5	48.25	10.25	0.467407289008362	0.179015927513903	0.627405961779719	42
82	32	1	5.605	5.62	6.10916666666667	16.5	16.5	15	11	2	1.5	66.5	71	29	24.5	2.5	3	6.39303482587065	6.17816091954023	0.665	0.62	38	89	0.028869619309286	0.0518850684635928	3.79275188962847	4.99999913517609	1.90537363130367	1.68983172218745	5.04539661748256	16	15	13	9.5	-0.389158678642464	-0.247680183502484	-1.48656852432185	16.5	13	1.75	68.75	15.5	11.25	26.75	2.75	0.0403773438864394	4.39637551240228	1.79760267674556	63.5
83	35	0	5.92	5.935	6.15	36	31	27.5	27.5	1	1	35.5	40.5	60.5	56.5	3	2	6.59173126614987	6.67787114845938	1.365	1.215	28	82	0.0148806817545115	0.0252993735020109	1.73317214287408	2.11619206514225	1.22572430204653	1.22207881949356	3.46572032921938	34	30	26.5	26.5	0.0846774816489097	-0.800615512946828	-1.86915960063317	33.5	27.5	1	38	32	26.5	58.5	2.5	0.0200900276282612	1.92468210400817	1.22390156077005	55
84	49	1	6.065	6.065	6.27666666666667	50	23	18.5	14.5	0.5	3.5	31	59	58	29	10.5	8.5	6.33816425120773	6.28048780487805	1.69	0.87	37	72	0.0395073274274653	0.12106740813805	2.22967362340926	4.99999972284757	0.955266497333338	1.13585865766571	2.13323678132121	40	17	18	12	0.167085756039996	-1.04136157863683	0.0813726319613434	36.5	16.5	2	45	28.5	15	43.5	9.5	0.0802873677827574	3.61483667312842	1.04556257749952	54.5
85	35	1	5.92	5.75	5.97083333333333	32	18	26.5	22	1.5	4.5	40	55.5	55.5	36.5	3	3.5	6.49722222222222	6.1310861423221	1.24	0.805	33	76	0.0335823622085253	0.109887164565659	1.3369886549631	3.14916907418294	1.08618688956857	1.37220130195067	4.32536211866743	30	17	25.5	19.5	-0.831389215294163	-0.919753070216662	-1.13812863546377	25	24.25	3	47.75	23.5	22.5	46	3.25	0.0717347633870921	2.24307886457302	1.22919409575962	54.5
86	21	1	5.945	5.685	6.03416666666667	44.5	46	20	25	5	10.5	30.5	18.5	51.5	56	13	15	6.31175059952038	5.8323108384458	1.585	1.735	38	56	0.106529372209795	0.321026961211738	2.31067904507994	1.6804270814256	0.871067124918632	0.870408821522974	2.10574000437948	32	34	19.5	22	1.69441979189212	0.870450587808113	0.680101524613265	45.25	22.5	7.75	24.5	33	20.75	53.75	14	0.213778166710766	1.99555306325277	0.870737973220803	47
87	36	1	5.835	5.735	6.155	24	15.5	18.5	16	4.5	9	53	59.5	34	28.5	8.5	3	6.17375886524823	5.80658436213992	0.95	0.715	31	64	0.119131217913211	0.187947516094131	0.983636133031191	2.28712194852284	0.502876499819467	0.916330306646725	5.03623669261069	19.5	14.5	14.5	14	0.848634331479593	1.5867679405003	0.936601266916557	19.75	17.25	6.75	56.25	17	14.25	31.25	5.75	0.153539367003671	1.63537904077702	0.709603403233096	47.5
88	29	0	5.86	5.715	5.9825	25	23	17.5	19	2.5	5	55	53	38	37	4.5	5	6.41851851851852	6.04255319148936	0.95	0.93	32	70	0.0533204215433367	0.147766922595148	2.97671537393872	3.46610035108768	0.9515613878243	1.21970544712553	3.16603936116297	22	19.5	16	17.5	1.93476375414139	1.42150710923498	0.643809654870675	24	18.25	3.75	54	20.75	16.75	37.5	4.75	0.100543672069242	3.2214078625132	1.08563341747492	51
89	38	0	5.92	5.8	6.20083333333333	41	22	35	19.5	0.5	4	23.5	54.5	71.5	37	4.5	4.5	6.29411764705882	6.27838827838828	1.585	0.895	32	71	1.09103662617583e-08	0.111031599225997	1.1739800005308	3.77646334453587	1.36391391621269	1.28911506720665	2.9985236714586	38	18.5	33.5	18.5	0.635386608759131	-1.1597495795661	-0.674973791769383	31.5	27.25	2.25	39	28.25	26	54.25	4.5	0.0555158050681815	2.47522167253333	1.32651449170967	51.5
90	35	1	5.81	5.645	6.29916666666667	21.5	14	26	21.5	1.5	4	51	60.5	44.5	33	3	2.5	6.87414965986395	6.64556962025316	0.92	0.675	31	73	0.0263545949932477	0.0866496436608976	1.3171429254253	2.80114209586304	0.95149938584496	1.41733617542702	5.11238045244057	19.5	13	25	20	0.105375988638634	0.947979845493879	-1.32281183990495	17.75	23.75	2.75	55.75	16.25	22.5	38.75	2.75	0.0565021193270727	2.05914251064417	1.18441778063599	52
91	50	0	5.84	5.86	6.10333333333333	44.5	19.5	35.5	22	4.5	4.5	15.5	54	76	38	4	3.5	5.9723865877712	6.30434782608696	1.735	0.85	28	73	0.0880638248305894	0.101333073879297	0.444169215066623	3.33071321045054	1.228264477431	1.15547140056806	3.24156367033121	41.5	17	34.5	21	1.03865408381508	1.52550052170988	0.842484111363827	32	28.75	4.5	34.75	29.25	27.75	57	3.75	0.0946984493549431	1.88744121275858	1.19186793899953	50.5
92	29	1	5.74	5.76	6.015	31.5	27.5	20	13.5	3.5	1	45	58	44	34.5	7.5	6.5	6.33939393939394	6.54365079365079	1.18	0.97	31	88	0.0660082970019115	0.00141211090297283	2.67802709315548	3.36559640637186	1.02441120105792	0.972629730010604	2.77520480674337	26	22	18	12.5	0.206606571404409	1.90588522283065	0.403207253113212	29.5	16.75	2.25	51.5	24	15.25	39.25	7	0.0337102039524421	3.02181174976367	0.998520465534263	59.5
93	29	1	6.155	6.19	6.32916666666667	35.5	20.5	28	23	1.5	0	35	56.5	57.5	40	6	3.5	6.68974358974359	6.90038314176245	1.36	0.845	30	82	0.0101423207020571	1.08602722113069e-08	1.16030943468301	2.99710170647226	0.872111898739979	1.2560596335593	4.01544263492274	30.5	19.5	27	20.5	2.1238056940642	-0.739150424676013	0.044003496399304	28	25.5	0.75	45.75	25	23.75	48.75	4.75	0.00507116578116467	2.07870557057764	1.06408576614964	56
94	26	0	6.05	5.97	6.01416666666667	32	33	22	23.5	2.5	4.5	43.5	39	44.5	49	9.5	7.5	6.30973451327434	6.23224043715847	1.205	1.27	35	55	0.117110503101427	0.139825839496414	2.79973361128578	2.6781496560271	1.24621164755642	1.39843401668355	2.87220140822732	26.5	28	18	21	0.378429902937264	0.441532795063387	0.25535879195406	32.5	22.75	3.5	41.25	27.25	19.5	46.75	8.5	0.128468171298921	2.73894163365644	1.32232283211999	45
95	32	0	5.415	5.435	5.68166666666667	42	38	25	28.5	3.5	9	29.5	24.5	52	51.5	15	15	6.10401891252955	5.7439293598234	1.545	1.515	36	52	0.0516255520931732	0.225596059064272	0.2852966406022	0.133672216728585	0.439899451164466	0.374974463535869	4.26778899858866	31.5	28.5	20.5	23	-1.5081835323054	-1.03364846272857	-0.635965424474627	40	26.75	6.25	27	30	21.75	51.75	15	0.138610805578723	0.209484428665393	0.407436957350168	44
96	43	1	6.005	5.615	5.87333333333333	30	21.5	22.5	19.5	3	11.5	44.5	47.5	49	32.5	3.5	8.5	6.42642642642643	5.67301587301587	1.155	0.955	30	40	0.0983509771469491	0.395805128202228	3.223241474998	4.69435399675286	1.42248404115183	1.78491318770426	2.64106038777536	28	17	21	15.5	0.235827040219632	0.697887941006929	0.0450229475187724	25.75	21	7.25	46	22.5	18.25	40.75	6	0.247078052674589	3.95879773587543	1.60369861442804	35
97	25	0	5.86	5.68	6.045	45	40	28	28.5	9.5	14.5	17.5	17	61	55	12	13.5	5.83838383838384	5.74698795180723	1.725	1.63	38	49	0.140124634578544	5.72219786504997e-08	2.29730726368987e-08	2.08666634974705e-09	0.322665610556361	0.150392011497713	4.35351293122909	35	31.5	26	23.5	-0.426509931715664	0.0673074806815004	1.10584167441915	42.5	28.25	12	17.25	33.25	24.75	58	12.75	0.0700623459002614	1.25298694933229e-08	0.236528811027037	43.5
98	35	0	5.68	5.63	6.0325	51	27	19.5	11	7	7.5	22.5	54.5	51.5	28.5	19	9.5	5.69677419354839	5.45421245421246	1.795	0.995	34	56	0.283412669308385	0.253175951252157	1.50063769634053	0.509587911259177	0.676332540427636	0.134082740401092	1.56287412816837	34	19.5	17.5	9	0.474972357386267	1.11196192936453	0.207729515973704	39	15.25	7.25	38.5	26.75	13.25	40	14.25	0.268294310280271	1.00511280379986	0.405207640414364	45
99	36	1	5.775	5.64	5.85583333333333	50.5	43.5	30	25	4	7	15.5	24.5	71.5	58.5	9	10	6.00591715976331	5.9448123620309	1.855	1.625	29	58	0.0654910168228332	0.212084218217347	1.66020727126397	2.45592164785715	1.2279789528271	1.2131922127409	1.58005853126855	41.5	35	30	23.5	-0.0693560760482928	1.05043539397314	0.899772926596954	47	27.5	5.5	20	38.25	26.75	65	9.5	0.13878761752009	2.05806445956056	1.220585582784	43.5
100	62	1	5.93	5.98	5.96666666666667	48.5	48	34	34.5	1	0	16.5	17.5	75	74.5	7.5	8	6.12375249500998	6.22222222222222	1.805	1.785	32	71	0.0142860340929889	1.18112954621491e-08	1.85113040222711	1.95470896512079	1.49136489414259	1.52161405023182	1.61481605648615	42	41	33	33.5	1.33416329832753	0.640744584231818	0.573986394307036	48.25	34.25	0.5	17	41.5	33.25	74.75	7.75	0.00714302295214218	1.90291968367395	1.50648947218721	51.5
101	30	1	5.905	5.845	6.27333333333333	31.5	28.5	22	20.5	1	2.5	45.5	48.5	51.5	46	2	3	6.76758409785933	6.67637540453075	1.175	1.085	38	77	0.0188785355403152	0.0597096921993463	2.95256685121652	3.20935647807631	1.10972538761471	1.09636343287072	2.71376967942985	29.5	26	22	20	-0.785227716314348	-0.044441392082949	-0.310657028447187	30	21.25	1.75	47	27.75	21	48.75	2.5	0.0392941138698307	3.08096166464641	1.10304441024272	57.5
102	64	0	5.91	5.845	6.15833333333333	25.5	20	20.5	20.5	6.5	4.5	47.5	55	38	33	8	7.5	6.44126984126984	6.52222222222222	1.035	0.85	34	74	0.133953515834034	0.122301208120705	2.38389489061728	3.24443723400752	0.895255693539385	1.05652747206654	3.16678541260637	18	13.5	20	19.5	-0.308864239909286	-1.26871092210145	0.641832737466627	22.75	20.5	5.5	51.25	15.75	19.75	35.5	7.75	0.128127361977369	2.8141660623124	0.975891582802961	54
103	21	1	5.59	5.66	6.03083333333333	26	28	21.5	21	6.5	1.5	46	49.5	42.5	40.5	5	8.5	6.26543209876543	6.43234323432343	1.06	1.065	35	77	0.153321972412186	0.0955367060257348	2.29887300012839	2.50940138139448	0.995006476458534	1.04919734142169	3.50960534608015	22	21.5	20.5	19	1.30913860206099	1.31040414526887	-1.2332440445917	27	21.25	4	47.75	21.75	19.75	41.5	6.75	0.12442933921896	2.40413719076144	1.02210190894011	56
104	52	1	5.9	5.735	6.0925	36	25	34	20.5	1	4	29	50.5	66	42.5	4	3	6.54929577464789	6.35690235690236	1.43	0.995	35	62	0.0249579579820619	0.121064837034576	1.83953833062243	3.93310272753639	1.18200732584962	1.39445365809181	2.80762433062626	33	22.5	33	20	0.836299102110965	-0.769360012547061	1.27383842410006	30.5	27.25	2.5	39.75	27.75	26.5	54.25	3.5	0.0730113975083188	2.88632052907941	1.28823049197071	48.5
105	64	0	6.205	6.03	6.29416666666667	32.5	22	30	28.5	3.5	2	34	47.5	56.5	44	6	6.5	6.53030303030303	6.52698412698413	1.31	0.965	37	60	0.0781211997261338	0.0523321742725053	0.898270887788188	2.75423179600049	1.75566409384685	3.72003173987781	4.78420161220662	28.5	21.5	28	22.5	-0.0823381815000777	0.124784276366813	-0.48582363258285	27.25	29.25	2.75	40.75	25	25.25	50.25	6.25	0.0652266869993196	1.82625134189434	2.73784791686233	48.5
106	33	1	6.175	5.955	6.0375	40	39	26	21.5	2	5	32	34.5	60.5	52.5	5.5	8	6.34803921568627	6.0763358778626	1.48	1.435	35	59	0.0563537304348127	0.159957104243403	3.37730617668508	3.582503958021	1.46802973580262	1.298871418232	1.31224779209173	35.5	31.5	25	21	0.714527713331398	1.24745200804231	1.60312700284445	39.5	23.75	3.5	33.25	33.5	23	56.5	6.75	0.108155417339108	3.47990506735304	1.38345057701731	47
107	46	0	5.995	5.97	6.08333333333333	34.5	27.5	30	24.5	1	2.5	34.5	45.5	59.5	46	5	6	6.63613231552163	6.62691131498471	1.345	1.095	30	77	1.53986333067259e-08	0.0564916596296978	0.401121739227437	1.10844144242667	0.90667106466729	0.969382362037926	4.8185424279056	30	22.5	29.5	23.5	-1.40204824180914	-1.22163811554826	-1.10301386507442	31	27.25	1.75	40	26.25	26.5	52.75	5.5	0.0282458375141655	0.754781590827054	0.938026713352608	53.5
108	38	1	5.61	5.645	5.9775	19.5	16	22	20.5	7	6.5	51.5	57	32.5	30	9	6.5	5.74226804123711	6.01550387596899	0.875	0.75	34	67	0.301748674901846	0.195310628528936	3.30584868361614	3.71303409484372	1.08726108450253	1.23964629744626	3.79021333933145	13.5	12	19	18	-0.546450469446935	-1.21206410713605	-0.625157876647568	17.75	21.25	6.75	54.25	12.75	18.5	31.25	7.75	0.248529651715391	3.50944138922993	1.16345369097439	50.5
109	23	1	5.79	5.88	6.21833333333333	51	20	11	12	2.5	3.5	35.5	64.5	44.5	28.5	17.5	3.5	5.98449612403101	6.45539906103286	1.665	0.755	32	89	2.44662150442739e-08	0.0654397983626756	0.495496475776611	4.99999991291995	0.245411331154887	1.24991864450121	2.5234766919758	33.5	16.5	11	12	1.5359144454288	1.31904041387841	1.69224805431752	35.5	11.5	3	50	25	11.5	36.5	10.5	0.0327199114144453	2.74774819434828	0.747664987828048	60.5
110	57	0	5.94	5.895	6.22	34	30	24.5	25	5	5	36.5	40	52.5	47.5	6	7.5	6.31758530183727	6.34166666666667	1.315	1.2	32	63	0.113592907382295	0.128887418962618	2.34407467670171	2.73127708600205	1.21623063171542	1.28080224877274	2.92763822919416	28	24	24.5	23.5	-0.00164342927485891	-1.50649837953183	-0.262028099311229	32	24.75	5	38.25	26	24	50	6.75	0.121240163172457	2.53767588135188	1.24851644024408	47.5
111	69	1	5.82	5.75	6.22416666666667	34	21	16.5	11	2.5	3	47	65	44	27.5	6.5	4.5	6.39308176100629	6.06190476190476	1.21	0.77	28	69	0.0952611544094631	0.0879612229803756	3.11641638726766	4.99999956258742	1.19392727696817	1.27285357721475	2.90774482608973	28.5	18	15.5	9.5	-2.18478171865159	-0.997585333555305	-1.52109692269601	27.5	13.75	2.75	56	23.25	12.5	35.75	5.5	0.0916111886949194	4.05820797492754	1.23339042709146	48.5
112	55	0	5.79	5.765	5.97416666666667	45	30	21.5	22.5	5	4.5	28.5	43	51.5	43	15	9.5	6.16317016317016	6.36842105263158	1.615	1.17	29	65	0.100190569712562	0.122356995793599	0.682456032944061	1.81363375058077	0.566606769343131	0.849481029960693	3.66980356821233	32	23	19.5	20	-1.40842087097755	-0.217064438786829	0.334713461087271	37.5	22	4.75	35.75	27.5	19.75	47.25	12.25	0.11127378275308	1.24804489176242	0.708043899651912	47
113	60	0	6.175	6.165	6.21833333333333	35.5	30	27.5	24	1	0	36	46	60	51	3	3	6.66145833333333	6.84876543209877	1.35	1.14	33	79	0.0120647605385028	1.08002437725014e-08	1.91773841020134	2.62489039565955	0.931886242610058	1.02220456825376	3.05844176909121	32.5	28	27.5	23	-1.21497101904507	-1.34915134290192	-0.90537802573575	32.75	25.75	0.5	41	30.25	25.25	55.5	3	0.00603238566937327	2.27131440293044	0.97704540543191	56
114	38	0	5.83	5.665	5.9025	34	26	24.5	23.5	2	1.5	39.5	49	52.5	42	6	7.5	6.53719008264463	6.60130718954248	1.285	1.03	36	78	0.021148369207087	0.0554448556861599	1.8847928960555	2.56269632231996	1.02560201513545	1.0132214627315	3.3211526124438	29	20.5	23.5	21.5	2.31114062826739	0.947317245242847	0.728177503573675	30	24	1.75	44.25	24.75	22.5	47.25	6.75	0.0382966124466234	2.22374460918773	1.01941173893347	57
115	40	0	6.095	6.06	6.30333333333333	35.5	28	13	11.5	6	6	45.5	54.5	39.5	32.5	9	7	6.59327217125382	6.49084249084249	1.255	1.015	29	69	0.168438767566713	0.173969996337316	2.93718417368757	3.4915486393591	0.864927113584886	0.871575252903176	2.81181771902828	27.5	22	12	10.5	-0.429271706553314	-0.0928883342829519	-0.0298909468058587	31.75	12.25	6	50	24.75	11.25	36	8	0.171204381952015	3.21436640652333	0.868251183244031	49
116	48	0	6.045	5.975	6.08	43.5	34.5	28	28.5	1	2.5	27.5	34.5	67	57.5	4.5	5.5	6.42528735632184	6.3587786259542	1.595	1.345	30	60	0.0131160177282585	0.0510830651208228	2.28167616958302	3.14950518484647	1.11811234250079	1.57293285081132	1.89419248937359	39	30	28	27.5	0.850879415090434	0.361344926466323	-0.541245810603289	39	28.25	1.75	31	34.5	27.75	62.25	5	0.0320995414245406	2.71559067721475	1.34552259665606	45
117	18	0	6.115	5.92	6.125	39.5	34	26.5	23.5	5	7	29	35.5	55.5	45	10.5	12.5	6.25586854460094	6.15503875968992	1.5	1.325	35	59	0.0808467278513228	0.227772044352849	0.252691109374966	0.718704368564095	0.646417651756105	0.737919644994322	4.57721015110797	31.5	25	24	20	0.653559102460466	2.5625735441467	2.12836426668381	36.75	25	6	32.25	28.25	22	50.25	11.5	0.154309386102086	0.48569773896953	0.692168648375214	47
118	36	0	6.005	5.975	6.25416666666667	42.5	22.5	26	20.5	0	1	31.5	56	60.5	36	8	7	6.67396593673966	6.93560606060606	1.535	0.89	32	77	0.00504085478920781	0.0132816144408725	0.72746055795528	2.32048065196632	0.873112726001976	0.971033998583051	4.07787010167736	34.5	18.5	26	17.5	-1.93941723903386	-0.457363942396875	-1.39439176835366	32.5	23.25	0.5	43.75	26.5	21.75	48.25	7.5	0.00916123461504015	1.5239706049608	0.922073362292513	54.5
119	51	0	6.06	6.19	6.39333333333333	33.5	27	34.5	25	3	1	29	47	67.5	51	0.5	1	6.67605633802817	7.04088050314465	1.38	1.07	35	90	0.0148521378068525	1.08964804379028e-08	1.30162963069983e-07	1.03903667006258	1.03876678019016	1.02337849108866	5.2461317325823	33.5	26.5	34	24.5	-1.2994013735215	-1.14901586075283	-0.582304784351705	30.25	29.75	2	38	30	29.25	59.25	0.75	0.00742607435166647	0.519518400112773	1.03107263563941	62.5
120	61	0	5.94	6.055	6.25083333333333	32.5	24.5	32.5	25.5	3	2	32	48	61.5	46	3.5	4	6.52450980392157	6.65064102564103	1.33	1.01	30	75	0.0343043342781329	0.047693963039719	0.762563882955584	1.89892926048496	1.27686907444841	1.2553948823061	4.48782967499352	29.5	21	32	25	-0.565865685077147	-1.2810395857234	-1.2326256718478	28.5	29	2.5	40	25.25	28.5	53.75	3.75	0.040999148658926	1.33074657172027	1.26613197837725	52.5
121	43	0	5.85	5.805	6.1	53.5	21	24	17	1	3.5	21.5	58.5	63.5	33	14	5	6.0552016985138	6.53815261044177	1.855	0.835	32	75	0.015740830656737	0.0826259349368706	1.73230903633101	4.99999778220726	0.843459347267011	1.2917961796109	1.6906082634603	39.5	17	24	16	0.374703661035116	-0.453546837803453	0.294914405979572	37.25	20.5	2.25	40	28.25	20	48.25	9.5	0.0491833827968038	3.36615340926914	1.06762776343896	53.5
122	30	1	5.875	5.78	6.1225	20.5	21	16	12.5	2.5	3.5	61	63	32.5	28	4	5.5	6.5982905982906	6.28828828828829	0.8	0.79	39	82	0.0514638639310996	0.108480144619072	4.79555464430842	4.8303551195652	1.51476387634444	1.12078464769124	2.64794172738572	18	16.5	14.5	11.5	0.79419377948127	-0.245055210938304	-0.635309625438172	20.75	14.25	3	62	17.25	13	30.25	4.75	0.0799720042750859	4.81295488193681	1.31777426201784	60.5
123	50	1	5.94	5.86	6.1225	45.5	28.5	32	24	1.5	2.5	21	45	68.5	42	9	10.5	6.28059071729958	6.36666666666667	1.7	1.12	33	55	0.0311190807742804	0.0761032729009714	1.73018418764199	3.44691473178395	1.05973993066266	1.24436151637756	2.28758312988862	38	21	30.5	21	-1.03909392862212	-0.465273445448642	-0.200931311130623	37	28	2	33	29.5	25.75	55.25	9.75	0.0536111768376259	2.58854945971297	1.15205072352011	44
124	27	1	6.125	5.96	6.38	26.5	18.5	13.5	10	3	4.5	57	67	35	24	5	4.5	6.88759689922481	6.50505050505051	0.96	0.7	30	80	0.0555587776717485	0.0884950490995729	3.30147836867902	4.99999993093508	1.20793963461452	1.29264685840855	3.61978783216974	22.5	15.5	12.5	8.5	0.612953667927931	1.96718661616625	0.149895874809366	22.5	11.75	3.75	62	19	10.5	29.5	4.75	0.0720269133856607	4.15073914980705	1.25029324651154	55
125	45	1	5.835	5.875	5.97916666666667	54	58	24	24	6	3.5	16	14.5	59	67.5	19	14.5	5.80357142857143	5.91617933723197	1.92	2.015	35	70	0.170929353217375	0.0762268932236476	0.988030647724076	0.931138051847914	0.719796834960856	0.730403981955489	2.12181711020386	38.5	44.5	20.5	23	-0.194037280387701	0.420055206675498	-1.43059439632929	56	24	4.75	15.25	41.5	21.75	63.25	16.75	0.123578123220511	0.959584349785995	0.725100408458173	52.5
126	37	-1	5.83	5.77	6.02083333333333	46	34.5	35.5	22.5	4	3	14.5	40	77.5	51.5	4	5.5	6.05263157894737	6.27777777777778	1.775	1.29	39	59	0.0800818930061762	0.0779047480658699	0.886773701880692	2.76682732351623	1.22104428722739	1.16130581078239	2.67526665298353	43.5	30.5	34	21	0.566577255074392	-0.931937321807171	1.27296250363509	40.25	29	3.5	27.25	37	27.5	64.5	4.75	0.0789933205360231	1.82680051269846	1.19117504900489	49
127	48	1	5.725	5.68	5.97083333333333	37	40	23	24.5	12	9.5	28	26	54.5	55.5	5.5	9	5.88657407407408	6.19144144144144	1.46	1.54	32	66	0.402541197489817	0.248846151301481	2.41714318946926	1.98854763102589	1.37275404624548	0.94074360892979	2.37796483446627	33	33	21.5	22.5	0.803119576643266	2.13855971840791	2.04311755719168	38.5	23.75	10.75	27	33	22	55	7.25	0.325693674395649	2.20284541024758	1.15674882758764	49
128	34	1	5.77	5.785	5.84	35	32	26	31	3	1.5	36	35.5	56	56.5	5	6.5	6.35677083333333	6.42635658914729	1.34	1.285	39	71	0.0369446767850446	1.16082150476605e-08	0.51046499442297	0.493712681018074	0.726199213133411	0.737009794681125	4.88779179871688	32.5	30	23.5	26.5	2.00823857036691	0.763530953810654	0.096395731512363	33.5	28.5	2.25	35.75	31.25	25	56.25	5.75	0.0184723441966298	0.502088837720522	0.731604503907268	55
129	21	1	5.71	5.66	6.05416666666667	33	35.5	21	16.5	7.5	11	38.5	37	41.5	44.5	12.5	7.5	5.86449864498645	5.85449735449736	1.275	1.34	32	51	0.316783898491778	0.316712351885255	1.68649121842276	1.87430955059295	0.65554542635958	0.835531110063897	3.52237502208122	24.5	29.5	17	15	0.590971061098664	0.456613830469708	0.300615556720401	34.25	18.75	9.25	37.75	27	16	43	10	0.316748125188517	1.78040038450786	0.745538268211739	41.5
130	22	1	5.81	5.67	6.1625	35.5	24.5	26.5	19.5	4.5	7	33.5	49	56.5	36	5.5	8	6.18546365914787	5.83333333333333	1.375	1	28	55	0.143663745105867	0.259873646731329	2.14771807442947	4.03397310554961	1.32621231108892	1.40726821826547	2.96199411101339	32	20	24.5	16	0.287010474018897	-0.217145975627162	0.358233728992815	30	23	5.75	41.25	26	20.25	46.25	6.75	0.201768695918598	3.09084558998954	1.3667402646772	41.5
131	36	1	6.11	6.185	6.31583333333333	37.5	32	21	19.5	1.5	4	40	44.5	52.5	46.5	6	5	6.71666666666667	6.67867867867868	1.35	1.195	31	72	0.0381381303823999	0.0996752212938492	2.6512482096522	3.03217812931728	1.24566149964103	1.21130103430359	2.90447839335176	32.5	27	20	19.5	1.96665428355604	0.947610332718581	0.879331371896387	34.75	20.25	2.75	42.25	29.75	19.75	49.5	5.5	0.0689066758381246	2.84171316948474	1.22848126697231	51.5
132	39	0	5.71	5.645	5.80666666666667	57.5	60	28.5	24	4.5	4.5	9.5	11.5	76	68	10	16	5.8121546961326	5.72504708097929	2.055	2.085	28	64	0.064655250450259	0.136896817244967	1.15871919423897	1.01262423140544	1.1760915456215	0.770269306069289	1.58339339650191	49	46.5	27	21.5	-2.14090744989914	-1.23571927018484	-1.43962054127249	58.75	26.25	4.5	10.5	47.75	24.25	72	13	0.100776033847613	1.08567171282221	0.973180425845395	46
133	30	1	5.855	5.7	5.86333333333333	42	43.5	31.5	33.5	9	9	17.5	14	64	60.5	9.5	16.5	5.92727272727273	5.6937984496124	1.665	1.73	26	61	0.183764985145267	0.281855436868304	3.98123635360545e-07	1.17246034328939e-08	1.08408411911669	0.716194612408787	3.95470783094008	37	34.5	27	26	-1.11967229842612	-0.516137322467094	-0.586148220369609	42.75	32.5	9	15.75	35.75	26.5	62.25	13	0.232810211006786	2.04924119396719e-07	0.90013936576274	43.5
134	53	0	5.7	5.6	5.76416666666667	29	30	26.5	23.5	3.5	6.5	41	40	47.5	42	8	11.5	6.22033898305085	5.99166666666666	1.17	1.2	42	64	0.0661806503736155	0.152539223058562	0.594753358530498	0.525625192945675	0.574289681137464	0.477068751914574	4.73206499103684	23.5	21.5	24	20.5	-0.673847673257619	-0.255649399229758	-0.0102983174732011	29.5	25	5	40.5	22.5	22.25	44.75	9.75	0.109359936716089	0.560189275738087	0.525679216526019	53
135	38	0	5.84	5.74	6.1725	18	16	14.5	15.5	5.5	8	62	60.5	29.5	26.5	3	5	6.14912280701755	5.91983122362869	0.74	0.715	32	69	0.149833017576324	0.211329639669195	4.99999744847401	4.67869512968363	1.38335421489719	1.16293206469151	3.84642988553431	15.5	13	14	13.5	-1.04891889842936	-1.61462235298105	1.48605013149594	17	15	6.75	61.25	14.25	13.75	28	4	0.18058132862276	4.83934628907882	1.27314313979435	50.5
136	56	1	5.955	5.795	6.19833333333333	30	19.5	22.5	12	2	4	45.5	64.5	46	25	6.5	6.5	6.61467889908257	6.1924882629108	1.145	0.745	30	80	0.0434733474967037	0.110077373077506	2.6416544452747	4.78523621578526	1.27816962432546	1.18279162260956	3.12532919780217	24	14.5	22	10.5	-1.58800824969197	0.0334212228786621	-0.945329024769093	24.75	17.25	3	55	19.25	16.25	35.5	6.5	0.076775360287105	3.71344533052998	1.23048062346751	55
137	44	0	5.66	5.625	6.01416666666667	25	23	27.5	24.5	2	3.5	45.5	49	48	42.5	4.5	5	6.59327217125382	6.52287581699346	1.045	0.97	38	77	0.0229815476110715	0.0498395226074015	0.0250990106116411	0.307721716253672	1.0568871950646	1.05263640216609	6.19381046002365	25	22.5	23	20	0.0087000540572182	-1.02215897796517	-1.26130277485813	24	26	2.75	47.25	23.75	21.5	45.25	4.75	0.0364105351092365	0.166410363432656	1.05476179861535	57.5
138	18	0	5.77	5.66	5.8475	49	42	28	26.5	4.5	7.5	18.5	24	70	60	7	8.5	6.01226993865031	5.82894736842105	1.795	1.6	32	63	0.0537915515271942	0.234441216903457	1.25659189824057	1.73340215444815	0.912834016882144	0.958388257598221	2.27968829616446	43	35.5	27	24.5	-0.403805434671869	-1.15712822687763	0.301196083073436	45.5	27.25	6	21.25	39.25	25.75	65	7.75	0.144116384215325	1.49499702634436	0.935611137240183	47.5
139	38	0	6.005	5.99	6.42166666666667	19	15.5	11.5	13	2	1	67.5	70.5	25.5	23.5	5	5	5.81025641025641	5.79661016949153	0.705	0.605	41	86	0.100390607856715	0.0695975677437199	4.82239236118459	4.99999996135034	1.27276009680536	1.32872758666372	4.58310026281436	16	12.5	9.5	11	0.473136745326664	0.54572408312742	0.620813237540113	17.25	12.25	1.5	69	14.25	10.25	24.5	5	0.0849940878002172	4.91119616126746	1.30074384173454	63.5
140	28	1	5.935	5.995	6.175	41	38.5	29	25	4.5	3.5	25.5	33	62	56.5	8	7	6.39373601789709	6.53482587064677	1.565	1.44	32	68	0.111582432922292	0.113809127494397	1.38351969068511	1.8861070743294	0.955335441780131	0.920498575494507	2.98399428955531	35.5	32.5	26.5	24	-0.677459158655564	-0.193873034783425	0.215197506172228	39.75	27	4	29.25	34	25.25	59.25	7.5	0.112695780208344	1.63481338250726	0.937917008637319	50
141	25	1	5.645	5.68	5.845	67.5	47.5	20	15.5	0	6.5	12.5	30.5	70.5	49.5	17	13.5	5.81142857142857	5.82494004796163	2.225	1.645	39	65	1.02108117997545e-08	0.174222928927318	1.18606723389724	2.89173367103803	0.534758509629073	0.758930599896366	1.00000000787519	50.5	35.5	20	14	0.260792629189897	0.754683891914817	1.13627737242197	57.5	17.75	3.25	21.5	43	17	60	15.25	0.0871114695690647	2.03890045246764	0.646844554762719	52
142	21	1	5.83	5.68	6.095	29	24.5	23.5	17.5	2	4	45.5	54	48.5	39	4	3	6.5474006116208	6.42028985507246	1.125	0.95	33	77	0.0376544271060429	0.0825421183459955	2.23898240800383	2.68845482131867	1.15478062496927	0.961527394275248	3.45341351386534	26	22	22.5	17	-1.27668788236507	-1.28552395324621	-0.464606872005053	26.75	20.5	3	49.75	24	19.75	43.75	3.5	0.0600982727260192	2.46371861466125	1.05815400962226	55
143	34	1	5.92	5.855	6.21666666666667	27	20	19	14	5	5	49	61	40.5	28	5.5	6	6.17647058823529	5.98717948717949	1.05	0.79	32	63	0.192075473867289	0.227004061943434	3.9632955093939	4.99999913986426	1.51293752489498	1.14477420571933	2.66783322695225	23	16	17.5	12	-1.17033000664405	-0.53454210465969	-0.62262256464398	23.5	16.5	5	55	19.5	14.75	34.25	5.75	0.209539767905361	4.48164732462908	1.32885586530715	47.5
144	26	1	5.845	5.88	6.17583333333333	25.5	25.5	19	20.5	7	5	48.5	49	37.5	37.5	7	8.5	6.44983818770227	6.62418300653595	1.025	1.02	31	65	0.175188923497832	0.138905582468313	1.52135408140317	1.50497700147825	0.999165725664896	0.957328203465076	5.3429842820926	21	20.5	16.5	17	0.200787239462735	-0.530880536095584	1.65348942375131	25.5	19.75	6	48.75	20.75	16.75	37.5	7.75	0.157047252983072	1.51316554144071	0.978246964564986	48
145	21	1	5.745	5.87	6.22833333333333	29	27.5	19.5	17.5	8	5.5	43.5	49.5	39	35.5	9.5	9.5	6.01769911504425	6.1980198019802	1.145	1.055	31	66	0.256137513772323	0.183404361966975	3.03985391475502	3.25327444355943	1.12586642029308	0.960604013861833	2.75360935311156	22	19	17	16.5	0.280582726229736	0.255072491096872	0.0124133306329932	28.25	18.5	6.75	46.5	20.5	16.75	37.25	9.5	0.219770937869649	3.14656417915723	1.04323521707746	48.5
146	29	0	5.88	5.745	6.05166666666667	31	23	25.5	25.5	0.5	2	43	49.5	55	45	1.5	3.5	6.66959064327485	6.55775577557756	1.19	0.965	32	73	0.0089855116442032	0.0425771202428653	1.13165569584927	1.83068146838926	0.980136953405274	1.2504868523237	4.4719346011087	30.5	23	24.5	22	0.579857555148873	0.170197410646006	0.282089967289017	27	25.5	1.25	46.25	26.75	23.25	50	2.5	0.0257813159435343	1.48116858211926	1.11531190286449	52.5
147	33	1	5.46	5.6	5.79666666666667	51.5	28	26	18	1.5	0.5	21	53.5	69.5	42	8	4	5.88607594936709	6.32616487455197	1.82	1.025	26	64	9.81353205677476e-08	1.7786551027412e-08	1.2765449393125	3.62475357442465	0.769010894363636	1.21525346356778	2.02538366422388	43.5	24.5	26	17.5	0.870337255026198	0.612421183878996	-0.196097875137801	39.75	22	1	37.25	34	21.75	55.75	6	5.79609357975798e-08	2.45064925686858	0.992132178965708	45
148	46	1	5.66	5.595	6.12416666666667	22	19.5	20.5	20	10	12.5	47.5	48	31.5	34.5	11	5	5.63809523809524	5.57051282051282	0.965	0.91	41	59	0.31717712475369	0.331019275743638	0.650509300837378	1.11352804937498	0.474821065228272	0.736732853996063	5.86088431285172	17.5	17.5	14	17	-1.09826831748558	-0.46248586858845	-1.41144116354686	20.75	20.25	11.25	47.75	17.5	15.5	33	8	0.324098200248664	0.882018675106177	0.605776959612168	50
149	53	1	5.805	5.81	6.18333333333333	36.5	15	37	26	2	4	24.5	55	68	35	5.5	6	6.28697571743929	6.17407407407407	1.485	0.75	31	62	0.0291073859230576	0.114305761916703	6.51581686718738e-08	2.85057735835506	1.14615905740601	1.87574867031305	4.79775247753062	33	14	35	21	-0.722951183921933	-1.35228476511519	-0.990593503055664	25.75	31.5	3	39.75	23.5	28	51.5	5.75	0.0717065739198803	1.42528871175661	1.51095386385953	46.5
150	37	1	5.855	5.915	6.16666666666667	37	31.5	26.5	24.5	1.5	3	35	41	56	48.5	7.5	7.5	6.70769230769231	6.54802259887006	1.39	1.22	31	74	0.0166224020283308	0.0839277655192724	1.56341161625491	1.97396056612584	0.872226815372997	0.902436817045588	3.43234039661793	29.5	25	26.5	23.5	-0.613561699306689	-0.0912960747687494	-0.342257613051351	34.25	25.5	2.25	38	27.25	25	52.25	7.5	0.0502750837738016	1.76868609119037	0.887331816209292	52.5
151	20	0	6.075	5.94	6.19083333333333	46	29	23.5	21	2.5	5	28	45	60	43.5	9.5	6.5	6.26157407407407	6.38787878787879	1.64	1.13	25	65	0.0832616664007233	0.138095790027705	2.75534559887124	4.48558791161421	1.09500642654045	1.41472213184742	1.50555421879451	37	24	23	19.5	-0.275891939216417	-0.223363905821587	0.247633275154313	37.5	22.25	3.75	36.5	30.5	21.25	51.75	8	0.110678728214214	3.62046675524272	1.25486427919394	45
152	75	0	5.67	5.45	5.43	50.5	54.5	32.5	33.5	8.5	7.5	8.5	4.5	70.5	72	12.5	16	5.591985428051	5.50261780104712	1.925	2.045	32	67	0.250633360720882	0.156868986779024	4.86775172671733e-07	2.19305164534186e-08	1.13605299101373	0.753996192803742	1.90278091935129	40	39.5	30.5	32.5	-1.29532815627438	0.623866634693088	-0.147746980654504	52.5	33	8	6.5	39.75	31.5	71.25	14.25	0.203751173749953	2.54352844562576e-07	0.945024591908734	49.5
153	26	0	5.875	5.895	6.10666666666667	52.5	43.5	35	31	0.5	1	12	24.5	81.5	70.5	6	4	6.15340909090909	6.38189845474614	1.93	1.625	31	71	1.02274761354442e-08	1.12838445236739e-08	1.3570189900934	2.38656687468751	1.32357761372973	1.40774144858273	1.99985432174649	47.5	39.5	34	31	1.16790099408184	0.786717790154185	-2.20799396642709	48	33	0.75	18.25	43.5	32.5	76	5	1.07556603295591e-08	1.87179293239046	1.36565953115623	51
154	47	0	5.88	5.825	6.20083333333333	39	34	17.5	15	4.5	5.5	39	45.5	46	41	10.5	8	6.06830601092896	6.00611620795107	1.39	1.225	42	50	0.163564376783356	0.20329663853327	3.90265468513399	4.3272374425992	1.14026300189206	1.06015015769438	1.17359886418818	30.5	27	15.5	14	-0.913803895135414	-0.561923117005617	-0.509138803902608	36.5	16.25	5	42.25	28.75	14.75	43.5	9.25	0.183430507658313	4.11494606386659	1.10020657979322	46
155	40	0	5.855	5.86	6.205	35	33.5	24	22	2	3	39	41.5	53.5	48.5	5.5	7	6.34699453551913	6.28774928774929	1.31	1.255	31	57	0.0761083639336549	0.0681729742752883	2.98840311897775	3.23425455113635	1.23324654804858	1.33373162257459	2.34118257227529	31	28.5	22.5	20	0.340054009273345	0.703179154997784	-0.54042188264461	34.25	23	2.5	40.25	29.75	21.25	51	6.25	0.0721406691044716	3.11132883505705	1.28348908531158	44
156	26	1	5.2	5.37	5.8775	34	22.5	20.5	25.5	17	18	28.5	34	44.5	38	10	10	5.54778554778555	5.52525252525253	1.395	1.11	31	41	0.497833095920022	0.499999994646872	1.31485177929414	2.89777063554631	0.62190665396545	1.34466671380378	2.96154476893398	26.5	17.5	18	20.5	-0.0231917620907938	1.03311106216315	0.997438223670114	28.25	23	17.5	31.25	22	19.25	41.25	10	0.498916545283447	2.10631120742022	0.983286683884613	36
157	40	0	6.055	6.045	6.29166666666667	45	30.5	16.5	12.5	1	3.5	37.5	53.5	52.5	36.5	9	6.5	6.35733333333334	6.40860215053763	1.525	1.075	41	76	0.0232681522252265	0.0731916698400733	2.56182993756216	3.84775810162737	0.854199294721783	0.95319077147894	2.05089896343519	36.5	25.5	16	11	-0.962554304884983	-0.152846170044468	-1.3699946298344	37.75	14.5	2.25	45.5	31	13.5	44.5	7.75	0.0482299110326499	3.20479401959476	0.903695033100362	58.5
158	83	0	5.83	5.89	6.045	57	47	25.5	24.5	2.5	5	15	23.5	66.5	60	16	11.5	6.09019607843137	6.26797385620915	1.99	1.705	32	63	0.0761083616933862	0.0681729359759939	2.98840410477646	3.23425562171776	1.23324671690459	1.33373181382174	2.34118153306673	41.5	35.5	25	24.5	-0.198157280066705	-0.0956393352447518	-0.488926278471404	52	25	3.75	19.25	38.5	24.75	63.25	13.75	0.0721406488346901	3.11132986324711	1.28348926536317	47.5
159	48	1	6.015	5.855	6.0925	37.5	29.5	29	27	1.5	5	32	38.5	58.5	50	8	6.5	6.49509803921569	6.40650406504065	1.43	1.205	30	68	0.0312226271336084	0.10457235218573	1.08103750630214	1.76992647781736	1.07784728853979	1.29121260076336	3.76831825876945	30.5	24.5	28	25.5	0.806506954796913	-1.35539449385563	0.592104666939397	33.5	28	3.25	35.25	27.5	26.75	54.25	7.25	0.0678974896596694	1.42548199205975	1.18452994465157	49
160	42	1	5.955	5.995	6.20833333333333	29	24	22	21.5	1	3.5	48	51	46.5	43	4.5	2.5	6.78846153846154	6.74489795918367	1.1	0.97	32	77	0.0465331189280144	0.084593263226371	3.07592954807561	3.61581387964224	1.23303013678884	1.34686819773178	3.31397576731797	26.5	22.5	20	20.5	-1.59504915244844	0.404640050623455	-0.956444459174703	26.5	21.75	2.25	49.5	24.5	20.25	44.75	3.5	0.0655631910771927	3.34587171385892	1.28994916726031	54.5
161	33	0	5.69	5.79	5.91166666666667	20.5	25	27	25.5	18	16.5	34.5	33	39	42.5	8.5	8	5.56488549618321	5.5771144278607	1.065	1.17	35	38	0.499999954545403	0.499999894132867	0.82370216318072	0.509326505205951	1.15218251293725	1.02649609209207	5.76152674902625	16	20.5	23	22	0.614737862659199	1.86283891482002	2.84175037668183	22.75	26.25	17.25	33.75	18.25	22.5	40.75	8.25	0.499999924339135	0.666514334193336	1.08933930251466	36.5
162	25	0	6.005	6.03	6.10333333333333	54.5	47.5	29.5	32	1	2.5	15	18	75.5	74	8.5	5.5	6.2156862745098	6.28861788617886	1.94	1.77	39	69	2.01378780440008e-08	0.0469203354882643	1.52128234924083	1.8102217009485	1.09650080593448	1.50823700164415	1.87776541525623	46	42.5	29.5	31.5	-0.438101668067878	-1.6310726689798	-0.490933055484456	51	30.75	1.75	16.5	44.25	30.5	74.75	7	0.0234601778130712	1.66575202509466	1.30236890378932	54
163	24	1	5.64	5.695	5.90583333333333	56	35	35.5	24.5	0.5	3	8	37.5	81	51	10.5	8.5	5.88224637681159	6.19466666666666	2.04	1.325	42	66	1.03203400668976e-08	0.0893966564030661	1.01868657486565	3.23405565063848	1.09372013001143	1.21824172342157	1.69481376383463	46.5	27.5	34.5	23.5	-0.048193024083771	-1.41574848882246	-0.336660820397524	45.5	30	1.75	22.75	37	29	66	9.5	0.0446983333617031	2.12637111275206	1.1559809267165	54
164	24	0	5.59	5.445	5.80666666666667	33	31.5	22.5	23.5	9	10	35.5	35	41.5	40.5	14	14.5	5.69767441860465	5.65128205128205	1.305	1.28	39	50	0.303619228216918	0.32831053741198	0.859107057275484	0.880511514989117	0.569543440847078	0.571911341485911	4.11660083849063	24.5	23.5	17	17	0.717741657677252	1.44954869975455	1.24829768561006	32.25	23	9.5	35.25	24	17	41	14.25	0.315964882814449	0.8698092861323	0.570727391166495	44.5
165	53	1	5.875	5.83	6.01583333333333	32	31	20.5	19.5	2.5	2.5	45	47	47.5	47	5	3.5	6.43636363636364	6.4559748427673	1.19	1.15	28	77	0.0485561992153421	0.0533842885759452	1.80566708844856	2.2466471000347	0.963137525509571	1.21498562958121	3.88945273445402	28	28.5	19.5	18.5	0.175487325214292	-0.376551068441899	-1.26024771382574	31.5	20	2.5	46	28.25	19	47.25	4.25	0.0509702438956436	2.02615709424163	1.08906157754539	52.5
166	29	0	5.745	5.655	6.16416666666667	39.5	26.5	25	19	2.5	3	33	51.5	55.5	38	9	7.5	6.51243781094527	6.17525773195876	1.46	1.015	28	58	0.0636140304807602	0.138337895201687	2.78793397099281	4.99999921430364	1.30038179189482	1.89397484212001	2.28613560291804	31.5	20.5	24	17.5	1.09539847008509	2.46805166596815	-0.469970018447728	33	22	2.75	42.25	26	20.75	46.75	8.25	0.100975962841224	3.89396659264823	1.59717831700742	43
167	43	0	5.53	5.685	5.99083333333333	37.5	31.5	26	24.5	4.5	2	32	42	59.5	53	4	3	6.4656862745098	6.57471264367816	1.43	1.21	30	74	0.0569016572391206	0.0662394530967604	1.85602898708742	2.98101458414571	0.869688321926674	1.28336025043695	2.89756118362662	34	29.5	25.5	23.5	-1.83421386221792	-0.700029865364397	-1.39701510082961	34.5	25.25	3.25	37	31.75	24.5	56.25	3.5	0.0615705551679405	2.41852178561657	1.07652428618181	52
168	45	1	5.885	5.615	6.05833333333333	27	21.5	20.5	9.5	2.5	2.5	50	66.5	43	25.5	4.5	5.5	6.63333333333333	6.24875621890547	1.04	0.765	29	80	0.0472809281811963	0.0789302347632696	3.50762715813816	4.51847410432474	1.32829936832494	0.942392304760869	2.73278273809185	22.5	16	20.5	9.5	-0.954921955265055	-0.89561544392636	-0.350329649890947	24.25	15	2.5	58.25	19.25	15	34.25	5	0.0631055814722329	4.01305063123145	1.1353458365429	54.5
169	55	1	5.895	5.83	6.25333333333333	26.5	19.5	25.5	22.5	2.5	4	45.5	54	46	38	6	4	6.51681957186545	6.56521739130435	1.075	0.85	32	74	0.0527845855078551	0.0865669194455078	1.12813764640375	1.9723912363537	1.04438453545715	1.20050640919829	4.60908785017568	21	16	25	22	0.784072752592286	1.90425870087622	-0.554456117285281	23	24	3.25	49.75	18.5	23.5	42	5	0.0696757524766815	1.55026444137873	1.12244547232772	53
170	40	0	5.94	5.8	5.9575	42	38.5	20	17.5	5	5.5	33	38.5	54.5	45.5	7.5	10.5	6.17164179104478	6.08672086720867	1.51	1.385	28	63	0.0969892724244247	0.14226167103718	2.27957045044675	2.6319282774824	1.0379959163457	0.998805405920084	2.45724148797525	35.5	30.5	19	15	-0.723397426819292	-1.06842434484847	0.797618607978046	40.25	18.75	5.25	35.75	33	17	50	9	0.119625471730803	2.45574936396457	1.01840066113289	45.5
171	42	1	5.715	5.75	5.95416666666667	32	29	20	15.5	4.5	3	43.5	52.5	45	40.5	7	4	6.16519174041298	6.3859649122807	1.205	1.055	35	84	0.103460486713648	0.0659321980315605	1.50942408212286	2.09614762879779	0.855802183663215	0.876717745162807	3.65856231214001	26.5	25	18.5	15.5	-0.632081921332446	-0.792530336962595	-0.786217607377362	30.5	17.75	3.75	48	25.75	17	42.75	5.5	0.0846963423726043	1.80278585546033	0.866259964413011	59.5
172	49	1	5.915	5.865	6.09916666666667	44.5	40	32.5	31	2	7.5	21	21.5	68.5	62.5	8.5	8.5	6.40084388185654	6.22505307855626	1.68	1.585	32	60	0.0838429684633229	0.187861525422639	0.851397622891447	0.968585141176141	0.97111245199519	0.865032108153273	3.21338108049633	38	34	30.5	28.5	-0.132695807289683	-0.630317868456463	0.367856358421472	42.25	31.75	4.75	21.25	36	29.5	65.5	8.5	0.135852246942981	0.909991382033794	0.918072280074231	46
173	19	1	5.965	5.725	6.2425	23.5	13.5	27	16.5	2	3.5	47.5	66.5	48	26.5	2.5	3.5	6.84761904761905	6.16417910447761	0.995	0.605	36	79	0.0383003201874519	0.0670884412357869	1.54169879297751	4.32619455950623	1.20025824405004	1.62722409627311	5.0787782720776	22	12	26	14.5	-0.949804041186798	-0.597689781913087	0.501295293985211	18.5	21.75	2.75	57	17	20.25	37.25	3	0.0526943807116194	2.93394667624187	1.41374117016157	57.5
174	27	0	5.95	5.84	6.2025	27.5	18.5	18	10.5	2	2	52.5	69	41	26.5	4.5	2.5	6.42456140350877	6.31720430107527	1.025	0.68	39	86	0.069311668063378	0.0602938757179816	3.74042603255057	4.99999972046086	1.81967109813047	1.17558984573402	3.24197200360756	24.5	16.5	16.5	10	0.692035045111617	0.388324730819084	1.15857203294889	23	14.25	2	60.75	20.5	13.25	33.75	3.5	0.0648027718906798	4.37021287650571	1.49763047193225	62.5
175	65	0	5.84	5.905	6.1675	25	25	24	22	5	5	46	48	42	39	7	8	6.4320987654321	6.32692307692308	1.04	1.02	35	67	0.186958516962714	0.210082576185753	2.74897704310541	2.67394756425996	1.34163327833614	1.05384367222109	3.97326407066216	20.5	20.5	21.5	18.5	-1.07597285310839	-0.13054904787033	0.245894481200816	25	23	5	47	20.5	20	40.5	7.5	0.198520546574233	2.71146230368268	1.19773847527862	51
176	21	1	5.78	5.705	5.90916666666667	42.5	40	29.5	21	8.5	8.5	19.5	30.5	61.5	48.5	10.5	12.5	5.93167701863354	5.99520383693046	1.655	1.495	34	60	0.161102121332569	0.199029061899737	0.640810117506115	1.29726464498723	0.894047604556354	0.771724110632116	3.37542610451528	33.5	29	28	19.5	-1.01154451822617	-0.791122166264959	-0.0562475039848831	41.25	25.25	8.5	25	31.25	23.75	55	11.5	0.180065591616153	0.969037381246674	0.832885857594235	47
177	34	0	6.06	5.98	6.32916666666667	32.5	16.5	17.5	14	0.5	4	49.5	65.5	44	28	6	2.5	6.5016501650165	6.3719806763285	1.155	0.675	42	79	0.0306012588065985	0.086707644133255	2.89221210218258	4.99999993347894	1.08346942375484	1.41739501721111	2.90432829083693	27	15	17	13	0.800724357277205	0.862123983418622	0.526442482945212	24.5	15.75	2.25	57.5	21	15	36	4.25	0.0586544514699268	3.94610601783076	1.25043222048298	60.5
178	28	0	6.28	6.05	6.42833333333333	32.5	18	17.5	10.5	0.5	1	49.5	70.5	45.5	25	4.5	3.5	7.02970297029703	6.84745762711865	1.155	0.655	30	89	0.0144816106831117	0.0247132521304472	2.28093627503276	4.99999979837899	1.0546033655015	1.47797521933311	3.8357954450249	29	15	16.5	10	0.277350842343988	1.44302272733292	-0.305225560401824	25.25	14	0.75	60	22	13.25	35.25	4	0.0195974314067794	3.64046803670587	1.26628929241731	59.5
179	27	1	5.69	5.56	5.775	24	20.5	20	20	1.5	3	54.5	56.5	38.5	38	5.5	2.5	6.53479853479854	6.42528735632184	0.935	0.845	26	76	0.0181767252779226	0.0557726829319375	1.702476601443	2.20759701848422	0.800823062171919	0.993872475321495	4.02603353400112	20	18.5	18.5	19.5	-0.600049293260987	0.234554445240469	-0.217635018801536	22.25	20	2.25	55.5	19.25	19	38.25	4	0.0369747041049301	1.95503680996361	0.897347768746707	51
180	18	0	5.835	5.79	6.1775	41.5	26.5	23.5	22	1	1	34	50.5	57	42.5	8	6	6.52777777777778	6.48148148148148	1.49	1.025	28	72	0.0305680280975466	0.0421276018662328	2.28910290130323	4.29348519245983	1.18848663794076	2.2057479529429	2.76576140000178	35.5	22.5	21.5	20	-0.760880198953591	-0.371425400836127	-0.309378967508138	34	22.75	1	42.25	29	20.75	49.75	7	0.0363478149818897	3.29129404688153	1.69711729544183	50
181	26	1	5.89	5.785	6.015	30.5	20	25	23.5	1.5	2	43	54.5	52	42	3.5	1.5	6.40643274853801	6.49450549450549	1.18	0.855	33	77	0.0341222779562697	0.0440262878965553	1.74903976501411	3.0137283641303	1.28531128378614	1.5102686735164	4.19749004400402	28.5	19.5	23.5	22.5	1.94616100876031	1.41765782579229	1.13342559706332	25.25	24.25	1.75	48.75	24	23	47	2.5	0.0390742829264125	2.38138406457221	1.39778997865127	55
182	28	1	5.85	5.755	5.94916666666667	44	37.5	17	13	0.5	1.5	38.5	48	53	43	8	7.5	6.31436314363144	6.06410256410256	1.495	1.27	28	62	1.33693550374924e-08	0.0603653585056041	3.74428588539532	4.55910940682722	1.11228084691871	1.19220831227885	1.00000021397647	36	30.5	17	12.5	0.0766428872841422	-0.703091915437223	-0.727305612373905	40.75	15	1	43.25	33.25	14.75	48	7.75	0.0301826859374796	4.15169764611127	1.15224457959878	45
183	32	1	5.81	5.76	5.96083333333333	29	18.5	18.5	20.5	3.5	1.5	49	59.5	42	35	5.5	4	6.27124183006536	6.35802469135803	1.09	0.775	33	82	0.0708518440976099	0.0215543269025428	1.8499242045711	2.61018364255737	0.914399800822068	0.968019829235288	4.27814570641965	24.5	16.5	17.5	18.5	-0.618429628445637	-0.764489937251909	0.280015946626183	23.75	19.5	2.5	54.25	20.5	18	38.5	4.75	0.0462030855000764	2.23005392356423	0.941209815028678	57.5
184	40	0	5.68	5.32	5.86	28.5	23	21.5	26	12.5	23	37.5	28	38	35	12	14	5.54933333333333	5.125	1.195	1.18	30	34	0.476341443176962	0.499998083983368	1.02542364413476	0.0589486138485733	0.578208951721076	0.130662803472787	4.77524108900233	21	15.5	17	19.5	-0.667978106706017	-0.899187971077405	-0.567083823686291	25.75	23.75	17.75	32.75	18.25	18.25	36.5	13	0.488169763580165	0.542186128991667	0.354435877596932	32
185	37	1	5.5	5.545	5.96	22.5	19.5	18	14.5	7	3.5	52.5	62.5	33	30.5	7.5	3.5	6.13684210526316	6.57333333333333	0.925	0.765	36	77	0.220106693363697	0.0796925343423071	4.16432017301581	4.99999415846938	1.24166347949745	1.41039445165404	2.67996361346079	17.5	16	15.5	14.5	-1.08829626727595	-0.910749721664383	-0.699897453289	21	16.25	5.25	57.5	16.75	15	31.75	5.5	0.149899613853002	4.5821571657426	1.32602896557575	56.5
186	50	1	5.66	5.73	5.80416666666667	49	48.5	27.5	23.5	10	8	13.5	20	61.5	57	15	15	5.63776493256262	5.78125	1.845	1.77	35	62	0.317106481332035	0.250213269256772	0.132386668714651	0.3762584062456	0.591957186335921	0.430670760600925	3.10092848393543	37.5	37.5	24	19.5	-0.59264980981503	1.0352831884879	-0.303375742381906	48.75	25.5	9	16.75	37.5	21.75	59.25	15	0.283659875294404	0.254322537480126	0.511313973468423	48.5
187	54	1	5.735	5.625	6.14333333333333	55	23	27.5	12	1	4.5	16.5	60.5	70.5	28	12	7	6.30538922155689	6.21518987341772	1.935	0.855	28	74	0.0018517632453323	0.109779656626654	0.915828706629801	4.55866304851825	0.850291561829991	1.10305048348967	2.64935092787283	44	17	26.5	11	-1.30093415656627	-1.04543578427983	-1.40822781084414	39	19.75	2.75	38.5	30.5	18.75	49.25	9.5	0.0558157099359932	2.73724587757402	0.97667102265983	51
188	29	0	5.765	5.775	5.96583333333333	50.5	50	35.5	28	1	3.5	13	18.5	78.5	72	7.5	6	6.20498084291188	6.20654396728017	1.88	1.815	28	68	0.0279718722661365	0.0582435184012935	2.04606174164401	2.69069790353537	1.64808870698678	1.66063062791563	1.00000277996048	44	44	34.5	28	-1.39113620469646	0.345962661420646	0.305515111884117	50.25	31.75	2.25	15.75	44	31.25	75.25	6.75	0.043107695333715	2.36837982258969	1.6543596674512	48
189	38	0	5.68	5.64	6.05833333333333	22	15	13.5	20	4.5	5.5	60	59.5	30	28	5.5	7	6.125	5.91769547325103	0.84	0.705	28	64	0.101749456559993	0.145839117899	1.87285886961203	1.47969797977441	1.71905416261496	0.889998294096488	6.27117582885673	19	14	11	14	0.246350672198077	-0.365380684668874	-0.692790735900435	18.5	16.75	5	59.75	16.5	12.5	29	6.25	0.123794287229497	1.67627842469322	1.30452622835572	46
190	67	1	5.535	5.455	5.85916666666667	29	19.5	16	11	3.5	2.5	51.5	67	43	29	2	1.5	5.82474226804124	5.74242424242424	1.065	0.72	32	87	1.03203400668976e-08	0.0893966564030661	1.01868657486565	3.23405565063848	1.09372013001143	1.21824172342157	1.69481376383463	28	18.5	15	10.5	-0.832169252151554	-0.335524334601501	0.495704778875227	24.25	13.5	3	59.25	23.25	12.75	36	1.75	0.0446983333617031	2.12637111275206	1.1559809267165	59.5
191	49	0	5.845	5.77	6.1725	37.5	30	18.5	19.5	7	7	37	43.5	46.5	40	9.5	9.5	6.11111111111111	6.04424778761062	1.38	1.165	37	59	0.0691577301029399	0.181555925687664	0.606459345845476	1.20701534494273	0.465725457829139	0.606170882222999	4.02768298396229	29	23.5	17.5	16.5	-0.968995371665537	-1.03160918690822	-1.15643652176714	33.75	19	7	40.25	26.25	17	43.25	9.5	0.125356827895302	0.906737345394101	0.535948170026069	48
192	29	1	6.06	6.085	6.36416666666667	39	27.5	19	14.5	1.5	1.5	40.5	56.5	53	39	5	3	6.32212885154062	6.27586206896552	1.375	0.985	41	74	0.0401475068986143	0.0618031420889605	3.36908082589566	4.99999961221707	1.2696842515639	1.56845880707517	2.04174962389222	34.5	25	18.5	14	-0.114010093419638	-0.54292212160943	-0.469204999513297	33.25	16.75	1.5	48.5	29.75	16.25	46	4	0.0509753244937874	4.18454021905637	1.41907152931954	57.5
193	49	1	5.64	5.79	6.1275	21	22	8	9.5	5	2	66	66.5	24.5	27	4.5	4.5	5.6421568627451	6.0547263681592	0.76	0.775	41	82	0.129496877304697	0.0687071685120302	4.99999832257527	4.88565499741422	0.919120084070132	1.0067935934481	2.70432574175644	16.5	19	8	8	1.17965853342132	0.802665853224611	0.986497586550314	21.5	8.75	3.5	66.25	17.75	8	25.75	4.5	0.0991020229083635	4.94282665999474	0.962956838759117	61.5
194	45	1	5.565	5.71	6.1425	39	18.5	4.5	7.5	3	5	53.5	69	30.5	18	13	8	5.6989247311828	5.37096774193548	1.245	0.68	39	77	0.0958252477902059	0.12032997558179	0.878606921495626	2.50014527550053	0.218099550322416	0.116114956565241	1.40068310070204	26.5	12	4	6	2.11315428424998	1.53052065949944	1.36671289136351	28.75	6	4	61.25	19.25	5	24.25	10.5	0.108077611685998	1.68937609849808	0.167107253443828	58
195	20	1	5.82	5.78	6.02666666666667	37.5	26	32	20.5	2	1.5	28.5	52	65.5	41	4	5.5	6.37529137529138	6.38194444444444	1.465	1	32	69	0.0363123978271909	0.0782733055217985	0.873468420488853	2.97983348262308	0.95166543676896	1.4770532171666	3.67908436168459	35.5	21.5	30	19.5	-0.71733022691689	-0.667472260491884	-0.538508521743361	31.75	26.25	1.75	40.25	28.5	24.75	53.25	4.75	0.0572928516744947	1.92665095155597	1.21435932696778	50.5
196	30	1	5.785	5.77	6.04166666666667	51	46.5	18.5	24	5	3.5	25.5	26	56.5	58	13	12.5	6.14988814317673	6.20945945945946	1.765	1.67	32	75	0.0256900592316871	0.0518263484873945	0.590092361503784	0.790657805322694	0.515179506593098	0.671558238044928	3.24452128648257	39	36.5	17.5	21.5	-1.4234755388581	-1.30746954367005	-0.32364604280593	48.75	21.25	4.25	25.75	37.75	19.5	57.25	12.75	0.0387582038595408	0.690375083413239	0.593368872319013	53.5
197	32	1	5.815	5.65	6.1375	25	17	15	14.5	1	4	59	64.5	39	27	1	4.5	6.86178861788618	6.46009389671361	0.91	0.695	37	73	0.0153907209916243	0.0992348333988888	3.59297939323871	4.99999943715592	1.29250280000264	1.5175032593601	3.2729791930908	24	14	15	13	1.90317133561647	0.405314813390227	0.100862005811756	21	14.75	2.5	61.75	19	14	33	2.75	0.0573127771952566	4.29648941519731	1.40500302968137	55
198	20	1	5.85	5.785	6.22333333333333	17	22	11.5	9	1	1	70.5	68	26.5	25	2	6	6.56497175141243	6.38020833333333	0.635	0.76	39	84	0.0274386155681593	0.0686957601734138	4.99999994694357	4.48877639968573	1.26764481957969	0.96619839599889	3.68422004227882	15.5	16.5	11	8.5	-0.426302026566501	-0.20521586848702	-1.20264736491243	19.5	10.25	1	69.25	16	9.75	25.75	4	0.0480671878707866	4.74438817331465	1.11692160778929	61.5
199	34	1	5.465	5.33	5.74083333333333	20.5	16	22	20	6	9	51.5	55	35	28	7.5	8	6.03092783505155	5.65925925925926	0.895	0.77	26	58	0.182049624065797	0.225583186769964	1.28306583038635	1.30586418772128	0.957777557423064	0.746408635228702	5.13478809688439	17	13	18	15	-0.823497304331742	-0.716665188438033	-0.348103834682817	18.25	21	7.5	53.25	15	16.5	31.5	7.75	0.203816405417881	1.29446500905382	0.852093096325883	42
200	28	1	5.95	5.86	6.28416666666667	23	15.5	14	10.5	0.5	0	62.5	74	34	23	3	3	6.59555555555556	6.55769230769231	0.835	0.57	32	97	1.12085537204477e-08	0.0157028442736592	4.999999452347	4.99999995290594	3.90061338113486	1.05838520789595	4.73536722768478	20	12.5	14	10.5	-1.05371629481346	-0.647970790175994	0.52309423022105	19.25	12.25	0.25	68.25	16.25	12.25	28.5	3	0.00785142774110647	4.99999970262647	2.4794992945154	64.5
201	48	1	5.62	5.62	6.04166666666667	34	25	25.5	19	1.5	2	39	54	53	40	6.5	4	6.37704918032787	6.68115942028985	1.29	0.96	35	77	0.0560011057327709	0.0421578598001631	2.13803238586124	3.19106051429175	1.12225161212595	1.12108100848345	3.02428045572101	28.5	21.5	24.5	18.5	-1.30673736813602	-0.712788229720492	-1.09409492279599	29.5	22.25	1.75	46.5	25	21.5	46.5	5.25	0.0490794827664671	2.66454645007649	1.1216663103047	56
202	28	0	6.005	5.925	6.11166666666667	35.5	30.5	27.5	19.5	5	7	32	43	56.5	45.5	6.5	4.5	6.23774509803922	6.14619883040936	1.39	1.18	33	58	0.122666940364173	0.19798975502129	1.80087892502535	2.74245561645737	0.947380375032758	0.941127610519483	2.96683968909849	31	27	25.5	18.5	0.0675627591555414	0.675220247262658	1.46828907696773	33	23.5	6	37.5	29	22	51	5.5	0.160328347692732	2.27166727074136	0.94425399277612	45.5
203	27	1	5.775	5.825	6.21333333333333	35	19	25.5	18.5	1.5	2	38	60.5	58	35	2.5	2.5	6.46236559139785	6.42616033755274	1.32	0.775	32	81	0.021244508058796	0.0721054887936004	2.28639625850447	4.49780694704139	1.28745144427206	1.39079438604094	2.79663174439026	32.5	17.5	25.5	17.5	-0.250739916038101	0.75504353391818	-0.751156091020809	27	22	1.75	49.25	25	21.5	46.5	2.5	0.0466749984261982	3.39210160277293	1.3391229151565	56.5
204	20	0	5.98	5.495	6.085	18.5	4.5	13.5	13.5	2.5	22	65.5	60	26.5	9	5.5	9	6.30434782608696	4.6	0.715	0.49	30	64	0.0890191688402316	0.291071354169241	4.41585262796766	2.49974685760923	5.99999911918623	0.0984751005992179	9.99999927072105	17	4	9.5	5	0.226935418208075	-1.2984100824897	-0.232295403100829	11.5	13.5	12.25	62.75	10.5	7.25	17.75	7.25	0.190045261504736	3.45779974278845	3.04923710989272	47
205	24	1	5.59	5.545	5.85333333333333	24.5	22	22.5	19.5	5	9.5	48	49	39.5	32	7.5	9.5	6.26923076923077	5.94771241830065	1.01	0.95	36	65	0.137156207057339	0.254777680609034	2.02965524284532	2.34811765622866	0.920163125398714	0.853482193597143	3.89659221986248	19	15.5	20.5	16.5	0.316683049149063	1.09499954518821	0.510162509871276	23.25	21	7.25	48.5	17.25	18.5	35.75	8.5	0.195966943833186	2.18888644953699	0.886822659497929	50.5
206	34	0	5.72	5.68	5.7325	38	38.5	31	26.5	8	12.5	23	22.5	60	53	9	12	5.96753246753247	5.79354838709678	1.53	1.545	34	55	0.189209542284321	0.321665596611183	0.96993536904124	0.968446340777397	1.24201635469121	0.988226909834679	3.34468340814316	31.5	28.5	28.5	24.5	0.360359985405701	1.86203982722049	0.164939884033805	38.25	28.75	10.25	22.75	30	26.5	56.5	10.5	0.255437569447752	0.969190854909319	1.11512163226294	44.5
207	43	1	5.845	5.945	6.0625	40	33.5	22.5	20.5	3	4	34.5	42	58	48.5	4.5	5.5	6.30534351145038	6.27011494252874	1.455	1.25	33	67	0.0860076814066129	0.141116706758192	2.9742721748649	3.64032692842821	1.24590370463314	1.2747244798041	2.01798110774796	37	30.5	21	18	0.586531564644036	0.523482791281295	1.20992654972983	36.75	21.5	3.5	38.25	33.75	19.5	53.25	5	0.113562194082402	3.30729955164656	1.26031409221862	50
208	40	0	6.13	6.055	6.30083333333333	39	23.5	37	27	1.5	2	22.5	47.5	74	50	2	0.5	6.57204301075269	6.72380952380953	1.555	0.995	38	68	0.0238033451324229	0.0401811482079067	0.578654764349876	2.74630270250604	1.15804744291032	1.83002003201505	3.94450863276981	37	23.5	37	26.5	0.74321690156426	-0.863007807384391	-0.307850595650848	31.25	32	1.75	35	30.25	31.75	62	1.25	0.0319922466701648	1.66247873342796	1.49403373746268	53
209	65	0	6.16	6.075	6.26333333333333	30	19	17.5	11	2	0.5	50.5	69.5	42.5	28	5	2	6.53535353535353	6.58469945355191	1.095	0.685	35	86	0.0624394964017778	1.22583049370734e-08	2.72023727163172	4.99999993609807	1.23830314306634	1.55012619757312	3.51721504128242	25.5	17.5	17	10.5	-0.417299356653454	-1.21511729977706	-0.567811418560131	24.5	14.25	1.25	60	21.5	13.75	35.25	3.5	0.0312197543300414	3.86011860386489	1.39421467031973	60.5
210	23	0	5.48	5.535	5.6325	38.5	41	23	23	11.5	10.5	27	25.5	48.5	51	13	13	5.34703196347032	5.51006711409396	1.5	1.565	32	44	0.212579493521042	0.434047891714743	0.0921741143543014	0.979577359916368	0.115475266888725	0.609363864233982	2.95745608268465	30.5	31	18	20	-1.58636491845418	-0.567363320335991	0.57031413821241	39.75	23	11	26.25	30.75	19	49.75	13	0.323313692617892	0.535875737135335	0.362419565561354	38
211	25	0	5.51	5.605	5.71	38.5	43	29.5	24.5	15	12.5	17	20	56.5	52.5	11.5	15	5.54216867469879	5.6	1.6	1.66	32	51	0.487480733635115	0.300794213153614	1.48212499686545e-07	0.105797573805447	1.10279927082342	0.307291400801777	3.78330204428955	32.5	32	24	20.5	-1.24009245358203	1.04614837004659	-0.761866668859171	40.75	27	13.75	18.5	32.25	22.25	54.5	13.25	0.394137473394365	0.0528988610089731	0.705045335812601	41.5
212	30	0	5.94	5.895	6.31333333333333	28	26	14	8.5	2.5	2	55.5	63.5	35	26	7	8.5	6.73033707865168	6.337899543379	1.005	0.885	31	74	0.073042593489473	0.0928728530795088	4.56185773783225	4.99999982319965	1.32684543491269	1.00905328434551	2.58580820291737	22	19	13	7	-1.81883692440328	-1.38412353531649	-0.818097866732673	27	11.25	2.25	59.5	20.5	10	30.5	7.75	0.0829577232844909	4.78092878051595	1.1679493596291	52.5
213	20	1	5.845	5.85	6.00833333333333	46	37.5	27.5	23	3	1.5	23.5	38	64	52	9.5	8.5	6.21132897603486	6.61021505376344	1.685	1.37	29	78	0.0748090179878759	0.0270426115376335	1.25644839578103	2.15186471770773	1.01137637079883	0.958580202341366	2.79822948885634	37.5	30	26.5	22	0.134610799280035	1.09004007354852	0.27406617326651	41.75	25.25	2.25	30.75	33.75	24.25	58	9	0.0509258147627547	1.70415655674438	0.984978286570099	53.5
214	33	0	5.745	5.79	5.9525	43.5	24.5	35.5	29	4	2	17	44.5	75	51	4	2.5	6.01807228915663	6.53453453453453	1.7	1.045	30	76	0.056255748493152	0.0350701094062303	0.832072662090537	2.79506935278707	1.04331413938869	1.25098749494987	2.72162051353978	40	23	35	28	-0.910885231124371	-1.4781225110122	-0.874634617927303	34	32.25	3	30.75	31.5	31.5	63	3.25	0.0456629289496911	1.8135710074388	1.14715081716928	53
215	29	0	5.67	5.775	5.9525	27	26	22	23	15.5	10.5	35.5	40.5	40.5	39.5	8.5	9.5	5.76227390180878	5.89075630252101	1.185	1.115	35	50	0.389483610348916	0.366797360080337	0.485994255215446	1.0938669630595	0.824686692230001	1.22542916023066	5.30145113847655	22	21	18.5	18.5	-1.72628590105	-1.67473167200143	-0.601743415395071	26.5	22.5	13	38	21.5	18.5	40	9	0.378140485214627	0.789930609137475	1.02505792623033	42.5
216	53	1	6	5.875	6.14083333333333	32	19	26	16.5	4.5	4	37.5	60.5	54.5	32	3.5	3.5	6.27466666666667	5.93248945147679	1.265	0.775	28	68	0.0977550986052487	0.111851577279669	2.73299851373221	4.99998958724958	1.20130626541224	1.31711535688829	2.35403133241649	29	16.5	25.5	15.5	-0.83152993292393	-0.319683334338325	-2.17743323932578	25.5	21.25	4.25	49	22.75	20.5	43.25	3.5	0.104803337942459	3.86649405049089	1.25921081115026	48
217	44	0	6.07	6.105	6.49583333333333	38	21.5	27.5	14.5	3	2.5	31.5	61.5	61.5	32	4	4	6.7007299270073	6.73160173160173	1.445	0.815	31	80	0.0306983476474124	0.0606915138219468	0.811777311241052	3.52161197481373	1.22501086327098	1.23448753135157	4.44808497291928	35	19	26.5	13	-1.69040948228388	-0.911429546648206	-1.00596033987388	29.75	21	2.75	46.5	27	19.75	46.75	4	0.0456949307346796	2.16669464302739	1.22974919731127	55.5
218	25	0	5.92	5.83	6.07083333333333	31.5	27.5	19.5	14.5	1.5	0	47.5	58	47	38.5	4	3.5	6.54920634920635	6.61507936507937	1.155	0.97	28	83	0.0322787736600044	1.03492331960911e-08	3.24513562025047	4.17907435105962	1.28185665204113	1.40263871965154	2.65147439962007	28.5	24.5	18.5	14	-0.55413625813677	0.0518285995849993	-1.70243007254616	29.5	17	0.75	52.75	26.5	16.25	42.75	3.75	0.0161393920046188	3.71210498565504	1.34224768584633	55.5
219	20	1	5.625	5.565	5.6375	26.5	23.5	25	22.5	11.5	14	37	40	41	32	10.5	14	5.73809523809524	5.44166666666667	1.16	1.07	29	41	0.396088031691203	0.499998821682134	0.858044736085518	0.884155495025423	1.00254164167558	0.578108260726445	4.96963520237815	19	14.5	22	17.5	0.680262912329526	0.6159344168639	1.38935611386861	25	23.75	12.75	38.5	16.75	19.75	36.5	12.25	0.448043426686669	0.871100115555471	0.790324951201015	35
220	52	1	5.76	5.745	6.12833333333333	41	20	23.5	12.5	2	3	33.5	64.5	59	28	5.5	4.5	6.25563909774437	6.03755868544601	1.485	0.755	35	81	0.0360667007698923	0.0853262644744552	1.96171548674221	4.9999986955815	1.15365472788907	1.33308232484458	2.62969670367497	36	15.5	23	12.5	0.924233040137152	1.30881242573706	0.0701080390959567	30.5	18	2.5	49	25.75	17.75	43.5	5	0.0606964826221738	3.48085709116186	1.24336852636683	58
221	35	1	5.655	5.535	5.82416666666667	30	22.5	22	18	2	7	46	52.5	44	36.5	8	4	6.53395061728395	6.26666666666667	1.14	0.925	36	69	0.0826399534273078	0.167678123553109	3.20748160174324	4.42112007203591	1.2037152658672	1.5051702807483	2.40367577516322	24	18.5	20	18	1.65492048962025	-0.185750964336796	1.60813407491543	26.25	20	4.5	49.25	21.25	19	40.25	6	0.125159038490208	3.81430083688957	1.35444277330775	52.5
222	66	1	6.155	5.945	6.1325	44	28.5	30.5	27	0	1.5	25.5	43	68.5	51	6	4.5	6.3668903803132	6.54678362573099	1.625	1.14	32	66	1.08678321244117e-08	0.0332152360714013	1.51183213109934	2.87901169167962	1.09750213057998	1.36045296878196	2.6276941487893	38	24.5	30.5	26.5	0.263808156575189	0.385440247638951	-1.0788293700925	36.25	28.75	0.75	34.25	31.25	28.5	59.75	5.25	0.0166076234696167	2.19542191138948	1.22897754968097	49
223	22	1	5.875	5.85	6.07916666666667	40	36	17.5	19.5	6	8	36.5	36.5	48.5	46	9	9.5	6.26771653543307	6.09186351706037	1.435	1.355	34	56	0.173330144778415	0.248363315683139	2.43772043666772	2.85765615410526	0.880738148895772	1.05724036337133	2.33696789568158	32.5	28.5	16	17.5	0.794455311549946	2.05460954701904	0.553723043828848	38	18.5	7	36.5	30.5	16.75	47.25	9.25	0.210846730230777	2.64768829538649	0.968989256133553	45
224	21	1	5.77	5.865	6.0875	35.5	33	17	20.5	4.5	2	43	44.5	47.5	48	5	5.5	6.39181286549708	6.56456456456457	1.28	1.215	33	74	0.10254541926272	0.0522570819941572	4.03007042455062	4.33422039271279	1.22642699297875	1.40032022394539	1.42353487292801	30.5	28.5	17	19.5	0.337361513645682	0.639401309821756	2.14171851289806	34.25	18.75	3.25	43.75	29.5	18.25	47.75	5.25	0.0774012506284388	4.1821454086317	1.31337360846207	53.5
225	24	1	6.095	5.89	6.40333333333333	33	15.5	19	15	0	4	48	65.5	46.5	28	5.5	2.5	7.03525641025641	6.31400966183575	1.18	0.655	31	77	1.13843254739864e-08	0.0910201841120732	2.00173761438372	4.99999958960237	1.02107324521891	1.63483770087487	4.29344399554116	28.5	14.5	18	13.5	1.24356783211166	0.663163278227419	1.1675070324963	24.25	17	2	56.75	21.5	15.75	37.25	4	0.0455100977481993	3.50086860199304	1.32795547304689	54
226	22	1	5.97	5.36	6.04833333333333	46	7.5	40	21	0.5	3.5	13.5	68	82	19	4	9.5	6.21194605009634	5.71354166666667	1.785	0.47	31	78	0.011085646089323	0.0925879992914472	1.72248178972409e-08	4.9999999538939	1.3720117653472	1.30391214377497	3.95810576147072	42.5	6	39.5	13	0.366016938793472	1.75783721588778	-0.673809733851415	26.75	30.5	2	40.75	24.25	26.25	50.5	6.75	0.0518368226903851	2.49999998555936	1.33796195456108	54.5
227	26	0	5.525	5.64	5.95333333333333	30	27.5	21.5	24	17	21	31.5	27.5	35.5	35.5	16	16	5.52798053527981	5.49425287356322	1.285	1.275	29	27	2.10710261564707e-05	0.499976943086063	0.0221550195137426	0.0365390842000249	0.0555975494045433	0.0881860467175349	4.83607888235673	20	19.5	15.5	16	-1.52696341075652	-1.1598396119636	-0.922956594578498	28.75	22.75	19	29.5	19.75	15.75	35.5	16	0.24999900705611	0.0293470518568837	0.0718917980610391	28
228	33	0	5.975	5.815	6.32916666666667	25	20	23	18	6	9	46	53	41	29.5	7	8.5	6.50925925925926	6.12765957446809	1.04	0.87	39	57	0.187381104458308	0.246154965701205	2.53816102203433	3.04576469450155	1.42918199392684	1.0393365230716	3.90540422262781	20	14	21	15.5	0.15713113340509	-0.492446042164546	0.246873232720871	22.5	20.5	7.5	49.5	17	18.25	35.25	7.75	0.216768035079757	2.79196285826794	1.23425925849922	48
229	41	1	6.055	5.995	6.16166666666667	34.5	29	30.5	24	2.5	5	32.5	42	60	46.5	5	6.5	6.51358024691358	6.39655172413793	1.365	1.16	33	71	0.00286619331345115	0.0981082533001517	0.65295983304566	1.09794328651677	0.730187068849292	0.686934145919265	4.40391309482215	32	25	28	21.5	-1.41598264042442	-1.80167582256912	-0.758211047293368	31.75	27.25	3.75	37.25	28.5	24.75	53.25	5.75	0.0504872233068015	0.875451559781214	0.708560607384279	52
230	59	1	5.875	5.94	5.87833333333333	56	55	32.5	30.5	4	3.5	7.5	11	78	77.5	10.5	8	5.94594594594595	6.0187265917603	2.045	1.99	31	75	0.0743049406527894	0.05529250582425	1.36423114490457	1.75794626779681	1.20923967574385	1.13566007224733	1.22863071577296	47	47	31	30.5	-1.28170078517776	-0.339698267617251	-0.986410958195044	55.5	31.5	3.75	9.25	47	30.75	77.75	9.25	0.0647987232385197	1.56108870635069	1.17244987399559	53
231	52	1	5.745	5.59	6.19	58.5	19	32.5	19	3	6	6	56	83	28	8	10	5.927304964539	5.75757575757576	2.11	0.82	42	57	0.0571756675256093	0.258391893919217	3.43605760391602e-09	4.99999999661771	1.02597417887872	1.64527743225233	2.76813364774246	51	15.5	32	12.5	-0.900871867238631	-0.957296189548975	-1.336606632828	38.75	25.75	4.5	31	33.25	22.25	55.5	9	0.157783780722413	2.50000000002688	1.33562580556553	49.5
232	24	1	5.98	5.915	6.15583333333333	38	32.5	27.5	27	1.5	3	33	37.5	61.5	55	4	4.5	6.42537313432836	6.35733333333333	1.43	1.275	35	67	0.0235862075597003	0.0740007159715838	3.43074109780068	4.10098946585875	1.4198544738453	1.69734450656332	1.32701558737259	34.5	29	27	26	0.542260967950238	-0.174392175707389	0.0284408050245411	35.25	27.25	2.25	35.25	31.75	26.5	58.25	4.25	0.0487934617656421	3.76586528182972	1.55859949020431	51
233	21	0	5.54	5.4	5.6325	30.5	25	20.5	23.5	11	12.5	38	39	43	41.5	8	7	5.66666666666667	5.65846994535519	1.23	1.11	31	50	0.338076133169561	0.358619951719984	2.16634880366198	2.65333781553236	0.975626516124985	1.3974887016481	3.27748684809503	25	20.5	18	21	-0.635588775798433	-1.41668677352073	0.344602209297351	27.75	22	11.75	38.5	22.75	19.5	42.25	7.5	0.348348042444772	2.40984330959717	1.18655760888654	40.5
234	61	0	5.625	5.72	6.0325	43	43.5	35	33	9	6.5	13	17	67	65.5	11	11	5.8735632183908	6.03815261044177	1.73	1.7	31	64	0.203876227348732	0.111976524064657	1.61282777513633e-08	0.185916071571492	0.688456355340499	0.587508926664722	3.8743972508046	34.5	36	32.5	29.5	-1.69979446578271	-1.0600602517921	-0.356821587861003	43.25	34	7.75	15	35.25	31	66.25	11	0.157926375706695	0.092958043849885	0.63798264100261	47.5
235	34	-1	5.89	5.825	6.12416666666667	33.5	27.5	11	15	3.5	5	52	52.5	37	33	7.5	9.5	6.40625	6.31228070175439	1.15	1.025	42	63	0.111185783782445	0.172749423318953	2.46946885335874	3.05126679794043	0.740561780836162	0.940730800203182	3.1208459717971	27	22.5	10	10.5	1.55339275142099	2.13226064501982	1.34630367850738	30.5	13	4.25	52.25	24.75	10.25	35	8.5	0.141967603550699	2.76036782564958	0.840646290519672	52.5
236	22	1	5.86	5.495	5.84083333333333	37.5	36.5	27	18	2	16	33.5	29.5	55	41.5	9.5	13	6.21804511278195	5.4468085106383	1.415	1.435	35	42	0.0420921516604154	0.460932481416607	1.37644878540883	1.09295535285933	1.16102979147335	0.640673227039998	3.61787105634716	31.5	27.5	23.5	14	0.528922757317413	0.263178316133834	0.255436177225373	37	22.5	9	31.5	29.5	18.75	48.25	11.25	0.251512316538511	1.23470206913408	0.900851509256672	38.5
237	30	1	6.26	6.085	6.41166666666667	33	22	27.5	24.5	3	3.5	36.5	50	51	38.5	9.5	8	6.81102362204724	6.85666666666667	1.295	0.94	29	67	0.0546287862331193	0.0817242191193796	2.20246974928661e-07	0.69684812410633	0.987559652627449	0.741440776948179	6.22312567394068	28.5	18.5	22.5	20	-1.5871205070535	-0.149262611036677	-0.990591435938674	27.5	26	3.25	43.25	23.5	21.25	44.75	8.75	0.0681765026762494	0.348424172176652	0.864500214787814	48
238	25	1	5.66	5.815	5.92416666666667	35	23.5	20	19.5	1.5	2	43.5	55	50	39.5	5	3.5	6.33038348082596	6.39629629629629	1.265	0.92	32	83	0.0198672140896302	0.0291073560569293	1.50685574928428	2.73160222384744	0.802966412651966	1.19758638217712	3.75089544405064	32.5	22.5	17.5	17	-0.169637442114579	-0.0292422335175452	0.0416486483490083	29.25	19.75	1.75	49.25	27.5	17.25	44.75	4.25	0.0244872850732797	2.11922898656586	1.00027639741454	57.5
239	42	0	6.01	5.9	6.28833333333333	24	18.5	20	16.5	3.5	4	52.5	61	38	31.5	6	3.5	6.44561403508772	6.55982905982906	0.955	0.76	31	84	0.096099482661728	0.0699291721325035	2.73455003334922	3.58812012859161	1.0286314588058	1.05515272946136	3.33037194301358	19.5	15	18.5	16.5	-0.214748167253539	0.0915080173219648	1.23028456078761	21.25	18.25	3.75	56.75	17.25	17.5	34.75	4.75	0.0830143273971158	3.16133508097042	1.04189209413358	57.5
240	49	0	6	5.965	6.1625	36	39	26.5	26.5	3.5	3.5	34	31	59	58.5	3.5	7	6.4520202020202	6.27294685990338	1.38	1.47	32	65	0.0573108776912255	0.0959865005179614	1.90275188092815	1.72989213941271	1.44817383099181	1.48353235403669	3.10733043837658	32.5	33.5	26.5	25	0.492058520042431	1.55677900103956	-1.03088590694023	37.5	26.5	3.5	32.5	33	25.75	58.75	5.25	0.0766486891045935	1.81632201017043	1.46585309251425	48.5
241	42	1	5.77	5.845	6.055	33	15	22.5	26	3	4.5	41.5	54.5	47	35	8.5	6	6.52706552706553	6.45054945054945	1.245	0.755	41	66	0.0837840543423267	0.165017191530801	2.22894029499173	4.76841147121581	0.962058673994773	1.87877092564952	2.86714423569027	25	12	22	23	0.719289122695896	2.23958956543617	-1.43044797227607	24	24.25	3.75	48	18.5	22.5	41	7.25	0.124400622936564	3.49867588310377	1.42041479982215	53.5
242	29	1	5.68	5.595	6.11416666666667	15.5	20	11.5	10.5	7	8	66	61.5	21.5	23	5.5	7.5	5.69117647058824	5.44155844155844	0.65	0.785	42	64	0.198548388912616	0.25564654904737	4.63970053998607	3.45653882621544	0.933084821516079	0.751038925682689	4.03325417288494	12	14.5	9.5	8.5	0.111845168400458	2.32211283287546	0.0734437918880131	17.75	11	7.5	63.75	13.25	9	22.25	6.5	0.227097468979993	4.04811968310076	0.842061873599384	53
243	50	1	6.065	5.97	6.28	35.5	21.5	21	16.5	3.5	6.5	40	55.5	49.5	32.5	7	5.5	6.37777777777778	6.27715355805243	1.31	0.875	37	71	0.101522474648252	0.140217939256849	3.15972040023859	4.99999904085212	1.61717597981363	1.59925327047394	2.72074689855191	29.5	17.5	20	15	0.394986272044775	-0.422659033880521	-0.704963753798998	28.5	18.75	5	47.75	23.5	17.5	41	6.25	0.12087020695255	4.07985972054536	1.60821462514379	54
244	24	1	5.74	5.775	5.74833333333333	42	38	30.5	31.5	5.5	8.5	22	22	64.5	62	8	7.5	5.84615384615385	5.86538461538461	1.62	1.54	35	58	0.204758584911749	0.193575535624004	1.54536306571169	1.79452018778376	1.20739349077062	1.55895846095092	2.47264396421173	36	33.5	28.5	28.5	1.15149548418553	0.807335755072131	0.765107499213186	40	31	7	22	34.75	28.5	63.25	7.75	0.199167060267877	1.66994162674772	1.38317597586077	46.5
245	29	0	6.115	5.975	6.29833333333333	25.5	23	26	23	1	0.5	47.5	53.5	48	41.5	3.5	4.5	6.94285714285714	6.78136200716846	1.035	0.925	30	80	0.00715170207525201	0.0333666634139962	1.66172410015001	2.45048877830492	1.05087045423024	1.34537497243722	4.42183936275032	23.5	21	24.5	20.5	-0.223261649572786	-0.229730709244208	-0.22674618618666	24.25	24.5	0.75	50.5	22.25	22.5	44.75	4	0.0202591827446241	2.05610643922747	1.19812271333373	55
246	51	1	5.97	6.05	6.22083333333333	25	26.5	12	10.5	1	1.5	62	61.5	32	31	5	6	6.46929824561404	6.26839826839827	0.88	0.915	34	72	0.0615996630267045	0.0907307450331648	4.99999559903254	4.9999997791381	1.16931190941205	1.13603013074091	1.92713201742032	20.5	21	11.5	10	-0.26158095784604	-1.17691984447985	0.75434624189139	25.75	11.25	1.25	61.75	20.75	10.75	31.5	5.5	0.0761652040299347	4.99999768908532	1.15267102007648	53
247	34	0	6.01	5.96	6.4225	27.5	27	27	25.5	4.5	6.5	41	41	46.5	44	8	8.5	6.56214689265537	6.32203389830509	1.14	1.13	22	60	0.111596833911698	0.18438940499726	1.79371135609494	2.04810437538694	1.01848396403272	1.07532134769835	4.27913229213832	23	23.5	23.5	20.5	-0.899646714445782	-0.761814375853258	-0.49606586520722	27.25	26.25	5.5	41	23.25	22	45.25	8.25	0.147993119454479	1.92090786574094	1.04690265586553	41
248	21	0	5.87	5.725	6.14666666666667	25.5	21	20	13	2.5	2.5	52	63.5	41	29.5	4.5	4.5	6.72222222222222	6.49771689497717	0.99	0.785	32	75	0.0324595936866478	0.0591704889744918	3.34333253542819	4.50685890678607	1.24681149875319	1.21472203211412	2.70197856866251	21.5	16.5	19.5	13	1.73580044649512	-0.00937176177493163	1.03120035413115	23.25	16.5	2.5	57.75	19	16.25	35.25	4.5	0.0458150413305698	3.92509572110713	1.23076676543365	53.5
249	34	0	5.935	5.815	6.2175	25	16	20	22	9.5	10.5	45.5	51.5	33.5	29.5	11.5	8.5	5.96024464831804	5.90721649484536	1.045	0.805	37	59	0.308403690291165	0.30238010355464	1.91267240896062	3.04876473627085	0.99062977992864	1.49183190312314	4.82851950803727	18	13	15.5	16.5	0.710674321450339	1.47529301039787	2.09510869656362	20.5	21	10	48.5	15.5	16	31.5	10	0.305391896922903	2.48071857261574	1.24123084152589	48
250	41	1	5.665	5.74	6.165	20	16.5	14.5	14	5	1.5	60.5	68	29	26	5.5	4.5	6.08860759493671	6.13541666666667	0.795	0.65	34	79	0.119473956441946	0.0409263639560485	4.16194946141121	4.99999991566454	1.1745056040149	1.27959073738484	3.3565386520974	14.5	12.5	14.5	13.5	0.23717672710077	-0.637422461282366	1.10823478044587	18.25	14.25	3.25	64.25	13.5	14	27.5	5	0.0802001601989972	4.58097468853788	1.22704817069987	56.5
251	19	0	5.645	5.54	5.84833333333333	46	37.5	27	24	6.5	10	20.5	28.5	64	52.5	9	9	5.88888888888889	5.76689976689977	1.715	1.465	32	51	0.185429418022488	0.311323630373761	2.07166793360151	3.0409866091744	1.0290131334816	1.15521610583634	1.46050918302793	39	31.5	25	21	-0.0697375833106047	-0.446983257826983	1.85448909528538	41.75	25.5	8.25	24.5	35.25	23	58.25	9	0.248376524198124	2.55632727138796	1.09211461965897	41.5
252	36	0	5.565	5.365	5.84083333333333	38.5	22	26	17.5	1	1	34.5	59.5	55	34.5	9.5	5	6.19847328244275	6.43621399176955	1.425	0.845	34	84	0.00417510939541559	0.0188327909306082	1.435259090941	3.17462344187073	0.856907385260057	1.01399834484953	3.03751006838961	29	17	26	17.5	-0.1886676343669	1.79217679972855	-0.273848746808834	30.25	21.75	1	47	23	21.75	44.75	7.25	0.0115039501630119	2.30494126640586	0.935452865054796	59
253	30	1	5.65	5.625	5.65333333333333	54	52.5	29.5	29.5	5.5	7	11	11	73.5	72	10	10	5.67977528089888	5.67790262172285	1.97	1.94	32	65	0.150977564799379	0.172928197060352	0.990279659218182	0.953857405836071	0.934407266829451	0.863971776076497	1.61931079087737	45.5	44.5	28	27.5	0.678060610457425	0.384193303079965	0.210152152039443	53.25	29.5	6.25	11	45	27.75	72.75	10	0.161952880929865	0.972068532527127	0.899189521452974	48.5
254	35	1	5.825	5.795	6.22333333333333	19	14.5	12.5	14	1	0	67.5	71.5	27.5	24.5	4	4	6.51282051282051	6.39766081871345	0.705	0.575	39	91	0.0444397707254256	1.18164443968343e-08	3.56299797748301	4.99999994965236	1.60291366683469	2.62275017314268	5.67670604935542	17	13	10.5	11.5	0.819233478896917	-0.0880321940366243	0.244063673418534	16.75	13.25	0.5	69.5	15	11	26	4	0.022219891270935	4.28149896356768	2.11283191998869	65
255	24	0	6.08	6.05	6.30333333333333	28	23	21	19.5	2.5	3	48.5	54.5	45.5	39.5	3.5	3	6.80906148867314	6.81684981684982	1.075	0.915	32	76	0.0621005017990864	0.0610159018538827	3.46865781213538	3.94904435017061	1.21530325232132	1.24704807432492	2.7592326356622	24.5	20.5	21	19	1.91696327777448	1.21494729105741	-0.0774125380618141	25.5	20.25	2.75	51.5	22.5	20	42.5	3.25	0.0615582018264845	3.70885108115299	1.23117566332312	54
256	34	1	5.92	5.745	6.19916666666667	24	21.5	18	15	4	8	54	55.5	36	29	6	7.5	6.50724637681159	6.10486891385768	0.94	0.875	29	69	0.0889761131465399	0.164482673131248	2.2544178708758	1.92773315914616	1.02199812888031	0.718132740834371	3.98274209072865	19	17	17	12	0.210310121239112	-0.724608280996668	-0.937961893805519	22.75	16.5	6	54.75	18	14.5	32.5	6.75	0.126729393138894	2.09107551501098	0.870065434857343	49
257	62	0	5.705	5.765	5.90333333333333	32.5	27	22.5	23.5	3	1	42	48.5	48	42.5	7	8	6.25862068965517	6.4757281553398	1.23	1.055	31	76	0.0625533573782281	0.0316908430735716	1.62848114475424	2.10880978308822	0.952055287046505	1.03736695837726	3.75146858738812	28	22.5	20	20	-1.40420563965793	-0.946085164394973	-1.33248908124772	29.75	23	2	45.25	25.25	20	45.25	7.5	0.0471221002258999	1.86864546392123	0.994711122711883	53.5
258	43	1	5.6	5.505	5.79166666666667	49.5	34	28	22.5	5.5	8.5	17	35	66	46.5	11.5	10	5.81325301204819	5.78974358974359	1.82	1.33	36	45	0.16140070136285	0.300903422659373	1.13535131070239	2.5489964212461	0.832548539945292	0.907405784473716	2.18132816734268	39.5	26	26.5	20.5	-1.01608247726807	-0.204129931898698	0.149066505439115	41.75	25.25	7	26	32.75	23.5	56.25	10.75	0.231152062011112	1.84217386597424	0.869977162209504	40.5
259	20	0	5.855	5.845	6.09166666666667	39	25.5	22.5	21.5	3.5	5	35	48	51.5	39.5	10	7.5	6.28461538461539	6.27884615384615	1.43	1.03	31	58	0.133575832365754	0.164168260366556	2.19218489397496	4.27865230529176	0.832377152643162	1.61581336097564	2.28318514103914	30.5	21	21	18.5	0.434097835268263	-0.00201353737791992	0.641487398649241	32.25	22	4.25	41.5	25.75	19.75	45.5	8.75	0.148872046366155	3.23541859963336	1.2240952568094	44.5
260	56	1	5.86	5.845	6.16583333333333	47	32	30.5	31.5	2.5	3	20	33.5	71	55.5	6.5	8	6.08958333333333	6.23308270676692	1.74	1.305	31	62	0.0351452048704507	0.0754443052383535	1.32469555702599	2.49928612346717	1.09661667970259	1.45349704604422	2.39752647289186	40.5	26.5	30.5	29	-0.398354779884914	1.00431186912404	-0.814103068765863	39.5	31	2.75	26.75	33.5	29.75	63.25	7.25	0.0552947550544021	1.91199084024658	1.27505686287341	46.5
261	57	1	5.875	5.84	6.31833333333333	26.5	14.5	15	18.5	6.5	3.5	52	63.5	36	28.5	5.5	4.5	6.46180555555556	6.3013698630137	1.01	0.655	31	71	0.164927247995574	0.135980214948619	2.80201324532426	4.98460762012439	1.14511800327801	1.89967169409468	4.36553333431559	22.5	13	13.5	15.5	0.208595895618663	-0.28953895148058	-0.34539149794901	20.5	16.75	5	57.75	17.75	14.5	32.25	5	0.150453731472097	3.89331043272432	1.52239484868634	51
262	22	1	6.215	6.11	6.37833333333333	26	20	19.5	16	1.5	0.5	53	63.5	39.5	32	6	4	6.9645390070922	6.91324200913242	0.99	0.765	29	77	0.0308132119872098	0.0302568215510437	3.50790230292299	4.99999755819144	1.2967297343244	1.46802009305425	2.79276094262088	21	17	18.5	15	1.76573620858435	1.21393171780165	-0.214756548754372	23	17.75	1	58.25	19	16.75	35.75	5	0.0305350167691267	4.25394993055721	1.38237491368932	53
263	41	0	5.94	5.98	6.35416666666667	22.5	18	17	14	3	3	57.5	65	37.5	27	2	5	6.59607843137255	6.43809523809524	0.875	0.71	34	77	0.0723902193272553	0.0508999578726037	3.31101641358004	4.23087987262312	1.35644349598395	1.58007124976171	3.99211451866185	21.5	15.5	16	11.5	-0.905326827044234	-1.3424587909817	-0.816242102728372	20.25	15.5	3	61.25	18.5	13.75	32.25	3.5	0.0616450885999295	3.77094814310158	1.46825737287283	55.5
264	19	0	5.84	5.715	6.18	29	21.5	15	10.5	4.5	5.5	51.5	62.5	39.5	26	4.5	6	6.10309278350515	5.76888888888889	1.065	0.805	31	73	0.121851480005303	0.149625464160187	4.14031160977322	4.99999968945513	1.29836364641754	1.07217426964514	2.28812599020589	25.5	17.5	14	8.5	-0.747702071304395	-1.26827666824804	-0.261387041849044	25.25	12.75	5	57	21.5	11.25	32.75	5.25	0.135738472082745	4.57015564961418	1.18526895803134	52
265	23	1	5.855	5.84	6.12833333333333	30	28.5	28.5	29	3	2	38.5	40.5	55	54.5	3.5	3	6.63143631436314	6.67226890756303	1.215	1.165	35	75	0.0434900609073318	0.0397233460377484	1.93506715443461	2.17280355407299	1.18463761865506	1.28241582339368	3.49743060281961	28	26	27	28.5	1.88864238327143	0.293876381370507	1.75852440851362	29.25	28.75	2.5	39.5	27	27.75	54.75	3.25	0.0416067034725401	2.0539353542538	1.23352672102437	55
266	29	0	5.8	5.6	6.21083333333333	18	14.5	15	14	4.5	6	62.5	65.5	30	23.5	3	5	6.32888888888889	5.67632850241546	0.735	0.635	32	73	0.116851520313843	0.20503979875403	3.8353954281227	4.99999995065836	1.32840888087964	1.12886645058254	4.79972280700531	15	11.5	15	12	1.52665887621999	1.28900976238288	0.370393258412805	16.25	14.5	5.25	64	13.25	13.5	26.75	4	0.160945659533937	4.41769768939053	1.22863766573109	52.5
267	38	1	6.005	5.96	6.18333333333333	45.5	37	22	19.5	0.5	2.5	32	41	61	50	6.5	6.5	6.45833333333333	6.53389830508474	1.59	1.33	28	73	1.4057860919528e-08	0.0567603515165221	2.70577924674557	3.39989784896961	1.16532449288804	1.18675616477142	1.92179904631638	39	31.5	22	18.5	0.361803825272464	-0.295878754722396	-0.822727730159195	41.25	20.75	1.5	36.5	35.25	20.25	55.5	6.5	0.0283801827871915	3.05283854785759	1.17604032882973	50.5
268	31	1	5.82	5.66	5.9725	25	25	19	22.5	6.5	11	49.5	41.5	36.5	41.5	7.5	6	5.65346534653465	5.64102564102564	1.005	1.085	28	51	0.300749145931019	0.348966822424856	3.53088208673447	2.77333655127027	1.11713604496771	1.06763022441407	2.87915472999372	20	21.5	16.5	20	0.244018292825712	0.403124594028665	-0.777789161854866	25	20.75	8.75	45.5	20.75	18.25	39	6.75	0.324857984177937	3.15210931900237	1.09238313469089	39.5
269	61	1	5.69	5.665	5.92833333333333	23.5	20	21	19	1.5	5.5	54	55.5	39	35.5	5.5	3.5	6.44202898550725	5.9625468164794	0.93	0.845	34	63	0.0710265058157392	0.170884135425274	3.82725324254946	4.99999983323068	2.13296753865615	2.66335478907583	3.53475434004038	19	17	20	18.5	1.20985527124799	0.722161472724916	0.367095021337965	21.75	20	3.5	54.75	18	19.25	37.25	4.5	0.120955320620507	4.41362653789007	2.39816116386599	48.5
270	32	1	5.805	5.795	6.17	46.5	17.5	29.5	18.5	1.5	0	22.5	64	71.5	30.5	4.5	5.5	6.3010752688172	6.53240740740741	1.705	0.71	33	83	0.0305472650221259	1.13353844552878e-08	1.10161052213196	4.99999993292003	1.37410329359508	1.8986031288734	3.25448884164088	42.5	15.5	29	15	-1.11571222652028	0.653194471392032	-0.512892100177336	32	24	0.75	43.25	29	22	51	5	0.0152736381787552	3.050805227526	1.63635321123424	58
271	29	1	5.88	5.93	6.23333333333333	36	22.5	18	20.5	4	3.5	42	53.5	47.5	38.5	6.5	4.5	6.20977011494253	6.40501792114695	1.3	0.915	35	70	0.13546216142892	0.105822471466491	3.51642604055296	4.99998926796706	1.00840273057767	1.3038127920039	1.57221275691373	30	18.5	17.5	20	1.3923454146338	0.801085856437822	-0.612410312975818	29.25	19.25	3.75	47.75	24.25	18.75	43	5.5	0.120642316447705	4.25820765426001	1.15610776129078	52.5
272	30	1	6.03	6	6.2225	38	34.5	22	21.5	3	3	37	41	52	48.5	8	7.5	6.60846560846561	6.63841807909604	1.39	1.28	35	74	0.0288699622111499	0.0487340371077738	1.20857616800407	1.5381198145175	0.883613874440062	0.99247284929301	3.75587732426556	31	28	21	20.5	-0.850853837332979	-1.0801872917224	-0.187989136034038	36.25	21.75	3	39	29.5	20.75	50.25	7.75	0.0388019996594618	1.37334799126079	0.938043361866536	54.5
273	47	1	5.59	5.59	5.70583333333333	59	60.5	36	33	2	3.5	3	3	83.5	80.5	11.5	13	5.8831615120275	5.79381443298969	2.15	2.18	35	83	0.0416107811218773	0.0614601266787301	0.0804561208864652	1.74285533141097e-07	0.899693602240333	0.774915367540534	1.15374939406981	48	48	35.5	32.5	1.71599003399278	0.847823599529304	0.569178709471732	59.75	34.5	2.75	3	48	34	82	12.25	0.0515354539003037	0.0402281475859992	0.837304484890434	59
274	58	0	6.005	5.93	6.19916666666667	25.5	16.5	28	19.5	2	1.5	44.5	62.5	44	33	9.5	3	6.77177177177177	6.82666666666667	1.065	0.705	34	81	0.0336626608150662	0.0415922650470289	2.08668947579333	3.95269238155135	1.10405957182375	1.33026149298193	3.5468351066661	18	13.5	26	19.5	-1.05339464013993	-0.667712704117875	-0.129980342358928	21	23.75	1.75	53.5	15.75	22.75	38.5	6.25	0.0376274629310475	3.01969092867234	1.21716053240284	57.5
275	48	1	5.94	5.895	6.0775	38.5	31.5	28.5	34.5	7	4	26	30	63	60.5	4	5.5	6.15315315315315	6.23333333333333	1.51	1.33	32	65	0.0588834974631839	0.0877294351187834	0.314887679566236	0.667503723788744	0.653651538620333	0.993272284437643	4.43168871099476	35	29	28	31.5	-0.570707908471162	-1.08967313984295	-0.689645614457829	35	31.5	5.5	28	32	29.75	61.75	4.75	0.0733064662909837	0.49119570167749	0.823461911528988	48.5
276	27	1	5.47	5.825	6.17	31	21.5	24.5	22	8	4	36.5	52.5	48	38	7.5	5.5	5.79790026246719	6.10175438596491	1.255	0.905	32	65	0.288834785892675	0.174854568737002	2.80093352956458	4.21847744571034	1.35114543279564	1.48714349181792	2.56279898247637	26	18	22	20	0.170978190169931	-0.461110782875797	2.71425533820712	26.25	23.25	6	44.5	22	21	43	6.5	0.231844677314839	3.50970548763746	1.41914446230678	48.5
277	44	0	5.605	5.76	5.9075	30.5	28.5	23.5	23.5	10	11	36	37	42.5	45	11.5	7	5.7890625	5.85449735449735	1.25	1.2	32	58	0.281869569220898	0.295221088162832	0.903178219008067	1.21993576752745	0.591698355160353	0.812266534347969	4.31654199231054	23	24.5	19.5	20.5	-1.43620910705824	-1.2154077999552	0.288417276305594	29.5	23.5	10.5	36.5	23.75	20	43.75	9.25	0.288545328691865	1.06155699326776	0.701982444754161	45
278	76	0	5.78	5.665	6.08333333333333	38	24.5	23	16.5	4	1.5	35	57.5	56	32.5	5	8.5	6.33846153846154	6.27450980392157	1.41	0.915	33	73	0.0995901947173399	0.151824090017087	2.37250153602674	4.80911474906262	1.29447366042499	1.32607464215929	2.69927399429341	33.5	19	22.5	13.5	-1.33806518246511	-1.16950768193534	-0.135565206005436	31.25	19.75	2.75	46.25	26.25	18	44.25	6.75	0.125707142367214	3.59080814254468	1.31027415129214	53
279	51	1	6.08	6.09	6.26	37	31.5	29	27	2	2	32	39.5	61	54.5	5	4	6.42401960784314	6.62809917355372	1.42	1.235	32	70	0.0348381357708139	0.0221779223616098	1.75855963552745	2.29666102279108	1.26947444486486	1.28683838203832	3.10208548330173	32	28	29	26.5	-0.526191621696403	-1.30105347973327	-0.644724776184873	34.25	28	2	35.75	30	27.75	57.75	4.5	0.0285080290662118	2.02761032915927	1.27815641345159	51
280	50	0	5.34	5.325	5.69666666666667	56.5	50	24	33.5	11	9.5	8.5	7	63	67	17.5	16.5	5.52276867030965	5.54659498207885	2.045	1.93	31	65	0.27107839959801	0.299155728975226	2.53205324616402e-08	8.87144419017119e-08	0.520432846622986	0.818822166826507	1.00000083106696	39.5	36	23.5	31	-1.26264696878371	-0.749451702391384	-1.19723121285393	53.25	28.75	10.25	7.75	37.75	27.25	65	17	0.285117064286618	5.70174871816761e-08	0.669627506724746	48
281	25	1	5.795	5.73	6.17333333333333	20	19	19	17	4	4	57	60	37	32	2	4	6.46124031007752	6.19583333333333	0.83	0.78	34	76	0.0781483290022587	0.0870405685977022	2.35574066897998	2.86376839661066	1.00768854599645	1.04981637524927	4.57740230014644	18	16.5	19	15.5	0.518509551120229	-0.38625239089133	-0.224347382083179	19.5	18	4	58.5	17.25	17.25	34.5	3	0.0825944487999805	2.60975453279532	1.02875246062286	55
282	37	0	5.87	5.78	6.14333333333333	30.5	21.5	37.5	27.5	1	0.5	31	50.5	66.5	45	1.5	4	6.57004830917874	6.61616161616162	1.3	0.925	31	77	0.0182409645383726	1.15303890511549e-08	0.579236638892872	2.0625834517962	1.41914442959737	1.55488875761323	4.7419193314207	30	19	36.5	26	-1.51326331050548	0.0570098703699583	-1.1109627410041	26	32.5	0.75	40.75	24.5	31.25	55.75	2.75	0.00912048803438081	1.32091004534453	1.4870165936053	54
283	22	0	5.745	5.815	5.9475	49.5	51	24.5	23.5	6.5	3.5	19.5	22	62.5	65.5	11.5	9	5.9648033126294	6.06196581196581	1.795	1.8	28	60	0.147599178857839	0.101878827657538	2.33694588884298	2.46967510785553	1.03890329270212	1.10793974734773	1.25682802053422	39.5	42	23	23.5	-1.45757301424961	-1.00578783050267	0.220151258412565	50.25	24	5	20.75	40.75	23.25	64	10.25	0.124739003257688	2.40331049834925	1.07342152002493	44
284	35	1	5.485	5.445	5.7625	30	25.5	23.5	25	8.5	11	38	38.5	47.5	44.5	6	6	5.78763440860215	5.43089430894309	1.22	1.125	32	45	0.242042976185627	0.338466030175416	1.8193135985524	2.38114275067655	1.21857662725294	1.88434584916916	3.7643781554344	26.5	24.5	21	20	-0.602426126475088	-0.633606789421094	-2.20312584127226	27.75	24.25	9.75	38.25	25.5	20.5	46	6	0.290254503180522	2.10022817461447	1.55146123821105	38.5
285	41	1	5.905	5.82	6.03333333333333	32	24.5	24	25	1.5	2.5	42.5	48	50	44.5	6	5	6.75652173913044	6.42307692307692	1.215	1.01	41	66	0.0378064301999491	0.102187760320308	3.25979709825282	4.60441510708809	1.19985975148756	2.05039138682371	1.99202348864379	26.5	21	23.5	23.5	0.126241501931093	-0.465323306600198	-0.866646355617353	28.25	24.5	2	45.25	23.75	23.5	47.25	5.5	0.0699970952601283	3.93210610267046	1.62512556915563	53.5
286	38	0	6.135	6.055	6.18333333333333	40	31	32	29.5	1	0.5	27	39	69.5	58	2.5	2.5	6.69406392694064	6.90983606557377	1.53	1.23	36	82	1.26260014966336e-08	1.17789168803966e-08	1.00746564515893	1.9157823060515	0.981242015802711	1.12731598589893	3.60926388321357	37.5	28.5	32	29.5	-1.2571222960229	-0.0714200275764853	-1.43287799636603	35.5	30.75	0.75	33	33	30.75	63.75	2.5	1.22024591885151e-08	1.46162397560521	1.05427900085082	59
287	35	1	5.835	5.655	6.0225	43	20.5	25	18	1.5	1.5	30.5	60	62.5	33.5	5.5	5	6.27817745803357	6.44583333333333	1.555	0.81	39	78	0.0344664340605833	0.0423359512662426	1.99227117791292	4.97612495645191	0.990804644114165	1.6668206923744	2.60202707745163	38.5	18	24	15.5	0.29542700577436	-0.676442881863698	-1.21994261799426	31.75	21.5	1.5	45.25	28.25	19.75	48	5.25	0.0384011926634129	3.48419806718241	1.32881266824428	58.5
288	49	0	6.12	6.07	6.34166666666667	28.5	21	20	23	1.5	3	50	53	44	39.5	4.5	4.5	6.69666666666667	6.9290780141844	1.07	0.89	39	76	0.0862237663226077	0.0814348781616454	2.1800176873354	2.82933936866283	1.01928525368541	1.32182059602664	3.93830551040298	24	18	20	21.5	0.66048881189107	1.00715582256227	0.0563872029972224	24.75	21.5	2.25	51.5	21	20.75	41.75	4.5	0.0838293222421266	2.50467852799912	1.17055292485603	57.5
289	53	0	5.875	5.905	5.975	44	29	30	32.5	5	6	21	32.5	65.5	56	8.5	5.5	6.05907172995781	6.08641975308642	1.67	1.255	28	58	1.27878780863575e-08	0.163396278312066	0.149136151964752	0.991960963556254	0.515913021775729	0.955489191019664	4.12560524546232	37	25.5	28.5	30.5	-1.89687066955444	-1.24791525199332	-0.977641945211772	36.5	31.25	5.5	26.75	31.25	29.5	60.75	7	0.0816981455499718	0.570548557760503	0.735701106397696	43
290	70	0	6.06	6.025	6.1875	50	41.5	34.5	33	2	3	13.5	22.5	79	70.5	5.5	4	6.10982658959538	6.27311827956989	1.865	1.605	41	78	0.0324752435229597	0.0465930856380088	0.601017295913918	1.34781588463598	1.20519892113128	1.36580080262509	2.97786397882609	45.5	39	33.5	31.5	-2.11992345046727	-1.1393820687453	-1.58808527774234	45.75	33.75	2.5	18	42.25	32.5	74.75	4.75	0.0395341645804843	0.97441659027495	1.28549986187819	59.5
291	47	0	5.78	5.615	5.94833333333333	57	37	39.5	29.5	1.5	1	2	32.5	86	60	10.5	6.5	5.8656462585034	5.83703703703704	2.12	1.415	31	31	0.0419859376935365	0.015085457749386	5.95573839483837e-07	4.00003032809539	1.40120432393497	5.99999964604499	1.00000080422987	47.5	31.5	38.5	28.5	-0.395806408717247	0.269677092206817	-0.684319068589589	47	34.5	1.25	17.25	39.5	33.5	73	8.5	0.0285356977214613	2.00001546183461	3.70060198498998	31
292	37	0	6.105	6.055	6.25583333333333	31.5	27	27.5	27.5	3	4.5	38	41	53.5	48.5	5.5	6	6.58333333333333	6.57062146892655	1.25	1.13	30	73	0.0496133998474015	0.0758580086355313	0.923493259582543	1.08348351797331	0.937898666244211	0.877800953265189	4.53206692523576	28	23.5	25.5	25	-0.862459186058483	-0.360309801020617	-1.0705080623616	29.25	27.5	3.75	39.5	25.75	25.25	51	5.75	0.0627357042414664	1.00348838877793	0.9078498097547	51.5
293	41	0	6.09	6.07	6.1525	52	43.5	42	37.5	0.5	0.5	5.5	18.5	91	73.5	3	7.5	6.12698412698412	6.32515337423313	1.985	1.685	39	64	1.06170642087602e-08	0.0194050063395304	2.74203850047998e-08	1.86895911830957	2.23269066622267	2.15024346732373	1.75649944848054	50.5	40	40.5	33.5	-0.569656969044181	-1.26535465432043	0.188829607864542	47.75	39.75	0.5	12	45.25	37	82.25	5.25	0.00970250847829729	0.934479572864977	2.1914670667732	51.5
294	44	1	5.67	5.8	6.00083333333333	36.5	32.5	27	21	3	2.5	33.5	44	56	48	7.5	5.5	6.265664160401	6.38690476190476	1.395	1.21	36	70	0.078446447469821	0.0678156663320717	3.50328122559059	4.26040301751924	1.37695544098242	1.36186909132398	1.25810008920195	30.5	27	25.5	21	-0.534673586307062	-0.45749313022006	-0.647298551708496	34.5	24	2.75	38.75	28.75	23.25	52	6.5	0.0731310569009464	3.88184212155491	1.3694122661532	53
295	18	0	6.03	6.02	6.19916666666667	40	29	19.5	18.5	0	2	40.5	50.5	53	42.5	6.5	5	6.65826330532213	6.64309764309764	1.395	1.075	42	69	1.1914476946731e-08	0.0592612148040192	2.62107876813348	3.87868489120592	1.0296358761295	1.44052486077836	2.43169608721685	34	25	19	17.5	0.638038620869339	-1.69096001200843	-0.0182286820385199	34.5	19	1	45.5	29.5	18.25	47.75	5.75	0.0296306133592481	3.2498818296697	1.23508036845393	55.5
296	25	0	5.825	5.765	6.17333333333333	21.5	23	21	25	6.5	8	51	44	35	42.5	7.5	5.5	6.27551020408163	6.00297619047619	0.92	1.02	31	51	0.170046892172511	0.231806643459089	3.04739986986953	2.94134703649777	1.23970097531332	1.64947435375629	3.58853558988602	16	18.5	19	24	1.30308659629987	0.251479218376648	0.589190598674903	22.25	23	7.25	47.5	17.25	21.5	38.75	6.5	0.2009267678158	2.99437345318365	1.4445876645348	41
297	21	1	5.66	5.575	5.85333333333333	22	27	16.5	18.5	4.5	6.5	57	48	32.5	38	6	7.5	5.85658914728682	5.82692307692308	0.87	1.06	30	61	0.147865208261151	0.229602510649013	4.03511905270994	3.12310407084967	1.05309923200815	0.905962764661798	2.21351681313338	17.5	21.5	15	16.5	-1.22527641465747	0.396558982211708	-1.40857360948947	24.5	17.5	5.5	52.5	19.5	15.75	35.25	6.75	0.188733859455082	3.57911156177981	0.979530998334972	45.5
298	41	0	5.795	5.745	6.06166666666667	34.5	29.5	30.5	24.5	1.5	1.5	33.5	44.5	62	50.5	3	3.5	6.60651629072682	6.7987987987988	1.355	1.145	35	83	0.0217780218118911	1.24134366469918e-08	1.11566480070487	1.68965299212715	1.08874055182625	0.996867785355298	3.86447603016493	31.5	26	30.5	24.5	-1.28205173726844	-0.905674133980104	-1.36702801734911	32	27.5	1.5	39	28.75	27.5	56.25	3.25	0.0108890171126639	1.40265889641601	1.04280416859077	59
299	25	0	5.73	5.525	6.01666666666667	38	26	25.5	20.5	13	15	23.5	38.5	54	36.5	9.5	10	5.62962962962963	5.41192411924119	1.525	1.135	31	48	0.344141804391432	0.469387093794426	0.978896810412539	2.55296545252544	0.989287357255231	0.931021972919933	3.30916848015871	31.5	19.5	22.5	17	0.402831778665636	-0.590507402112552	-0.0151970810971709	32	23	14	31	25.5	19.75	45.25	9.75	0.406764449092929	1.76593113146899	0.960154665087582	39.5
300	21	1	5.625	5.53	5.82083333333333	25.5	24	23	23.5	4	10.5	47.5	42	38.5	36.5	10	11	6.21904761904762	5.85632183908046	1.035	1.06	34	52	0.139517496751047	0.287046360524817	1.19240178714953	1.34816288692308	0.708058818444299	0.780883142679011	4.55417082688188	18.5	16	20	20.5	0.0702014430100008	1.56778779479263	-1.03504658838458	24.75	23.25	7.25	44.75	17.25	20.25	37.5	10.5	0.213281928637932	1.2702823370363	0.744470980561655	43
301	19	1	5.74	5.865	5.88	48.5	50.5	32	33	4.5	2	15	14.5	74.5	74.5	6	9	6.01960784313725	6.04288499025341	1.82	1.865	33	67	0.0728362612188785	0.0637261089827125	1.37963933873967	1.33957200521924	1.41138384379576	1.44687027029478	1.87038950092477	43.5	43.5	31	31	0.526236269433729	-0.411149222639259	0.795087910576176	49.5	32.5	3.25	14.75	43.5	31	74.5	7.5	0.0682811851007955	1.35960567197946	1.42912705704527	50
302	24	0	5.605	5.74	5.92416666666667	46	37.5	24.5	25.5	7	11.5	22.5	25.5	56.5	53.5	14	9.5	5.96559139784946	5.88143176733781	1.695	1.495	31	55	0.130164647843415	0.257357254198406	0.453070331012001	0.90352955514534	0.486335986459324	0.700959433674493	3.46099948765981	34	29.5	22.5	24	-0.128726964596632	-0.326068760301481	1.08406662515571	41.75	25	9.25	24	31.75	23.25	55	11.75	0.193760951020911	0.678299943078671	0.593647710066909	43
303	44	0	5.765	5.6	6.07416666666667	37	24	17.5	11.5	1.5	2	44	62.5	45.5	30.5	9	5	6.57142857142857	6.67111111111111	1.3	0.855	33	83	0.0609811639359955	0.0286065019901618	3.04278002616566	4.99999742228297	1.01962051033937	1.2781562394888	2.1857854174036	29	19.5	16.5	11	1.17170242610788	0.148266729435445	0.948476861563565	30.5	14.5	1.75	53.25	24.25	13.75	38	7	0.0447938329630787	4.02138872422431	1.14888837491408	58
304	57	0	5.79	6.075	5.89916666666667	50.5	48	12.5	17	7	2.5	30	32.5	48	51.5	15	13.5	5.95	6.27654320987654	1.71	1.635	35	76	0.0930875630631072	1.05942191531222e-08	0.675893875433191	1.06138506763557	0.381090615571652	0.532551491842646	2.96218608585934	36	35.5	12	16	0.105284628939384	1.01211373738651	0.24466365826352	49.25	14.75	4.75	31.25	35.75	14	49.75	14.25	0.0465437868286632	0.868639471534381	0.456821053707149	55.5
305	45	0	5.87	5.685	5.99166666666667	31.5	24.5	23.5	15	1	2	44	58.5	50.5	34	4.5	5.5	6.53869047619048	6.21686746987952	1.19	0.905	31	73	0.0264471087926419	0.0584178714869074	3.30709393639299	4.77356857209521	1.24521137081207	1.32828111013227	2.12158176267566	28	19.5	22.5	14.5	-0.180265704261171	-1.27292615661321	-1.8450780813984	28	19.25	1.5	51.25	23.75	18.5	42.25	5	0.0424324901397747	4.0403312542441	1.28674624047217	52
306	19	0	5.74	5.505	5.905	36.5	12.5	30.5	21	2.5	1.5	30.5	65	61.5	24	5.5	9.5	6.12470023980815	5.85238095238095	1.425	0.6	32	80	0.0347452993214827	0.0627607053024076	9.70017630281749e-07	3.01622197356503	1.12888576588064	1.38435518227233	5.16760273839895	34	11.5	27.5	12.5	-0.10170420162397	0.466945190530496	-0.368394336297953	24.5	25.75	2	47.75	22.75	20	42.75	7.5	0.0487530023119451	1.50811147179133	1.25662047407649	56
307	27	1	5.53	5.365	5.56916666666667	46.5	37	29	35	13.5	16	11	12	63	60	12.5	12	5.51123595505618	5.41098484848485	1.82	1.62	30	46	0.348537189364785	0.485134449616016	0.237546755911986	3.40712424107636e-07	0.746004785311306	1.17740541049095	2.4539380328933	38	30	25	30	-0.842107729435547	-1.18839054310141	-0.346722681032582	41.75	32	14.75	11.5	34	27.5	61.5	12.25	0.4168358194904	0.118773548312205	0.961705097901129	38
308	19	0	6	5.81	6.24666666666667	28	19	25.5	15	3	2	43.5	64	52.5	32.5	1	1.5	6.65486725663717	6.57407407407407	1.125	0.74	35	85	0.061345720319439	0.0656506658268783	1.96966794167516	3.75916894944898	1.26744527586915	1.23704312146514	4.16613776174981	27.5	18.5	25	14	-0.0727975561146888	-1.55495019390116	0.124795779587686	23.5	20.25	2.5	53.75	23	19.5	42.5	1.25	0.0634981930731587	2.86441844556207	1.25224419866714	60
309	58	1	5.755	5.815	6.10416666666667	48.5	33.5	31.5	26.5	4.5	1	15.5	39	71.5	54.5	8.5	5.5	6.05522682445759	6.40983606557377	1.815	1.28	31	65	0.0920637535963873	0.00858861984401766	2.38233665456064	4.40466554870954	1.39480877064991	1.68950059250916	1.11388092169344	40.5	29	31	25.5	0.52601108843555	0.171000148945898	0.317284729450105	41	29	2.75	27.25	34.75	28.25	63	7	0.0503261867202025	3.39350110163509	1.54215468157953	48
310	48	1	5.975	5.99	6.325	37	23.5	27.5	21	2.5	3.5	33	52	54.5	40	10	4.5	6.35820895522389	6.52430555555556	1.41	0.95	31	75	0.0735089695024385	0.0730120757473647	2.14947425832056	3.93081998673244	1.12246216806277	1.43034975552573	2.57271707391132	29	19.5	25.5	20.5	-1.1376765935019	-1.03048584322321	-1.73583296482503	30.25	24.25	3	42.5	24.25	23	47.25	7.25	0.0732605226249016	3.0401471225265	1.27640596179425	53
311	26	1	5.94	5.77	5.99416666666667	30	25.5	20.5	22	11	14.5	38.5	38	39.5	37	11	10.5	5.84552845528455	5.66129032258065	1.215	1.13	35	52	0.19571723184173	0.386518991066162	0.40922068051431	0.961729598395697	0.317436391337427	0.563499574658003	4.79818571718637	22.5	19.5	17	17.5	1.26870363970198	0.576004849213852	0.782030031211808	27.75	21.25	12.75	38.25	21	17.25	38.25	10.75	0.291118111453946	0.685475139455003	0.440467982997715	43.5
312	21	1	6.135	5.985	6.20583333333333	27	20.5	24	18.5	1.5	2	47.5	59	48.5	34.5	2.5	4.5	6.74285714285714	6.32520325203252	1.065	0.82	33	72	1.02454590501855e-08	0.0427889743349459	2.14956567511809	3.88494150259618	0.957075088587931	1.49978515439529	3.7277616722448	25	17.5	23.5	17	1.16026899322591	-0.410312122548135	0.696212100211707	23.75	21.25	1.75	53.25	21.25	20.25	41.5	3.5	0.0213944922902025	3.01725358885713	1.22843012149161	52.5
313	34	0	5.995	5.885	6.18083333333333	30.5	23.5	20	18	2.5	2.5	47	56	44.5	35.5	6	6	6.67610062893082	6.45454545454545	1.14	0.91	32	73	0.0336121429568633	0.0845438898354987	2.65293515128163	3.76002700641841	1.03117375196493	1.2414835696639	2.98631234537566	25	19	19.5	16.5	-0.927514003184602	-1.12845507025115	-1.25661713718065	27	19	2.5	51.5	22	18	40	6	0.059078016396181	3.20648107885002	1.13632866081441	52.5
314	18	1	6.19	5.695	6.13583333333333	30.5	10	24.5	11.5	3.5	10.5	41.5	68	45.5	16	9.5	5.5	6.5042735042735	4.77083333333333	1.195	0.52	35	71	0.0397246404066449	0.140376702370078	1.01995709637829	2.49951448579818	0.651948146083938	0.010000000631686	4.73707772610522	24	9	21.5	7	0.108225908090883	0.386820447009966	1.54778468271633	20.25	18	7	54.75	16.5	14.25	30.75	7.5	0.0900506713883615	1.75973579108824	0.330974073357812	53
315	33	1	5.73	5.66	5.965	29	25.5	18.5	22	5	10.5	47.5	42	40.5	36.5	7	11	6.00634920634921	5.8764367816092	1.105	1.09	32	57	0.212630823076632	0.330302070379405	3.40022715532879	1.93893296100148	2.87360640975374	0.908891796487324	4.02640946746354	24	18.5	16.5	18	0.332744276686351	-0.6372319003374	-0.138473844827378	27.25	20.25	7.75	44.75	21.25	17.25	38.5	9	0.271466446728018	2.66958005816514	1.89124910312053	44.5
316	30	0	5.94	5.855	6.22916666666667	33	25	29.5	20	1.5	0.5	36	54.5	60	40	2.5	5	6.46875	6.58608058608059	1.3	0.955	32	79	0.00656117167408603	0.0388338187211541	1.41653562307228	2.67719632694894	1.20112552678937	1.17200118010845	3.67818916497338	32	22.5	28	17.5	-0.0666041031348237	-1.05000398820865	0.103114569417973	29	24.75	1	45.25	27.25	22.75	50	3.75	0.0226974951976201	2.04686597501061	1.18656335344891	55.5
317	43	1	5.88	5.875	6.285	31.5	20.5	17.5	15	1.5	2.5	49.5	62	42.5	30	6.5	5.5	6.38613861386139	6.09210526315789	1.135	0.79	39	69	0.0414466130653717	0.0768485938639016	3.28141289214754	4.99999697671492	1.10599796308779	1.46705777210187	2.43461594524651	25.5	16	17	14	2.14319362376113	1.27328709414717	-0.86157976644987	26	16.25	2	55.75	20.75	15.5	36.25	6	0.0591476034646367	4.14070493443123	1.28652786759483	54
318	38	1	5.81	5.78	6.10416666666667	49	26.5	29.5	21	2	2.5	19.5	50	74	41.5	4.5	6	6.11594202898551	6.41333333333333	1.785	1.03	34	73	0.0307282507862023	0.0709774483891405	1.43801939399968	3.94778609547413	1.33604625806886	1.4202354210704	2.31620327389073	45	23.5	29	18	-0.857352425479226	0.0246148589202765	-1.10737802417427	37.75	25.25	2.25	34.75	34.25	23.5	57.75	5.25	0.0508528495876714	2.6929027447369	1.37814083956963	53.5
319	32	0	5.93	5.71	6.04166666666667	22.5	18.5	15.5	16.5	4	8	58	57	32.5	28.5	5.5	6.5	6.34126984126984	5.93410852713178	0.87	0.8	30	62	0.120357223457933	0.230650513332872	4.07111445367545	4.70185473292406	1.47889943431383	1.55923448579038	3.36769533678034	18	14	14.5	14.5	0.0400409222153293	-0.0403364175398943	0.437674706738592	20.5	16	6	57.5	16	14.5	30.5	6	0.175503868395403	4.38648459329975	1.5190669600521	46
320	33	0	5.97	5.75	6.27166666666667	26.5	21	22.5	14	1	4	50	61	45.5	31	3.5	4	6.90333333333334	6.3974358974359	1.03	0.81	35	75	0.0162860166966692	0.101452860432218	1.66461385247636	2.7149029290398	0.906802696089893	0.918637871340531	4.53019339054876	24	18	21.5	13	-0.638409241421777	-1.06546772571216	-0.688286727694409	23.75	18.25	2.5	55.5	21	17.25	38.25	3.75	0.0588694385644434	2.18975839075808	0.912720283715212	55
321	18	1	5.83	5.805	6.0025	36	35	21.5	22.5	4	3	38.5	39.5	50.5	53.5	7	4	6.31165311653116	6.32506887052341	1.335	1.305	34	69	0.0798342005195848	0.0699403197148005	2.55479098981366	2.76641853802036	1.0814234210042	1.26391301845241	2.49275303616384	30	31	20.5	22.5	1.19583060869697	-0.768755562581681	2.20115811410645	35.5	22	3.5	39	30.5	21.5	52	5.5	0.0748872601171927	2.66060476391701	1.1726682197283	51.5
322	32	1	5.625	5.595	5.97333333333333	42	37.5	27.5	26.5	11.5	14	19	22	56	49	13.5	15	5.61728395061728	5.60897435897436	1.65	1.53	33	44	0.262060968429049	0.382973157673129	0.0053146722911681	0.0889230907703558	0.325255800322703	0.404020296165836	4.33264319793116	34.5	28.5	21.5	20.5	0.12432871122555	1.30445278074257	-0.278911334494592	39.75	27	12.75	20.5	31.5	21	52.5	14.25	0.322517063051089	0.0471188815307619	0.364638048244269	38.5
323	NA	1	6.165	5.86	6.20916666666667	37.5	21.5	29	21	1.5	2	32	55.5	61.5	38.5	5	4	6.66176470588235	6.71161048689139	1.43	0.875	36	76	0.0299133076450098	0.0359387419848924	1.87938776449574	3.92892266450771	1.05650384271903	1.29801874970881	3.03785324784394	33	18	28.5	20.5	0.706553120915075	1.06585678319851	1.02842341293017	29.5	25	1.75	43.75	25.5	24.5	50	4.5	0.0329260248149511	2.90415521450173	1.17726129621392	56
324	27	0	5.785	5.485	5.85833333333333	34.5	32	29.5	28.5	6	13.5	30	26	53	48.5	11	12	6.05	5.5	1.39	1.38	31	51	0.150472663780912	0.393722380860831	0.54041719371852	0.301713455815312	0.758550783840056	0.532113584720577	4.48040790042361	27.5	24.5	25.5	24	0.0883134530281406	-0.812918575957725	-0.0552866653288027	33.25	29	9.75	28	26	24.75	50.75	11.5	0.272097522320871	0.421065324766916	0.645332184280316	41
325	52	1	6.045	5.875	6.13916666666667	21.5	12	31	24	1.5	5.5	46	58.5	46.5	31	6	5	6.83641975308642	6.46987951807229	0.97	0.655	34	69	0.0354011039354118	0.133994943242991	0.760373131098488	1.85264942971855	1.09364959005043	1.02083532661136	5.4694768341847	17.5	10	29	21	-0.940778626947151	-0.440919825129564	-0.356765737070207	16.75	27.5	3.5	52.25	13.75	25	38.75	5.5	0.0846980235892016	1.30651128040852	1.05724245833089	51.5
326	28	0	5.625	5.48	5.70333333333333	43	29.5	21.5	31	5.5	11	30	28.5	51.5	51.5	13	9	5.79761904761905	5.70396270396271	1.56	1.305	32	46	0.230952969417526	0.315771084749826	1.99123073067838	2.5334125347177	0.920572631622405	2.08316405745984	2.05037454251791	31	23.5	20.5	28	0.483443280473934	0.324100208937832	1.31628327557777	36.25	26.25	8.25	29.25	27.25	24.25	51.5	11	0.273362027083676	2.26232163269804	1.50186834454112	39
327	20	1	5.695	5.755	6.06833333333333	28.5	25	21.5	16	4.5	5	45.5	54	41.5	27.5	8.5	13.5	6.13761467889908	5.90217391304348	1.115	0.96	34	64	0.159851327535657	0.223758006477438	4.48601010662782	4.99998725916131	1.52854474117946	1.2966226463299	1.54689875979338	22.5	15.5	19	12	-0.202222282047474	0.848419303522954	-0.0447029484984372	26.75	18.75	4.75	49.75	19	15.5	34.5	11	0.191804667006547	4.74299868289456	1.41258369375468	49
328	28	0	5.89	5.945	6.30416666666667	32	29	18.5	16	4.5	4.5	45	50.5	45.5	39	5	6	6.40606060606061	6.49494949494949	1.19	1.075	32	77	0.096064991183604	0.0940935839629411	3.29428458724056	3.46593419565888	1.09478799175358	0.962183806089032	2.62803111679495	27.5	23	18	16	1.80702187780002	-0.703382664128354	0.719337835584332	30.5	17.25	4.5	47.75	25.25	17	42.25	5.5	0.0950792875732726	3.38010939144972	1.0284858989213	54.5
329	21	1	5.73	5.815	6.12833333333333	15	12.5	25.5	19	3	5	56.5	63.5	36.5	28.5	4	3	6.46360153256705	6.21917808219178	0.735	0.615	33	76	0.0686776964304978	0.0817862415448376	2.54188903284163	3.71422496326492	1.7143286579488	1.80227402735552	5.12872587221506	13.5	11	23	17.5	-1.93278917459542	-1.37936507549562	-0.420769060937838	13.75	22.25	4	60	12.25	20.25	32.5	3.5	0.0752319689876677	3.12805699805327	1.75830134265216	54.5
330	21	0	6.18	6.025	6.48416666666667	21.5	13	25	16	6	3.5	47.5	67.5	41.5	25	5	4	6.86349206349206	6.65128205128205	0.955	0.585	29	81	0.0856488750755358	0.0681693821217912	0.036467680542352	2.20874442372653	0.766467791012597	1.21836943939176	7.16333609541121	20.5	12.5	21	12.5	-0.807206550412716	0.0830038496257818	-0.464852734879667	17.25	20.5	4.75	57.5	16.5	16.75	33.25	4.5	0.0769091285986635	1.12260605213444	0.992418615202177	55
331	32	1	5.885	5.985	6.13	27	26	21	19.5	3.5	2.5	48.5	52	44.5	38.5	3.5	7	6.40453074433657	6.22569444444445	1.055	1	31	60	0.0646407414156104	0.0655828912419708	1.85045759272276	1.91304484366235	0.953665816286623	0.867640915312042	4.12672816191523	23.5	21	21	17.5	0.885466956474276	0.0159992186026044	-0.152967150178042	26.5	20.25	3	50.25	22.25	19.25	41.5	5.25	0.0651118163287906	1.88175121819255	0.910653365799333	45.5
332	38	1	5.67	5.565	5.7825	31.5	29	17.5	20	4	5.5	47	45.5	43.5	42.5	5.5	6.5	6.27044025157233	6.02752293577982	1.16	1.125	42	58	0.0867474031354491	0.184112118280408	3.15557929216173	3.36472398100597	1.05399571804885	1.12576190821284	2.32192306156646	26.5	23.5	17	19	0.624630116212881	-1.26156245844037	1.36464568379404	30.25	18.75	4.75	46.25	25	18	43	6	0.135429760707928	3.26015163658385	1.08987881313085	50
333	20	0	5.83	5.72	6.23583333333333	18	12.5	26.5	23.5	1.5	2	54	62	39	31	5.5	5	6.98550724637681	6.78947368421053	0.82	0.63	23	83	0.027940552655179	0.0728688711928299	1.95185632583259	2.83785556033914	1.29238524813929	1.18468269229776	4.72749979356767	13.5	9	25.5	22	-0.611154665261089	0.703699635795474	-0.404787572722702	15.25	25	1.75	58	11.25	23.75	35	5.25	0.0504047119240045	2.39485594308586	1.23853397021853	53
334	24	1	5.795	5.86	6.13083333333333	34	32	21.5	19.5	8	9	36.5	39.5	49	43	6.5	8.5	6.08661417322835	5.99724517906336	1.315	1.245	32	62	0.222314612186197	0.273310051694031	2.11035037197009	2.44593914604153	1.07091847831331	0.946150200992878	3.03023841044046	28	25.5	21	17.5	-1.35574175218538	0.587266708014851	0.169708328909849	33	20.5	8.5	38	26.75	19.25	46	7.5	0.247812331940114	2.27814475900581	1.00853433965309	47
335	47	1	5.59	5.505	5.80333333333333	51.5	38.5	28.5	19	1	4.5	19	38	68.5	45.5	11.5	12	6.17283950617284	6.18548387096774	1.84	1.39	36	63	1.68973685887921e-08	0.147084728658494	1.3688770536118	2.62002672918555	0.899756741909752	0.922813535900007	2.07323956867992	41.5	28.5	27	17	0.986444796534932	1.01482715282421	-0.797072578665235	45	23.75	2.75	28.5	35	22	57	11.75	0.073542372777931	1.99445189139868	0.911285138904879	49.5
336	28	1	5.985	5.93	6.05833333333333	33	27.5	19	10	3.5	4	44.5	58.5	41	30.5	11	7	6.27327327327327	6.22489959839358	1.215	0.965	35	74	0.146534537782061	0.127727148407855	2.67044348484094	3.5651330336007	1.00791413430285	0.871284833949066	2.79226067028438	25.5	22.5	15.5	8	0.544134650650631	0.794687669855735	1.06195460350464	30.25	14.5	3.75	51.5	24	11.75	35.75	9	0.137130843094958	3.11778825922082	0.939599484125957	54.5
337	24	1	6.14	6.1	6.42333333333333	52.5	31.5	30.5	25	0.5	2.5	16.5	41	74.5	49.5	8.5	7	6.39321357285429	6.57627118644068	1.885	1.22	22	60	0.0375252018182959	0.0660502394676045	2.52794210679381	4.93969907743061	1.18323386307657	1.61288737864804	1.00000087314899	45.5	27	29	22.5	-0.366914426360972	-0.130859069319098	-0.768329687123878	42	27.75	1.5	28.75	36.25	25.75	62	7.75	0.0517877206429502	3.73382059211221	1.3980606208623	41
338	26	1	5.6	5.59	5.82333333333333	33	23.5	28.5	20.5	3.5	6	35	50	57	42	4.5	2	6.12820512820513	6.06	1.31	0.97	26	61	0.065375338887644	0.139502351383904	0.975975233303415	2.49691460383019	0.927994311103258	1.3032575078192	3.78595470215649	30	22	27	20	0.323505932821717	-0.766713825482265	0.841405483406921	28.25	24.5	4.75	42.5	26	23.5	49.5	3.25	0.102438845135774	1.7364449185668	1.11562590946123	43.5
339	38	1	5.75	5.63	6.035	19.5	16	16.5	13	4.5	8.5	59.5	62.5	31	23	5	6	6.09465020576132	5.54666666666667	0.795	0.695	35	74	0.131118706465263	0.203065259699929	4.02467619104692	4.99999711175268	1.3359238379986	1.21023041309997	2.99406625870965	16	10.5	15	12.5	0.687582223207074	-0.295286044129338	0.951883098369309	17.75	14.75	6.5	61	13.25	13.75	27	5.5	0.167091983082596	4.5123366513998	1.27307712554928	54.5
340	40	0	5.51	5.515	5.67916666666667	46.5	38.5	28	31	6.5	10	19	20.5	63	58	11.5	11.5	5.81481481481481	5.69811320754717	1.74	1.565	42	54	0.114472835679315	0.247956830807784	0.134474510125029	0.296939332155951	0.534985247195574	0.708328181126479	3.94389346733325	37.5	31.5	25.5	26.5	-0.559775640264498	-0.378295177589819	-0.00636493544358743	42.5	29.5	8.25	19.75	34.5	26	60.5	11.5	0.181214833243549	0.21570692114049	0.621656714161027	48
341	23	1	5.845	5.95	6.15833333333333	33	33	22.5	20.5	4.5	3.5	40	43	47	47.5	8.5	6	6.40833333333333	6.45614035087719	1.26	1.23	39	69	0.106900838659956	0.0780222861756071	2.36097288526253	2.68572174606419	1.04712592775615	1.08996428610159	2.82632493982022	27.5	28	19.5	19.5	-1.68087291425031	-0.764052319687723	1.22318164170969	33	21.5	4	41.5	27.75	19.5	47.25	7.25	0.0924615624177817	2.52334731566336	1.06854510692887	54
342	22	1	6.185	5.955	6.30333333333333	26.5	17	19.5	17	2	3	52	63	42	28	4	6	6.76736111111111	6.3063063063063	1.01	0.71	37	79	0.0448006967348984	0.0825102979991543	2.93853798565656	4.99999962599809	1.48107000696307	1.89949924610454	4.11884986746572	22.5	14	19.5	14	1.6300641656944	1.56930031171116	0.230196134719022	21.75	18.25	2.5	57.5	18.25	16.75	35	5	0.0636554973670264	3.96926880582732	1.69028462653381	58
343	25	1	6.05	5.69	6.07166666666667	43.5	21	29	16	0	2	27.5	61	66	32.5	6.5	4.5	6.59080459770115	6.57692307692308	1.595	0.81	29	70	1.07920511191758e-08	0.0483489644108582	1.44022280555128	4.53000783047373	1.06136110362443	1.51221237332348	2.94641910291971	37	17.5	29	15	1.17460266667098	0.270610197296518	-0.62823309330615	32.25	22.5	1	44.25	27.25	22	49.25	5.5	0.0241744876014547	2.9851153180125	1.28678673847395	49.5
344	45	0	6.125	6.155	6.51083333333333	40	29.5	28.5	21.5	0.5	2	31	47	65	46.5	3.5	4.5	6.78260869565218	6.62264150943396	1.49	1.12	22	70	1.11135074734235e-08	0.0759093967759867	3.07136747378486	4.64722420432781	1.27107327015565	1.50398822268892	1.84791040252492	37	25.5	28	21	0.961654747547198	0.936956471411224	0.0279554468869163	34.75	25	1.25	39	31.25	24.5	55.75	4	0.0379547039447471	3.85929583905634	1.38753074642229	46
345	19	0	5.49	5.34	5.74416666666667	33	29	21.5	22	6	2.5	39.5	46.5	43.5	41.5	11	9.5	5.84848484848485	5.87227414330218	1.265	1.115	34	62	0.173363162531393	0.110886453055248	2.44702055313207	3.12521840495706	0.964303072427342	1.25790591147664	2.38711032650863	23	20.5	20.5	21	-1.73613977350704	0.353218313893538	-0.464110190270388	31	21.75	4.25	43	21.75	20.75	42.5	10.25	0.14212480779332	2.78611947904456	1.11110449195199	48
346	21	0	5.99	5.56	6.12083333333333	37.5	21.5	30.5	16	2	4	30	58.5	61	29.5	7	8	6.32857142857143	5.93975903614458	1.45	0.845	34	68	0.0335421522997764	0.159808038880872	2.07093254716635	4.8891989534459	1.31730780579838	1.27630280672413	2.65855547351417	31	16	30	13.5	0.00541702843641021	-0.525218039391531	-0.748328694781613	29.5	23.25	3	44.25	23.5	21.75	45.25	7.5	0.0966750955903243	3.48006575030613	1.29680530626125	51
347	26	1	5.85	5.77	6.05583333333333	31.5	26.5	27.5	21	1	3	40	49.5	55.5	41	3.5	6.5	6.54166666666667	6.51155115511551	1.23	1.035	36	71	0.0268151928407248	0.066969011375228	2.51754930653811	3.09128757712316	1.6910065523319	1.29415049368484	3.18130549832075	28.5	20.5	27	20.5	1.26012111285177	1.21605447695152	0.00225048309111891	29	24.25	2	44.75	24.5	23.75	48.25	5	0.0468921021079764	2.80441844183063	1.49257852300837	53.5
348	26	0	6.09	5.94	6.3	27.5	17	15	9.5	1	5	56.5	68.5	37.5	22	5	4.5	6.7624521072797	5.76190476190476	0.985	0.655	35	79	0.0620421555366151	0.158920502164255	3.41767589297505	4.99999810071113	1.02757467476189	0.647459020344397	3.34496342799021	23	14	14.5	8	1.40383791933812	1.17197715815881	0.171072535113	22.25	12.25	3	62.5	18.5	11.25	29.75	4.75	0.110481328850435	4.20883699684309	0.837516847553143	57
349	22	0	5.9	5.84	6.16666666666667	30.5	19	19.5	18	1	4	49	59	45.5	33.5	4.5	3.5	6.72875816993464	6.32520325203252	1.12	0.79	39	73	1.13637272246993e-08	0.106485387562486	3.03024705796296	4.99999987854286	1.18180398667099	1.70883518079275	2.83115820444132	26	17.5	19.5	16	0.352783109064789	-1.14568612161985	0.779349986187346	24.75	18.75	2.5	54	21.75	17.75	39.5	4	0.0532426994631065	4.01512346825291	1.44531958373187	56
350	38	1	5.88	5.705	5.98	53	50	26	23.5	5	10.5	16	16	65	60	14	13.5	5.88492063492064	5.62103174603175	1.9	1.84	42	48	0.161991634907298	0.302848130098466	0.779902169588663	0.576921826248178	0.699321798922292	0.557783613155619	2.53527751872671	41	39.5	24	20.5	-0.514296997138787	0.0129933602704711	0.603611130863653	51.5	24.75	7.75	16	40.25	22.25	62.5	13.75	0.232419882502882	0.678411997918421	0.628552706038955	45
351	53	1	5.88	5.855	6.295	22	14.5	16.5	16.5	2	3	59.5	66	33	29.5	5.5	1.5	6.5843621399177	6.5735294117647	0.845	0.63	34	82	0.0604059743305833	0.0548303576987677	2.43653449980146	3.74502900532308	1.16249250447469	1.58263336148832	4.73236951784696	17.5	14	15.5	15.5	-0.485961914710363	-1.12692329636909	-0.621186871006527	18.25	16.5	2.5	62.75	15.75	15.5	31.25	3.5	0.0576181660146755	3.09078175256227	1.37256293298151	58
352	59	0	5.97	5.965	5.96	47.5	44.5	37.5	40	2.5	2	12.5	13.5	79.5	80	5.5	4.5	6.03428571428571	6.07321772639692	1.825	1.755	32	68	0.0374204412304909	0.0262446710081532	0.756271255213542	0.873734109036924	1.3476215372805	1.38892991671993	2.56027726135654	43	41.5	36.5	38.5	-0.154861284811553	-0.625524090247245	-1.32836947115838	46	38.75	2.25	13	42.25	37.5	79.75	5	0.0318325561193221	0.815002682125233	1.36827572700021	50
353	30	0	5.905	5.69	5.87833333333333	41.5	39	26.5	23	6	9	26	29	58	50	10	12	6.19594594594595	5.94366197183099	1.57	1.49	32	45	0.132701208246051	0.265790652459609	1.24750235677315	1.48525584693447	0.967855236770253	0.830119655551175	3.19251498850468	33.5	29.5	24.5	20.5	-0.26682629558369	-0.292893441169813	-0.480887045960289	40.25	24.75	7.5	27.5	31.5	22.5	54	11	0.19924593035283	1.36637910185381	0.898987446160714	38.5
354	42	1	5.8	5.71	6.12333333333333	30	22.5	21	19	1	4	48	54.5	46.5	38	4.5	3.5	6.63461538461538	6.42857142857143	1.12	0.905	33	75	0.0148613113412442	0.0913521349685201	3.13837678507782	3.98295116176045	1.18701688737028	1.32514549750786	2.55021028350416	25.5	20	21	18	0.339636087658072	-0.389596335538386	-0.217197852127702	26.25	20	2.5	51.25	22.75	19.5	42.25	4	0.0531067231548821	3.56066397341914	1.25608119243907	54
355	36	0	5.89	5.91	6.105	45.5	29	28	27	2	5.5	24.5	38.5	59.5	50.5	14	5.5	6.07064017660044	6.24390243902439	1.665	1.195	29	59	0.0339829567622907	0.116322647932843	1.17743014421121	2.43908300350975	0.80045789640853	1.2633545691246	2.70148372463751	34	24.5	25.5	26	-0.760085572631057	-1.19400903764542	-0.682966035853719	37.25	27.5	3.75	31.5	29.25	25.75	55	9.75	0.0751528023475668	1.80825657386048	1.03190623276657	44
356	34	0	5.61	5.555	5.87	40.5	30.5	18.5	23	6	10.5	35	36	49	43	10	10.5	6.10512820512821	5.90885416666667	1.46	1.25	37	44	0.100916848781588	0.326308370818427	0.413168133969429	0.872340838611998	0.371591789798168	0.656347268265633	4.20800724751707	32	24	17	19	-0.407429290424087	-0.649360913297284	0.594455030252251	35.5	20.75	8.25	35.5	28	18	46	10.25	0.213612609800007	0.642754486290713	0.513969529031901	40.5
357	33	1	5.85	5.75	6.0275	33	21	17	15	3.5	4.5	46.5	59.5	44	29.5	6	6.5	6.2398753894081	5.98765432098766	1.195	0.825	31	67	0.0920014293218458	0.157891717907562	3.08033900567734	4.99999748061068	1.01709019040218	1.2613198759385	2.44654084116983	27.5	17	16.5	12.5	0.208770492544012	0.374142816169868	0.904822952007263	27	16	4	53	22.25	14.5	36.75	6.25	0.124946573614704	4.04016824314401	1.13920503317034	49
358	20	1	5.84	5.655	6.09916666666667	34.5	20	24.5	13	2	4	39	63	53	30	6	3	6.45901639344262	5.86036036036036	1.3	0.77	33	78	0.0335718678788818	0.128710546655923	2.17085592656684	4.99999974051252	1.15109039697038	1.19860250945558	2.95711459865215	29.5	17.5	23.5	12.5	0.618510820548846	-1.75220190836156	1.27744318274369	27.25	18.75	3	51	23.5	18	41.5	4.5	0.0811412072674025	3.58542783353968	1.17484645321298	55.5
359	24	1	5.505	5.425	6.07416666666667	18.5	15	15.5	19	7	8.5	59	57.5	25.5	27	8.5	7	5.99593495934959	5.72549019607843	0.78	0.725	23	58	0.208013927293663	0.271299019734175	3.45036729209596	4.99999961366998	0.958540313744053	1.29228167953109	3.39166633053313	10.5	10	15	17	-0.087638108672545	1.99490017512512	-1.16688551501692	16.75	17.25	7.75	58.25	10.25	16	26.25	7.75	0.239656473513919	4.22518345288297	1.12541099663757	40.5
360	25	1	5.795	5.625	5.99166666666667	36	31.5	20.5	17.5	4	8	39.5	43	47	41.5	9.5	7.5	6.35261707988981	6.00877192982456	1.325	1.2	37	60	0.13607480896962	0.27251667621002	1.96294457689464	2.51990762520135	0.831694753679081	0.849105418259475	3.05803364044946	29	25	18	16.5	-1.86174207309153	-1.16079481386761	1.29359943002946	33.75	19	6	41.25	27	17.25	44.25	8.5	0.20429574258982	2.24142610104799	0.840400085969278	48.5
361	27	1	5.54	5.46	5.68333333333333	28	23	25	24.5	9	9	38	43.5	47.5	40	5.5	7.5	5.8494623655914	5.84660766961652	1.18	1.025	26	54	0.214592835598963	0.229100502102605	0.697940209499887	1.10336408276046	0.822305241653854	0.83397844086743	4.53507653087242	25.5	19.5	22	20.5	0.395782058993045	0.206380988584256	2.35099546008121	25.5	24.75	9	40.75	22.5	21.25	43.75	6.5	0.221846668850784	0.900652146130175	0.828141841260642	40
362	37	1	5.675	5.655	6.22166666666667	20	14	18	16.5	1	1.5	61	68	30.5	23	7.5	7.5	6.61111111111111	6.5	0.79	0.6	23	84	0.0523850821923622	0.0668771206815679	3.98814397285626	4.99999996087686	1.27869966622633	1.17928070930796	3.02026546637535	14	8	16.5	15	-0.774620321090361	-0.737412603252319	-0.0449217073287753	17	17.25	1.25	64.5	11	15.75	26.75	7.5	0.0596311014369651	4.49407196686656	1.22899018776714	53.5
363	35	1	5.875	5.79	6.05583333333333	49.5	46	35	35	6.5	8	9	11	73.5	70	11	11	5.97435897435898	5.97752808988764	1.9	1.81	38	58	0.120060729755727	0.182406828637101	1.79637111843748e-08	0.0268665223579593	0.783915012707519	0.956625182352777	3.46456232001835	39.5	37.5	34	32.5	-0.313623520510996	0.308609538806353	-0.4191544894514	47.75	35	7.25	10	38.5	33.25	71.75	11	0.151233779196414	0.0134332701608352	0.870270097530148	48
364	30	0	6.07	5.985	6.39666666666667	33	24	19	19	3	4	45	53	41.5	37	10.5	6	6.5969696969697	6.5709219858156	1.21	0.95	35	68	0.0809278164910585	0.1227634892665	2.0829789594443	3.43678085308157	0.937828545408297	1.33910794972415	3.34472531703457	24.5	20	17	17	-1.25457243436955	-1.70468237891179	0.411319827093974	28.5	19	3.5	49	22.25	17	39.25	8.25	0.101845652878779	2.75987990626293	1.13846824756622	51.5
365	21	0	5.455	5.235	5.8875	22.5	24	25.5	17	16	17	36	42	35.5	30.5	12.5	10.5	5.34375	4.9683908045977	1.09	1.06	31	29	0.499999980184157	0.499999989401305	0.241537164198167	4.99992202736808	1.05021960840977	5.99999675097088	6.64028042891783	16	16.5	19.5	14	2.46300709319938	2.6781593212115	3.71511727949874	23.25	21.25	16.5	39	16.25	16.75	33	11.5	0.499999984792731	2.62072959578312	3.52510817969033	30
366	38	0	5.975	5.725	6.25916666666667	32	19.5	25	14.5	1.5	7	41.5	59	50.5	28	6.5	6	6.66951566951567	5.89024390243902	1.225	0.8	25	66	0.0353396072829836	0.201523376087048	2.38279403155927	4.37333688961927	1.21779020940714	1.19332216143188	3.37156629592932	26.5	15.5	24	12.5	-0.114829920030027	-0.951858442729938	-0.152623865764628	25.75	19.75	4.25	50.25	21	18.25	39.25	6.25	0.118431491685016	3.37806546058927	1.20555618541951	45.5
367	44	1	5.825	5.785	6.04083333333333	41	37	21	20	1.5	2	36.5	41	58	53	4	4	6.46456692913386	6.51977401129944	1.455	1.33	38	86	0.020186142815623	0.0321562879288554	1.90971969462908	2.22659566267531	0.885021315833456	0.912267487132735	2.64824749012282	37	33	21	20	1.44943349358775	-1.2810835561197	1.6845656995422	39	20.5	1.75	38.75	35	20.5	55.5	4	0.0261712153722392	2.0681576786522	0.898644401483096	62
368	22	0	5.885	5.84	6.11666666666667	29.5	22.5	19	19.5	4.5	5.5	47	52.5	43	34.5	5.5	7.5	6.34276729559748	6.2	1.12	0.925	28	67	0.104001765688444	0.167044755272848	1.98878441907204	2.4530373334394	0.940470450321039	0.954254651683753	3.98710961168271	25	19	18	15.5	-1.81992999681282	0.102977195440384	-0.227732861970711	26	19.25	5	49.75	22	16.75	38.75	6.5	0.135523260480646	2.22091087625572	0.947362551002396	47.5
369	31	0	5.95	5.75	6.15833333333333	17	13	20.5	17	1.5	5	61	65	32	25	5.5	5	6.44017094017094	5.82380952380952	0.73	0.61	35	75	0.0443165456029634	0.135912313522822	2.60352074809635	4.92909973257831	1.21307985992308	1.70108163647811	4.82767480921557	15	11.5	17	13.5	0.215431328219811	-1.11556449479705	-0.178466628461554	15	18.75	3.25	63	13.25	15.25	28.5	5.25	0.0901144295628929	3.76631024033733	1.4570807482006	55
370	54	0	5.75	5.765	5.99833333333333	24.5	27.5	12	19.5	3.5	2.5	60	50.5	32.5	43	4	4	6.08333333333333	6.3030303030303	0.89	1.045	35	69	0.108629331395431	0.0757995733888232	3.91143126615812	2.79039250351382	1.43544822723211	1.36753552468879	3.32813452431179	22	25.5	10.5	17.5	0.701461759272639	-1.18324251158496	0.109924427515201	26	15.75	3	55.25	23.75	14	37.75	4	0.0922144523921272	3.35091188483597	1.40149187596045	52
371	62	1	5.9	6.06	6.18083333333333	35	34.5	34	36.5	4.5	5	26.5	24	63.5	63.5	5.5	7.5	6.29931972789116	6.32017543859649	1.435	1.45	32	71	0.137000739892077	0.12483985702988	0.591252849628961	0.404982853098009	1.63882022011061	1.27094885640923	4.59729756887138	31.5	31.5	32	32	-0.205761521121711	-1.39677254159372	-0.638290097713042	34.75	35.25	4.75	25.25	31.5	32	63.5	6.5	0.130920298460979	0.498117851363485	1.45488453825992	51.5
372	25	0	5.645	5.75	6.02833333333333	49.5	31	20	12	1.5	3.5	29	53.5	55.5	34.5	14	8.5	6.05633802816902	6.26164874551971	1.7	1.085	35	74	0.0364775245200638	0.0713060375332852	1.31612309112711	2.8652191067457	0.617007076930504	0.749590211628768	2.28893075371456	36.5	23	19	11.5	-0.697775391732477	-1.00323205918254	-0.84714360672587	40.25	16	2.5	41.25	29.75	15.25	45	11.25	0.0538917810266745	2.0906710989364	0.683298644279636	54.5
373	34	0	5.84	5.76	6.08	29.5	28.5	19.5	11	11.5	5.5	39.5	55	42.5	31.5	6.5	8	5.97245179063361	6.01851851851852	1.195	1.02	39	59	0.325407431321044	0.19290896598621	3.75441451622498	4.57053455429209	1.44885831545719	1.1700321859596	2.49302153528396	25	22	17.5	9.5	0.242524967006687	0.628856863000937	0.567968666512618	29	15.25	8.5	47.25	23.5	13.5	37	7.25	0.259158198653627	4.16247453525853	1.30944525070839	49
374	34	1	5.98	5.935	6.13083333333333	42	40.5	30	20.5	2	3.5	26	35.5	65.5	54	6.5	7	6.38738738738738	6.41343669250646	1.58	1.455	26	73	0.0359311199562782	0.0634397574959386	1.58426120647338	2.07588130881673	1.24852268556921	1.00714586699966	2.81126364652386	36.5	33.5	29	20.5	1.58681755670226	1.39862569806529	-1.3833156441732	41.25	25.25	2.75	30.75	35	24.75	59.75	6.75	0.0496854387261084	1.83007125764506	1.12783427628444	49.5
375	29	0	5.83	5.74	6.07583333333333	32	24	15	14	0	1	53	61	42.5	34	4.5	4	6.8404255319149	6.84615384615385	1.11	0.87	33	84	1.11169955749985e-08	0.0184499972639939	3.99987233707391	4.99999982548696	1.28247033983701	1.31790300095862	2.16316918576916	27.5	20	15	14	-1.57247342846859	0.491957124639181	-0.110984182268541	28	14.5	0.5	57	23.75	14.5	38.25	4.25	0.00922500419049476	4.49993608128043	1.30018667039782	58.5
376	23	0	5.985	5.85	6.20583333333333	37.5	26.5	23	13	3.5	8.5	36	52	52.5	31.5	8	8	6.49479166666667	6.14930555555555	1.39	1.01	32	71	0.0551060442430406	0.129293654269145	0.886317917194281	1.09570129135027	0.79330115203777	0.427211867815078	4.50982930588552	31.5	21	21	10.5	-0.369222029493951	-0.957080543073529	-0.426185681905524	32	18	6	44	26.25	15.75	42	8	0.0921998492560928	0.991009604272275	0.610256509926424	51.5
377	20	0	5.92	5.64	6.1225	25.5	11.5	21	14	2.5	6	51	68.5	42.5	18.5	4	7	6.71768707482993	5.61375661375661	1	0.545	33	75	0.0192737312993004	0.128265460397593	1.12199183669636	2.86663106716779	1.22742300916163	0.692859803600169	5.68162324314282	23.5	9.5	19	9	1.42479269289821	-0.536694471388449	1.40110828125546	18.5	17.5	4.25	59.75	16.5	14	30.5	5.5	0.0737695958484465	1.99431145193208	0.9601414063809	54
378	23	1	5.905	5.875	6.21833333333333	32	26	19.5	14.5	5	4	43.5	55.5	45.5	34	6	6.5	6.26253687315634	6.20224719101124	1.205	0.965	32	69	0.174948732606666	0.155160859377533	4.15711720153869	4.99999961388909	1.33661355334506	1.2141194960958	1.52688780131893	26.5	21	19	13	0.424542698411214	-0.621303106977538	-0.687934793010156	29	17	4.5	49.5	23.75	16	39.75	6.25	0.165054795992099	4.57855840771389	1.27536652472043	50.5
379	37	1	6.15	6.02	6.35416666666667	42.5	16.5	19.5	19	0.5	1.5	37.5	63	51.5	30	10.5	5.5	6.77066666666667	6.56306306306306	1.475	0.7	37	80	0.00142606258237541	0.043866449901871	1.46682786008062	4.9999982162971	0.774422696928831	1.69834914692635	3.53754527921748	32.5	14	19	16	0.0749097081557476	0.00684014534753716	-0.128058137177431	29.5	19.25	1	50.25	23.25	17.5	40.75	8	0.0226462562421232	3.23341303818886	1.23638592192759	58.5
380	23	1	5.79	5.665	6.0175	42.5	40	17.5	22.5	7	11.5	33	26	52	52.5	8	10	5.99502487562189	5.64189189189189	1.52	1.54	42	42	0.202387228596864	0.445048324596445	2.95091232631333	2.62649028539103	0.978862432949114	1.19798504508956	1.51671934739334	35	33	17	19.5	-0.578602336109736	-0.673423522639764	1.40487949597119	41.25	20	9.25	29.5	34	18.25	52.25	9	0.323717776596655	2.78870130585218	1.08842373901933	42
381	22	0	6.035	6.02	6.1625	46.5	37.5	24	20	2	6	27.5	36.5	57.5	46.5	13	11	6.33563218390804	6.1259842519685	1.655	1.385	25	61	2.18390065127649e-08	0.181298492839357	1.47540198190141	2.20199729160446	0.798719167315844	0.843944390545044	2.76367491785204	34.5	28	23	18.5	-0.102944000859457	-0.292401633306345	-0.530930832039723	42	22	4	32	31.25	20.75	52	12	0.0906492573391819	1.83869963675294	0.821331778930444	43
382	48	0	5.855	5.73	5.95833333333333	37	28.5	30.5	26	1.5	3.5	31	42	62.5	48.5	5	6	6.30193236714976	6.2816091954023	1.43	1.15	34	73	0.00115195122057487	0.0924705813315298	1.47719244190192	2.33046647013982	1.21278671925561	1.13997672708597	3.37968310409044	33.5	24	29	24.5	-0.285887087880902	-0.950769983622867	-0.397119465978429	32.75	28.25	2.5	36.5	28.75	26.75	55.5	5.5	0.0468112662760523	1.90382945602087	1.17638172317079	53.5
383	30	0	5.925	5.865	6.0075	44.5	36	26.5	19	5	8	24	37	60	46	11	9	6.10526315789474	6.02116402116402	1.65	1.35	35	56	0.126229151199387	0.211941989866109	1.13594509968792	1.90312352413457	0.867310385946284	0.817933011786142	3.04590962487036	34.5	27.5	25.5	18.5	0.396347835978829	1.433833135995	0.991271521268772	40.25	22.75	6.5	30.5	31	22	53	10	0.169085570532748	1.51953431191125	0.842621698866213	45.5
384	63	0	5.74	5.7	5.78583333333333	54	49	25	26	2.5	5	18.5	20	68.5	63	10.5	12	6.02453987730061	5.88333333333333	1.895	1.78	32	64	1.15265825871628e-08	0.102157537014418	0.957564056848253	1.01532534296825	0.690522219033469	0.65759224583206	2.41814189927406	44	38.5	24.5	24.5	-0.0427291614604135	0.675162027443989	0.535427291039845	51.5	25.5	3.75	19.25	41.25	24.5	65.75	11.25	0.0510787742705001	0.986444699908253	0.674057232432764	48
385	41	0	5.625	5.325	5.56083333333333	35.5	27	26.5	28.5	16.5	21.5	21.5	23	47	43.5	15	12	5.45435244161359	5.24242424242424	1.495	1.31	33	41	0.354274781410931	0.499999954333145	0.0052162629015993	0.0267996140834689	0.195370078640087	0.198072495854721	4.54555152952201	28	21.5	19	22	0.137939236903612	-0.0456551131501646	0.757385001603364	31.25	27.5	19	22.25	24.75	20.5	45.25	13.5	0.427137367872038	0.0160079384925341	0.196721287247404	37
386	20	0	5.605	5.435	5.60166666666667	27.5	36.5	23	24	10	12.5	39.5	27	43	52.5	7.5	8	5.68595041322314	5.63698630136986	1.155	1.46	30	54	0.267711438423889	2.0123819140487e-08	0.78124933404368	0.0942200942985169	0.493841134400802	0.233265485733634	4.23132735256592	22	29	21	23.5	-0.419159944445034	0.618598659485164	1.01615977758685	32	23.5	11.25	33.25	25.5	22.25	47.75	7.75	0.133855729273854	0.437734714171098	0.363553310067218	42
387	29	1	5.925	5.97	6.34666666666667	40	17.5	33	23	1	0.5	26	59	70	38.5	3	2	6.43018018018018	6.99593495934959	1.54	0.76	34	92	1.08145709687654e-08	0.00812471340247651	1.01733659194741e-08	2.39292103984491	1.28821378144964	1.287448338141	4.79255257542237	37	17	33	21.5	1.04398971679247	1.22978677294211	0.301633893071934	28.75	28	0.75	42.5	27	27.25	54.25	2.5	0.00406236210852374	1.19646052500914	1.28783105979532	63
388	65	0	5.735	5.645	5.93916666666667	33	30	20.5	14.5	4	4.5	42.5	51	50	40	3.5	4.5	6.40869565217391	6.51700680272109	1.235	1.09	38	80	0.0661051950890026	0.0666429058705048	1.9213249030705	1.98348660523672	0.983389887215086	0.744643477871446	3.3996938347724	30	26	20	14	-0.95417209913247	0.69505857920959	-1.09462864555227	31.5	17.5	4.25	46.75	28	17	45	4	0.0663740504797537	1.95240575415361	0.864016682543266	59
389	NA	1	6.195	5.985	6.2725	31.5	19	17.5	21	0.5	2	50.5	58	39	28.5	10	11.5	6.76094276094276	6.45634920634921	1.125	0.8	37	70	2.69266517659601e-08	0.0717308043234188	1.66659431014123	3.16872778637566	0.825792001274485	1.33642406101086	4.42047287854434	23.5	13.5	15.5	15	1.29070310685008	-0.314828009161918	0.440726073712158	25.25	19.25	1.25	54.25	18.5	15.25	33.75	10.75	0.0358654156250353	2.41766104825845	1.08110803114267	53.5
390	36	1	5.805	5.45	6.05	23.5	11.5	19.5	16.5	1.5	2	55.5	70	38	24	5	4	6.43445692883895	5.82222222222222	0.915	0.53	34	85	0.0333628775596556	0.0521395723007523	2.24686317254394	4.99999991510235	0.976245178661532	1.56981281355625	4.29344835950423	20	10	18	14	0.614665166741274	0.577872145750347	-0.391893166075213	17.5	18	1.75	62.75	15	16	31	4.5	0.042751224930204	3.62343154382314	1.27302899610889	59.5
391	18	0	5.85	5.78	6.145	37	24.5	31.5	22	5.5	4	26	49.5	62.5	43.5	6	3	6.29954954954955	6.55115511551155	1.48	0.995	35	70	0.102136507029848	0.0955583832804556	1.20664305207876	2.85906535718387	1.02942141738012	1.11833184005246	3.30911214569053	32.5	21.5	30	22	-0.54533353560848	-0.657562355225293	0.0976187821910255	30.75	26.75	4.75	37.75	27	26	53	4.5	0.0988474451551516	2.03285420463131	1.07387662871629	52.5
392	48	1	6.125	5.955	6.30166666666667	32	23	27.5	16.5	1	1	39.5	59.5	55.5	32	4	7.5	6.61157024793389	6.67489711934156	1.245	0.865	31	83	0.0139918412641083	0.0285971264783714	2.15645533798575	3.52081974278485	1.37361476660193	1.10620563306676	3.28369024591524	28.5	17	27	15	0.579519234716676	-0.655449969061706	0.103749472374162	27.5	22	1	49.5	22.75	21	43.75	5.75	0.0212944838712399	2.8386375403853	1.23991019983434	57
393	18	0	5.845	5.64	6.00666666666667	23.5	11	32.5	24	2.5	6	41.5	59	53	30	3	5	6.54700854700855	5.91463414634146	1.055	0.63	30	70	1.28237534467718e-08	0.159888237767007	0.388588950528387	2.67100588558488	0.815745416070351	1.33718563498992	5.25853991879586	22.5	10	30.5	20	-0.302708021702136	1.3792993692198	0.122122756283454	17.25	28.25	4.25	50.25	16.25	25.25	41.5	4	0.07994412529538	1.52979741805664	1.07646552553014	50
394	40	1	6.19	6.105	6.38666666666667	46.5	26.5	20	12.5	1.5	4	32	57	58	32.5	8.5	6.5	6.68382352941177	6.58914728682171	1.61	0.96	30	65	0.0172129866430246	0.121428989028734	2.03683592907363	4.28572644918557	0.949345116123278	1.15721838638757	2.55061121733315	38	21.5	20	11	-0.592698294294201	-0.143386837208764	-0.429633947353433	36.5	16.25	2.75	44.5	29.75	15.5	45.25	7.5	0.0693209878358791	3.1612811891296	1.05328175125542	47.5
395	22	0	5.85	5.66	6.10583333333333	23	17	20.5	19.5	2	2.5	54.5	61	40	31.5	3.5	5	6.86446886446886	6.61965811965812	0.915	0.73	37	72	0.0416794929031216	0.0700359411530467	3.51735895750082	4.7260015433759	1.53973832115084	1.94987772523662	3.36361582714833	21	14.5	19	17	0.0313589207899793	-0.452798598777702	-0.107720140078039	20	20	2.25	57.75	17.75	18	35.75	4.25	0.0558577170280842	4.12168025043836	1.74480802319373	54.5
396	24	1	5.77	5.74	6.11583333333333	27	29.5	15	10	7.5	8	50.5	52.5	33.5	35	8.5	4.5	5.86531986531986	5.82456140350877	1.035	1.065	32	59	0.244430441087727	0.231936900834018	3.18714857901485	2.89525728880603	0.976227507189889	0.730658833042412	3.19989825485566	23.5	27	10	8	0.69646018610773	0.502157385145426	0.68615082298381	28.25	12.5	7.75	51.5	25.25	9	34.25	6.5	0.238183670960873	3.04120293391044	0.853443170116151	45.5
397	35	0	6.155	6.09	6.44833333333333	43.5	22.5	27	19.5	0.5	2	29	56	62	37	8.5	5	6.5962441314554	6.98106060606061	1.58	0.89	39	78	0.0109408405260991	0.0424309245297462	1.80751438154877	4.30364337114324	1.06621450609312	1.4123210608247	2.50758643172783	35.5	18	26.5	19	0.288556564773593	1.63844573494955	-2.50511946816546	33	23.25	1.25	42.5	26.75	22.75	49.5	6.75	0.0266858825279226	3.055578876346	1.23926778345891	58.5
398	34	1	5.81	5.865	5.78916666666667	58	55.5	39	44	1	0	2	0.5	88	94	9	5.5	5.84863945578231	5.90787269681742	2.14	2.105	35	94	0.019263243165907	1.08386765054017e-08	0.216357038660015	1.96215214002654e-08	1.32035688623078	1.66527944272664	1.00000002084367	49.5	51	38.5	43	-0.291441740597125	-1.02689300235789	-1.46557689599799	56.75	41.5	0.5	1.25	50.25	40.75	91	7.25	0.00963162700229173	0.108178529140768	1.49281816447871	64.5
399	59	1	5.735	5.795	5.84416666666667	58	57.5	38	38.5	2	1.5	2	2.5	83.5	86	12.5	10	5.83673469387755	5.87008547008547	2.14	2.125	31	82	0.0457130827153084	0.051226055847486	0.13012907134222	1.59313584749411e-06	1.27140356881006	1.36327227201983	1.000000479164	47	47.5	36.5	38.5	1.0903313826099	-0.227595527930709	-0.662338886128012	57.75	38.25	1.75	2.25	47.25	37.5	84.75	11.25	0.0484695692813972	0.0650653322390337	1.31733792041495	56.5
400	30	0	6.05	6.03	6.215	30.5	22.5	23	24.5	3.5	4	43	49	49.5	43.5	4	3.5	6.53508771929825	6.42483660130719	1.18	0.96	33	70	0.0936824241781437	0.105267576696862	2.6463838707448	3.85614399787606	0.958607212993488	1.46879780935659	2.68761785522497	26.5	20.5	23	23	-0.85727876376039	-0.715078021558222	-1.00366450365659	26.5	23.75	3.75	46	23.5	23	46.5	3.75	0.0994750004375028	3.25126393431043	1.21370251117504	51.5
401	46	1	5.815	5.7	6.14416666666667	31	19	11.5	13.5	1.5	9	56	58.5	37	27.5	5.5	5	6.31818181818182	5.80321285140562	1.06	0.795	39	68	0.0795532314524158	0.22972701438956	3.5446614339877	4.9999997965298	0.988976011125483	1.24066043305254	2.54778749165468	25.5	15.5	11.5	12	0.23489702442016	-1.3723516295837	2.32373706888735	25	12.5	5.25	57.25	20.5	11.75	32.25	5.25	0.154640122920988	4.27233061525875	1.11481822208901	53.5
402	22	1	5.555	5.51	5.75916666666667	30	31.5	24	22.5	13	13.5	33	32.5	42.5	40.5	11.5	13.5	5.79850746268657	5.65432098765432	1.27	1.305	41	42	0.423720604554255	0.47944230124349	1.93023652238857	1.51186453999722	1.1457525531674	0.806478101882798	3.40229336969084	21	21.5	21.5	19	0.668987740912509	0.092030550514659	-0.00739587210723242	30.75	23.25	13.25	32.75	21.25	20.25	41.5	12.5	0.451581452898873	1.7210505311929	0.976115327525098	41.5
403	39	0	6	5.825	6.20333333333333	47	23	28	25.5	3.5	5	21.5	46.5	69	45	6	3.5	6.30785562632697	6.4797507788162	1.725	0.995	35	63	0.0444718919766795	0.137703712571056	0.964474052876537	3.29446626258919	0.936902382230009	1.45856337240455	3.24286095706461	41.5	21.5	27.5	23.5	-1.21881005273262	-0.81475758135732	0.0595603972539677	35	26.75	4.25	34	31.5	25.5	57	4.75	0.0910878022738676	2.12947015773286	1.19773287731728	49
404	30	1	5.67	5.67	6.06083333333333	30.5	22.5	26.5	25.5	1	2	42	50	54	46	3	2	6.74425287356322	6.74333333333333	1.19	0.95	35	79	1.0278567121052e-08	0.0360532250534395	1.20910086669329	2.13083477098754	1.01782096573344	1.32526460452202	4.31815656814733	28	21	26	25	0.619652244420637	0.54662328549116	-0.59100621758471	26.5	26	1.5	46	24.5	25.5	50	2.5	0.0180266176660033	1.66996781884042	1.17154278512773	57
405	60	0	6.155	6.025	6.32583333333333	39	25	22.5	14.5	2	0	36.5	60.5	59	36	2.5	3.5	6.68241469816273	6.9789029535865	1.415	0.895	42	85	0.0233184920308084	1.12639920066409e-08	2.09228309252653	3.9878815197356	1.18932045500126	1.31422140149715	3.04020677177311	36.5	22	22.5	14	2.02773501908214	0.914660163896	1.53244697270785	32	18.5	1	48.5	29.25	18.25	47.5	3	0.0116592516474002	3.04008230613106	1.2517709282492	63.5
406	18	1	5.53	5.6	5.81416666666667	46.5	43	26	29.5	5.5	4.5	22	23	63.5	67.5	9	5	6	6.18398268398269	1.71	1.63	36	68	0.140264613178759	0.0791308985412262	2.19090226367081	2.4112116674801	1.1300821170772	1.35569985063016	1.50673370121844	38.5	38.5	25	29	0.647624655397043	1.61450695152532	-0.320180444419069	44.75	27.75	5	22.5	38.5	27	65.5	7	0.109697755859993	2.30105696557546	1.24289098385368	52
407	35	1	5.955	5.81	6.025	43	29	29	21	3.5	4	24.5	46	65	43	7	7	5.92715231788079	5.80555555555556	1.615	1.12	28	47	0.148204789715259	0.253806026797659	3.01339059904488	4.99999788954505	1.34832921034986	1.5082458494671	1.00500060558917	37	23	28	20	-1.41970499275178	0.422511962155573	-1.63320601756019	36	25	3.75	35.25	30	24	54	7	0.201005408256459	4.00669424429497	1.42828752990848	37.5
408	19	0	6.045	5.83	6.16833333333333	40	33	29	25	2	6.5	29	35.5	63.5	50.5	5.5	7.5	6.30046948356808	6.22480620155039	1.51	1.305	32	59	0.0589099343540439	0.15795381279491	2.34785483252542	2.92456249399332	1.38857850594545	1.25794191204001	2.14325207962673	34.5	26.5	29	24	-0.254501201942552	-0.773647608722412	0.302279211439824	36.5	27	4.25	32.25	30.5	26.5	57	6.5	0.108431873574477	2.63620866325937	1.32326020899273	45.5
409	28	1	5.49	5.55	5.71666666666667	32.5	24.5	23	24	10.5	8	34	43.5	42	38.5	13.5	10	5.57070707070707	5.7551622418879	1.31	1.055	33	51	0.428393673068393	0.316086946222101	2.15511203346394	3.48515508932687	0.878382609521222	1.54545421582886	2.95334184639017	25.5	20	16.5	18.5	-0.287609166444255	0.741234884768868	1.95511680155115	28.5	23.5	9.25	38.75	22.75	17.5	40.25	11.75	0.372240309645247	2.82013356139541	1.21191841267504	42
410	21	1	5.71	5.795	5.98083333333333	43.5	39.5	27	24.5	5	5.5	24.5	30.5	60.5	53	10	11	6.05077262693157	6.19424460431655	1.625	1.485	31	59	1.80306665658334e-08	0.130625030421882	0.203083785048214	0.65788104080554	0.360348530521526	0.633239553054547	3.99959010417382	36	30.5	24.5	22.5	0.106161890386541	1.96942942053948	1.05545387490262	41.5	25.75	5.25	27.5	33.25	23.5	56.75	10.5	0.0653125242262743	0.430482412926877	0.496794041788036	45
411	23	1	6.03	5.955	6.15333333333333	31	28.5	17.5	18	1.5	3	50	50.5	43	39	5.5	7.5	6.77	6.58922558922558	1.12	1.065	26	74	0.00529791005289924	0.078717451298338	2.25712191859147	2.33986534546315	1.07907973481613	0.988335351804391	3.73267176436627	26.5	23	16.5	16	-1.65072545741475	-1.06766360865853	-1.27703081644624	29.75	17.75	2.25	50.25	24.75	16.25	41	6.5	0.0420076806756186	2.29849363202731	1.03370754331026	50
412	53	0	5.93	5.935	5.91583333333333	27	32	32.5	36	4	1.5	36.5	30.5	54	61	5.5	7	6.21259842519685	6.22781774580336	1.175	1.335	29	70	0.0969087407277214	0.0613219578152683	0.945063529893222	0.539560033880678	1.15001991100741	1.45337127202996	4.56517177880013	25	29.5	29	31.5	-1.98628761616549	-0.958865526231325	-0.839983137848325	29.5	34.25	2.75	33.5	27.25	30.25	57.5	6.25	0.0791153492714949	0.74231178188695	1.30169559151869	49.5
413	41	0	6.02	5.98	6.1375	40.5	28.5	27.5	27	2	10.5	30	34	59.5	47.5	8.5	8	6.66666666666667	6.28535353535354	1.51	1.23	32	60	1.20527036700477e-08	0.245694500890399	0.582993705864419	1.14903988592494	0.676992173446943	0.82423296968844	4.21511185097657	34	24.5	25.5	23	-0.407187111980354	0.0990264467017301	0.671679057829733	34.5	27.25	6.25	32	29.25	24.25	53.5	8.25	0.122847256471551	0.866016795894678	0.750612571567691	46
414	41	0	5.835	5.555	5.96666666666667	35.5	15.5	25.5	13	1.5	4	37.5	67.5	53.5	26.5	7.5	2	6.37333333333333	5.63589743589744	1.335	0.635	33	81	1.31859961096502e-08	0.0721021722342775	1.04528093752318	4.99999996356565	0.743140799030261	1.42605316398966	4.09296579386819	29.5	14.5	24	12	-0.170117391537504	1.23586085401188	-0.551643549234747	25.5	19.25	2.75	52.5	22	18	40	4.75	0.0360510927101368	3.02264045054442	1.08459698150996	57
415	39	1	5.615	5.59	6.02333333333333	29	23.5	17	15.5	4.5	5	49.5	56	41.5	33	4.5	6	6.38943894389439	6.35606060606061	1.085	0.91	35	68	0.0944679168635596	0.0960946110558137	2.58544204456074	3.19735181753487	0.924272919829535	0.977682334866175	3.26222313630967	24.5	18.5	17	14.5	0.464351257787768	-0.944943461754952	1.18158049432242	26.25	16.25	4.75	52.75	21.5	15.75	37.25	5.25	0.0952812639596867	2.8913969310478	0.950977627347855	51.5
416	66	1	5.47	5.4	5.54666666666667	57.5	46	26.5	27	4	9	12	18	70	61.5	14	11.5	5.54734848484849	5.53658536585366	2.03	1.74	35	57	0.133858263420151	0.244740346513121	0.725300997176921	1.47688357977859	0.717210676282095	1.02727774473723	1.71285983980639	44.5	37	25.5	24.5	-1.21295438181234	-0.617248410349279	-0.650432980184761	51.75	26.75	6.5	15	40.75	25	65.75	12.75	0.189299304966636	1.10109228847775	0.872244210509664	46
417	42	0	5.835	5.765	6.09	35.5	24.5	25	21.5	1.5	1.5	38	52.5	56	38.5	4.5	7.5	6.32258064516129	6.27368421052632	1.33	0.965	32	60	0.0175092920587847	0.0826676237530645	3.37701701807712	4.81681407062499	1.51048874142083	1.61192027226831	1.68286882917246	32	20.5	24	18	0.0273304180388285	-1.21845554261628	0.24892332273415	30	23.25	1.5	45.25	26.25	21	47.25	6	0.0500884579059246	4.09691554435105	1.56120450684457	46
418	49	1	5.96	5.965	6.30416666666667	35	25	28	15.5	1	1.5	36	58	57.5	34.5	5.5	6	6.46875	6.39285714285714	1.34	0.92	34	70	0.0194901202969964	0.0859453818964902	1.98417646954775	3.63581085680636	1.32898592206538	1.19639258015573	3.12722401722107	30	19	27.5	15.5	-1.31177305270233	-0.200259963354273	-1.56071655539038	30	21.75	1.25	47	24.5	21.5	46	5.75	0.0527177510967433	2.80999366317706	1.26268925111055	52
419	52	1	5.845	5.855	5.72416666666667	50.5	55	44.5	43	3.5	1	1.5	1	90.5	90.5	4.5	7.5	5.72758037225042	5.71885521885522	1.995	2.09	28	83	0.072780996194262	0.0350096884935633	4.60655725441108e-09	5.35627706798243e-09	1.58424127874868	1.22709859701187	1.00000000376655	47.5	49	43	41.5	-0.351421662788883	-1.03007544763487	0.624620594532507	52.75	43.75	2.25	1.25	48.25	42.25	90.5	6	0.0538953423439126	4.98141716119676e-09	1.40566993788028	55.5
420	29	1	5.74	5.685	5.81583333333333	43.5	39.5	24.5	26	7	6	25	28.5	59.5	56.5	8.5	9	5.88444444444445	6.06060606060606	1.62	1.505	33	68	0.19643825113908	0.15536966130095	1.71941090151159	1.96772065338548	0.939411816766339	1.05065026988458	2.5294977622636	37.5	32.5	22	24	0.413798128253937	0.510034694559355	-0.163771504926856	41.5	25.25	6.5	26.75	35	23	58	8.75	0.175903956220015	1.84356577744853	0.995031043325459	50.5
421	30	1	6.03	5.855	6.26833333333333	25	14.5	20	11.5	0.5	0.5	54.5	73.5	42	24	3	2	7.09157509157509	6.61006289308176	0.955	0.555	32	96	0.0105574074079427	1.07226631363437e-08	2.73260769684343	4.99999994790549	1.17071427166143	1.08973428805	3.94784585296502	22	12.5	20	11.5	-0.788296121670516	-0.0117907478996451	-0.82450003809085	19.75	15.75	0.5	64	17.25	15.75	33	2.5	0.00527870906530289	3.86630382237446	1.13022427985572	64
422	26	1	5.615	5.5	5.92916666666667	31.5	18	22.5	12.5	3.5	6.5	42.5	63	46	24	8	6.5	6.4231884057971	5.88738738738739	1.205	0.73	36	74	0.0968684044581044	0.159364341593072	2.17951004205045	4.99999897856904	1.0384830319839	1.14098546186123	3.22550392294461	25.5	12.5	20.5	11.5	-0.245244398915323	0.158078344614578	0.51411057202401	24.75	17.5	5	52.75	19	16	35	7.25	0.128116373025588	3.58975451030975	1.08973424692257	55
423	55	0	5.98	5.855	6.14416666666667	31.5	21.5	25.5	24	1.5	1	41.5	53.5	53	44	4	1.5	6.74358974358975	6.88888888888889	1.215	0.895	31	84	0.0218511340914831	0.022593184843533	1.53432353407618	2.83749926651906	1.04864387115625	1.52744253787375	3.98591364208064	27.5	20	25.5	24	-0.650512870309474	-0.375351891944759	-0.598650423257205	26.5	24.75	1.25	47.5	23.75	24.75	48.5	2.75	0.0222221594675081	2.18591140029762	1.288043204515	57.5
424	28	1	5.865	5.715	6.21416666666667	31	16.5	24	12	2.5	5	42.5	66.5	50	21.5	5	7	6.37391304347826	6.05970149253731	1.195	0.665	32	72	0.0611995874918935	0.142445946306037	1.9116478034011	4.30068457037857	1.15386821466436	1.0202456819391	3.41003291271727	26	10	24	11.5	2.20811897047416	2.31165340550535	1.44181098517816	23.75	18	3.75	54.5	18	17.75	35.75	6	0.101822766898965	3.10616618688984	1.08705694830173	52
425	62	0	6.135	6.065	6.34333333333333	34	20.5	24	20	1	3.5	41	56	52.5	37.5	5.5	3	6.94632768361582	6.90151515151515	1.27	0.85	32	79	0.0164568442461655	0.0554870034336543	2.42241225236148	3.98419931597267	1.00727290539584	1.28868118817072	2.92451091346164	28.5	17.5	24	20	-0.78108227380739	-1.55799716364751	-0.363518160847731	27.25	22	2.25	48.5	23	22	45	4.25	0.0359719238399099	3.20330578416708	1.14797704678328	55.5
426	22	1	5.745	5.65	5.9225	27.5	22.5	26.5	24	2.5	3	43.5	50.5	48.5	39.5	5.5	7	6.56342182890855	6.52525252525253	1.115	0.945	35	67	0.0569469487925963	0.0962205636935302	1.11404009566353	1.70935845425137	1.05171948584577	1.03140763823681	4.78100535743503	23.5	19.5	25	20	1.15047325154543	0.195902275781577	-0.419556204216645	25	25.25	2.75	47	21.5	22.5	44	6.25	0.0765837562430632	1.41169927495745	1.04156356204129	51
427	33	0	5.985	6.095	6.30583333333333	33	20	20	16	2	2.5	45	61.5	47	33.5	6	2.5	6.71212121212121	6.7965367965368	1.21	0.785	32	84	0.0438142758815431	0.0554380463252817	2.58216696870159	4.23830480450693	0.932672392589511	1.14168250198999	2.7299199521399	27	18	20	15.5	2.24711237899618	1.61849916555803	2.39372291124951	26.5	18	2.25	53.25	22.5	17.75	40.25	4.25	0.0496261611034124	3.41023588660426	1.03717744728975	58
428	48	1	5.915	5.86	6.1725	39.5	26.5	25	23	3	4.5	32.5	46	56.5	41.5	8	8	6.32098765432099	6.3179012345679	1.465	1.07	32	58	0.160798911576686	0.221552350358422	2.00596939974121	3.87748300412738	0.937487292750839	1.58923647363561	2.64173817724687	34	22	22.5	19.5	0.266642504959156	0.418412169949157	0.347921824745681	33	24	3.75	39.25	28	21	49	8	0.191175630967554	2.9417262019343	1.26336188319322	45
429	64	1	6.1	5.98	6.165	37.5	29	27	24.5	4	1	31.5	45.5	59	48	5.5	5.5	6.31873479318735	6.62996941896024	1.435	1.125	32	79	0.0563013754246431	0.0347448476364424	1.10497530235095	2.01325600238427	0.949276740619204	1.07141890787555	3.58179428369627	32	25	27	23	-1.15825143110173	-0.291459805095364	-0.0992341936051334	33.25	25.75	2.5	38.5	28.5	25	53.5	5.5	0.0455231115305427	1.55911565236761	1.01034782424738	55.5
430	37	0	6.3	6.165	6.33333333333333	48.5	38	27	19.5	1.5	3	23	39.5	66	48.5	9.5	9	6.52597402597402	6.73002754820937	1.74	1.365	37	66	0.0234237194237483	0.0598602569525836	1.22709928924379	2.11758975482635	0.888660256679042	0.817260346436057	3.02986389978637	39.5	29.5	26.5	19	0.189524955071489	-0.647976551468512	-0.255122420133651	43.25	23.25	2.25	31.25	34.5	22.75	57.25	9.25	0.0416419881881659	1.67234452203507	0.852960301557549	51.5
431	56	1	5.92	5.795	6.025	40.5	30.5	17	18	2	2.5	40.5	49	49	36	8.5	12.5	6.27731092436975	6.08496732026144	1.405	1.12	28	49	0.0526472229363986	0.173906379274061	3.96217989403597	4.9999963347394	1.34527480116197	1.41365399133205	1.29629890992103	33	22.5	16	13.5	0.00413288605258332	-0.446227939862326	0.262713763414073	35.5	17.5	2.25	44.75	27.75	14.75	42.5	10.5	0.11327680110523	4.48108811438768	1.37946439624701	38.5
432	46	1	5.535	5.665	5.795	51.5	52	27.5	28.5	9.5	11.5	11.5	8	65.5	67	13.5	13.5	5.62335216572505	5.6213768115942	1.915	1.96	33	54	0.327281023694348	0.288225608409785	0.202473706381361	1.09339388832982e-07	0.614186042561263	0.568560227483943	2.55662621890837	42	42	23.5	25	0.454747853943949	-0.596777589216705	2.70877848301405	51.75	28	10.5	9.75	42	24.25	66.25	13.5	0.307753316052067	0.101236907860375	0.591373135022603	43.5
433	21	1	5.815	5.65	6.08833333333333	21.5	15	18	15.5	0	2.5	60.5	67	37.5	28.5	2	2	7.0253164556962	6.5959595959596	0.825	0.63	33	86	0.00789569477106644	0.0323072948573366	2.36107829224955	3.72036844910242	1.51732732455223	1.68567415468093	5.49107916378061	19.5	14	18	14.5	2.37922896399573	0.673948005064615	-0.00106647210863964	18.25	16.75	1.25	63.75	16.75	16.25	33	2	0.0201014948142015	3.04072337067599	1.60150073961658	59.5
434	28	1	5.85	5.795	6.25583333333333	25	19	23	20	1.5	3	50.5	58	43.5	34	4.5	5	6.54882154882155	6.46428571428571	0.995	0.8	32	69	0.0292308678950242	0.0905219067908926	2.49728109135868	3.61510582348199	1.50191549093522	1.62381673175072	3.649676674628	20.5	14.5	23	19.5	-1.01842924816859	1.12753424738309	1.16891135909677	22	21.5	2.25	54.25	17.5	21.25	38.75	4.75	0.0598763873429584	3.05619345742034	1.56286611134297	50.5
435	55	0	5.735	5.72	6.24	17.5	15.5	26.5	23.5	0.5	3.5	55.5	57.5	39.5	34	4.5	5	6.7752808988764	6.63529411764706	0.795	0.735	23	70	0.0132579484811444	0.0915108513386712	3.8283658261245	3.84131324171203	2.35746856081284	1.59507491152712	3.60558919068104	14.5	11.5	25	22.5	-0.551999400658364	-1.30744249801933	-0.831968937188003	16.5	25	2	56.5	13	23.75	36.75	4.75	0.0523843999099078	3.83483953391827	1.97627173616998	46.5
436	56	0	5.7	5.715	5.76916666666667	59	56.5	37	37.5	1	2.5	3	3.5	89	86.5	7	7.5	5.79037800687285	5.75474956822107	2.15	2.095	32	82	0.0229329967585099	0.0417467383519245	0.413039712712943	0.518142712266703	1.18832915012176	1.24838397781913	1.00000027653563	52	49.5	37	37	0.371423065275053	0.453771768256801	-1.67530552828553	57.75	37.25	1.75	3.25	50.75	37	87.75	7.25	0.0323398675552172	0.465591212489823	1.21835656397044	57
437	58	1	5.885	5.745	5.975	47.5	43.5	28.5	32	4	5	20	19.5	70	67.5	6	8	6.03958333333333	6.05175983436853	1.75	1.675	41	69	0.0884483902828679	0.135998217108817	1.21424572193134	1.26028795825253	0.986158931159412	1.12671136626141	2.77000052611158	41.5	38	28.5	29.5	-0.57959744620738	-0.642443827377874	-0.708657282706484	45.5	30.25	4.5	19.75	39.75	29	68.75	7	0.112223303695842	1.23726684009194	1.05643514871041	55
438	20	0	5.935	5.82	6.16833333333333	32	30	16.5	16	4.5	3	47	51	44	42.5	4.5	3.5	6.40251572327044	6.42517006802721	1.17	1.09	33	72	0.103221373738065	0.0741848320681192	3.85082377403925	4.2893432047443	1.17685926475298	1.33544400753089	2.15162955290825	28	27	16	15.5	0.329700299917456	0.0616792681382648	1.94146047542443	31	16.25	3.75	49	27.5	15.75	43.25	4	0.0887031029030923	4.07008348939177	1.25615163614193	52.5
439	25	1	5.96	5.785	6.22	34.5	25	19.5	20	6	6.5	40	48.5	46.5	36	7.5	9	6.29722222222222	6.20064724919094	1.29	1.015	38	59	0.158714542683687	0.202570717484594	2.57951042482941	3.63832901398681	0.985539639965859	1.21064514811193	2.89055883761257	27.5	18	19	18	1.55240821631223	1.33603168485353	1.07582558093241	29.75	19.75	6.25	44.25	22.75	18.5	41.25	8.25	0.180642630084141	3.10891971940811	1.09809239403889	48.5
440	43	0	6.055	6.04	6.45583333333333	29.5	23.5	14.5	15	3	5.5	53	56	37.5	32.5	6.5	6	6.77659574468085	6.47727272727272	1.06	0.91	31	66	0.0668567605987319	0.12877945699187	2.54746339064731	3.34889366896435	0.940596386310838	1.11516016717028	3.87135350200852	24	19	13.5	13.5	-0.741817639165668	0.662689640889732	-0.723165404677302	26.5	14.75	4.25	54.5	21.5	13.5	35	6.25	0.0978181087953011	2.94817852980583	1.02787827674056	48.5
441	46	1	5.975	5.995	6.35583333333333	24	13.5	29.5	19	3	2	43.5	65.5	47.5	29	6	3.5	6.76696165191741	6.92753623188406	1.045	0.615	32	83	0.0632710892368715	0.0252285456563884	0.814344024825067	3.00287984942005	1.12828715959311	1.33084140689992	5.45390725894266	20	11	27.5	18	1.48105234665723	1.15124168325817	0.729528728567512	18.75	24.25	2.5	54.5	15.5	22.75	38.25	4.75	0.0442498174466299	1.90861193712256	1.22956428324652	57.5
442	44	1	5.37	5.47	5.75333333333333	46	33	26	28.5	3.5	1.5	24.5	37	58.5	52	13.5	9.5	5.70419426048565	6.00264550264551	1.675	1.29	34	56	0.12235536565943	0.0478957202656669	1.71854722914078	2.8170054549265	0.951003181154854	1.31762515333084	2.01646456400065	34	25.5	24.5	26.5	-0.450598501849065	-0.950700510231679	0.335279574647624	39.5	27.25	2.5	30.75	29.75	25.5	55.25	11.5	0.0851255429625484	2.26777634203364	1.13431416724285	45
443	60	0	6.095	6.07	6.255	36	28	28	24.5	3	3	33	44.5	54	44.5	10	8	6.62686567164179	6.75375375375376	1.39	1.115	32	69	0.0520947105691721	0.0724925659298358	1.04167749501216	1.76255295962038	0.896164400843878	0.896238056682581	4.02754125264601	28	21	26	23.5	0.843384984444952	0.546155757880677	-0.185577143027105	32	26.25	3	38.75	24.5	24.75	49.25	9	0.0622936382495039	1.40211522731627	0.896201228763229	50.5
444	74	1	5.95	5.85	5.9675	30	26	13	15.5	6	7.5	51	51	34.5	30.5	8.5	11	6.16326530612245	5.99659863945578	1.09	1.01	35	64	0.175520307222795	0.243272053743704	2.01860123456725	2.10476830180188	0.766671434744906	0.721159634910715	3.80319697306266	23.5	19	11	11.5	-0.535433173465752	1.73709150264315	0.187074848626845	28	14.25	6.75	51	21.25	11.25	32.5	9.75	0.20939618048325	2.06168476818456	0.743915534827811	49.5
445	49	0	5.77	5.69	6.255	21	25	12.5	11	2	2.5	64.5	61.5	29.5	31	4	5	6.07981220657277	5.95238095238095	0.775	0.885	41	68	0.0726820739439515	0.108432546671359	4.99999967788304	4.81618732918718	1.2645975708162	1.21499795659604	2.63532085994753	17.5	21.5	12	9.5	-0.644322080167258	-1.20673849534697	-0.227324107184633	23	11.75	2.25	63	19.5	10.75	30.25	4.5	0.090557310307655	4.90809350353511	1.23979776370612	54.5
446	33	0	5.685	5.805	6.1175	17.5	19.5	23	26.5	6	5.5	53.5	48.5	37.5	40.5	3	5.5	6.44444444444444	6.3915857605178	0.815	0.905	35	60	0.142121828032257	0.1588935950833	2.43691213071873	1.84861036769476	1.41452210689921	1.12811792978095	4.89031149880623	16.5	17.5	21	23	-0.279437788574097	-0.861034818607306	2.1118119919119	18.5	24.75	5.75	51	17	22	39	4.25	0.150507711557778	2.14276124920675	1.27132001834008	47.5
447	26	1	5.63	5.595	5.70416666666667	32.5	38	26	26	10	7	31.5	29	52	52	6.5	12	5.81021897810219	5.98826291079812	1.335	1.47	36	54	0.30933853406879	0.226030835018244	2.52139056389548	1.90302744460813	1.35576436218498	0.89336186684647	2.45975389811623	28.5	29	23.5	23	-0.032383335662467	0.996054950398677	0.571830169337328	35.25	26	8.5	30.25	28.75	23.25	52	9.25	0.267684684543517	2.2122090042518	1.12456311451572	45
448	35	0	6.18	6.055	6.20916666666667	33	22.5	33	32	1.5	3	32.5	42.5	64	51	2	3.5	6.82962962962963	6.78840579710145	1.335	1.025	36	84	1.13278182483646e-08	0.0419765165976991	0.0681382151926958	0.756307518541797	0.853142266229723	0.871462874031129	5.43181772918406	31.5	22	32.5	29	1.04597399017226	-0.140916180266064	-1.74863694559559	27.75	32.5	2.25	37.5	26.75	30.75	57.5	2.75	0.0209882639627587	0.412222866867246	0.862302570130426	60
449	20	0	6.14	5.98	6.43916666666667	47.5	20	26.5	14.5	0.5	4	25.5	61.5	66.5	29.5	7.5	5	6.67114093959732	6.51948051948052	1.695	0.785	31	78	1.10114643811348e-08	0.0969187442512305	1.20614972744155	4.99999982787473	1.10712358988294	1.57103337162335	3.33191138677542	41.5	17.5	25	12	-0.366181401969729	-0.563708846018321	-0.579639326852641	33.75	20.5	2.25	43.5	29.5	18.5	48	6.25	0.0484593776313474	3.10307477765814	1.33907848075314	54.5
450	52	0	6.095	6.13	6.07166666666667	43.5	44	40.5	36.5	2	2.5	14	17	80.5	78.5	3.5	2	6.20348837209303	6.19879518072289	1.73	1.71	33	68	0.030380991635304	0.0468248232996735	0.723325561759987	1.09022349058615	1.46432519868678	1.29819254599446	2.77086626251246	42	42	38.5	36.5	0.643345037976212	0.443563223742533	-0.538657440236795	43.75	38.5	2.25	15.5	42	37.5	79.5	2.75	0.0386029074674887	0.906774526173068	1.38125887234062	50.5
451	34	1	5.7	5.595	5.93916666666667	49	40.5	33	16	1.5	4	16.5	39.5	73.5	45.5	8.5	11	6.06986027944112	6.26170798898072	1.815	1.415	33	64	0.0690702035818615	0.126210515241471	2.2660762277434	3.64805351477704	1.63293649669746	0.958617192267967	1.00000199084296	42	30.5	31.5	15	2.7037944641558	1.63829557609714	-0.298246065856264	44.75	24.5	2.75	28	36.25	23.25	59.5	9.75	0.0976403594116661	2.95706487126022	1.29577684448271	48.5
452	58	0	6.17	6.22	6.39	38.5	31	20.5	23	2.5	4	38.5	42	50.5	47	8.5	7	6.67479674796748	6.76149425287356	1.385	1.2	37	70	0.0530379887633191	0.0842759707726695	1.11411967412188	1.54665978471053	0.670410922786247	0.841552589554013	4.13396129732985	30.5	25.5	20	21.5	1.70453347630507	-0.379943621049665	-0.816681387534768	34.75	21.75	3.25	40.25	28	20.75	48.75	7.75	0.0686569797679943	1.3303897294162	0.75598175617013	53.5
453	27	0	6.055	6.045	6.36666666666667	36	27.5	22	17.5	2	2	40	53	54.5	39	3.5	6	6.45833333333333	6.3581560283688	1.32	1.02	41	73	0.0364815721205176	0.0642602012474637	2.2920662123336	3.20562015816884	1.19217058856701	1.14760748888573	3.2463303482594	33.5	24	21	15	-0.625980717689761	-1.05220022523901	1.01104222092262	31.75	19.75	2	46.5	28.75	18	46.75	4.75	0.0503708866839906	2.74884318525122	1.16988903872637	57
454	29	0	5.88	5.815	6.11	29	17	17.5	16.5	4.5	5.5	49	61	36.5	29	10	4.5	6.24509803921569	6.17521367521368	1.09	0.73	35	70	0.0924390053427954	0.100512358060205	1.86887423847364	3.30717661356223	0.833685691819826	1.17869206298181	4.07377117324991	21.5	14.5	15	14.5	1.13260581267235	0.451782401188598	0.306370548903232	23	17	5	55	18	14.75	32.75	7.25	0.0964756817015001	2.58802542601794	1.00618887740082	52.5
455	20	1	5.765	5.77	6.03	34	26	17.5	15.5	2	4	46.5	54.5	46.5	38.5	5	3	6.42056074766355	6.1978021978022	1.215	0.975	28	70	0.035693841248748	0.101882735686684	3.60336171429405	4.74954053714804	1.31009371268872	1.53158125669799	2.2183219554975	29.5	24	17	14.5	0.704578129390183	-1.09603069283235	-0.0306071599098526	30	16.5	3	50.5	26.75	15.75	42.5	4	0.068788288467716	4.17645112572104	1.42083748469335	49
456	20	0	5.83	5.735	6.09416666666667	21.5	23	29	24.5	4.5	3	45	49.5	45	39	5.5	8.5	6.46666666666667	6.54455445544554	0.98	0.965	35	69	0.130566697007911	0.0834458366920974	1.82474974083249	1.80551600743183	1.18277983213272	0.935117786036908	4.47193092387674	19.5	18.5	25.5	20.5	0.457891160783759	0.503449907802119	1.13470524232179	22.25	26.75	3.75	47.25	19	23	42	7	0.107006266850004	1.81513287413216	1.05894880908481	52
457	24	0	5.6	5.53	5.93	33	27.5	16.5	12.5	5	6.5	45.5	53.5	43.5	34	6	6	6.17125382262997	6.12186379928315	1.205	1.015	33	62	0.171712670710618	0.173155940157494	4.59567275074634	4.99999590592211	1.50967524555425	1.2487814300418	1.53555068874805	28	22.5	15.5	11.5	-1.29049697333528	-1.89890168482433	-0.185526345132473	30.25	14.5	5.75	49.5	25.25	13.5	38.75	6	0.172434305434056	4.79783432833423	1.37922833779802	47.5
458	42	1	5.6	5.675	5.9325	41.5	26.5	27	18.5	1.5	3.5	30	51.5	62	38.5	6.5	6.5	6.43571428571429	6.54982817869416	1.53	1.015	36	73	0.0442708599700023	0.0784803534376908	1.98756642234121	3.75745939347917	1.11355321927309	1.2275896430029	2.37448288467173	36	20.5	26	18	-1.18493444558099	1.64041273701793	-0.922282468416847	34	22.75	2.5	40.75	28.25	22	50.25	6.5	0.0613756067038466	2.87251290791019	1.17057143113799	54.5
459	25	1	5.765	5.63	5.98333333333333	32.5	31.5	26	23.5	2	4	39.5	41	52.5	48.5	6	6.5	6.50413223140496	6.36158192090396	1.255	1.22	35	67	0.0637973542097808	0.0886639721428219	1.65260344738689	1.66786771911877	1.03190427090749	0.912437107287818	3.69219425080573	27.5	26	25	22.5	-0.38716488468431	-0.37814006365006	-0.0860759915219095	32	24.75	3	40.25	26.75	23.75	50.5	6.25	0.0762306631763013	1.66023558325283	0.972170689097655	51
460	43	1	5.9	5.86	6.19583333333333	31	26.5	23.5	20	4	5	41.5	48.5	46.5	39.5	8	7	6.2022792022792	6.36569579288026	1.205	1.045	29	72	0.114150850493651	0.0988167307601635	2.3494443829733	2.66302600143214	1.10192923339831	1.02052174012246	2.87970377334912	25	21	21.5	18.5	-0.214807854699072	0.729350926273897	-0.68585766593335	28.75	21.75	4.5	45	23	20	43	7.5	0.106483790626907	2.50623519220272	1.06122548676038	50.5
461	50	1	6.155	6.235	6.35333333333333	33	22.5	29.5	24.5	1	0	36.5	53	59.5	45	3	2	6.94225721784777	7.18794326241135	1.295	0.92	32	83	0.0241951005236827	1.02059517028405e-08	1.41596867969473	2.90678856237579	1.08465577551787	1.43888359416404	3.96116310036035	30.5	21	29	24	0.685962876970689	0.748889805192982	-0.535770525050676	27.75	27	0.5	44.75	25.75	26.5	52.25	2.5	0.0120975553648172	2.16137862103526	1.26176968484095	57.5
462	26	1	6.12	5.93	6.37166666666667	26.5	17	24.5	17	0	7.5	49	58.5	43.5	29.5	7.5	4.5	7.0718954248366	6.42570281124498	1.04	0.755	39	70	4.17706585411948e-08	0.172537158771284	1.55920465704657	3.33129390417642	1.13428945266747	1.34274942317508	4.59645823177966	22	13.5	21.5	16	-0.24297263051027	-1.30858950465229	0.264918272506396	21.75	20.75	3.75	53.75	17.75	18.75	36.5	6	0.0862686002709711	2.4452492806115	1.23851943792128	54.5
463	34	1	5.715	5.74	6.11166666666667	39	33	22.5	23	5.5	3.5	33	40.5	54.5	47	7	9	6.2910447761194	6.33053221288516	1.45	1.255	28	55	0.170622674147609	0.152693028856209	2.87383219458591	3.67910405053673	1.31455893952384	1.52519829848577	2.11967118226337	32.5	26.5	22	20.5	0.350740228698424	1.60479812748284	2.69171271603615	36	22.75	4.5	36.75	29.5	21.25	50.75	8	0.161657851501909	3.27646812256132	1.4198786190048	41.5
464	23	1	6.015	5.785	6.23916666666667	33.5	15	18.5	14	2.5	2	45.5	69	47	23	5	6	6.69113149847095	6.20430107526881	1.215	0.61	28	83	0.0438007935522983	0.0418772077370429	1.82369274980715	4.99999911637345	0.972150669390714	1.4139015730034	4.05848622567953	29	13	18	10	-0.101679747959954	1.20111825916818	-0.067597771833641	24.25	16.25	2.25	57.25	21	14	35	5.5	0.0428390006446706	3.4118459330903	1.19302612119706	55.5
465	24	1	5.71	5.615	6.17583333333333	26.5	18.5	30.5	24.5	5.5	6	37.5	51	49.5	36	7.5	7	6.23733333333333	6.35374149659864	1.155	0.86	31	64	0.20160955699332	0.195698987963195	0.763591293376525	2.10895458454843	1.03671037284405	1.32368646002068	5.0093256205606	22	14	27.5	22	0.495194982860588	-1.22058188097624	0.330512921774374	22.5	27.5	5.75	44.25	18	24.75	42.75	7.25	0.198654272478258	1.43627293896248	1.18019841643237	47.5
466	60	0	5.86	5.995	6.15916666666667	48	37.5	31.5	23	1	1	19.5	38.5	71.5	53.5	8	7	6.10351966873706	6.4579945799458	1.765	1.365	37	78	1.11695570583663e-08	1.39251462065525e-08	0.864835915230966	1.82531520328573	0.932448359758933	0.882292890840504	2.81819883477049	40.5	31	31	22.5	1.13601755246082	0.79987575891564	-0.673870527622566	42.75	27.25	1	29	35.75	26.75	62.5	7.5	1.25473516324594e-08	1.34507555925835	0.907370625299719	57.5
467	19	0	5.585	5.365	5.90833333333333	33.5	32	26.5	26	14	18	26	24	46	46.5	14	11.5	5.82882882882883	5.56140350877193	1.41	1.4	31	49	0.398414089884409	0.479605371749966	0.982215030705556	0.909329998505847	0.759368095989259	0.683192454958418	3.70660641201788	22.5	23	23.5	23.5	0.472365732187706	1.06663009216284	-0.158294662120597	32.75	26.25	16	25	22.75	23.5	46.25	12.75	0.439009730817188	0.945772514605701	0.721280275473838	40
468	19	0	6.05	5.925	6.20083333333333	38	18.5	24	22.5	4	1.5	34	57.5	52.5	32	9.5	9	6.3989898989899	6.68235294117647	1.42	0.795	26	73	0.0581118191221166	0.048845469437557	0.267242239896212	1.84727423310498	0.668571985778639	0.987406642885359	5.06006102718767	31	15.5	21.5	16.5	0.0901041805781498	-0.643182964297752	0.604671832466486	28.25	23.25	2.75	45.75	23.25	19	42.25	9.25	0.0534786442798368	1.0572582365006	0.827989314331999	49.5
469	77	0	5.965	5.92	6.14833333333333	19.5	23.5	14.5	15	1.5	2.5	64.5	59	29.5	35.5	4.5	3	6.15023474178404	6.19105691056911	0.745	0.88	31	66	0.0546453721595489	0.0705571326895724	4.99999843056007	4.85748923809169	1.41531204943605	1.78943372117173	2.72523807610217	16	20.5	13.5	15	0.507240574218892	-0.619582964121035	-0.558779945290732	21.5	14.75	2	61.75	18.25	14.25	32.5	3.75	0.0626012524245607	4.92874383432588	1.60237288530389	48.5
470	27	1	6.01	5.855	6.25666666666667	15.5	13.5	18.5	15.5	3.5	6	62.5	65	29.5	22.5	4.5	6.5	6.71555555555556	6.29047619047619	0.685	0.62	32	71	0.06703085572407	0.123022014556619	2.26576303158133	2.62711654165525	0.968131717463044	0.950434885087835	5.44346882513673	13	9.5	16.5	13	1.55385125811821	2.39991113765839	1.41751275337514	14.5	17	4.75	63.75	11.25	14.75	26	5.5	0.0950264351403446	2.44643978661829	0.959283301275439	51.5
471	50	1	5.5	5.48	5.85166666666667	34	25	28.5	24.5	4.5	2	33	48.5	55.5	43.5	7	6	5.96268656716418	6.27184466019418	1.35	1.015	34	74	0.0804412791948078	0.0460089042246717	1.05150168738832	2.2458782004507	0.963565359669289	1.26252452017194	3.67425986990993	28	19.5	27.5	24	0.0386527079144029	-1.12158375812895	-0.825223006316162	29.5	26.5	3.25	40.75	23.75	25.75	49.5	6.5	0.0632250917097398	1.64868994391951	1.11304493992061	54
472	31	1	5.455	5.515	5.6725	43	39	23.5	27.5	14	13	19.5	20.5	48.5	51	18	15.5	5.53002070393375	5.52201257861635	1.665	1.575	32	34	0.488957625017073	0.499999999072814	0.78841242808805	0.965687143850025	0.61499502971184	0.774813411106435	2.46153323075564	31	28.5	17.5	22.5	-0.0661081763242598	2.5208660242294	1.34740500736127	41	25.5	13.5	20	29.75	20	49.75	16.75	0.494478812044943	0.877049785969037	0.694904220409138	33
473	56	1	6.02	5.9	5.97583333333333	40.5	43	32	34	7	6	20.5	17	63.5	66	9	11	6.09433962264151	6.09437751004016	1.605	1.69	35	69	0.189338164564771	0.154243416311919	1.17701036951885	0.893164528173839	1.33627712862005	0.986606740808994	3.18664016346985	33.5	35	30	31	2.17876456373719	0.7098295881704	3.02045406053717	41.75	33	6.5	18.75	34.25	30.5	64.75	10	0.171790790438345	1.03508744884635	1.16144193471452	52
474	64	1	5.885	5.74	6.01666666666667	28	28.5	23.5	24	3	3.5	45.5	44	44.5	46	7	6.5	6.38837920489297	6.24107142857143	1.105	1.13	36	64	0.09580083568624	0.122870588231355	3.90313810564288	3.87919059573057	1.75699223705845	1.77836725444146	2.35773933831815	22.5	23	22	23	-0.122542426642929	-0.81595038161899	0.319594576804089	28.25	23.75	3.25	44.75	22.75	22.5	45.25	6.75	0.109335711958798	3.89116435068673	1.76767974574995	50
475	59	0	5.785	5.665	5.9925	27.5	22	23.5	17.5	1	3	48	57.5	46.5	36	4.5	3.5	6.81730769230769	6.69411764705882	1.07	0.865	36	75	0.0377027101764662	0.0602304651242855	2.77591970016109	3.6136231946636	1.32456854625175	1.33277141636491	3.23088823950403	24.5	18.5	22	17.5	2.51987190243285	0.341602111610024	1.96749292886649	24.75	20.5	2	52.75	21.5	19.75	41.25	4	0.0489665876503759	3.19477144741234	1.32866998130833	55.5
476	24	0	5.83	5.775	6.04833333333333	48	39	19	23.5	8	12.5	25	25	55	54.5	12	8	5.99555555555555	5.99333333333333	1.71	1.53	31	40	0.0602049132005564	0.35719045274571	0.142415816497083	1.24549004085703	0.170870215327083	0.866249577394988	3.51899494170343	37.5	32	17.5	22.5	-0.535358607869155	0.262669983195642	-0.307199411182797	43.5	21.25	10.25	25	34.75	20	54.75	10	0.208697682973133	0.693952928677057	0.518559896361035	35.5
477	77	0	6.16	5.985	6.11166666666667	44.5	45	29	30.5	3	6.5	23.5	18	66	66.5	7.5	9	6.54248366013072	6.19918699186992	1.655	1.72	37	57	0.0500707179239062	0.152262509409554	0.642302713129126	0.359209836461385	0.889536441820371	0.815266878894253	3.92582675290899	38	38.5	28	28	-1.57376347806965	-1.31492304035035	-0.21035621471234	44.75	29.75	4.75	20.75	38.25	28	66.25	8.25	0.10116661366673	0.500756274795256	0.852401660357312	47
478	36	0	6.105	6.105	6.32666666666667	28.5	21	21.5	19.5	1	0.5	49	59	47.5	36.5	2.5	4	6.88235294117647	6.86991869918699	1.08	0.83	34	82	0.0128840725549308	0.0148100174404541	1.32548262000117	2.28236839911821	0.935668169613446	1.17660964089034	4.80451224065343	26.5	19	21	17.5	-0.866839245482108	-0.776692697357896	-1.84745812324216	24.75	20.5	0.75	54	22.75	19.25	42	3.25	0.0138470449976924	1.80392550955969	1.05613890525189	58
479	27	1	5.74	5.62	5.96	29	20.5	21.5	15.5	4	4	45.5	60	44	33	6.5	3	6.34862385321101	6.2125	1.125	0.81	42	76	0.065322103183517	0.0945699572903632	1.06779728738452	2.58309764241741	0.702615984703304	1.01425300853644	4.39446532588773	25	18	19	15	0.111368088778333	0.261299410751413	2.01528921756387	24.75	18.5	4	52.75	21.5	17	38.5	4.75	0.0799460302369401	1.82544746490097	0.858434496619869	59
480	32	1	5.84	5.85	6.20833333333333	17.5	20.5	22.5	19.5	2.5	0	57.5	60	38	37.5	2	2.5	6.65882352941177	6.90416666666667	0.775	0.81	35	83	0.070440597850711	0.00274237692490322	4.63391890905266	4.08764878810668	1.63564341703265	1.25409537203283	2.86357029474467	16.5	18	21.5	19.5	0.422130990623591	0.40846147296416	-0.133361340105351	19	21	1.25	58.75	17.25	20.5	37.75	2.25	0.0365914873878071	4.36078384857967	1.44486939453274	59
481	20	0	6.035	6.175	6.41583333333333	45	26	32.5	17.5	2.5	1.5	20	55	70	38.5	7.5	5	6.31458333333333	6.91851851851852	1.7	0.97	39	76	0.0734731785833719	0.0400977726713692	1.68037184099658	4.47261130269283	1.34308364491749	1.31096815659533	1.96929160649837	38	21.5	32	17	0.240135424953866	0.791884045396727	0.593542765876236	35.5	25	2	37.5	29.75	24.5	54.25	6.25	0.0567854756273705	3.0764915718447	1.32702590075641	57.5
482	20	1	5.92	5.77	6.20166666666667	37.5	19	35.5	20.5	1	2	26	58.5	70.5	37.5	2.5	2	6.56981981981982	6.81124497991968	1.49	0.795	35	79	0.01414716336834	0.0489563592723636	1.55779328141951	4.27952087627067	1.29896718730289	1.41876454155134	2.967061545513	35	17.5	35.5	20	0.670112519989973	0.954688980662514	0.397603094433502	28.25	28	1.5	42.25	26.25	27.75	54	2.25	0.0315517613203518	2.91865707884509	1.35886586442711	57
483	52	0	6.16	5.985	6.18666666666667	33	31	22.5	20.5	2.5	4.5	42	44	50.5	44.5	5	7	6.63505747126436	6.42857142857143	1.24	1.18	34	66	0.0358104972911566	0.0619695435075314	0.820204360826698	0.700041662152914	0.752367963719225	0.540697357266627	4.82450276191723	30	27	20.5	17.5	0.00387896621796909	1.68063185344488	-0.761717469843499	32	21.5	3.5	43	28.5	19	47.5	6	0.048890020399344	0.760123011489806	0.646532660492926	50
484	28	1	5.85	5.67	6.14416666666667	24.5	22.5	14	12	3.5	11.5	58	54	33	27	5.5	7.5	6.46031746031746	5.73188405797101	0.91	0.91	32	54	0.104431041647169	0.296513862204546	3.43622213709173	3.43827211510466	0.869821284981349	0.792475569858217	2.95821607933595	20	17	13	10	0.181349307675745	-0.743926705455409	-0.508451380092551	23.5	13	7.5	56	18.5	11.5	30	6.5	0.200472451925858	3.4372471260982	0.831148427419783	43
485	31	1	5.585	5.575	6.0575	17.5	14	20	18.5	6.5	3	56	64.5	30.5	25.5	7	7	6.13636363636364	6.28169014084507	0.79	0.635	23	75	0.20216697828542	0.123359062235719	4.42254715391851	4.99999963999051	1.41883251220711	1.21030358964025	2.93708126975929	11.5	9	19	16.5	0.877753103389745	0.260829676381151	2.53081576563074	15.75	19.25	4.75	60.25	10.25	17.75	28	7	0.16276302026057	4.71127339695451	1.31456805092368	49
486	24	0	5.905	5.72	5.9875	40	26.5	26.5	23	6.5	10.5	27	40	56	41	10.5	8.5	5.95205479452055	5.86944444444444	1.53	1.13	32	56	0.161394465408289	0.296951917098046	0.914618067092368	2.15562425817624	0.808554687559446	0.999118633335221	3.4617958315639	31.5	20.5	24.5	20.5	0.00839233142904304	0.224118472574026	-0.632720541217521	33.25	24.75	8.5	33.5	26	22.5	48.5	9.5	0.229173191253168	1.5351211626343	0.903836660447333	44
487	38	1	5.935	5.955	6.14083333333333	29	13.5	28.5	26.5	1	1.5	41.5	58.5	52	37	5.5	3	6.86324786324786	7.02409638554217	1.165	0.685	41	86	0.0153708832603898	0.0321104868300148	1.33280276316802	3.30014414376723	1.11409806811187	1.57758584527673	4.21431788147366	24	12.5	28	24.5	0.276199668325622	1.05959674533223	-0.918780607965045	21.25	27.5	1.25	50	18.25	26.25	44.5	4.25	0.0237406850452023	2.31647345346763	1.3458419566943	63.5
488	32	0	5.525	5.56	5.815	35.5	31	32	28	12	9.5	20.5	31.5	61	49.5	6.5	9.5	5.62473794549267	5.68369829683698	1.505	1.305	30	52	0.267782437573048	0.289106995753502	0.174384707017076	0.69706474935627	0.733245014143711	0.575544259805386	4.00968508383324	31	25	30	24.5	-1.29714420959395	-0.963230175091747	-0.833262025627423	33.25	30	10.75	26	28	27.25	55.25	8	0.278444716663275	0.435724728186673	0.654394636974549	41
489	50	0	5.99	5.825	6.0425	37	29.5	28.5	29.5	3	6	31.5	35	59.5	55	6	4	6.59610705596107	6.54358974358975	1.425	1.24	32	69	0.0747771395383577	0.142005107066211	0.820011186721786	1.18788212224416	0.881782412688474	1.0890391577084	4.27696583493161	32.5	27.5	27	27.5	-1.57143192157926	-1.08436978873518	-0.737045034181128	33.25	29	4.5	33.25	30	27.25	57.25	5	0.108391123302284	1.00394665448297	0.985410785198439	50.5
490	27	1	5.99	5.81	5.93833333333333	37.5	39.5	32	31.5	3.5	7	27	22	60.5	61.5	9	9.5	6.30136986301369	6.06623931623931	1.48	1.57	26	61	0.0648931964079567	0.147196987912132	0.209450724497777	3.65447962636347e-08	1.03304732961913	0.877051248625475	4.6742802094839	32.5	33	28	28.5	1.43526012864379	0.509642619888556	0.526344408656678	38.5	31.75	5.25	24.5	32.75	28.25	61	9.25	0.106045092160044	0.104725380521287	0.955049289122304	43.5
491	36	1	6.12	5.805	6.23583333333333	36.5	24	21.5	19	2.5	6.5	39.5	50.5	50	35	8	8	6.65564738292011	6.25252525252525	1.335	0.975	32	55	0.0491662518562803	0.23922828678362	1.67383262174817	3.06095632126052	0.755659564760907	0.979682703649098	3.37844839467278	29	18.5	21	16.5	-0.827478662949073	-0.696181789107767	-0.453486667436847	30.25	20.25	4.5	45	23.75	18.75	42.5	8	0.14419726931995	2.36739447150435	0.867671134205003	43.5
492	18	1	5.855	5.78	6.06333333333333	18.5	16	18.5	21	4.5	7	58.5	56	29	29	8	8	6.11244979919679	5.79166666666667	0.785	0.76	35	67	0.116447907120266	0.203640844077785	1.60300714022648	1.70949964056887	1.02050976552334	0.920276701658346	5.64151184084904	15	13.5	14	15.5	2.39108287433174	1.62040088964847	-0.602251306463217	17.25	19.75	5.75	57.25	14.25	14.75	29	8	0.160044375599026	1.65625339039767	0.970393233590842	51
493	29	1	5.7	5.645	5.83583333333333	47.5	46	31.5	32	5	7.5	16	14.5	72	67.5	7	10.5	5.88888888888889	5.77777777777778	1.79	1.775	39	58	0.152298955560868	0.198251655401852	0.777023897601743	0.712642901105689	1.14760291146005	0.935532502140159	2.85415581180665	43	39.5	29	28	-0.137859424298343	0.0617840602211085	-0.344370070245129	46.75	31.75	6.25	15.25	41.25	28.5	69.75	8.75	0.17527530548136	0.744833399353716	1.04156770680011	48.5
494	28	1	5.41	5.285	5.80833333333333	37.5	18.5	27	15	2	5.5	33.5	61	59	24.5	5.5	9	6.01754385964912	5.67521367521368	1.415	0.76	34	74	0.0421909785706683	0.168896247928586	2.33310883045054	4.59873387952114	1.23915817138557	1.0324246533104	2.21012059748583	32	12	27	12.5	-0.840275725892901	-0.476288395754668	-0.105026473915045	28	21	3.75	47.25	22	19.75	41.75	7.25	0.105543613249627	3.46592135498584	1.13579141234799	54
495	69	0	5.445	5.52	5.58333333333333	72	68	26.5	29.5	0.5	1	1	1.5	74.5	76	24	21.5	5.54882154882155	5.62098138747885	2.43	2.345	41	87	0.0251329305089834	0.0311049905942698	9.51281988215633e-09	2.18191800175975e-08	0.462662282656986	0.582992847610904	1.00000000845266	48.5	47	26	29	-1.94918114325332	-0.541737845600757	0.0117672626459723	70	28	0.75	1.25	47.75	27.5	75.25	22.75	0.0281189605516266	1.56659999498769e-08	0.522827565133945	64
496	20	0	6.155	5.985	6.3625	26	18.5	16	16.5	1.5	7	56.5	58	37	28	5	7	6.84291187739464	6.41269841269841	0.955	0.79	31	69	0.0240780223183128	0.120713697470184	1.59261062354675	1.42649265438627	1.23469407457996	0.682302076235119	5.8326977625017	23.5	14.5	13.5	13.5	1.4679025148817	-0.261451806114637	-0.324279005933376	22.25	16.25	4.25	57.25	19	13.5	32.5	6	0.0723958598942483	1.50955163896651	0.958498075407541	50
497	25	0	5.43	5.41	5.75416666666667	13.5	20	25	27.5	20	19.5	41.5	33	29.5	34.5	9	13	5.21082621082621	5.01741293532338	0.855	1.07	41	36	0.454896826284957	0.000121266573908087	0.0637869130285198	0.0045096911469641	0.218435425029471	0.0325068539282928	7.7484141824512	9.5	12.5	20	22	1.36004721725066	1.76371839892122	2.79624226440459	16.75	26.25	19.75	37.25	11	21	32	11	0.227509046429433	0.0341483020877419	0.125471139478882	38.5
498	42	0	5.855	5.875	6.06166666666667	47	38	43	36.5	1	2	9	23.5	87.5	70	2.5	4.5	6.13736263736264	6.39433551198257	1.85	1.525	31	80	0.0112285077432568	0.0202170202083521	2.33573953065576e-07	1.50249925107439	1.66145252264885	1.34551270754527	2.95649858407478	45	34	42.5	36	-1.2386012362427	2.22481873431759	2.19924978321047	42.5	39.75	1.5	16.25	39.5	39.25	78.75	3.5	0.0157227639758044	0.751249742324173	1.50348261509706	55.5
499	24	0	5.855	5.705	6.295	29.5	18	21	15	1.5	5.5	48	61.5	47	28	3.5	5	6.55448717948718	5.84415584415584	1.11	0.745	34	69	0.0407069163197845	0.18107620179171	1.94902982785812	4.99999954539131	1.3824677117612	1.72524978326038	4.25952995429408	26.5	14	20.5	14	-0.417661196863149	-0.891804984689916	-0.416583827281094	23.75	18	3.5	54.75	20.25	17.25	37.5	4.25	0.110891559055747	3.47451468662472	1.55385874751079	51.5
500	39	0	6.155	6.235	6.355	52.5	37	24.5	20	1.5	1.5	21.5	41.5	68.5	51	8.5	6	6.44798301486199	6.83475783475784	1.835	1.325	37	77	0.0139864158289002	0.0332412472275517	1.45740251196464	2.8542050770486	0.856895441718579	1.03457709516756	2.48697622525376	44	31	24.5	20	-0.825466817868021	0.476887997081663	0.877496681927363	44.75	22.25	1.5	31.5	37.5	22.25	59.75	7.25	0.0236138315282259	2.15580379450662	0.945736268443071	57
501	31	1	6.205	5.975	6.40833333333333	24.5	10	23	24.5	0.5	0.5	52	65	42	27	5.5	7.5	7.06597222222222	6.9	0.97	0.55	29	83	0.0109985104261815	0.0314509247284608	1.00041457179408	2.86808747188667	0.991302779672809	1.47826957893721	5.53128710250239	20.5	9	21.5	18	0.502730675800999	1.35166826960704	-1.12277464892949	17.25	23.75	0.5	58.5	14.75	19.75	34.5	6.5	0.0212247175773211	1.93425102184038	1.23478617930501	56
502	28	0	5.75	5.7	6.19583333333333	25.5	18.5	19.5	16.5	8	7	47	58	39.5	28.5	5.5	6.5	5.89937106918239	5.84126984126984	1.04	0.79	32	67	0.258477118401166	0.228859081235959	3.79754032382783	4.99999951117125	1.63853792739914	1.49784862908793	2.95122963705649	22	14	17.5	14.5	0.117602930161705	0.601797080636272	1.25818702342283	22	18	7.5	52.5	18	16	34	6	0.243668099818562	4.39876991749954	1.56819327824354	49.5
503	44	0	6.09	5.915	6.27666666666667	31	17.5	17	19	3	8	49	55.5	40	32.5	8	4	6.68300653594771	6.27715355805243	1.13	0.795	35	71	0.0803119025672508	0.210480990230172	1.96445449796732	3.57432111040353	0.888698409759812	1.32247900790735	3.72890727883657	24.5	15.5	15.5	17	-0.00514313190718466	0.445700796518757	-0.712640439771362	24.25	18	5.5	52.25	20	16.25	36.25	6	0.145396446398711	2.76938780418542	1.10558870883358	53
504	68	1	5.79	5.855	5.955	52.5	47.5	21	19	4.5	5.5	22	28	60	56.5	13.5	10	5.95940170940171	6.12268518518518	1.83	1.67	39	64	0.177547288134695	0.173395730611786	2.38495837386755	3.04587379905928	0.91152382398894	1.00691501307185	1.00000498906489	40.5	38.5	19.5	18	-1.24979405954426	-0.779837558382531	-0.315262273173541	50	20	5	25	39.5	18.75	58.25	11.75	0.175471509373241	2.71541608646341	0.959219418530395	51.5
505	56	0	5.745	5.605	5.98166666666667	27.5	19.5	21.5	19.5	2	0.5	49	60.5	44	35	5	4	6.26470588235294	6.32911392405063	1.06	0.785	34	78	0.0583586574160443	0.0234399061838992	3.53081376368434	4.90034082475635	1.29488971813455	1.62333676062353	2.54772134907846	23.5	17	20.5	18	-0.0394795402901877	-0.656918224760473	-0.405530894105681	23.5	20.5	1.25	54.75	20.25	19.25	39.5	4.5	0.0408992817999717	4.21557729422034	1.45911323937904	56
506	58	0	5.905	5.8	5.86916666666667	37.5	38.5	33.5	31.5	1.5	2	27.5	28	64	60.5	7	9.5	6.39310344827586	6.37962962962963	1.475	1.49	36	74	0.013257412528009	1.92873872406004e-08	0.426025821524606	0.390893249362128	1.18719022887382	0.862767304866063	4.36777316758923	32	30.5	32	30	-1.6573719934939	0.280030566755128	-0.756842640269797	38	32.5	1.75	27.75	31.25	31	62.25	8.25	0.0066287159076981	0.408459535443367	1.02497876686994	55
507	26	0	5.82	5.7	5.97166666666667	36.5	28.5	16	20	7	9	40.5	42.5	43.5	40	9	8.5	6.01680672268907	5.91304347826087	1.325	1.145	28	59	0.232929149696106	0.299504245061061	3.4155990851588	4.2195540601584	1.08919667264358	1.30906714455914	1.97385688612755	29	23	14.5	17	-1.89372007309301	-0.820732265382418	-0.488864005767156	32.5	18	8	41.5	26	15.75	41.75	8.75	0.266216697378583	3.8175765726586	1.19913190860136	43.5
508	50	0	5.825	5.705	6.14583333333333	18	16	15.5	15	1	2.5	65.5	66.5	30.5	28	3	3	6.81159420289855	6.72636815920398	0.705	0.655	32	82	0.0145496327440948	0.0178586315282558	3.28852171079313	3.45660160971764	1.13699418000506	1.11550387221928	4.10162685981407	15	13	15.5	15	0.345493747282848	-0.533448888423907	-0.424324218529018	17	15.25	1.75	66	14	15.25	29.25	3	0.0162041321361753	3.37256166025538	1.12624902611217	57
509	29	1	5.85	5.805	6.1875	49	17.5	27.5	13	1	3	22.5	66.5	64	26.5	12.5	4	6.31182795698925	6.45771144278607	1.755	0.685	30	81	0.0112071474851203	0.0594065513705628	1.14655038039517	4.99999995670925	0.902995069565857	1.33011632992631	2.71785397614854	36.5	14	27.5	12.5	0.418350968196766	1.2430652702689	0.00243957715912959	33.25	20.25	2	44.5	25.25	20	45.25	8.25	0.0353068494278415	3.07327516855221	1.11655569974608	55.5
510	59	1	6.025	6.08	6.14	50.5	41	27.5	20.5	0.5	2	21.5	36.5	71	55.5	7	6	6.39915074309978	6.65616797900262	1.795	1.455	39	79	0.0212668356403408	0.0395611613011742	2.00115485442505	2.9677496977597	1.21459404437966	1.10186090368341	1.93214881311225	44	35	27	20.5	0.859491716112356	1.24037317727853	-0.838567491001025	45.75	24	1.25	29	39.5	23.75	63.25	6.5	0.0304139984707575	2.48445227609238	1.15822747403153	59
511	29	0	6.215	5.995	6.33083333333333	39.5	17.5	40	21	1.5	3.5	19	58	78	35.5	1.5	3	6.48765432098766	6.42857142857143	1.6	0.77	30	73	1.33947413593692e-08	0.0838131636937146	1.36344353032695e-08	3.35771263339095	1.22255907874242	1.39684319610952	4.32583126440045	38	16.5	40	19	-0.920004592054061	-1.06336756363924	-1.34833085753274	28.5	30.5	2.5	38.5	27.25	29.5	56.75	2.25	0.041906588544228	1.67885632351269	1.30970113742597	51.5
512	19	1	5.855	5.76	5.89916666666667	52	39.5	36	29	1	2	11	29.5	82	63.5	6	5	6.01310861423221	6.30732860520095	1.93	1.495	32	79	0.0141737457512394	0.0321257549552016	0.930548546941831	2.40979925091494	1.22369467676109	1.25179488414165	2.0041167524356	48	35	34	28.5	0.214086800819748	-0.387612873949969	-0.571220415948923	45.75	32.5	1.5	20.25	41.5	31.25	72.75	5.5	0.0231497503532205	1.67017389892839	1.23774478045137	55.5
513	70	1	5.85	5.75	6.00083333333333	39	34.5	28	22.5	6	6.5	27	36.5	60.5	51	6.5	6	6.18949771689498	6.21259842519685	1.51	1.325	35	49	0.189644248145762	0.190871381395121	1.36841870374978	2.01228315272874	0.979299978219659	0.988118463951633	3.16027242142555	34.5	29	26	22	-1.7420192225151	-1.14984521981251	-0.968495147024505	36.75	25.25	6.25	31.75	31.75	24	55.75	6.25	0.190257814770441	1.69035092823926	0.983709221085646	42
514	23	1	5.5	5.5	5.91	23	17	19	24.5	8	10	50	48.5	35.5	34	6.5	7.5	5.83333333333333	5.74433656957929	0.96	0.855	34	59	0.240608222851446	0.266585394766641	2.00680374663014	1.78731054078669	1.06887723788733	0.978915420674269	4.92024036376676	18.5	14.5	17	19.5	-0.190270720392545	-0.394183803918806	0.980729860187032	20	21.75	9	49.25	16.5	18.25	34.75	7	0.253596808809044	1.89705714370842	1.0238963292808	46.5
515	25	0	5.83	5.715	6.115	41.5	26.5	20	25.5	5	5	33.5	43	52.5	44.5	9	7.5	6.33082706766917	6.31578947368421	1.495	1.1	28	63	0.035415212427236	0.110593015724675	0.780874719370993	1.76030878398046	0.603810850968368	0.960064780835528	4.0156439158738	34	22.5	18.5	22	0.422062777727937	-1.20807578885079	-1.6966592619633	34	22.75	5	38.25	28.25	20.25	48.5	8.25	0.0730041140759558	1.27059175167573	0.781937815901948	45.5
516	28	0	5.61	5.405	5.54916666666667	45	39	31	32	9	15	15	14	64.5	59	11.5	12	5.67254901960784	5.47286821705426	1.75	1.64	33	44	0.321537571209828	0.448532948770218	1.58185001937147e-06	7.8156777566007e-08	1.05587570864842	0.710183149656621	3.22786984893922	37.5	31.5	27	27.5	-1.44076511474284	-1.96319905381601	-0.64113083816132	42	31.5	12	14.5	34.5	27.25	61.75	11.75	0.385035259990023	8.30003398468741e-07	0.88302942915252	38.5
517	61	0	6.17	6.2	6.27916666666667	48	44.5	27.5	25	1	2	23.5	28.5	68	62.5	7.5	7	6.50544662309368	6.59207459207459	1.725	1.605	30	72	1.28551328873211e-08	0.00530725208420471	1.77014529536635	2.07571140014306	1.21217915367961	1.16527586161266	2.50759248803868	41	37.5	27	25	-0.442742011111073	-0.358453999151699	-0.296396528833148	46.25	26.25	1.5	26	39.25	26	65.25	7.25	0.0026536324696688	1.9229283477547	1.18872750764613	51
518	38	1	5.505	5.285	5.72833333333333	31	21	17.5	11.5	4.5	6	47	61.5	39.5	27	9	5.5	5.86477987421384	5.61038961038961	1.15	0.805	26	65	0.179621605238478	0.185576317222451	3.19892285967205	4.99999939439726	0.964239438349754	1.07371313176552	2.00058743036124	24	17	15.5	10	-1.64370173826608	-1.25331254035245	-1.06157781090216	26	14.5	5.25	54.25	20.5	12.75	33.25	7.25	0.182598961230465	4.09946112703465	1.01897628505764	45.5
519	51	0	5.905	5.975	6.24916666666667	46	16.5	29.5	24.5	2	6	22.5	53	68	34	7.5	7	6.46236559139785	6.5886524822695	1.695	0.8	32	62	0.0439464383453199	0.168170018384512	0.934202461651238	3.70047579397805	0.877020628341345	1.28779954958261	3.22394329483542	39	13.5	29	20.5	-0.570222247094181	-1.05800846687471	-0.135899257027588	31.25	27	4	37.75	26.25	24.75	51	7.25	0.106058228364916	2.31733912781464	1.08241008896198	47
520	40	1	5.95	5.88	6.29833333333333	25	20	20	17.5	2	1	53	61.5	44	36	1	1.5	6.85106382978723	6.86147186147186	0.97	0.785	35	88	0.0352459352869794	0.0379107917856081	1.84784889951455	2.51302930753863	0.956352959299788	0.955814405965168	4.68975776076386	24.5	20	19.5	16	1.6574696141917	0.317151691462155	-0.13828016459265	22.5	18.75	1.5	57.25	22.25	17.75	40	1.25	0.0365783635362938	2.18043910352659	0.956083682632478	61.5
521	57	1	5.675	5.66	6.08583333333333	17	17.5	13	13	6.5	6	63.5	63.5	25	23.5	5	7	5.62100456621005	5.5662100456621	0.705	0.715	34	74	0.197864580258756	0.202245926826727	3.94628152221865	3.84634533536536	0.954328157948396	0.832237333197002	4.17873102358999	13	13	12	10.5	0.943688276983862	0.740065070186346	0.401774644462849	17.25	13	6.25	63.5	13	11.25	24.25	6	0.200055253542741	3.89631342879201	0.893282745572699	54
522	39	0	5.66	5.78	5.84583333333333	59	58	36	37	3	2	2	3	87.5	87	7.5	8	5.77891156462585	5.88144329896907	2.16	2.13	26	84	0.0569990978692296	0.027406519167252	2.98153268850367e-08	0.33139096122936	1.28229642901123	1.40802220983242	1.00000003743228	52	52	35.5	35	-0.900382188133339	-0.502823638380793	-0.633413949870693	58.5	36.5	2.5	2.5	52	35.25	87.25	7.75	0.0422028085182408	0.165695495522343	1.34515931942182	55
523	48	0	5.825	5.895	6.04833333333333	29	28.5	34	30	6.5	4	30.5	37.5	59	49.5	4	9	6.09832134292566	6.14933333333333	1.275	1.195	29	61	0.122603541566341	0.135687927909448	0.620161174754623	0.944477708458228	1.53323528319033	1.15909198877195	4.42348173531815	26	22	33	27.5	-1.0353659393532	-1.25238552693924	-1.35917686553973	28.75	32	5.25	34	24	30.25	54.25	6.5	0.129145734737894	0.782319441606426	1.34616363598114	45
524	39	0	6.12	5.98	6.3725	44	27.5	25	13.5	2.5	2	28.5	57	62	36	7	5	6.66899766899767	6.78682170542636	1.595	0.98	31	81	0.0419290134318587	0.0549171908354835	2.07657483649779	4.28846058581878	1.23876556916498	1.1610181537611	2.781807991631	37.5	23	24.5	13	0.325821023613115	-0.0515026035092582	-0.169294485762078	35.75	19.25	2.25	42.75	30.25	18.75	49	6	0.0484231021336711	3.18251771115828	1.19989186146304	56
525	33	0	6.195	6.13	6.38	26	13	23.5	25	1	3	49.5	59	42.5	31	7	7	6.4983498349835	6.10569105691057	1.025	0.67	35	73	0.0303145589818261	0.0788830429374516	0.480187783191176	1.00906473209962	1.78357188182693	0.92949807961304	6.92173422956523	22	12	20.5	19	0.89220538840854	1.13946103605148	-0.588346419320418	19.5	24.25	2	54.25	17	19.75	36.75	7	0.0545988009596389	0.744626257645397	1.35653498071998	54
526	28	0	5.95	5.95	5.99416666666667	44	39.5	17	19.5	4	2	35	39	51.5	50	9.5	9	6.22564102564102	6.47540983606557	1.53	1.4	32	64	0.099276731024893	0.0496401060963283	1.95908211472603	2.45258128002409	0.699036731923681	0.858241509604117	2.30732640701441	35.5	31	16	19	1.22441270144182	1.3342555171333	0.893805723387713	41.75	18.25	3	37	33.25	17.5	50.75	9.25	0.0744584185606106	2.20583169737506	0.778639120763899	48
527	64	0	6.105	6.01	6.19666666666667	36	32	31.5	32.5	3	3	29.5	32.5	65.5	60	2	4.5	6.28132387706856	6.31604938271605	1.425	1.315	31	71	0.0513792779470048	0.0573738536326233	0.669831879690919	0.907681414242474	1.18906996843312	1.27125295810104	4.05758184627885	34	29	31.5	31	-0.903961616808399	-1.64494709916203	-0.320421689801771	34	32	3	31	31.5	31.25	62.75	3.25	0.054376565789814	0.788756646966696	1.23016146326708	51
528	41	0	6.055	6.1	6.38833333333333	30.5	25	20	18.5	4	6.5	45.5	50	43.5	37.5	7	6	6.73394495412844	6.56	1.155	1	31	75	0.0874240222584885	0.145233411573169	1.74581072712192	2.31740496533083	1.00613921954925	1.07925631565863	4.43660861729323	25.5	21.5	18	16	-0.335426099185674	2.02410917302759	-0.050820337407563	27.75	19.25	5.25	47.75	23.5	17	40.5	6.5	0.116328716915829	2.03160784622637	1.04269776760394	53
529	39	1	5.81	5.94	6.25166666666667	29.5	32	22.5	19	6	3	42	46	44.5	46	7.5	5	6.13505747126437	6.39506172839506	1.17	1.18	37	72	0.170243554002201	0.075952447225435	2.70224679445983	2.74509906086077	1.11176789824283	1.13465127190938	2.75754035636019	24.5	27	20	19	-1.15886036504488	0.7559748699363	-0.461767906096753	30.75	20.75	4.5	44	25.75	19.5	45.25	6.25	0.123098000613818	2.7236729276603	1.12320958507611	54.5
530	20	1	5.95	6.01	6.2675	34.5	29	18	16	5	4.5	42.5	50.5	45	40	7.5	5	6.44927536231884	6.39393939393939	1.265	1.075	34	67	0.114687793019679	0.143912584677479	2.21385298822429	3.04040171517	0.941171275667519	1.10683589096647	3.30093353285474	29	25.5	16	14.5	0.404099912755352	-0.285010231064021	-1.22959894474863	31.75	17	4.75	46.5	27.25	15.25	42.5	6.25	0.129300188848579	2.62712735169714	1.024003583317	50.5
531	25	1	6.29	6.115	6.30166666666667	44	38.5	25.5	17	2	3.5	28.5	41	61.5	49	8	6.5	6.50582750582751	6.6864406779661	1.595	1.36	30	77	0.0303902608884432	0.0797517560706003	1.5822631894722	2.30856620384712	1.06056601820735	0.964167798531743	3.09406927270379	37	32.5	24.5	16.5	-0.924922988620965	0.0707795802794094	-1.45457549488809	41.25	21.25	2.75	34.75	34.75	20.5	55.25	7.25	0.0550710084795218	1.94541469665966	1.01236690836955	53.5
532	35	0	6.115	6.02	6.305	27.5	18	21	17.5	3	2.5	48.5	62	42	27.5	6.5	8	6.51132686084143	6.14912280701754	1.065	0.74	37	74	0.0797137784650732	0.0982053069677838	2.63963202253274	4.99999972523201	1.56430815473741	2.10750290629002	4.1410089932672	22.5	14	19.5	13.5	-1.05089990067641	-1.01823986638406	-1.16157575598844	22.75	19.25	2.75	55.25	18.25	16.5	34.75	7.25	0.0889595427164285	3.81981587388237	1.83590553051372	55.5
533	26	0	5.83	5.885	6.15666666666667	32	24	22.5	23	3	4	42.5	49	46.5	42	8	5	6.61449275362319	6.65032679738562	1.215	0.99	41	68	0.0573679832330677	0.0903070468686512	1.92748676371876	2.78674723151953	0.919443121827157	1.13959891347781	3.25693347774162	24.5	19	22	23	-0.440161953562733	-0.509065543036061	0.663596356485192	28	22.75	3.5	45.75	21.75	22.5	44.25	6.5	0.0738375150508594	2.35711699761914	1.02952101765248	54.5
534	44	0	6.065	6.01	6.18666666666667	31.5	27	30.5	34	3.5	4.5	34.5	34.5	56.5	54.5	5.5	6.5	6.50127226463104	6.4529262086514	1.285	1.195	30	70	0.0498828934024041	0.101811561101204	0.268054973163719	0.403476438642305	0.869491102972937	0.985203302399748	5.1518690089318	28.5	25	28	29.5	-1.01811864072408	-1.36944038932991	-0.00666473438412829	29.25	32.25	4	34.5	26.75	28.75	55.5	6	0.0758472272518039	0.335765705903012	0.927347202686343	50
535	24	1	6.11	5.88	6.21416666666667	21.5	15	18	11.5	0	2.5	60.5	71	37.5	23.5	2	3	6.52320675105485	5.97126436781609	0.825	0.59	31	86	1.12302576357036e-08	0.048908861625986	3.5479814522841	4.99999992815791	1.92633938565933	1.35234021770756	4.27796123300097	20	13	17.5	10.5	2.44895603679041	1.22719809599813	2.32120171111228	18.25	14.75	1.25	65.75	16.5	14	30.5	2.5	0.0244544364281218	4.273990690221	1.63933980168345	58.5
536	47	0	5.82	5.8	6.11166666666667	39.5	19.5	26	18.5	1	2	33.5	60	60.5	33.5	5	4.5	6.28320802005013	6.37083333333333	1.455	0.79	35	75	0.0217881501550832	0.0574229483837175	1.60431497921023	4.40553876051122	1.20262668364581	1.76676142389369	3.11543624957286	35.5	16.5	25	17	0.944322991767516	0.453992781506158	0.595629896760976	29.5	22.25	1.5	46.75	26	21	47	4.75	0.0396055492694004	3.00492686986073	1.48469405376975	55
537	29	1	5.69	5.58	5.97166666666667	27	20.5	7	9.5	5	7	61	63	27	26	7	4	5.77777777777778	5.54054054054054	0.93	0.78	35	72	0.167551859530483	0.203771747878512	3.10931869551486	4.99999960557722	0.686037660525995	1.24438717383818	2.88165443208503	21	17	6	9	0.345520070998308	0.329325601687477	0.597754191319723	23.75	8.25	6	62	19	7.5	26.5	5.5	0.185661803704497	4.05465915054604	0.965212417182086	53.5
538	28	1	5.92	5.69	6.20833333333333	19	18	18	21.5	9	8.5	54	52	28	35	9	4.5	5.81521739130435	5.8125	0.84	0.84	37	56	0.344905502881249	0.263882386471745	4.24844785844424	4.9999994081395	2.82551456859285	4.88361336921718	5.92353607822952	13	15.5	15	19.5	0.861081402263555	1.25358829851293	1.0551116557314	18.5	19.75	8.75	53	14.25	17.25	31.5	6.75	0.304393944676497	4.62422363329187	3.85456396890501	46.5
539	25	1	5.895	5.76	6.2	25.5	19	9.5	11.5	1	5.5	64	64	31	24.5	4	6	6.11574074074074	5.68055555555556	0.87	0.74	32	70	0.0561910423192552	0.186436897192073	4.99999777787627	4.99999850982447	1.87210909086277	0.99833886104019	3.59909009812098	22.5	16	8.5	8.5	1.46222409017397	1.20391087341019	0.0478478613557187	22.25	10.5	3.25	64	19.25	8.5	27.75	5	0.121313969755664	4.99999814385037	1.43522397595148	51
540	28	0	5.955	5.95	6.32416666666667	27.5	23.5	27	21	2	5	43.5	50.5	52.5	41	2	3.5	6.72566371681416	6.48484848484848	1.115	0.965	34	74	0.00885691913637357	0.107772163741255	0.683463981906593	1.51314407328215	1.20443503716904	1.22379057874788	5.30971342541036	26	20	26.5	21	0.963568881712806	-0.259311677199575	0.427802475804089	25.5	24	3.5	47	23	23.75	46.75	2.75	0.0583145414388144	1.09830402759437	1.21411280795846	54
541	40	0	5.975	5.89	6.23333333333333	29	24	17	15	0	3	54	58	39	34	7	5	6.60144927536232	6.41666666666667	1.04	0.9	37	72	0.0287078394298703	0.0768678439562959	3.65959834754438	4.46686221574014	1.09611053445868	1.25005690239059	2.14123965826337	23.5	19.5	15.5	14.5	-1.0211685038765	-0.632412016110182	-0.0743499164530719	26.5	16	1.5	56	21.5	15	36.5	6	0.0527878416930831	4.06323028164226	1.17308371842464	54.5
542	51	1	5.75	5.655	6.03666666666667	29	27.5	24	16.5	2.5	8	44.5	48	44.5	34.5	8.5	9.5	6.5015015015015	6	1.135	1.07	34	61	0.0492533014095985	0.19303656085124	1.72533334388393	1.43967209191168	1.02601798157408	0.60168700383466	4.0799575486427	22	19.5	22.5	15	0.597515650231223	1.42150102428178	0.620011562572699	28.25	20.25	5.25	46.25	20.75	18.75	39.5	9	0.121144931130419	1.5825027178978	0.813852492704368	47.5
543	28	0	5.625	5.615	5.99666666666667	33	25.5	15.5	6.5	5	1.5	46.5	66.5	36	26.5	12.5	5.5	5.76947040498442	6.01990049751244	1.195	0.845	35	80	0.247671302765239	0.0679480156597804	2.90625104693211	4.99998991099577	0.751827132272091	1.07239780793749	1.83870751595372	24	20.5	12	6	-1.28079371929169	-1.56059604829441	-0.0182330430507237	29.25	11	3.25	56.5	22.25	9	31.25	9	0.15780965921251	3.95312047896394	0.91211247010479	57.5
544	33	0	5.905	5.88	6.23333333333333	17.5	14.5	25.5	20	5	6	52	59.5	37	28	6	6.5	6.59027777777778	6.30864197530864	0.83	0.695	34	67	0.118116020980918	0.173186168512425	1.66926739420238	2.75040296628709	1.01117351397126	1.26373978414791	5.04736223955064	13.5	11	23.5	17	1.66883333943201	0.529458517849691	-0.193577136113848	16	22.75	5.5	55.75	12.25	20.25	32.5	6.25	0.145651094746672	2.20983518024474	1.13745664905958	50.5
545	18	1	5.585	5.45	5.8225	46.5	44	25	25	10	16.5	18.5	14.5	55	51.5	16.5	17.5	5.78118609406953	5.48343079922027	1.745	1.735	32	40	0.327212915865174	0.393150407597419	0.595130405396484	2.28632501734233e-08	0.575428022221647	0.200265844079978	2.81537562115175	35.5	32.5	19.5	19	-0.160698325149199	0.902590438219586	1.65392532830814	45.25	25	13.25	16.5	34	19.25	53.25	17	0.360181661731297	0.297565214129867	0.387846933150812	36
546	18	1	5.87	5.625	5.96083333333333	29	20	13	16	6.5	9.5	51.5	54.5	36	30	6	6	6.08247422680412	5.61904761904762	1.065	0.855	32	59	0.182283703251001	0.307621940194088	3.33014237640734	4.95619543102873	0.87770644629609	1.31760388514196	2.73041717614916	24.5	16.5	11.5	13.5	0.419173659698569	-0.243749252587363	1.59265732949513	24.5	14.5	8	53	20.5	12.5	33	6	0.244952821722544	4.14316890371803	1.09765516571902	45.5
547	38	1	5.72	5.745	5.905	37	30.5	27.5	24	5	6.5	30.5	39	58.5	46	6	8.5	6.12230215827338	6.02459016393443	1.435	1.22	34	62	0.118630684941075	0.191640937996032	1.9881728235064	2.66716868471011	1.09745481140052	1.09804893290496	2.6715143495611	31.5	24.5	27	21.5	0.319653426537774	-0.581643088817622	-0.557830085734515	33.75	25.75	5.75	34.75	28	24.25	52.25	7.25	0.155135811468554	2.32767075410825	1.09775187215274	48
548	20	0	5.785	5.725	6.0375	39.5	32	19	21	5	5.5	36.5	41.5	52.5	46	6	7	6.30446194225722	6.13105413105413	1.425	1.225	33	62	0.102468010288896	0.205189091155858	3.28293052190706	4.00767544295733	1.15968211540399	1.29473973283824	1.76652836369856	33.5	27	19	19	-2.59316248875655	0.857623924537059	0.461232175849344	35.75	20	5.25	39	30.25	19	49.25	6.5	0.153828550722377	3.64530298243219	1.22721092412112	47.5
549	34	0	5.85	5.79	6.01666666666667	41	37.5	22.5	20	6.5	5.5	30	37	55	51	8.5	6.5	6.14761904761905	6.35714285714286	1.52	1.38	33	60	0.1609419398863	0.100331198655289	1.91451271118097	2.44007102952296	0.93174534461427	1.01198702204516	2.68012097703609	34.5	31.5	20.5	19.5	-0.915983753067361	0.23709532434032	1.22231553717789	39.25	21.25	6	33.5	33	20	53	7.5	0.130636569270794	2.17729187035197	0.971866183329715	46.5
550	19	1	5.88	5.78	6.04583333333333	36.5	32	23.5	24	10.5	12	29.5	32	54	46	6	10	6.15839243498818	5.94362745098039	1.435	1.32	35	51	0.283553302828857	0.402991057892471	1.74440384316895	1.67135512614573	1.07043966601905	0.752983179188875	3.11608418714648	32	25.5	22	20.5	0.1950555686289	-0.146789140509107	1.2232752951856	34.25	23.75	11.25	30.75	28.75	21.25	50	8	0.343272180360664	1.70787948465734	0.911711422603963	43
551	26	1	5.57	5.575	5.7375	32	29	19.5	19.5	3.5	4.5	45	47	45	41	6.5	7.5	6.16363636363636	6	1.19	1.11	26	62	0.0791070263194203	0.125367809849942	2.70320045531466	3.04885438361409	0.947319443964769	1.03757340414358	2.20791673197894	26	23.5	19	17.5	-0.834030419864826	0.601055806258345	0.405156021574688	30.5	19.5	4	46	24.75	18.25	43	7	0.102237418084681	2.87602741946438	0.992446424054175	44
552	18	0	5.59	5.625	5.73833333333333	51	51.5	21	22.5	13	14	15	12	48	57	24	17	5.52549019607843	5.60795454545454	1.87	1.91	25	57	0.121787132741734	0.224019016332221	0.0337544762334789	1.23908682707285e-06	0.177959975339954	0.280741965147857	3.0919082062976	32.5	37	15.5	20	0.0841338013593346	-0.849467921266287	1.29594858919173	51.25	21.75	13.5	13.5	34.75	17.75	52.5	20.5	0.172903074536977	0.016877857660153	0.229350970243906	41
553	30	1	5.73	5.605	6.07666666666667	20	19.5	15.5	16	2	6	62.5	58.5	32	31.5	3.5	4	6.79111111111111	6.12449799196787	0.775	0.805	37	74	0.0537115291849292	0.198698442557376	3.3309103430227	4.33988908652497	1.04787730303972	1.43571860598239	3.76932882672428	18	18	14	13.5	-0.216175655031407	0.259319125874798	-1.9797909918102	19.75	15.75	4	60.5	18	13.75	31.75	3.75	0.126204985871153	3.83539971477384	1.24179795451106	55.5
554	23	1	6.01	5.91	6.26666666666667	46	26.5	21	17	1	5	32	51.5	57.5	33.5	9.5	10	6.54166666666667	6.41924398625429	1.6	1.015	38	69	0.0200491584771123	0.145379847087873	2.76270833645691	4.70193439390893	1.00371497545224	1.2078466104572	1.72682937752607	36.5	18	21	15.5	0.42205415296566	-0.164615023755891	-0.637532849459392	36.25	19	3	41.75	27.25	18.25	45.5	9.75	0.0827145027824927	3.73232136518292	1.10578079295472	53.5
555	39	1	5.365	5.26	5.79666666666667	35	19.5	25	14	6.5	7.5	33.5	59	52.5	28	7.5	5.5	5.80952380952381	5.75609756097561	1.365	0.8	34	66	0.154846487432852	0.17574994814493	1.48270265250165	3.28979543546756	1.0075412552388	0.9384549547826	3.24547144867553	28.5	15	24	13	1.39626458294244	1.62321346903476	-0.140178311240753	27.25	19.5	7	46.25	21.75	18.5	40.25	6.5	0.165298217788891	2.38624904398461	0.972998105010702	50
556	50	1	5.895	5.955	6.0525	45.5	35	18	19.5	0.5	2.5	36	43	51	45.5	12.5	9	6.44010416666667	6.52631578947368	1.55	1.27	31	75	1.81191698533528e-08	0.0706352565563993	1.9771131739113	2.74345698140553	0.697038416692715	0.84738964557377	2.14234579635903	33.5	26.5	17.5	19	0.491166570722743	-0.79256029214439	0.964641978109689	40.25	18.75	1.5	39.5	30	18.25	48.25	10.75	0.0353176373377846	2.36028507765842	0.772214031133243	53
557	60	1	6.15	6.105	6.31666666666667	32.5	27	19	18	2.5	2.5	46	52.5	44.5	35.5	7	9.5	6.58950617283951	6.57894736842105	1.19	1.015	37	69	0.0771099418473995	0.0854572015089522	2.52797757373125	3.32285090953932	1.08503398409295	1.24793446692333	3.4982724298929	26.5	20.5	18	15	0.39486429783399	0.683982612137356	1.1702349699637	29.75	18.5	2.5	49.25	23.5	16.5	40	8.25	0.0812835716781758	2.92541424163528	1.16648422550814	53
558	30	0	5.89	5.86	6.07416666666667	40.5	32	32	25	1.5	6.5	26	36.5	66.5	50.5	6	6.5	6.41666666666667	6.31758530183727	1.55	1.275	33	64	1.15484963993625e-08	0.15764186064531	1.28615853256733	2.08386517334878	1.32167343426	1.1498060080247	3.37163626095937	36	27.5	30.5	23	-1.4528583806319	-0.736106864989869	-1.05688086936137	36.25	28.5	4	31.25	31.75	26.75	58.5	6.25	0.078820936096903	1.68501185295805	1.23573972114235	48.5
559	25	1	5.385	5.29	5.74583333333333	28	18.5	15.5	18.5	1	3	55.5	60	36	32.5	7.5	4.5	6.2434456928839	6.175	1.005	0.77	34	73	0.0222470050217494	0.0593326789961999	3.56638285036502	4.65806542039107	1.07958660358571	1.44233816563422	2.22436060895802	20.5	14	15.5	18.5	1.7799058963495	-0.85442197613925	1.1165312330985	23.25	17	2	57.75	17.25	17	34.25	6	0.0407898420089746	4.11222413537805	1.26096238460996	53.5
560	51	1	5.835	5.88	6.12333333333333	27.5	21	17.5	17	4	5	51	57	40	34	5	4	6.25850340136054	6.10852713178295	1.04	0.85	31	64	0.123893803780582	0.142504901037431	3.30815761843739	4.29013556996642	1.32227328642455	1.59908184261103	3.26041372272359	25	19.5	15	14.5	1.05714714549894	-1.01939620852546	1.71077888362813	24.25	17.25	4.5	54	22.25	14.75	37	4.5	0.133199352409006	3.7991465942019	1.46067756451779	47.5
561	21	1	5.475	5.605	5.90583333333333	25	22	22	25.5	7	6.5	46	46	38.5	42.5	8.5	5	5.88271604938272	6.19444444444444	1.04	0.98	31	66	0.239657466679974	0.11779455730266	1.65074651984907	1.14494873944865	1.57085887808309	1.27880162915839	5.30251474704649	20.5	20.5	18	22	0.286590017767447	2.16767631997485	-1.39847529585724	23.5	23.75	6.75	46	20.5	20	40.5	6.75	0.178726011991317	1.39784762964886	1.42483025362074	48.5
562	23	1	5.99	6.015	6.23333333333333	28	24.5	29	26	2	3.5	41	46	52.5	48	4.5	2.5	6.51977401129943	6.52469135802469	1.15	1.03	29	73	0.0391591918827246	0.0595532177945046	1.47944000576176	1.80823149059964	1.21512449542826	1.25795118452398	4.03546620502398	24.5	23	28	25	2.09029591197441	1.69789821097427	0.962907417438106	26.25	27.5	2.75	43.5	23.75	26.5	50.25	3.5	0.0493562048386146	1.6438357481807	1.23653783997612	51
563	63	0	6.065	5.995	6.08416666666667	34	25.5	31.5	31	0.5	1	34	42.5	60	51.5	5.5	5	6.50505050505051	6.54782608695652	1.34	1.085	28	74	1.25748578430767e-08	0.0188461567591025	1.26430252832567	2.00809517878614	1.01411006795434	1.31952914881009	3.70982665965589	30	22	30	29.5	0.222658665177209	-0.526322514107475	0.0416012706513068	29.75	31.25	0.75	38.25	26	29.75	55.75	5.25	0.00942308466698016	1.63619885355591	1.16681960838221	51
564	43	0	5.75	5.57	5.7225	53.5	46.5	35	30	5	9.5	6.5	14	74.5	63	14	13.5	5.75579322638146	5.77131782945737	2.005	1.79	36	66	0.0818298002980155	0.187666251442525	1.99116844651839e-08	0.571428429990262	0.835387830058099	0.854069752066216	2.68808501430852	41.5	35.5	33	27.5	-1.38506905197206	-1.32171357786137	-0.995158528823737	50	32.5	7.25	10.25	38.5	30.25	68.75	13.75	0.13474802587027	0.285714224950973	0.844728791062157	51
565	33	0	6.11	5.915	6.23083333333333	25.5	18	16	17.5	3	5	55.5	59.5	34.5	28	7	7.5	6.80149812734083	6.25102880658436	0.955	0.765	30	56	0.0744775679673778	0.190820432279833	1.20928215376483	1.75075396398022	0.850134994690006	0.737077216420204	5.76103141525053	21	15	13.5	13	1.6642697915976	-0.550998533430296	-0.0806610522719683	21.75	16.75	4	57.5	18	13.25	31.25	7.25	0.132649000123606	1.48001805887252	0.793606105555105	43
566	39	1	5.835	5.605	6.07666666666667	35	20	21.5	14	0.5	3	43	63	53.5	30	3	4	6.55555555555556	6.34234234234234	1.27	0.77	38	80	0.0161963575552982	0.0842400772044217	2.72523644596738	4.99998074536085	1.14913352474631	1.33750822446315	2.47392253262083	32.5	17.5	21	12.5	-0.658049385108766	-1.95761280766621	-1.11230347288293	27.5	17.75	1.75	53	25	16.75	41.75	3.5	0.05021821737986	3.86260859566411	1.24332087460473	59
567	68	0	5.72	5.695	6.10333333333333	28.5	22.5	32.5	28.5	9.5	9.5	29.5	39.5	56.5	48	4.5	3	6.29550827423168	6.22589531680441	1.275	1.055	35	61	0.171488430644331	0.222251829687687	0.264973965445176	1.04566125165745	0.891337772535278	1.19627613890645	5.06230522521466	25	20.5	31.5	27.5	-0.301082434779934	-1.08526995450193	0.443363451455079	25.5	30.5	9.5	34.5	22.75	29.5	52.25	3.75	0.196870130166009	0.655317608551313	1.04380695572086	48
568	26	1	5.68	5.64	5.83416666666667	33.5	32	29.5	27.5	8.5	9	28.5	31.5	56.5	49.5	6.5	10	5.91142191142191	5.75669099756691	1.385	1.325	30	53	0.164815575479646	0.243800167745994	0.652452705607398	0.851893424625261	0.704199644820907	0.625754169255342	3.79386670596682	28	24	28.5	25.5	1.04280090775272	0.303231346064612	0.906251478826972	32.75	28.5	8.75	30	26	27	53	8.25	0.20430787161282	0.75217306511633	0.664976907038124	41.5
569	25	1	5.92	5.765	6.2325	31	21.5	17.5	12	6	6	45.5	60.5	44	27.5	4.5	6	6.25688073394496	5.94092827004219	1.165	0.825	32	70	0.137408365628819	0.146598108745151	3.32684787481173	4.9999994841592	1.17382636706323	1.27975679719192	2.77083842065544	27.5	18	16.5	9.5	-0.942774269239664	-0.730927723345643	-0.235972331266514	26.25	14.75	6	53	22.75	13	35.75	5.25	0.142003237186985	4.16342367948546	1.22679158212757	51
570	44	0	5.415	5.54	5.8025	36.5	35.5	29	27.5	19.5	16	15	21	53	50	12.5	13	5.37647058823529	5.39451476793249	1.58	1.5	36	40	0.49999998285218	0.499999983878764	7.68808980946788e-07	0.565655881055817	0.957387337499309	0.842416790245169	3.11693305496966	29.5	28	23.5	22	-1.46612014313952	-0.976380149008359	0.0215444496054453	36	28.25	17.75	18	28.75	22.75	51.5	12.75	0.499999983365472	0.282828324932399	0.899902063872239	38
571	24	1	5.92	5.735	6.1725	36.5	25	20	22.5	2	5.5	41.5	47	50.5	42	6	5.5	6.56125356125356	6.13207547169811	1.315	1.03	31	51	0.0553043558731999	0.18857068230862	3.33484938706517	4.95964846287953	1.00329754747425	1.76576947857903	1.7837972838643	30.5	20.5	20	21.5	1.32924611851723	-0.530769144007768	-0.632029274227743	30.75	21.25	3.75	44.25	25.5	20.75	46.25	5.75	0.12193751909091	4.14724892497235	1.38453351302664	41
572	34	1	5.935	5.78	6.235	34.5	31.5	19.5	15.5	2.5	4	43.5	49	46.5	40	7.5	7	6.47787610619469	6.39542483660131	1.255	1.14	33	74	0.0742685366831026	0.0989395030824514	2.92791672787584	3.09070959815924	1.00815284967718	0.914947296830522	2.59520237228305	28.5	25.5	18	14.5	1.74268070524271	1.23640442913039	0.0877416113979382	33	17.5	3.25	46.25	27	16.25	43.25	7.25	0.086604019882777	3.00931316301754	0.96155007325385	53.5
573	24	1	5.835	5.88	6.255	36	26.5	27	18.5	0.5	5	36.5	50	59	42	4	3	6.41469816272966	6.29333333333333	1.355	1.03	41	71	1.06416422198275e-08	0.104149132721665	2.16538068751992	2.94028731208086	1.41758734868708	1.11447360576343	3.23683032639634	33	24.5	26	17.5	-0.657822648926493	-0.161570918809198	-1.6019270716009	31.25	22.75	2.75	43.25	28.75	21.75	50.5	3.5	0.0520745716816536	2.55283399980039	1.26603047722525	56
574	36	0	5.68	5.735	6.09166666666667	34	29	20	20.5	7	6	39	44.5	45.5	43.5	8.5	6	6.02732240437159	5.97597597597597	1.29	1.135	34	41	0.216230486775193	0.205980156511121	2.71043097502511	3.81143278189876	1.10840859879543	2.14193565183331	2.55806668920259	27.5	25	18	18.5	0.252076708027363	1.09585053526668	0.679764947761431	31.5	20.25	6.5	41.75	26.25	18.25	44.5	7.25	0.211105321643157	3.26093187846194	1.62517212531437	37.5
575	NA	1	6.055	6.015	6.46666666666667	24.5	14.5	16.5	14	3	1.5	56	70	39.5	25	1.5	3.5	6.375	5.98333333333333	0.93	0.59	41	86	0.0675751019843126	0.0528227015089584	2.86105194955705	4.99999947069808	1.56163384507342	1.48516309297776	4.49638454115638	24	13	15.5	12	-0.584027028240494	-1.53490208666108	-0.982641592165713	19.5	15.25	2.25	63	18.5	13.75	32.25	2.5	0.0601989017466355	3.93052571012757	1.52339846902559	63.5
576	61	1	5.975	5.97	6.35	35	26.5	16	15	3	5	46	53.5	39.5	34	11.5	7.5	6.46604938271605	6.53405017921147	1.24	0.995	29	71	0.124304947859324	0.116018909671669	3.62301917981037	4.95182922205148	0.972061287220523	1.2973549810318	1.48442142201862	25.5	20.5	14	13.5	1.72165431906665	1.08576562883922	-0.286152083933851	30.75	15.5	4	49.75	23	13.75	36.75	9.5	0.120161928765496	4.28742420093092	1.13470813412616	50
577	55	1	5.795	5.825	6.155	49	31.5	28	22	2	4	21	42.5	69	48	8	5.5	6.24472573839662	6.47246376811594	1.77	1.205	28	73	0.0166314602058574	0.0788704659870102	0.950448639870055	2.42217410207474	0.90986775484627	1.0605419109675	3.06707545132083	42	28	27	20	0.369697354502654	0.227188276051113	-1.37547930789753	40.25	25	3	31.75	35	23.5	58.5	6.75	0.0477509630964338	1.6863113709724	0.985204832906887	50.5
578	64	0	5.845	5.86	6	45.5	45	31.5	25	6	2.5	17	27.5	69.5	61.5	7.5	8.5	6.11646586345382	6.18620689655172	1.74	1.625	32	58	0.152619108766553	0.143662007524022	2.41503357855809	3.07904040768462	1.35837815575617	1.13673441205033	1.22427472167484	40	38.5	29.5	23	-1.45744931274147	-0.539972177099822	-0.283092933218193	45.25	28.25	4.25	22.25	39.25	26.25	65.5	8	0.148140558145287	2.74703699312136	1.24755628390325	45
579	58	1	6.03	5.93	6.24583333333333	30	28.5	28	23.5	2.5	5	39.5	43	54	49	4	3	6.75482093663912	6.61111111111112	1.205	1.14	32	72	0.0783107869111825	0.115874250620555	2.072638709026	2.33753585615999	1.21508676259051	1.24968548305573	3.55477789960498	27.5	26	26.5	23	-0.0874436616402027	0.264300509279698	0.720308430450179	29.25	25.75	3.75	41.25	26.75	24.75	51.5	3.5	0.0970925187658688	2.20508728259299	1.23238612282312	52
580	32	0	5.77	5.78	6.26833333333333	28	21	19.5	20.5	5.5	4	47	54.5	39.5	36	8	5.5	6.19811320754717	6.1978021978022	1.09	0.875	32	66	0.14871883815308	0.147542262425583	2.63008748496715	4.40533823709432	1.17259368923082	2.08191559835754	3.1697734840577	21.5	16.5	18	19.5	0.0254317031595763	1.32231301319074	-0.922690224396051	24.5	20	4.75	50.75	19	18.75	37.75	6.75	0.148130550289331	3.51771286103074	1.62725464379418	49
