# Supplementary material for: Value-free random exploration is linked to impulsivity
Source: Nat Commun. 2022 Aug 4;13:4542. doi: 10.1038/s41467-022-31918-9 (PMC9352791; doi:10.1038/s41467-022-31918-9)
Supplement: Supplementary file 4 — Source Data [file 41467_2022_31918_MOESM4_ESM.zip › SourceDataCSV/FigS12/AQ10_all.csv]

5
3
4
5
1
3
2
1
2
1
3
2
3
4
2
3
1
0
0
4
7
5
0
4
4
7
3
0
1
4
6
2
3
7
3
5
3
3
1
5
1
9
2
2
4
4
6
1
0
5
6
4
6
2
2
3
1
3
2
1
4
2
3
8
5
2
5
0
5
2
5
2
0
9
2
5
6
2
2
3
6
6
6
8
3
2
5
3
2
3
10
3
2
2
5
3
1
1
7
5
4
1
2
2
3
3
4
3
6
1
0
7
3
2
3
1
5
5
4
4
4
2
1
3
2
5
4
5
7
2
5
4
5
1
0
4
5
7
5
2
6
4
4
5
3
3
3
6
4
1
5
2
1
1
2
4
3
6
4
4
3
1
3
0
2
1
3
0
1
3
2
7
4
2
4
7
4
3
3
1
3
1
2
4
5
3
2
5
4
6
2
2
6
9
4
1
2
3
7
2
2
4
3
9
5
2
3
5
4
2
2
2
2
0
3
5
5
1
0
2
4
9
3
2
4
1
2
2
3
1
5
2
5
2
3
5
3
3
1
3
3
1
1
2
2
1
3
3
3
2
4
1
6
4
10
5
3
3
2
0
0
0
5
2
4
2
1
3
3
5
8
3
2
3
3
4
1
3
7
2
3
2
5
4
3
2
1
0
2
2
0
2
4
1
3
2
5
4
3
4
4
7
2
1
4
1
4
2
5
3
0
8
2
1
0
0
1
0
4
7
5
4
2
9
2
1
3
0
1
1
1
2
3
3
6
6
3
2
4
4
2
1
1
6
7
1
4
3
1
4
4
2
7
1
1
3
4
3
4
1
2
8
4
7
1
3
3
6
2
1
9
4
0
2
5
4
3
4
3
4
2
1
3
4
9
2
6
5
2
1
1
2
5
4
1
4
4
4
3
3
2
8
2
6
1
2
2
1
5
1
1
8
7
6
4
3
4
1
3
5
3
4
2
3
3
2
7
5
5
5
5
6
3
1
4
2
4
3
3
5
3
5
5
2
5
7
3
9
3
0
4
4
3
1
0
2
7
4
3
3
1
3
3
3
2
1
1
2
6
2
3
5
6
1
3
2
8
0
4
1
2
0
10
2
3
0
4
8
2
2
1
2
2
4
2
1
6
4
7
6
5
3
2
3
3
7
1
1
2
2
7
7
1
5
2
6
7
3
5
8
9
2
5
6
7
3
7
4
4
2
4
1
5
4
4
4
1
7
4
4
2
2
1
2
2
6
3
7
2
1
2
5
3
6
6
1
4
5
4
2
3
4
2
3
3
6
0
2
7
7
1
4
4
4
2
5
2
1
3
2
6
2
0
2
1
4
6
7
4
2
4
3
10
1
5
3
5
3
2
8
2
0
9
6
1
5
2
3
4
2
3
2
8
5
6
2
4
5
3
2
3
1
3
3
1
3
1
2
6
5
2
3
7
8
3
5
3
4
0
2
3
2
8
2
1
2
3
8
1
6
1
6
1
1
1
0
2
