# Supplementary material for: Value-free random exploration is linked to impulsivity
Source: Nat Commun. 2022 Aug 4;13:4542. doi: 10.1038/s41467-022-31918-9 (PMC9352791; doi:10.1038/s41467-022-31918-9)
Supplement: Supplementary file 4 — Source Data [file 41467_2022_31918_MOESM4_ESM.zip › SourceDataCSV/FigS12/STAI_all.csv]

41
42
40
47
42
59
40
28
46
56
39
47
50
48
30
34
30
48
29
27
54
67
33
34
56
46
52
44
48
45
58
38
40
62
32
55
46
57
46
51
48
53
33
52
50
50
70
36
28
74
36
65
36
63
61
56
28
58
30
69
67
62
52
62
50
40
51
23
50
40
41
51
24
76
62
64
57
33
58
39
38
35
63
64
68
37
31
41
37
55
35
53
34
52
55
77
49
39
67
55
62
50
44
30
52
43
54
54
64
31
48
51
57
42
56
26
38
76
53
49
45
42
20
30
48
46
30
68
67
56
38
56
53
21
25
28
47
48
49
38
61
39
49
57
62
67
57
62
63
21
31
32
38
23
53
34
41
44
39
52
32
35
52
30
50
53
65
26
34
39
41
30
49
38
49
50
34
44
33
56
52
45
33
29
59
43
41
65
31
48
23
37
62
66
50
36
44
31
48
36
30
59
64
35
27
49
66
40
38
36
34
34
37
28
37
50
44
41
31
36
69
67
33
22
54
46
34
35
36
25
55
46
43
58
56
57
47
40
35
31
46
21
55
34
25
24
20
33
56
52
64
48
52
60
59
52
26
43
21
34
31
47
36
29
69
49
26
39
48
48
42
57
49
58
50
37
35
68
67
52
56
48
41
51
54
66
41
25
39
43
48
47
60
32
28
68
57
50
53
55
39
56
38
68
47
28
34
59
29
26
35
60
33
51
31
32
32
47
25
33
63
22
20
30
31
45
36
53
67
35
25
50
37
47
48
62
53
32
42
51
53
50
43
44
56
34
61
60
29
52
46
41
65
30
53
40
63
52
59
55
37
50
43
64
25
32
58
47
35
28
52
56
42
62
58
39
26
69
33
46
58
27
45
59
57
47
42
34
38
46
51
34
42
51
61
40
32
58
35
44
28
78
36
65
26
42
45
55
67
36
34
52
61
54
32
40
66
39
57
46
42
49
42
43
55
46
45
44
46
50
25
59
56
45
46
40
32
41
55
36
30
50
35
51
41
32
50
68
49
30
55
40
48
54
26
28
44
47
43
48
35
41
26
40
44
44
42
34
71
35
54
74
43
37
62
45
62
66
41
35
33
33
55
66
38
50
51
59
38
42
27
43
42
43
47
49
49
36
52
69
61
38
37
55
50
54
29
32
36
49
49
51
42
56
53
42
57
51
45
47
65
32
49
73
37
41
73
40
23
29
58
51
55
47
52
44
47
57
44
47
50
30
32
64
33
64
59
64
53
34
22
65
61
57
54
37
46
46
48
51
55
50
40
54
43
54
27
23
41
57
56
51
49
33
32
37
46
49
22
47
58
40
31
41
24
38
55
55
30
31
48
55
64
32
57
51
35
43
41
26
34
38
73
49
51
60
60
54
31
58
45
32
60
52
52
42
26
47
46
38
45
35
45
66
53
52
29
27
64
63
53
39
70
41
57
71
32
66
31
43
31
50
62
39
34
56
48
64
33
46
34
60
44
30
53
25
44
