# Supplementary material for: Value-free random exploration is linked to impulsivity
Source: Nat Commun. 2022 Aug 4;13:4542. doi: 10.1038/s41467-022-31918-9 (PMC9352791; doi:10.1038/s41467-022-31918-9)
Supplement: Supplementary file 4 — Source Data [file 41467_2022_31918_MOESM4_ESM.zip › SourceDataCSV/FigS12/SDS_all.csv]

39
39
41
53
36
55
41
31
34
32
40
40
36
41
33
30
41
44
30
26
42
57
30
28
46
42
48
40
40
43
62
31
34
57
31
52
43
51
28
52
40
49
32
48
50
33
59
33
29
61
40
57
37
58
54
51
32
46
28
53
59
49
48
53
45
34
42
20
50
43
30
39
24
61
52
46
42
29
58
39
39
36
53
61
61
27
36
32
38
51
39
39
32
50
47
59
45
37
44
50
50
36
23
26
39
44
54
42
52
29
33
48
44
39
45
25
39
55
54
43
45
36
21
31
47
42
31
62
61
45
42
53
64
24
27
30
42
38
41
30
55
32
54
55
52
53
42
42
64
22
27
41
30
22
52
29
55
41
30
45
25
33
53
36
50
53
49
27
34
31
37
36
50
34
44
50
30
51
50
40
52
37
36
34
66
40
33
65
36
48
24
29
45
58
43
40
45
34
53
39
34
57
48
42
28
48
59
42
40
29
36
35
41
25
27
47
38
42
28
38
61
54
37
27
65
31
42
27
32
29
40
33
37
51
31
48
37
35
25
28
50
26
49
29
26
23
25
32
56
48
53
41
49
49
53
46
27
42
24
36
28
43
39
26
62
48
31
31
42
42
46
47
40
64
35
53
27
51
52
46
49
50
37
47
51
69
48
27
35
46
31
37
46
25
31
58
60
44
38
53
26
48
34
59
26
32
38
50
29
27
41
46
27
39
21
33
24
43
38
40
44
26
21
36
27
44
40
43
65
25
25
49
38
55
50
52
44
27
50
32
47
44
45
40
51
27
52
42
29
40
43
34
51
33
47
31
49
38
55
38
34
49
49
50
26
29
46
49
38
32
46
48
28
49
44
32
28
55
38
35
56
38
36
51
52
53
40
32
35
32
46
32
38
48
42
39
35
47
40
38
31
62
36
40
27
41
44
54
52
42
32
52
56
53
32
35
64
41
51
40
32
54
42
34
52
47
46
47
43
52
32
49
42
41
35
39
37
31
46
32
31
50
29
39
40
27
57
57
50
29
48
40
52
47
25
23
46
36
41
42
34
38
26
36
37
36
48
35
69
39
45
58
41
40
44
38
66
62
43
48
44
38
44
65
31
43
49
48
37
53
26
40
38
27
51
51
42
41
41
59
53
32
35
53
39
36
29
37
34
40
45
47
37
50
43
47
46
47
42
37
56
48
50
65
34
43
67
41
29
23
53
40
39
39
47
35
40
46
37
35
34
32
25
53
29
52
51
52
50
37
31
67
53
70
43
42
33
32
43
40
47
46
36
54
48
51
30
25
35
51
47
55
42
30
25
45
47
48
26
36
37
45
24
37
24
29
52
43
31
31
40
56
56
29
51
48
25
32
38
38
44
32
67
52
50
53
58
45
31
47
38
33
48
41
50
44
24
37
44
39
54
33
43
55
51
52
30
37
52
49
40
46
67
33
47
72
24
47
28
46
36
55
54
31
29
43
42
53
30
46
41
49
43
37
34
25
44
