# Supplementary material for: Value-free random exploration is linked to impulsivity
Source: Nat Commun. 2022 Aug 4;13:4542. doi: 10.1038/s41467-022-31918-9 (PMC9352791; doi:10.1038/s41467-022-31918-9)
Supplement: Supplementary file 4 — Source Data [file 41467_2022_31918_MOESM4_ESM.zip › SourceDataCSV/FigS12/IUS_all.csv]

90	49	41
44	21	23
46	23	23
60	23	37
67	38	29
68	27	41
57	32	25
53	32	21
43	22	21
44	25	19
37	18	19
57	28	29
80	38	42
79	41	38
31	18	13
50	18	32
62	33	29
45	21	24
45	19	26
34	17	17
83	44	39
76	35	41
70	39	31
48	20	28
80	41	39
81	43	38
59	30	29
61	31	30
78	34	44
74	39	35
94	51	43
48	22	26
81	41	40
82	41	41
52	19	33
79	36	43
80	38	42
82	40	42
70	38	32
80	44	36
57	25	32
106	58	48
73	32	41
102	53	49
101	55	46
75	34	41
118	64	54
33	16	17
41	18	23
120	67	53
84	40	44
99	55	44
66	40	26
102	53	49
80	33	47
104	56	48
29	15	14
89	49	40
49	24	25
115	58	57
79	40	39
79	42	37
97	49	48
92	48	44
82	43	39
80	46	34
78	39	39
30	15	15
81	42	39
56	29	27
67	34	33
62	30	32
39	17	22
106	58	48
94	46	48
83	39	44
74	36	38
47	24	23
81	47	34
42	24	18
87	42	45
60	23	37
99	53	46
91	51	40
119	61	58
76	41	35
93	45	48
66	26	40
61	28	33
78	42	36
53	25	28
55	28	27
45	25	20
104	65	39
95	51	44
99	47	52
44	22	22
81	34	47
104	50	54
105	58	47
59	29	30
78	40	38
63	36	27
39	17	22
89	50	39
70	39	31
96	51	45
93	44	49
86	48	38
61	29	32
44	21	23
99	48	51
58	32	26
62	34	28
93	48	45
42	20	22
38	17	21
97	53	44
73	38	35
72	37	35
100	53	47
37	21	16
36	15	21
64	31	33
73	40	33
49	23	26
30	15	15
106	58	48
101	54	47
109	59	50
73	39	34
86	47	39
116	63	53
51	21	30
43	21	22
36	16	20
69	40	29
75	39	36
65	35	30
49	24	25
106	56	50
64	28	36
54	29	25
115	66	49
88	44	44
75	35	40
63	29	34
100	56	44
97	57	40
35	17	18
42	18	24
59	29	30
38	18	20
72	36	36
38	17	21
43	20	23
44	16	28
82	44	38
66	30	36
89	51	38
36	15	21
61	31	30
60	30	30
52	27	25
74	37	37
73	32	41
79	38	41
54	25	29
44	25	19
63	28	35
56	26	30
80	43	37
91	52	39
56	27	29
84	44	40
78	42	36
56	21	35
73	45	28
62	28	34
50	25	25
58	28	30
79	35	44
42	16	26
61	22	39
114	62	52
33	17	16
45	24	21
101	52	49
53	21	32
123	65	58
45	17	28
52	25	27
115	64	51
118	63	55
50	25	25
56	29	27
55	29	26
61	27	34
78	41	37
61	30	31
43	20	23
97	57	40
95	45	50
66	31	35
50	30	20
71	42	29
106	59	47
51	25	26
56	30	26
53	25	28
47	23	24
61	34	27
77	38	39
40	20	20
72	29	43
119	62	57
64	36	28
67	33	34
45	21	24
55	39	16
96	54	42
112	62	50
46	26	20
42	17	25
84	41	43
56	20	36
51	27	24
46	23	23
80	41	39
48	18	30
87	43	44
86	40	46
43	23	20
90	45	45
102	51	51
81	45	36
57	32	25
48	18	30
50	20	30
84	41	43
81	45	36
36	17	19
90	49	41
35	19	16
28	15	13
54	23	31
43	19	24
61	30	31
86	43	43
91	45	46
69	36	33
75	38	37
101	55	46
80	36	44
82	43	39
108	54	54
38	16	22
58	32	26
30	17	13
65	34	31
47	21	26
69	34	35
40	21	19
45	22	23
123	67	56
71	32	39
65	25	40
73	41	32
75	44	31
94	48	46
110	56	54
118	61	57
58	31	27
77	35	42
69	38	31
41	19	22
55	29	26
71	39	32
105	53	52
59	33	26
68	36	32
76	39	37
92	46	46
79	42	37
72	42	30
111	58	53
54	27	27
47	23	24
65	32	33
80	45	35
90	46	44
64	37	27
106	56	50
38	21	17
36	18	18
82	47	35
94	49	45
67	33	34
75	38	37
88	52	36
74	38	36
89	45	44
47	24	23
93	47	46
40	23	17
56	32	24
43	21	22
60	32	28
40	18	22
44	21	23
37	19	18
53	27	26
44	19	25
63	30	33
67	31	36
47	23	24
49	25	24
57	27	30
59	25	34
67	38	29
81	39	42
33	15	18
35	15	20
71	34	37
58	29	29
42	21	21
57	30	27
39	17	22
81	41	40
77	36	41
39	17	22
57	30	27
95	49	46
59	30	29
71	37	34
78	49	29
89	47	42
37	18	19
80	43	37
70	32	38
69	36	33
64	26	38
42	18	24
43	23	20
74	38	36
43	20	23
87	48	39
69	36	33
45	21	24
73	43	30
58	26	32
51	27	24
104	51	53
61	23	38
63	29	34
44	21	23
59	29	30
100	51	49
97	55	42
59	30	29
51	26	25
78	49	29
91	45	46
60	30	30
34	18	16
65	27	38
77	40	37
42	21	21
73	31	42
77	35	42
88	39	49
99	55	44
69	30	39
37	17	20
77	36	41
56	28	28
56	22	34
98	53	45
66	38	28
76	41	35
88	36	52
77	38	39
52	23	29
90	48	42
93	46	47
46	24	22
67	32	35
41	19	22
59	29	30
68	33	35
49	24	25
44	21	23
58	30	28
78	44	34
35	18	17
96	46	50
36	17	19
87	52	35
56	27	29
82	41	41
32	16	16
135	75	60
51	29	22
52	38	14
67	32	35
55	32	23
42	23	19
44	23	21
89	47	42
35	18	17
42	20	22
83	45	38
68	29	39
96	51	45
71	28	43
41	18	23
64	29	35
61	31	30
101	44	57
65	34	31
69	31	38
48	20	28
66	31	35
43	21	22
97	48	49
84	40	44
65	34	31
81	43	38
68	31	37
95	51	44
77	37	40
63	38	25
70	33	37
52	26	26
63	35	28
107	57	50
70	31	39
58	28	30
84	43	41
91	39	52
31	17	14
66	36	30
54	30	24
41	17	24
78	37	41
51	22	29
80	40	40
98	57	41
93	47	46
69	29	40
96	52	44
50	24	26
79	40	39
105	58	47
34	16	18
42	18	24
76	37	39
99	52	47
43	21	22
56	29	27
48	20	28
39	20	19
53	23	30
52	26	26
81	38	43
63	26	37
75	37	38
60	31	29
115	61	54
38	18	20
68	36	32
118	64	54
82	46	36
54	23	31
53	20	33
62	35	27
54	21	33
90	49	41
84	42	42
32	15	17
79	43	36
56	30	26
68	31	37
92	47	45
77	39	38
65	35	30
86	47	39
103	54	49
46	20	26
99	55	44
60	27	33
71	43	28
104	58	46
34	18	16
66	34	32
95	51	44
64	37	27
60	30	30
76	39	37
117	67	50
61	26	35
50	21	29
57	25	32
91	54	37
50	21	29
84	48	36
31	16	15
94	44	50
53	19	34
83	38	45
87	45	42
87	43	44
53	26	27
105	56	49
94	40	54
46	25	21
85	46	39
93	46	47
54	21	33
60	35	25
109	57	52
42	20	22
120	65	55
101	55	46
59	28	31
62	32	30
96	52	44
74	32	42
38	15	23
41	20	21
66	34	32
77	36	41
93	51	42
53	26	27
89	45	44
101	56	45
53	27	26
73	36	37
83	45	38
87	43	44
73	42	31
47	20	27
45	20	25
83	45	38
54	26	28
107	58	49
95	54	41
106	54	52
72	32	40
55	26	29
52	29	23
84	47	37
61	28	33
123	65	58
119	63	56
53	28	25
82	44	38
87	48	39
97	53	44
88	53	35
74	32	42
60	30	30
47	18	29
78	41	37
63	33	30
72	39	33
68	37	31
42	21	21
62	31	31
85	47	38
101	51	50
81	45	36
96	48	48
55	27	28
38	16	22
86	52	34
56	26	30
81	39	42
36	16	20
62	30	32
89	46	43
39	21	18
31	15	16
68	34	34
41	18	23
50	26	24
81	45	36
88	45	43
51	17	34
32	15	17
69	33	36
95	48	47
101	52	49
36	19	17
77	41	36
110	59	51
77	39	38
74	39	35
62	26	36
41	19	22
60	31	29
39	18	21
102	59	43
95	55	40
79	44	35
101	57	44
106	57	49
75	40	35
54	23	31
103	53	50
88	51	37
32	18	14
92	46	46
86	49	37
65	28	37
57	31	26
68	30	38
72	32	40
69	37	32
80	26	54
63	31	32
69	32	37
60	21	39
101	52	49
58	32	26
85	46	39
46	18	28
30	16	14
67	42	25
64	38	26
113	59	54
50	26	24
106	56	50
55	25	30
96	48	48
73	39	34
37	16	21
62	31	31
30	17	13
45	23	22
50	27	23
85	45	40
83	50	33
49	25	24
43	18	25
63	33	30
81	45	36
104	57	47
60	28	32
86	44	42
38	19	19
97	52	45
73	38	35
42	17	25
83	49	34
38	16	22
103	54	49
