# Supplementary material for: Value-free random exploration is linked to impulsivity
Source: Nat Commun. 2022 Aug 4;13:4542. doi: 10.1038/s41467-022-31918-9 (PMC9352791; doi:10.1038/s41467-022-31918-9)
Supplement: Supplementary file 4 — Source Data [file 41467_2022_31918_MOESM4_ESM.zip › SourceDataCSV/FigS12/CFS_all.csv]

49
55
55
51
49
53
50
65
64
54
53
60
52
48
47
60
57
63
58
53
37
48
62
61
46
47
53
54
52
51
48
52
58
39
57
46
48
41
59
50
63
63
57
42
56
54
43
57
59
42
54
41
55
62
52
46
54
52
59
43
51
45
62
38
41
51
39
68
55
49
51
52
56
43
49
48
32
59
47
50
54
44
38
43
45
61
50
54
60
45
64
53
62
42
47
49
64
51
48
48
43
62
66
63
50
50
52
61
53
61
53
45
49
55
44
65
51
47
48
54
47
51
67
60
47
58
64
42
40
47
53
60
42
67
59
50
54
43
48
70
47
60
39
43
45
52
56
39
37
70
56
59
62
59
66
53
63
42
52
53
60
57
51
59
45
56
54
61
65
55
51
66
44
52
46
46
59
56
58
52
51
53
62
61
50
62
46
49
53
40
62
55
62
39
63
57
54
54
48
60
56
51
62
60
54
43
41
58
49
58
58
44
52
61
55
47
54
58
59
49
43
37
61
56
55
63
56
59
55
52
53
61
49
57
52
46
41
57
62
52
40
65
59
61
52
61
61
50
49
41
46
51
49
42
52
54
56
52
54
66
57
53
48
53
41
53
62
50
55
45
53
50
54
48
55
56
53
47
41
48
55
44
50
46
48
44
59
60
61
49
48
53
45
59
53
39
35
52
40
51
56
43
60
45
32
54
54
53
54
59
61
49
59
47
59
56
62
54
50
45
50
65
65
47
54
57
50
52
56
62
61
48
38
52
41
49
59
51
44
57
52
52
67
52
50
63
49
41
59
54
53
54
34
61
58
58
51
49
49
50
61
46
62
47
65
54
52
52
59
55
45
44
52
72
40
53
66
44
49
42
46
60
52
46
44
47
65
62
53
49
63
57
60
52
56
54
69
59
56
58
52
31
46
53
55
52
49
51
47
65
67
48
48
38
70
60
64
47
53
49
61
54
51
62
45
52
43
44
50
49
49
50
52
64
47
48
52
48
44
47
65
48
61
56
51
63
50
42
50
62
50
52
56
50
68
66
50
57
46
53
62
51
58
47
48
65
57
55
43
60
48
36
49
54
61
60
49
42
53
64
46
54
48
42
51
51
49
39
53
42
63
44
49
43
54
57
51
55
44
45
44
51
56
52
53
45
62
52
55
51
48
34
54
49
53
47
48
48
53
50
42
48
50
40
56
55
30
48
65
59
48
46
47
50
51
59
55
45
49
41
51
61
63
36
56
36
47
47
56
56
60
42
48
39
61
54
52
53
48
52
60
47
69
44
53
52
61
56
48
45
54
48
41
53
62
46
48
64
62
50
47
53
67
59
66
56
46
43
58
65
51
56
48
61
53
55
51
45
63
56
54
62
29
41
44
44
44
45
54
51
47
60
44
51
46
50
67
56
42
56
53
43
57
44
58
55
56
71
40
54
50
48
37
56
46
41
58
37
56
60
56
43
54
56
60
50
44
35
63
40
62
41
54
66
53
55
56
