# Supplementary material for: Value-free random exploration is linked to impulsivity
Source: Nat Commun. 2022 Aug 4;13:4542. doi: 10.1038/s41467-022-31918-9 (PMC9352791; doi:10.1038/s41467-022-31918-9)
Supplement: Supplementary file 4 — Source Data [file 41467_2022_31918_MOESM4_ESM.zip › SourceDataCSV/FigS12/OCIR_all.csv]

19	1	1	8	4	5	0
14	2	2	4	2	3	1
7	0	1	0	1	4	1
9	2	1	0	4	2	0
16	3	2	4	3	3	1
9	0	2	1	3	1	2
4	0	1	1	0	1	1
3	1	0	0	2	0	0
36	7	10	0	9	10	0
9	3	2	0	3	1	0
7	4	0	0	0	3	0
15	1	0	2	6	5	1
17	1	1	2	6	3	4
37	1	10	8	4	11	3
0	0	0	0	0	0	0
5	1	1	2	0	0	1
4	0	1	1	0	2	0
6	0	0	0	0	6	0
4	0	0	1	0	3	0
6	4	1	0	0	1	0
29	0	4	10	1	5	9
35	1	3	11	8	1	11
7	0	2	3	0	2	0
9	0	0	1	1	6	1
32	1	6	10	7	6	2
22	2	4	5	6	3	2
14	0	2	3	6	3	0
1	0	0	1	0	0	0
6	0	2	2	0	0	2
25	4	6	6	4	2	3
49	9	7	2	10	10	11
6	2	0	1	0	3	0
14	0	2	2	4	5	1
17	0	3	2	9	2	1
14	3	3	1	2	4	1
11	3	1	1	3	3	0
17	1	3	4	4	1	4
14	3	2	2	3	3	1
4	0	0	1	0	2	1
18	3	1	2	4	4	4
3	0	0	0	3	0	0
37	5	6	7	7	6	6
16	0	8	0	4	4	0
13	0	3	5	0	4	1
63	9	12	10	12	11	9
58	5	12	12	12	11	6
31	0	4	5	11	9	2
1	0	1	0	0	0	0
2	1	1	0	0	0	0
30	3	5	4	7	9	2
9	1	1	2	0	3	2
44	8	3	12	9	7	5
20	2	5	2	6	4	1
32	4	8	8	3	4	5
21	0	2	11	4	4	0
7	0	1	0	5	1	0
5	0	1	1	0	3	0
43	8	8	10	7	6	4
2	2	0	0	0	0	0
19	2	5	4	6	1	1
16	0	6	6	2	1	1
49	9	12	5	10	8	5
33	5	8	8	3	5	4
37	5	5	9	9	6	3
11	1	4	3	2	1	0
9	0	2	1	2	4	0
8	0	1	0	0	7	0
0	0	0	0	0	0	0
13	0	4	0	4	5	0
15	2	3	3	2	3	2
3	0	2	0	0	1	0
10	0	7	0	3	0	0
2	2	0	0	0	0	0
56	6	9	11	12	10	8
35	8	10	7	3	2	5
13	0	4	3	5	0	1
15	0	4	4	4	3	0
4	0	1	0	0	3	0
34	9	4	4	9	7	1
7	1	0	3	0	3	0
13	4	1	5	1	2	0
23	6	3	8	0	4	2
37	0	6	10	10	7	4
30	3	4	7	9	5	2
53	5	9	9	12	8	10
19	1	6	5	3	4	0
13	1	3	8	1	0	0
10	0	2	8	0	0	0
3	0	0	1	0	2	0
41	9	7	6	7	6	6
0	0	0	0	0	0	0
4	0	0	2	0	2	0
8	0	3	1	0	3	1
18	0	2	1	3	8	4
47	9	9	6	9	8	6
39	0	7	7	11	7	7
9	0	2	1	3	3	0
13	2	0	6	2	2	1
32	2	9	8	4	9	0
29	0	10	8	5	6	0
21	7	0	1	6	7	0
13	0	2	2	5	3	1
3	0	0	0	2	1	0
3	1	1	0	0	1	0
8	0	2	2	2	2	0
23	3	6	3	4	5	2
22	3	1	5	4	3	6
25	0	9	2	9	4	1
38	3	8	5	8	6	8
5	0	1	2	2	0	0
4	0	1	0	3	0	0
16	4	0	1	4	2	5
13	0	3	3	1	5	1
23	1	5	5	3	4	5
47	7	10	7	9	8	6
1	0	0	1	0	0	0
9	0	4	2	0	2	1
46	5	1	12	12	8	8
30	5	3	4	6	7	5
18	2	2	4	2	5	3
0	0	0	0	0	0	0
4	0	1	1	1	1	0
3	0	0	0	0	3	0
9	3	2	1	2	1	0
38	7	6	6	6	7	6
33	10	3	8	4	5	3
13	0	5	6	0	2	0
57	11	9	10	9	10	8
20	0	3	2	9	4	2
14	1	2	3	2	3	3
4	0	1	1	0	2	0
16	2	2	6	0	3	3
61	12	9	9	10	11	10
9	1	3	4	0	1	0
0	0	0	0	0	0	0
4	0	3	0	0	1	0
11	0	3	5	0	3	0
35	5	6	6	6	6	6
8	0	1	1	0	4	2
22	0	7	3	3	7	2
34	6	10	9	2	3	4
15	3	0	9	3	0	0
27	3	5	3	7	4	5
46	9	6	8	10	10	3
21	6	0	8	4	3	0
22	0	2	1	8	10	1
26	8	2	4	3	2	7
56	4	12	12	6	11	11
37	10	7	3	9	7	1
0	0	0	0	0	0	0
31	6	4	11	4	6	0
21	3	2	8	3	1	4
9	0	5	2	1	0	1
1	0	0	0	0	1	0
9	0	0	6	1	2	0
6	0	1	3	0	2	0
15	0	4	4	0	5	2
24	1	0	5	4	9	5
19	12	0	2	2	1	2
21	0	9	4	5	2	1
2	0	0	0	2	0	0
4	1	0	0	0	3	0
31	5	3	9	7	5	2
0	0	0	0	0	0	0
22	4	2	4	2	6	4
12	0	1	2	2	5	2
26	0	10	3	8	4	1
6	2	0	3	0	1	0
0	0	0	0	0	0	0
14	4	3	2	1	4	0
18	7	3	0	3	4	1
12	4	2	3	0	2	1
1	0	0	1	0	0	0
7	1	3	3	0	0	0
15	1	6	3	3	2	0
48	8	9	10	7	6	8
10	4	2	3	0	1	0
3	1	0	0	1	0	1
12	5	1	0	3	3	0
14	3	3	3	2	2	1
10	1	0	2	3	3	1
8	0	2	4	1	1	0
2	1	1	0	0	0	0
30	5	2	12	0	0	11
45	8	11	10	9	1	6
4	0	1	0	0	3	0
0	0	0	0	0	0	0
25	3	2	10	7	3	0
13	6	0	5	0	2	0
13	0	4	3	3	3	0
2	0	1	0	0	1	0
8	0	0	1	3	4	0
7	0	1	0	3	3	0
31	5	5	7	8	5	1
8	1	1	0	4	2	0
2	0	0	2	0	0	0
10	2	0	3	3	1	1
5	2	0	1	0	1	1
29	8	4	4	7	4	2
17	2	2	4	3	3	3
10	0	2	1	5	1	1
13	0	1	1	8	3	0
18	0	5	4	6	3	0
22	2	11	2	5	0	2
21	0	3	9	1	3	5
32	5	6	6	6	6	3
20	1	3	6	9	1	0
12	2	4	2	1	3	0
10	1	0	4	2	3	0
0	0	0	0	0	0	0
9	1	1	3	1	2	1
35	7	5	5	6	6	6
30	5	7	8	3	4	3
2	0	1	0	0	1	0
25	4	5	8	2	4	2
29	6	4	10	4	1	4
8	0	2	2	1	3	0
11	0	2	5	1	2	1
2	0	1	0	0	1	0
17	0	4	1	1	3	8
17	0	3	3	1	8	2
30	0	4	4	8	11	3
13	1	2	2	4	2	2
2	2	0	0	0	0	0
5	2	2	0	0	0	1
14	1	2	3	0	8	0
8	1	2	1	1	2	1
25	2	0	11	0	3	9
24	7	2	3	2	5	5
4	2	1	0	0	1	0
28	0	3	7	7	8	3
9	2	1	3	2	1	0
9	0	1	3	2	2	1
19	3	2	0	10	4	0
31	3	9	3	7	6	3
32	4	6	5	7	5	5
7	1	1	0	3	2	0
0	0	0	0	0	0	0
17	1	2	6	1	5	2
25	3	4	12	0	3	3
36	6	6	6	6	6	6
5	0	0	1	0	1	3
26	5	1	4	5	6	5
6	0	1	0	2	1	2
0	0	0	0	0	0	0
1	1	0	0	0	0	0
2	0	0	2	0	0	0
5	1	1	1	1	1	0
33	0	5	7	9	7	5
32	5	4	5	6	10	2
10	1	0	1	5	1	2
16	0	0	3	3	7	3
64	11	12	12	5	12	12
41	6	7	7	8	5	8
32	2	6	7	9	7	1
14	0	4	3	3	4	0
4	0	2	0	0	1	1
25	6	5	5	3	4	2
0	0	0	0	0	0	0
2	1	0	1	0	0	0
0	0	0	0	0	0	0
13	2	2	5	1	2	1
12	2	2	2	2	2	2
4	0	1	1	1	1	0
28	5	5	6	4	8	0
23	3	4	8	3	3	2
4	0	3	0	0	0	1
9	0	3	1	0	3	2
26	4	4	2	6	7	3
30	5	8	9	3	1	4
13	2	4	5	1	1	0
22	0	3	0	9	8	2
12	2	1	1	3	5	0
30	0	9	9	5	6	1
5	2	3	0	0	0	0
21	6	8	3	4	0	0
3	1	2	0	0	0	0
29	4	2	5	8	2	8
37	4	2	10	11	8	2
24	1	7	1	4	5	6
23	4	4	3	7	5	0
7	1	1	0	3	1	1
31	0	9	9	3	5	5
18	2	4	2	8	1	1
16	3	3	1	3	5	1
9	0	2	0	3	4	0
6	0	2	0	0	4	0
4	1	2	0	0	1	0
16	1	2	3	4	2	4
3	0	1	0	1	1	0
11	2	0	3	3	3	0
9	0	1	3	4	1	0
14	1	3	1	4	5	0
4	0	3	0	0	1	0
12	0	3	3	1	2	3
35	5	5	4	12	6	3
37	12	2	3	7	11	2
4	0	0	1	2	0	1
14	6	2	0	0	2	4
29	0	6	7	7	4	5
19	3	3	6	3	2	2
14	2	3	5	1	3	0
7	1	1	2	0	1	2
22	1	6	4	3	7	1
0	0	0	0	0	0	0
5	0	1	0	0	4	0
1	0	1	0	0	0	0
39	7	8	4	11	6	3
5	0	1	1	0	3	0
6	0	3	2	0	0	1
5	0	1	0	3	1	0
32	1	0	5	12	12	2
16	5	1	7	0	3	0
12	1	2	3	1	4	1
6	0	1	3	2	0	0
13	2	4	2	3	1	1
0	0	0	0	0	0	0
8	0	0	6	1	0	1
3	0	2	1	0	0	0
0	0	0	0	0	0	0
38	3	12	9	6	1	7
0	0	0	0	0	0	0
0	0	0	0	0	0	0
8	0	2	3	0	3	0
9	0	4	5	0	0	0
17	1	5	4	1	4	2
6	0	0	3	0	3	0
7	0	2	0	1	4	0
14	1	2	4	4	2	1
2	0	1	1	0	0	0
4	1	0	3	0	0	0
7	0	2	2	0	3	0
30	4	11	6	7	2	0
31	4	6	4	9	4	4
22	6	3	3	4	2	4
26	0	0	5	10	9	2
27	2	7	8	4	5	1
7	2	1	3	0	1	0
37	8	4	4	7	9	5
20	3	3	3	1	3	7
26	2	6	7	9	1	1
32	3	10	9	5	5	0
3	0	1	2	0	0	0
8	1	2	2	1	2	0
20	0	2	7	5	2	4
0	0	0	0	0	0	0
23	1	4	4	4	10	0
12	1	2	3	4	2	0
2	0	0	0	0	2	0
30	2	3	6	12	6	1
5	0	0	2	1	2	0
16	6	4	2	2	2	0
12	0	0	1	3	8	0
12	1	2	3	0	6	0
18	2	1	3	9	3	0
4	0	1	3	0	0	0
14	1	3	5	4	0	1
17	7	0	3	5	0	2
25	5	5	3	5	3	4
5	0	0	0	5	0	0
15	0	3	9	3	0	0
38	7	6	6	8	5	6
10	3	2	0	3	0	2
18	2	3	3	4	3	3
0	0	0	0	0	0	0
7	0	0	5	1	1	0
14	0	2	6	2	3	1
31	3	6	4	7	7	4
17	3	9	3	1	1	0
18	2	4	6	2	1	3
8	3	0	3	0	0	2
10	2	3	3	1	1	0
7	0	4	0	0	1	2
46	1	12	4	12	10	7
11	0	1	1	4	3	2
9	0	3	0	5	1	0
4	0	0	0	2	2	0
46	5	10	8	8	7	8
19	7	3	7	0	0	2
13	1	4	2	1	3	2
26	5	4	3	12	1	1
0	0	0	0	0	0	0
7	0	2	3	0	0	2
33	2	11	4	5	3	8
26	2	8	4	2	7	3
21	2	2	6	0	10	1
20	5	4	4	4	2	1
4	1	0	1	0	2	0
2	0	0	0	0	2	0
1	0	0	0	0	1	0
15	0	2	6	2	5	0
4	0	1	0	0	3	0
8	0	2	0	2	4	0
29	0	8	9	5	7	0
23	0	6	1	8	4	4
22	0	9	8	1	2	2
6	1	1	0	0	0	4
19	1	4	1	5	7	1
9	0	6	0	0	3	0
8	1	2	3	0	2	0
15	2	1	6	1	4	1
67	12	12	12	12	11	8
12	0	1	4	2	5	0
17	0	2	0	9	3	3
5	0	1	1	0	0	3
7	1	1	0	1	3	1
3	0	0	1	0	2	0
12	0	4	1	2	5	0
19	0	1	5	12	0	1
7	1	1	3	0	2	0
6	0	4	1	0	1	0
20	1	2	8	4	2	3
41	4	8	3	12	11	3
20	0	7	4	3	1	5
16	3	1	0	5	6	1
13	4	1	5	1	2	0
20	4	3	0	7	3	3
2	0	1	0	0	1	0
40	8	12	7	4	4	5
19	0	6	2	6	5	0
15	1	3	4	3	3	1
36	4	5	8	8	5	6
9	3	3	0	1	2	0
10	0	3	3	0	2	2
35	5	6	9	7	6	2
25	3	6	3	2	7	4
34	2	6	10	5	6	5
18	1	4	4	1	6	2
23	7	2	5	4	4	1
23	3	3	2	10	5	0
13	2	3	5	1	1	1
22	1	4	4	6	5	2
38	1	11	8	3	5	10
14	3	1	7	0	3	0
16	2	1	3	2	8	0
14	1	3	1	6	3	0
4	0	0	0	3	1	0
6	0	1	2	1	2	0
23	8	4	2	3	5	1
12	1	2	7	0	2	0
12	3	2	0	1	3	3
7	0	0	1	3	3	0
7	2	0	3	0	1	1
23	0	2	0	9	12	0
9	4	0	0	2	0	3
9	1	1	3	0	1	3
9	0	2	3	3	1	0
24	0	4	5	7	7	1
34	7	4	9	5	3	6
9	1	8	0	0	0	0
29	3	4	9	4	5	4
14	2	2	3	1	3	3
33	1	9	7	7	7	2
45	7	7	8	9	6	8
11	0	4	3	1	2	1
5	0	3	0	0	2	0
10	1	4	1	0	3	1
6	0	2	2	1	1	0
11	0	2	1	1	2	5
12	1	2	1	3	5	0
18	0	8	6	0	1	3
7	0	2	1	3	1	0
1	0	0	0	0	1	0
15	3	0	2	5	4	1
14	1	7	0	3	3	0
11	0	3	4	0	4	0
19	0	3	3	7	5	1
17	2	3	3	1	6	2
46	5	6	9	9	9	8
4	0	1	0	0	3	0
23	3	3	0	5	7	5
40	1	9	9	8	7	6
23	3	7	6	2	3	2
12	2	2	4	1	2	1
11	1	2	4	2	2	0
21	4	6	1	7	2	1
31	2	5	0	9	10	5
12	1	2	0	5	4	0
26	4	4	4	3	3	8
0	0	0	0	0	0	0
11	0	2	4	0	1	4
11	4	0	1	1	5	0
40	7	6	4	12	7	4
42	6	9	7	10	9	1
14	2	3	9	0	0	0
8	1	2	1	1	3	0
32	5	5	6	6	5	5
24	0	5	6	4	9	0
16	3	1	2	2	4	4
5	0	0	0	0	3	2
15	4	5	4	0	0	2
4	0	2	0	0	0	2
20	1	6	4	3	5	1
15	1	2	3	3	3	3
10	0	3	1	6	0	0
23	2	7	2	3	4	5
4	0	2	1	0	1	0
4	1	0	1	0	2	0
13	0	2	3	3	5	0
7	0	0	3	4	0	0
4	1	1	1	1	0	0
17	4	1	1	7	4	0
8	2	2	4	0	0	0
12	2	1	3	4	1	1
10	2	2	2	0	3	1
33	3	4	6	8	7	5
0	0	0	0	0	0	0
18	3	2	5	3	2	3
18	2	4	7	1	2	2
4	0	0	1	3	0	0
11	2	1	3	3	1	1
27	3	4	7	7	4	2
0	0	0	0	0	0	0
51	10	8	7	9	8	9
18	2	2	2	9	3	0
18	5	5	2	2	2	2
12	1	2	3	4	2	0
18	4	5	3	1	3	2
13	1	2	2	3	4	1
10	1	0	3	0	6	0
51	6	12	12	12	3	6
4	2	1	1	0	0	0
48	8	9	9	7	8	7
33	0	5	4	12	12	0
17	0	0	4	3	10	0
26	5	7	2	3	6	3
24	0	1	2	10	7	4
23	6	6	2	3	4	2
8	5	1	1	0	1	0
0	0	0	0	0	0	0
43	10	3	10	11	4	5
24	0	8	7	4	5	0
12	0	3	1	7	1	0
18	2	6	2	5	1	2
12	3	3	1	3	2	0
24	1	3	8	2	1	9
4	0	0	0	1	2	1
27	1	6	6	6	8	0
1	0	0	0	0	1	0
11	0	2	7	0	1	1
8	0	2	3	1	2	0
8	0	1	3	0	3	1
3	1	1	0	0	1	0
35	2	10	7	3	9	4
5	0	0	1	0	3	1
30	12	1	8	5	3	1
30	3	6	6	3	6	6
57	9	10	11	9	8	10
5	0	1	3	1	0	0
7	1	4	0	2	0	0
20	4	7	3	0	3	3
47	8	11	8	11	5	4
17	0	2	3	9	2	1
38	2	7	7	11	6	5
37	8	7	12	4	4	2
5	0	1	2	0	2	0
19	1	1	5	4	2	6
5	0	2	0	2	1	0
6	2	1	1	0	0	2
23	4	6	3	4	2	4
9	1	2	5	1	0	0
27	5	5	5	4	7	1
10	2	0	3	2	3	0
14	0	1	2	4	6	1
6	0	2	3	0	1	0
15	0	0	1	10	0	4
22	7	7	3	0	2	3
8	0	1	4	0	2	1
8	0	1	2	0	2	3
43	7	8	7	7	7	7
13	0	3	4	4	2	0
37	6	6	7	6	6	6
16	1	1	6	1	7	0
16	2	4	3	5	0	2
3	0	1	1	1	0	0
18	2	6	6	0	2	2
16	1	4	3	4	2	2
10	5	1	3	1	0	0
1	0	1	0	0	0	0
17	1	3	3	5	3	2
8	2	0	2	1	1	2
2	0	1	0	1	0	0
0	0	0	0	0	0	0
4	0	0	0	2	2	0
2	2	0	0	0	0	0
2	0	1	0	1	0	0
16	3	3	3	2	4	1
28	3	3	6	9	6	1
17	5	2	4	3	1	2
11	2	6	3	0	0	0
10	0	2	2	0	6	0
17	4	2	2	4	4	1
28	4	4	7	4	3	6
1	0	0	0	0	0	1
60	7	12	10	10	10	11
26	4	4	9	2	3	4
34	6	9	3	2	8	6
5	0	0	3	0	2	0
7	0	0	5	0	0	2
4	0	0	3	0	0	1
12	1	3	7	0	1	0
4	0	1	0	0	3	0
44	3	6	8	12	6	9
13	3	1	3	4	2	0
18	3	3	3	3	3	3
28	2	6	5	8	5	2
10	1	3	0	4	2	0
17	6	2	3	5	1	0
9	1	2	4	0	1	1
17	0	3	4	6	4	0
36	8	4	6	9	2	7
4	0	2	2	0	0	0
7	0	0	0	3	4	0
39	8	5	8	5	9	4
23	2	5	5	5	3	3
9	1	1	3	0	3	1
43	6	9	9	6	5	8
41	8	9	6	7	6	5
23	3	3	5	6	3	3
12	0	0	8	1	3	0
12	0	1	4	2	2	3
1	0	0	0	0	1	0
16	2	2	3	3	4	2
22	2	2	9	2	2	5
13	0	2	1	6	4	0
31	2	7	8	8	5	1
5	2	1	2	0	0	0
1	0	0	0	0	1	0
22	4	5	2	7	1	3
7	0	0	1	4	2	0
5	1	1	0	0	2	1
2	0	0	2	0	0	0
27	1	3	3	11	3	6
14	0	2	3	4	5	0
21	1	4	0	11	1	4
30	4	2	4	8	12	0
2	0	1	0	0	1	0
14	0	5	0	6	3	0
2	2	0	0	0	0	0
9	0	2	3	1	3	0
13	3	4	3	0	0	3
25	3	5	6	4	4	3
28	2	5	6	9	6	0
2	0	1	0	1	0	0
14	1	1	4	3	4	1
6	0	0	1	2	2	1
54	9	9	9	9	9	9
20	0	3	3	8	5	1
4	1	1	1	1	0	0
39	3	9	8	5	6	8
3	0	3	0	0	0	0
20	3	4	5	5	3	0
7	1	0	2	1	3	0
21	3	9	4	0	5	0
13	0	0	0	10	3	0
0	0	0	0	0	0	0
8	8	0	0	0	0	0
