# Supplementary material for: Value-free random exploration is linked to impulsivity
Source: Nat Commun. 2022 Aug 4;13:4542. doi: 10.1038/s41467-022-31918-9 (PMC9352791; doi:10.1038/s41467-022-31918-9)
Supplement: Supplementary file 4 — Source Data [file 41467_2022_31918_MOESM4_ESM.zip › SourceDataCSV/FigS12/LSAS_all.csv]

56	31	25	15	16	12	13
37	25	12	13	12	5	7
33	18	15	7	11	5	10
35	21	14	11	10	9	5
54	32	22	17	15	11	11
52	32	20	13	19	7	13
38	24	14	14	10	8	6
48	27	21	17	10	11	10
43	23	20	11	12	11	9
45	30	15	17	13	7	8
27	12	15	9	3	6	9
29	13	16	5	8	6	10
37	17	20	12	5	10	10
53	31	22	18	13	10	12
56	28	28	14	14	13	15
38	21	17	10	11	10	7
25	13	12	6	7	5	7
46	27	19	16	11	9	10
27	13	14	9	4	9	5
13	7	6	2	5	3	3
122	63	59	34	29	31	28
96	52	44	21	31	17	27
46	19	27	13	6	16	11
35	19	16	12	7	4	12
55	30	25	15	15	14	11
77	41	36	23	18	21	15
55	33	22	16	17	10	12
46	18	28	10	8	13	15
13	9	4	6	3	4	0
4	1	3	0	1	0	3
41	24	17	11	13	6	11
39	20	19	13	7	11	8
80	38	42	20	18	22	20
91	42	49	17	25	21	28
51	30	21	14	16	8	13
87	47	40	25	22	18	22
37	18	19	10	8	11	8
56	31	25	13	18	12	13
27	14	13	9	5	7	6
44	19	25	11	8	15	10
56	34	22	16	18	11	11
71	38	33	19	19	17	16
75	40	35	25	15	18	17
44	26	18	12	14	8	10
26	14	12	9	5	7	5
48	34	14	19	15	7	7
79	40	39	18	22	14	25
28	20	8	9	11	5	3
8	1	7	1	0	3	4
85	44	41	24	20	20	21
55	30	25	16	14	12	13
53	29	24	17	12	14	10
14	11	3	3	8	0	3
71	37	34	18	19	16	18
45	32	13	17	15	4	9
85	40	45	18	22	22	23
16	9	7	5	4	3	4
89	45	44	22	23	21	23
47	19	28	12	7	15	13
90	47	43	25	22	21	22
60	29	31	16	13	15	16
56	33	23	15	18	11	12
53	34	19	21	13	13	6
78	37	41	19	18	21	20
73	37	36	19	18	18	18
55	24	31	14	10	16	15
74	35	39	20	15	21	18
0	0	0	0	0	0	0
51	28	23	14	14	8	15
46	25	21	11	14	8	13
39	25	14	14	11	8	6
44	28	16	21	7	11	5
11	7	4	5	2	2	2
98	51	47	22	29	22	25
74	35	39	18	17	17	22
111	63	48	34	29	25	23
43	19	24	9	10	13	11
47	23	24	9	14	10	14
70	34	36	16	18	16	20
29	18	11	8	10	6	5
83	41	42	22	19	21	21
53	39	14	22	17	7	7
67	41	26	22	19	13	13
55	31	24	16	15	12	12
71	41	30	24	17	18	12
68	38	30	16	22	13	17
76	40	36	21	19	17	19
59	32	27	15	17	14	13
55	27	28	15	12	15	13
33	23	10	12	11	8	2
49	23	26	10	13	12	14
25	16	9	8	8	3	6
34	15	19	8	7	10	9
94	52	42	28	24	21	21
99	48	51	27	21	29	22
103	55	48	30	25	31	17
71	37	34	17	20	18	16
88	45	43	22	23	21	22
53	38	15	22	16	4	11
55	34	21	18	16	10	11
101	51	50	24	27	21	29
91	47	44	27	20	23	21
15	9	6	4	5	2	4
21	11	10	6	5	7	3
43	24	19	11	13	8	11
45	26	19	12	14	12	7
47	24	23	14	10	13	10
50	24	26	15	9	16	10
72	38	34	23	15	19	15
73	43	30	24	19	19	11
30	19	11	9	10	3	8
99	50	49	19	31	18	31
64	32	32	19	13	17	15
82	38	44	19	19	22	22
94	50	44	28	22	25	19
20	11	9	6	5	5	4
28	15	13	5	10	5	8
77	39	38	19	20	20	18
105	54	51	27	27	23	28
33	26	7	17	9	7	0
58	43	15	23	20	5	10
45	24	21	11	13	10	11
8	4	4	3	1	3	1
23	13	10	6	7	5	5
77	34	43	18	16	23	20
27	17	10	8	9	6	4
19	9	10	7	2	8	2
65	46	19	25	21	10	9
100	48	52	28	20	30	22
50	26	24	15	11	13	11
18	7	11	3	4	4	7
50	24	26	14	10	15	11
100	52	48	23	29	20	28
32	13	19	9	4	13	6
29	17	12	9	8	5	7
55	23	32	10	13	19	13
37	19	18	11	8	8	10
12	3	9	3	0	5	4
70	36	34	19	17	17	17
38	21	17	14	7	10	7
68	39	29	21	18	16	13
98	49	49	21	28	22	27
55	29	26	13	16	14	12
97	49	48	22	27	24	24
115	55	60	27	28	30	30
43	19	24	11	8	10	14
41	27	14	14	13	6	8
92	49	43	23	26	20	23
88	49	39	26	23	19	20
6	6	0	5	1	0	0
39	21	18	12	9	10	8
32	15	17	8	7	7	10
30	18	12	11	7	6	6
23	12	11	8	4	7	4
112	52	60	31	21	33	27
93	42	51	24	18	27	24
35	20	15	11	9	10	5
76	37	39	19	18	22	17
34	18	16	9	9	8	8
56	33	23	18	15	12	11
20	16	4	7	9	1	3
5	5	0	3	2	0	0
45	24	21	14	10	13	8
38	18	20	10	8	11	9
44	24	20	11	13	9	11
67	29	38	18	11	22	16
64	40	24	19	21	6	18
42	24	18	12	12	12	6
24	17	7	10	7	3	4
55	35	20	19	16	10	10
45	25	20	13	12	8	12
21	10	11	6	4	7	4
79	36	43	20	16	25	18
13	7	6	6	1	5	1
51	26	25	15	11	14	11
63	27	36	16	11	22	14
30	15	15	9	6	9	6
32	17	15	10	7	7	8
70	35	35	17	18	17	18
57	30	27	16	14	14	13
51	32	19	18	14	8	11
67	38	29	20	18	15	14
1	1	0	1	0	0	0
44	24	20	10	14	8	12
76	40	36	23	17	20	16
28	18	10	10	8	4	6
29	13	16	7	6	9	7
53	31	22	20	11	15	7
93	45	48	24	21	26	22
102	53	49	24	29	20	29
16	12	4	6	6	0	4
24	15	9	7	8	5	4
97	49	48	25	24	24	24
74	39	35	21	18	17	18
5	4	1	4	0	1	0
18	11	7	6	5	3	4
49	27	22	13	14	8	14
24	9	15	4	5	7	8
70	38	32	19	19	16	16
28	14	14	7	7	7	7
57	34	23	18	16	11	12
39	21	18	11	10	9	9
54	38	16	18	20	7	9
49	31	18	15	16	8	10
70	33	37	13	20	15	22
75	34	41	19	15	24	17
100	51	49	25	26	25	24
64	32	32	17	15	16	16
21	14	7	8	6	2	5
39	21	18	15	6	12	6
9	9	0	8	1	0	0
61	32	29	18	14	15	14
71	39	32	24	15	19	13
25	16	9	10	6	6	3
26	12	14	8	4	10	4
67	33	34	17	16	17	17
45	29	16	16	13	8	8
22	16	6	10	6	1	5
29	24	5	14	10	3	2
53	25	28	11	14	14	14
43	29	14	12	17	5	9
114	59	55	28	31	25	30
33	19	14	10	9	7	7
23	15	8	7	8	4	4
103	51	52	30	21	31	21
64	37	27	19	18	13	14
17	13	4	7	6	3	1
59	32	27	17	15	14	13
40	27	13	17	10	8	5
27	14	13	7	7	7	6
56	33	23	12	21	8	15
56	26	30	13	13	17	13
45	23	22	13	10	14	8
58	31	27	17	14	16	11
97	46	51	23	23	27	24
62	33	29	17	16	16	13
53	27	26	11	16	11	15
20	13	7	8	5	3	4
28	19	9	14	5	5	4
50	25	25	11	14	13	12
70	36	34	22	14	20	14
16	9	7	4	5	2	5
48	32	16	16	16	5	11
19	15	4	9	6	2	2
0	0	0	0	0	0	0
72	35	37	20	15	22	15
18	10	8	4	6	4	4
50	30	20	16	14	11	9
61	32	29	17	15	15	14
101	50	51	26	24	26	25
113	54	59	30	24	32	27
61	31	30	19	12	18	12
117	60	57	33	27	31	26
45	23	22	13	10	13	9
98	49	49	26	23	27	22
64	36	28	19	17	12	16
18	9	9	6	3	9	0
52	27	25	16	11	14	11
17	8	9	5	3	4	5
18	13	5	7	6	2	3
40	25	15	12	13	5	10
78	44	34	22	22	19	15
10	4	6	2	2	2	4
9	6	3	4	2	2	1
67	35	32	17	18	18	14
79	36	43	22	14	27	16
18	10	8	5	5	3	5
56	30	26	14	16	9	17
48	28	20	14	14	8	12
71	37	34	16	21	16	18
90	49	41	27	22	22	19
55	33	22	19	14	14	8
67	36	31	19	17	16	15
114	58	56	32	26	29	27
29	16	13	9	7	6	7
37	19	18	13	6	12	6
32	16	16	9	7	9	7
110	54	56	29	25	29	27
53	31	22	20	11	16	6
43	23	20	14	9	11	9
28	11	17	7	4	9	8
38	20	18	10	10	8	10
85	43	42	20	23	19	23
74	40	34	20	20	13	21
57	32	25	20	12	14	11
68	34	34	16	18	17	17
57	32	25	19	13	12	13
31	17	14	11	6	7	7
21	10	11	5	5	5	6
62	39	23	18	21	8	15
35	21	14	13	8	7	7
46	24	22	10	14	9	13
93	49	44	22	27	18	26
36	21	15	12	9	7	8
43	19	24	7	12	12	12
94	52	42	28	24	22	20
98	51	47	25	26	21	26
44	27	17	14	13	7	10
35	19	16	13	6	9	7
77	50	27	22	28	11	16
36	22	14	11	11	8	6
83	42	41	20	22	19	22
25	11	14	8	3	10	4
90	46	44	25	21	24	20
3	3	0	3	0	0	0
35	12	23	7	5	9	14
38	20	18	9	11	7	11
37	20	17	9	11	8	9
9	7	2	6	1	1	1
18	11	7	7	4	3	4
36	16	20	9	7	10	10
72	39	33	20	19	17	16
28	14	14	8	6	8	6
57	35	22	16	19	10	12
23	17	6	10	7	4	2
10	7	3	4	3	1	2
58	32	26	16	16	13	13
59	35	24	20	15	15	9
29	15	14	8	7	7	7
49	23	26	12	11	12	14
65	37	28	18	19	13	15
5	1	4	1	0	2	2
8	1	7	1	0	4	3
77	38	39	20	18	18	21
45	23	22	13	10	12	10
13	6	7	4	2	3	4
29	16	13	7	9	5	8
54	26	28	11	15	13	15
57	29	28	12	17	11	17
21	14	7	6	8	4	3
42	21	21	10	11	10	11
47	22	25	13	9	14	11
73	41	32	18	23	11	21
71	35	36	21	14	19	17
15	6	9	3	3	5	4
57	30	27	13	17	10	17
56	35	21	20	15	9	12
60	20	40	13	7	25	15
24	16	8	11	5	7	1
72	38	34	20	18	17	17
20	15	5	7	8	4	1
58	31	27	16	15	13	14
7	4	3	3	1	3	0
20	15	5	9	6	3	2
39	23	16	15	8	9	7
20	13	7	6	7	3	4
90	44	46	23	21	26	20
71	35	36	18	17	13	23
27	15	12	10	5	8	4
68	40	28	17	23	11	17
62	30	32	14	16	15	17
44	27	17	14	13	9	8
84	38	46	21	17	24	22
59	20	39	10	10	15	24
67	37	30	19	18	15	15
34	18	16	11	7	6	10
77	40	37	21	19	16	21
42	19	23	14	5	16	7
62	32	30	17	15	14	16
22	10	12	7	3	7	5
26	15	11	8	7	6	5
73	39	34	18	21	15	19
40	24	16	12	12	5	11
84	47	37	22	25	15	22
17	8	9	6	2	6	3
46	30	16	16	14	8	8
62	38	24	18	20	11	13
64	36	28	19	17	16	12
59	27	32	14	13	16	16
29	15	14	7	8	7	7
85	43	42	22	21	18	24
52	24	28	13	11	15	13
38	19	19	10	9	5	14
85	33	52	16	17	29	23
40	21	19	13	8	11	8
49	21	28	10	11	15	13
10	5	5	3	2	3	2
80	50	30	27	23	13	17
15	9	6	5	4	4	2
102	54	48	26	28	20	28
56	32	24	23	9	18	6
11	5	6	2	3	3	3
56	35	21	18	17	8	13
91	52	39	26	26	18	21
99	49	50	22	27	22	28
46	21	25	11	10	8	17
43	21	22	13	8	10	12
50	30	20	12	18	8	12
37	23	14	13	10	7	7
33	19	14	10	9	9	5
78	45	33	20	25	14	19
29	14	15	7	7	6	9
39	18	21	6	12	7	14
47	27	20	13	14	9	11
56	33	23	17	16	8	15
100	54	46	27	27	27	19
17	9	8	2	7	2	6
50	28	22	14	14	10	12
26	11	15	3	8	6	9
25	13	12	9	4	6	6
16	4	12	3	1	8	4
142	72	70	39	33	37	33
50	27	23	14	13	12	11
80	45	35	20	25	14	21
11	10	1	5	5	1	0
37	22	15	13	9	8	7
45	31	14	19	12	7	7
39	19	20	10	9	12	8
38	23	15	12	11	6	9
54	27	27	15	12	14	13
45	24	21	15	9	13	8
47	31	16	18	13	11	5
98	51	47	20	31	20	27
101	53	48	28	25	25	23
25	12	13	8	4	9	4
51	27	24	13	14	9	15
76	37	39	18	19	20	19
72	34	38	19	15	21	17
81	47	34	24	23	17	17
48	28	20	12	16	8	12
42	23	19	14	9	11	8
17	10	7	7	3	6	1
37	22	15	8	14	4	11
58	34	24	20	14	13	11
70	34	36	19	15	19	17
41	22	19	11	11	8	11
47	23	24	10	13	11	13
46	22	24	9	13	11	13
15	7	8	4	3	2	6
101	54	47	28	26	23	24
42	23	19	12	11	9	10
81	43	38	19	24	15	23
90	44	46	20	24	19	27
38	21	17	14	7	12	5
63	34	29	18	16	15	14
45	33	12	18	15	6	6
28	16	12	11	5	10	2
67	32	35	17	15	17	18
58	35	23	19	16	14	9
98	47	51	21	26	22	29
103	45	58	20	25	29	29
75	39	36	21	18	20	16
31	19	12	12	7	5	7
64	31	33	16	15	17	16
106	52	54	30	22	29	25
24	17	7	9	8	3	4
50	22	28	10	12	8	20
104	53	51	31	22	29	22
99	49	50	26	23	25	25
48	23	25	10	13	8	17
95	49	46	25	24	24	22
50	33	17	17	16	9	8
71	38	33	21	17	16	17
67	40	27	20	20	12	15
25	16	9	10	6	4	5
0	0	0	0	0	0	0
23	13	10	5	8	4	6
26	15	11	7	8	5	6
37	23	14	13	10	9	5
65	44	21	22	22	13	8
17	14	3	7	7	3	0
72	28	44	13	15	22	22
34	21	13	10	11	6	7
32	14	18	4	10	5	13
92	42	50	21	21	28	22
37	25	12	14	11	5	7
41	21	20	14	7	14	6
29	18	11	8	10	4	7
138	66	72	34	32	39	33
11	6	5	2	4	1	4
97	51	46	28	23	25	21
99	53	46	26	27	23	23
69	36	33	23	13	20	13
25	15	10	6	9	4	6
28	25	3	16	9	3	0
50	33	17	15	18	10	7
44	19	25	12	7	16	9
114	59	55	30	29	27	28
46	25	21	15	10	13	8
46	25	21	12	13	9	12
69	38	31	23	15	19	12
32	24	8	13	11	2	6
67	30	37	15	15	19	18
81	47	34	26	21	19	15
31	18	13	11	7	6	7
73	37	36	20	17	17	19
60	32	28	19	13	15	13
78	36	42	15	21	21	21
52	27	25	17	10	15	10
53	31	22	17	14	12	10
16	10	6	4	6	2	4
34	16	18	9	7	10	8
46	28	18	14	14	7	11
41	22	19	15	7	12	7
33	18	15	12	6	12	3
54	25	29	12	13	12	17
83	46	37	25	21	16	21
31	22	9	13	9	5	4
84	44	40	23	21	21	19
132	61	71	33	28	39	32
89	37	52	18	19	27	25
32	12	20	7	5	8	12
40	28	12	16	12	5	7
74	35	39	21	14	22	17
74	36	38	17	19	17	21
63	33	30	19	14	19	11
13	3	10	2	1	4	6
33	23	10	13	10	4	6
63	36	27	19	17	14	13
27	14	13	9	5	8	5
71	47	24	21	26	13	11
58	26	32	13	13	14	18
27	18	9	7	11	3	6
77	44	33	23	21	15	18
36	26	10	17	9	6	4
74	20	54	10	10	26	28
74	37	37	23	14	25	12
58	31	27	16	15	12	15
62	35	27	19	16	15	12
53	30	23	17	13	13	10
125	60	65	34	26	34	31
58	32	26	21	11	17	9
71	34	37	19	15	20	17
83	42	41	22	20	22	19
57	23	34	12	11	20	14
77	40	37	22	18	19	18
79	37	42	20	17	20	22
20	10	10	4	6	4	6
23	12	11	4	8	5	6
50	29	21	17	12	11	10
52	27	25	16	11	13	12
59	32	27	17	15	14	13
31	20	11	10	10	3	8
28	15	13	8	7	6	7
93	52	41	28	24	19	22
68	37	31	19	18	15	16
68	35	33	23	12	23	10
91	51	40	23	28	18	22
31	6	25	3	3	12	13
72	31	41	16	15	25	16
32	15	17	10	5	11	6
19	9	10	4	5	3	7
10	6	4	4	2	3	1
78	42	36	23	19	16	20
32	18	14	10	8	7	7
134	65	69	35	30	38	31
84	40	44	15	25	18	26
131	68	63	36	32	33	30
22	14	8	9	5	6	2
41	22	19	11	11	8	11
7	2	5	0	2	1	4
84	42	42	23	19	23	19
69	30	39	14	16	21	18
65	42	23	24	18	11	12
13	1	12	1	0	5	7
29	20	9	12	8	6	3
12	7	5	4	3	2	3
13	9	4	5	4	3	1
61	39	22	22	17	8	14
44	24	20	11	13	8	12
38	16	22	3	13	8	14
36	20	16	16	4	12	4
17	7	10	5	2	5	5
84	44	40	26	18	24	16
19	9	10	6	3	3	7
43	25	18	14	11	8	10
29	15	14	9	6	7	7
12	6	6	3	3	2	4
71	36	35	16	20	16	19
47	26	21	15	11	12	9
42	24	18	13	11	9	9
15	8	7	3	5	4	3
86	44	42	22	22	19	23
77	36	41	17	19	18	23
39	18	21	10	8	12	9
31	18	13	11	7	8	5
55	28	27	17	11	16	11
27	16	11	7	9	4	7
29	20	9	10	10	4	5
42	24	18	14	10	9	9
88	39	49	21	18	29	20
79	25	54	12	13	28	26
2	2	0	2	0	0	0
33	15	18	8	7	8	10
26	14	12	6	8	6	6
26	16	10	9	7	7	3
97	51	46	29	22	26	20
79	47	32	23	24	15	17
41	19	22	10	9	12	10
33	20	13	10	10	5	8
66	35	31	17	18	12	19
81	45	36	23	22	18	18
78	40	38	21	19	19	19
33	14	19	5	9	8	11
80	40	40	24	16	23	17
31	17	14	10	7	9	5
35	17	18	9	8	8	10
44	21	23	11	10	10	13
28	18	10	8	10	5	5
18	2	16	2	0	6	10
57	29	28	19	10	15	13
13	7	6	4	3	3	3
117	63	54	33	30	27	27
45	24	21	15	9	13	8
59	30	29	18	12	16	13
54	29	25	14	15	10	15
74	43	31	27	16	20	11
60	35	25	20	15	12	13
26	23	3	14	9	3	0
75	41	34	20	21	14	20
46	24	22	8	16	13	9
15	9	6	6	3	5	1
83	47	36	26	21	17	19
65	37	28	19	18	14	14
61	33	28	16	17	14	14
62	30	32	15	15	17	15
0	0	0	0	0	0	0
11	7	4	4	3	2	2
49	26	23	15	11	14	9
50	32	18	15	17	5	13
44	23	21	10	13	6	15
52	27	25	17	10	19	6
80	39	41	19	20	19	22
95	44	51	22	22	26	25
43	25	18	12	13	9	9
52	28	24	14	14	10	14
14	8	6	5	3	2	4
21	17	4	9	8	2	2
63	36	27	17	19	14	13
41	22	19	9	13	8	11
83	42	41	24	18	24	17
17	13	4	6	7	2	2
95	51	44	24	27	21	23
78	38	40	19	19	19	21
50	27	23	13	14	8	15
67	39	28	18	21	12	16
11	6	5	3	3	1	4
65	32	33	15	17	13	20
27	14	13	8	6	7	6
30	18	12	10	8	7	5
65	33	32	20	13	20	12
57	24	33	14	10	19	14
41	27	14	13	14	5	9
21	13	8	6	7	1	7
8	7	1	5	2	1	0
79	42	37	22	20	18	19
100	47	53	26	21	29	24
70	38	32	20	18	17	15
56	34	22	21	13	14	8
74	39	35	22	17	19	16
34	16	18	9	7	10	8
96	50	46	28	22	27	19
67	37	30	20	17	17	13
34	22	12	15	7	8	4
28	16	12	8	8	6	6
8	0	8	0	0	6	2
46	25	21	14	11	14	7
