# Supplementary material for: Value-free random exploration is linked to impulsivity
Source: Nat Commun. 2022 Aug 4;13:4542. doi: 10.1038/s41467-022-31918-9 (PMC9352791; doi:10.1038/s41467-022-31918-9)
Supplement: Supplementary file 4 — Source Data [file 41467_2022_31918_MOESM4_ESM.zip › SourceDataCSV/FigS12/BIS11_all.csv]

51	14	17	20	9	8
57	14	23	20	15	8
60	14	20	26	12	8
48	13	17	18	11	6
66	16	26	24	17	9
62	16	20	26	15	5
68	14	24	30	16	8
57	12	21	24	15	6
67	16	27	24	22	5
64	17	22	25	14	8
66	14	25	27	18	7
72	18	27	27	21	6
65	18	21	26	15	6
73	21	27	25	18	9
58	13	22	23	16	6
55	15	21	19	15	6
52	13	16	23	8	8
57	12	19	26	13	6
58	10	23	25	18	5
57	12	21	24	12	9
63	13	23	27	13	10
54	23	13	18	7	6
56	11	22	23	13	9
63	17	26	20	18	8
81	23	32	26	22	10
64	19	22	23	13	9
66	16	20	30	13	7
56	10	19	27	12	7
48	15	16	17	10	6
72	18	28	26	18	10
70	17	32	21	24	8
53	11	16	26	8	8
63	16	23	24	16	7
72	20	21	31	13	8
50	16	15	19	8	7
70	21	21	28	14	7
64	18	19	27	12	7
62	16	22	24	13	9
65	17	23	25	14	9
61	14	21	26	11	10
57	14	20	23	13	7
71	26	23	22	14	9
61	16	24	21	18	6
54	11	20	23	12	8
62	18	21	23	13	8
77	21	27	29	19	8
74	19	23	32	13	10
51	14	15	22	9	6
60	11	23	26	15	8
69	20	28	21	18	10
64	20	24	20	16	8
64	16	16	32	8	8
70	17	26	27	17	9
55	13	22	20	14	8
56	17	18	21	12	6
63	16	23	24	13	10
53	11	18	24	11	7
60	20	22	18	15	7
48	11	18	19	12	6
58	14	23	21	16	7
62	19	17	26	8	9
72	22	26	24	19	7
56	12	19	25	12	7
61	17	20	24	14	6
54	14	16	24	9	7
47	12	14	21	8	6
69	17	22	30	15	7
40	8	15	17	10	5
64	15	25	24	16	9
65	16	22	27	17	5
48	13	16	19	9	7
59	14	20	25	12	8
55	12	20	23	14	6
66	21	20	25	15	5
67	19	23	25	16	7
64	22	20	22	13	7
70	15	22	33	13	9
55	13	22	20	14	8
63	15	23	25	15	8
57	12	21	24	11	10
50	12	19	19	10	9
46	14	16	16	10	6
75	19	30	26	19	11
78	22	26	30	16	10
81	23	26	32	17	9
46	10	20	16	13	7
53	16	18	19	11	7
50	14	17	19	11	6
43	11	14	18	9	5
65	19	23	23	13	10
45	11	14	20	9	5
63	18	20	25	13	7
44	11	16	17	11	5
90	29	29	32	21	8
69	22	20	27	12	8
62	19	22	21	11	11
58	17	20	21	10	10
55	18	20	17	12	8
72	21	23	28	16	7
52	15	19	18	14	5
68	15	22	31	14	8
62	18	21	23	14	7
64	15	24	25	16	8
53	14	20	19	13	7
62	15	19	28	13	6
69	15	27	27	16	11
65	16	24	25	15	9
72	19	27	26	20	7
60	16	18	26	11	7
56	16	21	19	16	5
63	13	25	25	16	9
45	12	17	16	10	7
71	18	26	27	18	8
49	12	18	19	12	6
71	19	26	26	16	10
50	10	20	20	12	8
62	13	26	23	19	7
80	19	33	28	20	13
63	14	25	24	14	11
64	17	21	26	14	7
74	16	26	32	17	9
62	15	20	27	14	6
40	8	16	16	11	5
68	18	27	23	21	6
75	21	25	29	17	8
61	15	20	26	14	6
47	11	17	19	10	7
69	20	24	25	15	9
72	22	23	27	16	7
71	18	26	27	17	9
66	17	24	25	15	9
64	17	20	27	13	7
65	22	21	22	15	6
45	8	20	17	14	6
63	14	27	22	14	13
49	15	15	19	9	6
66	15	21	30	13	8
58	18	18	22	12	6
59	15	20	24	12	8
57	15	20	22	13	7
51	14	18	19	14	4
46	11	21	14	14	7
76	21	24	31	17	7
72	18	25	29	18	7
76	24	20	32	14	6
47	12	13	22	9	4
57	16	22	19	14	8
60	19	18	23	9	9
65	20	20	25	11	9
48	8	23	17	16	7
53	12	20	21	12	8
67	20	22	25	12	10
76	19	29	28	20	9
54	12	19	23	13	6
54	17	17	20	12	5
54	11	18	25	10	8
65	16	20	29	13	7
70	20	27	23	17	10
64	15	23	26	14	9
71	22	23	26	16	7
49	11	17	21	12	5
50	11	18	21	12	6
74	17	28	29	18	10
51	10	21	20	14	7
58	17	20	21	15	5
62	16	21	25	14	7
48	12	17	19	10	7
53	9	20	24	15	5
65	12	26	27	15	11
60	15	24	21	16	8
60	18	21	21	16	5
58	15	20	23	14	6
48	11	15	22	8	7
56	14	20	22	13	7
55	14	17	24	10	7
51	11	19	21	13	6
36	10	13	13	8	5
66	17	20	29	14	6
58	13	22	23	14	8
69	16	25	28	17	8
44	13	14	17	9	5
50	14	19	17	13	6
58	14	22	22	15	7
43	9	17	17	11	6
79	26	24	29	18	6
51	13	17	21	13	4
63	12	22	29	13	9
69	18	27	24	16	11
56	15	21	20	11	10
52	19	16	17	9	7
42	10	18	14	12	6
57	11	24	22	18	6
57	18	24	15	16	8
64	24	20	20	11	9
59	16	23	20	18	5
63	12	23	28	15	8
61	18	23	20	17	6
68	17	23	28	18	5
76	21	26	29	17	9
57	15	21	21	14	7
61	18	25	18	18	7
61	20	19	22	10	9
49	13	20	16	13	7
52	14	19	19	13	6
60	15	23	22	16	7
76	15	31	30	19	12
79	22	28	29	16	12
53	11	20	22	12	8
67	16	23	28	16	7
64	13	23	28	15	8
49	10	19	20	14	5
51	14	20	17	12	8
52	11	23	18	15	8
49	10	21	18	12	9
55	14	17	24	12	5
48	15	15	18	11	4
62	15	21	26	13	8
67	15	28	24	18	10
45	10	14	21	9	5
58	13	20	25	11	9
60	17	16	27	9	7
82	23	28	31	19	9
46	15	14	17	8	6
62	12	23	27	16	7
83	26	26	31	14	12
44	10	14	20	10	4
53	13	20	20	13	7
61	14	24	23	18	6
65	14	27	24	20	7
52	10	22	20	17	5
74	22	29	23	21	8
58	16	21	21	13	8
64	18	16	30	10	6
57	17	21	19	13	8
60	15	21	24	14	7
69	19	25	25	15	10
69	20	22	27	11	11
59	12	19	28	12	7
63	13	29	21	20	9
46	12	17	17	13	4
68	17	22	29	14	8
55	9	25	21	17	8
61	16	26	19	16	10
49	9	18	22	10	8
66	17	23	26	14	9
52	9	19	24	13	6
49	11	19	19	13	6
41	11	14	16	9	5
72	19	25	28	17	8
56	18	20	18	11	9
74	18	26	30	17	9
49	14	18	17	11	7
51	16	15	20	10	5
74	20	30	24	19	11
72	20	25	27	14	11
55	15	21	19	13	8
54	11	24	19	20	4
62	16	20	26	11	9
66	10	27	29	19	8
56	10	23	23	15	8
51	9	20	22	14	6
64	14	24	26	17	7
67	13	22	32	14	8
55	13	22	20	17	5
72	22	24	26	12	12
65	16	22	27	13	9
52	10	22	20	18	4
65	18	23	24	15	8
72	18	27	27	21	6
50	13	16	21	9	7
60	23	19	18	8	11
59	17	25	17	17	8
50	12	19	19	11	8
66	16	22	28	17	5
59	16	22	21	15	7
66	16	21	29	14	7
64	14	25	25	16	9
70	22	23	25	15	8
74	25	24	25	16	8
68	20	20	28	15	5
77	20	28	29	21	7
63	13	20	30	12	8
46	15	17	14	8	9
70	21	22	27	14	8
57	15	18	24	12	6
65	18	22	25	13	9
55	12	20	23	13	7
44	10	17	17	11	6
59	15	22	22	14	8
79	19	29	31	18	11
55	14	18	23	10	8
55	15	20	20	12	8
66	21	19	26	11	8
52	12	18	22	12	6
58	15	18	25	12	6
70	20	20	30	14	6
61	17	19	25	11	8
52	11	19	22	12	7
58	14	20	24	10	10
63	15	21	27	10	11
49	14	20	15	13	7
60	15	20	25	12	8
60	11	21	28	16	5
61	19	18	24	12	6
51	12	20	19	12	8
66	17	25	24	18	7
55	15	18	22	11	7
71	20	22	29	13	9
60	13	27	20	18	9
69	16	26	27	15	11
51	10	19	22	13	6
87	25	33	29	21	12
44	9	17	18	12	5
68	16	25	27	19	6
46	12	19	15	11	8
65	16	27	22	17	10
40	9	13	18	8	5
52	11	19	22	13	6
52	13	19	20	9	10
59	12	19	28	13	6
61	17	20	24	13	7
43	9	18	16	12	6
40	8	16	16	12	4
54	13	20	21	13	7
57	14	23	20	16	7
62	13	21	28	12	9
57	14	22	21	16	6
61	15	20	26	14	6
70	23	26	21	15	11
46	10	14	22	10	4
44	10	17	17	11	6
66	17	24	25	15	9
48	13	16	19	10	6
62	18	20	24	12	8
78	18	29	31	19	10
61	17	23	21	13	10
61	16	22	23	14	8
53	11	15	27	8	7
74	23	21	30	14	7
56	17	20	19	12	8
89	23	31	35	20	11
58	19	19	20	11	8
51	15	17	19	10	7
64	15	21	28	14	7
59	16	17	26	10	7
45	11	16	18	10	6
70	16	24	30	16	8
80	22	29	29	21	8
49	11	19	19	12	7
56	15	23	18	17	6
70	17	26	27	17	9
71	16	25	30	17	8
57	16	15	26	8	7
53	15	24	14	20	4
62	15	26	21	19	7
53	14	18	21	10	8
80	28	27	25	21	6
56	15	19	22	10	9
70	20	26	24	16	10
63	16	22	25	14	8
57	17	21	19	11	10
67	18	21	28	13	8
67	20	23	24	14	9
72	21	22	29	12	10
55	9	31	15	25	6
60	16	24	20	14	10
61	15	21	25	12	9
77	20	26	31	16	10
52	14	19	19	13	6
69	18	25	26	16	9
62	19	23	20	11	12
74	19	25	30	15	10
51	13	19	19	12	7
60	13	24	23	17	7
79	21	28	30	20	8
57	16	17	24	12	5
71	22	28	21	21	7
57	17	17	23	8	9
56	13	19	24	14	5
68	16	22	30	11	11
54	17	17	20	8	9
52	16	19	17	15	4
50	15	15	20	10	5
59	22	17	20	10	7
64	20	23	21	13	10
68	14	28	26	17	11
59	17	18	24	12	6
50	15	16	19	12	4
53	13	18	22	12	6
61	14	21	26	14	7
46	16	14	16	8	6
53	14	20	19	15	5
64	21	21	22	13	8
64	19	21	24	13	8
63	17	21	25	16	5
54	15	21	18	13	8
73	20	31	22	26	5
83	21	33	29	23	10
65	11	26	28	20	6
55	15	18	22	11	7
71	17	27	27	18	9
101	29	34	38	24	10
69	17	26	26	16	10
76	21	26	29	19	7
56	15	21	20	15	6
63	13	20	30	13	7
59	13	18	28	11	7
60	15	19	26	12	7
71	14	27	30	20	7
67	15	23	29	17	6
51	13	15	23	10	5
59	17	17	25	10	7
92	24	29	39	22	7
55	13	17	25	8	9
52	18	18	16	11	7
62	15	24	23	16	8
78	23	23	32	16	7
61	12	20	29	13	7
61	20	20	21	15	5
47	16	14	17	8	6
56	15	23	18	13	10
61	13	25	23	16	9
62	13	23	26	16	7
54	14	19	21	13	6
62	20	21	21	12	9
54	15	17	22	9	8
64	17	20	27	13	7
67	17	26	24	18	8
79	27	19	33	12	7
62	18	21	23	14	7
44	9	18	17	13	5
60	17	19	24	10	9
46	13	17	16	9	8
55	18	16	21	10	6
67	17	19	31	12	7
66	22	18	26	10	8
64	16	24	24	14	10
60	15	22	23	14	8
64	17	22	25	14	8
39	11	13	15	7	6
49	10	19	20	11	8
56	14	18	24	11	7
52	13	16	23	10	6
75	23	27	25	20	7
82	16	32	34	23	9
69	14	27	28	19	8
52	13	18	21	9	9
73	24	19	30	11	8
56	15	21	20	13	8
43	9	19	15	15	4
52	14	19	19	12	7
61	18	19	24	13	6
72	18	27	27	21	6
58	21	17	20	10	7
46	10	17	19	12	5
47	11	18	18	12	6
65	16	26	23	17	9
54	19	13	22	8	5
63	17	19	27	14	5
67	18	23	26	15	8
52	11	18	23	12	6
57	16	19	22	12	7
45	13	18	14	11	7
78	13	33	32	19	14
69	13	27	29	21	6
45	10	19	16	13	6
63	19	22	22	15	7
54	15	19	20	12	7
61	20	19	22	11	8
55	13	19	23	12	7
55	17	17	21	11	6
92	20	32	40	20	12
77	17	29	31	19	10
55	16	23	16	15	8
55	13	19	23	13	6
65	17	18	30	11	7
72	21	32	19	25	7
60	19	16	25	9	7
60	19	24	17	17	7
52	11	24	17	15	9
58	16	19	23	12	7
52	12	20	20	13	7
72	23	23	26	15	8
58	19	16	23	9	7
52	16	16	20	10	6
66	16	23	27	15	8
77	20	27	30	17	10
79	24	24	31	13	11
59	13	21	25	13	8
69	18	21	30	13	8
45	10	19	16	13	6
56	11	18	27	12	6
55	13	23	19	16	7
55	13	20	22	13	7
85	22	32	31	22	10
64	17	25	22	19	6
43	9	15	19	8	7
56	15	20	21	14	6
60	15	21	24	14	7
76	21	21	34	13	8
60	17	22	21	14	8
73	17	27	29	20	7
55	14	23	18	15	8
77	19	27	31	16	11
67	18	17	32	11	6
64	23	16	25	9	7
69	16	26	27	17	9
44	10	15	19	9	6
60	16	19	25	12	7
59	19	19	21	13	6
48	13	13	22	8	5
70	18	22	30	13	9
69	17	23	29	15	8
78	22	25	31	17	8
54	16	19	19	13	6
73	19	26	28	18	8
58	17	16	25	8	8
50	14	15	21	9	6
64	17	22	25	16	6
62	18	18	26	8	10
70	23	20	27	12	8
62	12	23	27	16	7
60	19	23	18	17	6
92	19	33	40	25	8
75	18	31	26	22	9
71	18	28	25	19	9
82	19	26	37	15	11
58	12	20	26	14	6
62	11	24	27	16	8
44	9	17	18	8	9
62	19	23	20	13	10
66	20	20	26	12	8
58	17	18	23	13	5
64	17	20	27	11	9
65	22	23	20	16	7
60	17	20	23	11	9
60	15	22	23	14	8
84	29	27	28	19	8
57	14	20	23	12	8
52	14	15	23	9	6
73	18	28	27	18	10
50	12	17	21	11	6
53	10	21	22	13	8
68	16	26	26	18	8
59	12	24	23	15	9
61	19	21	21	11	10
55	16	18	21	12	6
58	19	16	23	10	6
46	13	14	19	9	5
58	16	21	21	13	8
53	13	22	18	16	6
60	19	19	22	12	7
45	17	16	12	10	6
92	21	30	41	19	11
68	22	28	18	21	7
57	13	20	24	15	5
67	18	25	24	16	9
61	16	18	27	12	6
46	13	15	18	8	7
79	20	30	29	19	11
50	11	22	17	14	8
65	18	21	26	14	7
48	13	18	17	14	4
67	16	19	32	14	5
57	13	20	24	12	8
90	26	33	31	22	11
45	9	19	17	13	6
50	10	24	16	17	7
67	16	23	28	14	9
72	20	28	24	17	11
61	15	21	25	13	8
74	18	29	27	19	10
59	14	20	25	13	7
47	16	13	18	8	5
44	10	15	19	10	5
72	20	26	26	16	10
49	12	15	22	8	7
65	20	26	19	17	9
42	11	16	15	11	5
68	20	19	29	12	7
57	14	19	24	12	7
44	10	15	19	10	5
66	12	23	31	17	6
62	13	24	25	16	8
50	9	21	20	16	5
69	19	25	25	14	11
69	20	21	28	11	10
67	17	22	28	12	10
53	14	16	23	9	7
49	8	19	22	13	6
53	14	20	19	12	8
57	13	20	24	9	11
65	19	17	29	9	8
59	16	21	22	14	7
62	16	24	22	16	8
43	12	15	16	10	5
53	15	21	17	15	6
56	12	17	27	10	7
35	9	13	13	9	4
52	14	21	17	12	9
77	16	30	31	23	7
53	12	22	19	15	7
77	23	26	28	15	11
71	21	20	30	13	7
68	17	22	29	13	9
68	18	25	25	16	9
61	16	21	24	15	6
72	16	22	34	13	9
63	17	20	26	12	8
63	20	21	22	14	7
48	11	22	15	15	7
66	19	23	24	17	6
66	20	19	27	11	8
70	16	29	25	20	9
77	19	28	30	18	10
60	13	21	26	13	8
47	14	20	13	15	5
60	16	21	23	15	6
74	21	24	29	16	8
69	15	24	30	20	4
84	21	32	31	21	11
48	12	14	22	8	6
53	16	14	23	9	5
52	16	15	21	9	6
74	17	25	32	17	8
64	20	18	26	11	7
46	13	17	16	12	5
48	10	22	16	15	7
77	15	27	35	17	10
90	24	30	36	21	9
48	15	15	18	10	5
84	18	26	40	17	9
69	23	19	27	12	7
63	16	21	26	12	9
64	23	19	22	11	8
77	25	19	33	11	8
55	11	22	22	14	8
66	19	17	30	9	8
62	9	23	30	16	7
65	17	23	25	15	8
53	12	22	19	14	8
77	20	31	26	20	11
70	19	20	31	8	12
58	16	20	22	15	5
53	13	21	19	15	6
68	16	26	26	18	8
71	16	24	31	15	9
61	19	16	26	10	6
44	10	16	18	10	6
65	18	19	28	12	7
57	11	21	25	14	7
67	16	23	28	12	11
53	12	20	21	12	8
47	15	17	15	11	6
69	20	25	24	17	8
64	13	26	25	19	7
47	11	16	20	10	6
