# Supplementary material for: Value-free random exploration is linked to impulsivity
Source: Nat Commun. 2022 Aug 4;13:4542. doi: 10.1038/s41467-022-31918-9 (PMC9352791; doi:10.1038/s41467-022-31918-9)
Supplement: Supplementary file 4 — Source Data [file 41467_2022_31918_MOESM4_ESM.zip › SourceDataCSV/FigS12/ASRS_all.csv]

47	7	17	3	0	26	21	5	2
50	6	16	1	0	24	26	2	4
41	3	17	3	0	24	17	2	1
42	5	15	2	0	23	19	3	2
44	3	16	1	0	24	20	2	1
61	10	23	4	1	37	24	8	2
45	2	16	1	0	21	24	0	2
27	0	11	0	0	16	11	0	0
44	4	14	0	0	21	23	1	3
44	7	15	3	0	30	14	6	1
43	4	16	2	0	23	20	3	1
57	9	24	5	1	35	22	8	1
45	4	17	3	0	27	18	4	0
67	14	19	5	1	35	32	9	5
39	3	17	3	0	23	16	2	1
43	5	19	3	0	24	19	3	2
32	1	11	0	0	14	18	1	0
32	1	8	0	0	16	16	0	1
25	0	7	0	0	13	12	0	0
29	0	8	0	0	16	13	0	0
34	1	11	0	0	20	14	1	0
46	6	16	2	0	23	23	3	3
25	0	10	0	0	15	10	0	0
38	3	11	0	0	22	16	3	0
54	8	18	3	0	29	25	5	3
57	9	19	4	1	28	29	5	4
48	7	15	2	0	29	19	6	1
30	1	11	1	0	19	11	1	0
34	1	12	0	0	17	17	0	1
46	4	19	3	0	24	22	3	1
76	16	25	5	1	39	37	8	8
22	0	8	0	0	12	10	0	0
50	6	15	2	0	27	23	5	1
55	8	21	4	1	36	19	8	0
45	2	18	2	0	23	22	1	1
50	8	22	5	1	29	21	5	3
47	6	18	3	0	23	24	3	3
39	4	17	3	0	26	13	4	0
42	4	18	2	0	23	19	2	2
54	8	16	2	0	27	27	5	3
33	1	12	1	0	20	13	1	0
83	17	26	6	1	39	44	8	9
41	3	17	3	0	24	17	3	0
45	4	12	0	0	23	22	1	3
49	5	15	1	0	21	28	1	4
60	9	17	2	0	30	30	4	5
52	7	21	4	1	34	18	6	1
30	0	9	0	0	15	15	0	0
25	0	7	0	0	14	11	0	0
73	15	25	5	1	39	34	9	6
64	14	18	3	0	28	36	6	8
56	8	19	3	0	29	27	5	3
58	11	21	5	1	31	27	6	5
58	9	16	2	0	30	28	4	5
49	8	13	2	0	25	24	5	3
41	6	17	3	0	20	21	3	3
47	5	19	4	1	26	21	4	1
57	9	16	2	0	31	26	5	4
29	0	9	0	0	14	15	0	0
45	5	15	3	0	23	22	3	2
46	8	16	3	0	24	22	4	4
69	13	23	5	1	36	33	7	6
46	5	18	3	0	21	25	2	3
51	8	15	3	0	28	23	5	3
41	2	15	2	0	24	17	2	0
32	1	12	1	0	19	13	1	0
54	9	20	4	1	32	22	7	2
18	0	6	0	0	9	9	0	0
50	9	20	5	1	32	18	7	2
52	5	17	2	0	26	26	3	2
49	4	18	3	0	24	25	2	2
30	1	11	1	0	19	11	1	0
29	0	12	0	0	18	11	0	0
61	11	18	3	0	36	25	8	3
49	8	19	3	0	24	25	3	5
52	8	18	3	0	25	27	4	4
43	5	14	2	0	25	18	3	2
38	1	12	0	0	19	19	0	1
53	8	21	5	1	31	22	7	1
29	0	10	0	0	18	11	0	0
34	3	13	2	0	22	12	3	0
29	1	9	0	0	16	13	1	0
56	9	20	3	0	30	26	5	4
64	15	24	6	1	36	28	9	6
72	14	25	5	1	38	34	8	6
31	0	12	0	0	20	11	0	0
38	1	12	0	0	22	16	1	0
37	1	11	0	0	21	16	0	1
34	2	14	0	0	14	20	0	2
64	12	20	4	1	34	30	8	4
29	2	12	2	0	19	10	2	0
43	5	16	3	0	29	14	5	0
32	0	12	0	0	18	14	0	0
51	6	22	4	1	34	17	6	0
57	9	19	4	1	29	28	5	4
40	4	13	1	0	24	16	3	1
34	3	9	0	0	22	12	3	0
38	2	13	1	0	21	17	1	1
56	9	21	4	1	34	22	6	3
55	7	18	3	0	27	28	3	4
45	5	18	4	1	23	22	3	2
58	11	19	3	0	34	24	8	3
43	3	14	2	0	22	21	2	1
37	2	12	0	0	16	21	0	2
49	5	18	3	0	26	23	5	0
56	7	18	3	0	30	26	5	2
43	5	15	1	0	22	21	3	2
52	8	15	2	0	26	26	3	5
46	5	14	2	0	27	19	4	1
54	6	25	5	1	30	24	4	2
56	10	17	3	0	31	25	7	3
42	6	18	3	0	23	19	4	2
72	15	22	5	1	37	35	8	7
43	4	15	2	0	25	18	3	1
62	14	20	4	1	34	28	8	6
29	1	8	0	0	15	14	0	1
26	0	8	0	0	14	12	0	0
47	7	18	3	0	26	21	4	3
42	3	14	2	0	24	18	2	1
49	4	18	3	0	26	23	3	1
27	0	12	0	0	16	11	0	0
40	0	13	0	0	22	18	0	0
21	0	7	0	0	10	11	0	0
48	5	21	5	1	24	24	3	2
55	8	20	4	1	26	29	3	5
60	11	24	5	1	29	31	5	6
32	1	12	1	0	17	15	1	0
71	16	22	5	1	33	38	8	8
52	10	20	4	1	33	19	8	2
38	2	10	0	0	17	21	0	2
44	4	16	2	0	24	20	2	2
37	2	11	1	0	23	14	2	0
75	15	29	6	1	40	35	8	7
26	0	8	0	0	13	13	0	0
38	0	12	0	0	20	18	0	0
33	1	11	1	0	20	13	1	0
56	9	22	4	1	30	26	5	4
57	8	19	4	1	27	30	4	4
43	3	13	1	0	23	20	2	1
37	2	13	1	0	23	14	2	0
44	5	13	1	0	23	21	3	2
38	3	10	1	0	14	24	0	3
42	1	11	0	0	19	23	0	1
69	16	24	6	1	34	35	7	9
50	5	19	3	0	26	24	4	1
41	4	16	2	0	19	22	1	3
43	7	14	2	0	27	16	5	2
63	13	23	5	1	31	32	7	6
50	6	18	3	0	28	22	5	1
18	0	6	0	0	9	9	0	0
28	1	7	0	0	16	12	1	0
43	5	21	5	1	26	17	3	2
59	12	20	4	1	29	30	6	6
36	0	11	0	0	20	16	0	0
47	7	12	1	0	22	25	3	4
39	2	15	2	0	21	18	2	0
34	1	12	0	0	15	19	0	1
54	9	22	4	1	32	22	5	4
49	6	15	2	0	24	25	3	3
58	13	21	6	1	31	27	8	5
39	1	13	0	0	19	20	0	1
37	0	13	0	0	18	19	0	0
53	6	21	4	1	28	25	4	2
38	2	12	0	0	18	20	0	2
40	2	16	1	0	20	20	1	1
46	5	18	3	0	25	21	3	2
40	3	13	1	0	22	18	2	1
27	0	9	0	0	16	11	0	0
29	0	10	0	0	18	11	0	0
41	2	13	0	0	21	20	0	2
48	7	20	5	1	29	19	5	2
47	3	14	1	0	23	24	2	1
18	0	6	0	0	9	9	0	0
34	2	11	1	0	18	16	1	1
41	2	13	1	0	21	20	1	1
54	8	17	2	0	27	27	5	3
30	0	12	0	0	18	12	0	0
27	1	8	0	0	17	10	1	0
42	2	13	0	0	22	20	1	1
55	8	19	3	0	29	26	5	3
44	6	15	2	0	25	19	4	2
38	1	12	0	0	19	19	0	1
41	1	13	0	0	19	22	0	1
34	3	8	0	0	11	23	0	3
71	16	21	5	1	35	36	7	9
30	0	12	0	0	17	13	0	0
38	1	11	0	0	21	17	0	1
53	7	16	1	0	24	29	2	5
42	4	18	3	0	26	16	3	1
61	10	21	4	1	34	27	6	4
26	0	7	0	0	12	14	0	0
30	0	10	0	0	13	17	0	0
39	1	12	0	0	22	17	1	0
75	15	25	5	1	41	34	8	7
46	5	13	2	0	26	20	4	1
33	0	12	0	0	17	16	0	0
48	3	13	0	0	24	24	1	2
59	11	21	4	1	34	25	7	4
58	11	21	5	1	28	30	5	6
42	3	12	1	0	22	20	1	2
38	5	15	3	0	26	12	5	0
48	6	19	4	1	28	20	5	1
34	2	9	0	0	18	16	1	1
42	5	17	3	0	24	18	4	1
42	6	18	4	1	22	20	3	3
52	8	16	2	0	26	26	5	3
64	12	19	4	1	33	31	7	5
39	3	12	1	0	23	16	1	2
44	3	17	3	0	23	21	2	1
43	5	15	2	0	28	15	5	0
24	0	8	0	0	13	11	0	0
52	7	19	4	1	26	26	5	2
43	3	16	2	0	19	24	1	2
26	0	10	0	0	12	14	0	0
48	4	13	1	0	21	27	1	3
47	5	11	0	0	18	29	0	5
32	0	12	0	0	17	15	0	0
47	2	15	1	0	23	24	1	1
38	0	13	0	0	19	19	0	0
41	5	13	1	0	21	20	2	3
58	11	21	5	1	26	32	5	6
60	12	20	4	1	32	28	8	4
37	4	15	4	1	25	12	4	0
43	3	14	1	0	22	21	1	2
56	9	26	5	1	33	23	5	4
33	1	13	0	0	15	18	0	1
37	2	12	1	0	20	17	2	0
55	9	19	4	1	26	29	4	5
42	2	14	2	0	20	22	1	1
28	0	10	0	0	15	13	0	0
50	7	23	5	1	31	19	6	1
34	1	12	1	0	21	13	1	0
36	1	10	1	0	17	19	1	0
46	4	17	2	0	23	23	3	1
49	5	17	2	0	21	28	1	4
54	8	19	4	1	26	28	4	4
40	3	11	0	0	26	14	3	0
39	0	13	0	0	20	19	0	0
52	9	19	3	0	25	27	4	5
38	2	14	1	0	17	21	0	2
52	5	16	1	0	25	27	2	3
27	0	10	0	0	18	9	0	0
39	0	13	0	0	20	19	0	0
34	2	13	2	0	21	13	1	1
18	0	6	0	0	9	9	0	0
24	0	9	0	0	12	12	0	0
35	3	15	3	0	22	13	3	0
33	2	11	1	0	17	16	1	1
50	6	19	4	1	29	21	5	1
51	8	18	4	1	28	23	6	2
80	18	26	6	1	38	42	9	9
29	0	9	0	0	18	11	0	0
60	11	21	4	1	31	29	7	4
61	12	17	3	0	31	30	6	6
61	13	22	6	1	31	30	7	6
36	1	14	0	0	20	16	0	1
28	2	11	1	0	17	11	2	0
49	7	17	3	0	27	22	5	2
26	0	8	0	0	13	13	0	0
20	0	7	0	0	11	9	0	0
30	0	12	0	0	16	14	0	0
52	10	22	6	1	25	27	5	5
37	0	13	0	0	19	18	0	0
33	0	11	0	0	15	18	0	0
69	13	23	4	1	38	31	8	5
49	5	15	1	0	27	22	4	1
35	2	9	0	0	17	18	0	2
47	6	17	3	0	29	18	5	1
48	4	17	2	0	25	23	2	2
40	3	17	3	0	24	16	2	1
46	4	12	0	0	22	24	2	2
38	3	9	0	0	17	21	0	3
38	2	10	0	0	20	18	0	2
50	8	18	3	0	24	26	3	5
40	4	14	2	0	23	17	3	1
50	8	17	3	0	26	24	4	4
30	1	11	0	0	16	14	0	1
57	9	26	6	1	34	23	6	3
54	10	17	3	0	26	28	5	5
51	8	19	5	1	26	25	4	4
48	5	19	3	0	23	25	2	3
49	6	15	2	0	24	25	3	3
54	8	18	3	0	28	26	4	4
43	6	13	2	0	26	17	4	2
49	6	18	4	1	27	22	4	2
41	4	17	3	0	27	14	4	0
34	1	13	1	0	23	11	1	0
29	0	11	0	0	18	11	0	0
43	4	16	2	0	21	22	2	2
61	13	23	6	1	33	28	8	5
42	3	14	1	0	19	23	0	3
41	0	12	0	0	21	20	0	0
48	5	22	4	1	31	17	5	0
37	1	11	1	0	16	21	0	1
45	5	21	4	1	25	20	3	2
63	11	23	5	1	34	29	7	4
48	7	20	4	1	25	23	4	3
37	1	13	1	0	21	16	1	0
39	4	16	3	0	23	16	4	0
54	7	17	2	0	28	26	5	2
42	3	14	2	0	18	24	1	2
45	8	21	5	1	29	16	6	2
33	0	12	0	0	17	16	0	0
57	11	17	2	0	27	30	4	7
20	0	7	0	0	10	10	0	0
43	5	13	2	0	28	15	5	0
44	7	14	3	0	23	21	4	3
72	17	23	5	1	35	37	8	9
47	7	13	2	0	24	23	4	3
43	4	17	3	0	24	19	3	1
42	3	17	2	0	23	19	2	1
86	17	28	5	1	45	41	9	8
28	1	8	0	0	16	12	0	1
40	3	15	3	0	25	15	3	0
32	0	10	0	0	18	14	0	0
42	6	21	5	1	24	18	4	2
23	0	7	0	0	14	9	0	0
36	1	12	1	0	17	19	0	1
26	0	6	0	0	14	12	0	0
36	3	16	1	0	23	13	3	0
33	4	12	2	0	15	18	1	3
37	4	15	3	0	20	17	2	2
21	0	8	0	0	12	9	0	0
48	4	14	0	0	23	25	2	2
30	1	13	1	0	18	12	1	0
37	2	14	1	0	21	16	1	1
35	1	11	0	0	20	15	1	0
40	4	13	2	0	24	16	4	0
48	7	18	2	0	24	24	3	4
27	0	11	0	0	15	12	0	0
35	1	14	1	0	21	14	1	0
45	5	18	4	1	24	21	3	2
37	4	17	2	0	19	18	2	2
52	4	20	3	0	26	26	2	2
41	3	15	1	0	21	20	2	1
54	9	23	5	1	31	23	6	3
46	4	15	2	0	25	21	4	0
22	0	6	0	0	12	10	0	0
49	7	18	3	0	26	23	5	2
40	3	16	2	0	21	19	1	2
57	9	21	5	1	31	26	5	4
64	12	22	5	1	31	33	6	6
36	4	13	1	0	20	16	2	2
44	5	17	2	0	25	19	3	2
46	3	14	0	0	21	25	1	2
21	0	7	0	0	11	10	0	0
52	8	15	2	0	28	24	4	4
44	6	20	4	1	26	18	4	2
29	0	10	0	0	16	13	0	0
62	10	19	3	0	30	32	4	6
43	4	13	1	0	25	18	3	1
44	6	15	3	0	27	17	5	1
44	6	16	3	0	27	17	5	1
36	3	15	2	0	17	19	1	2
40	2	16	1	0	22	18	1	1
35	3	14	1	0	23	12	3	0
70	13	18	2	0	38	32	7	6
45	4	16	2	0	24	21	3	1
55	10	19	4	1	30	25	7	3
30	0	9	0	0	17	13	0	0
38	1	15	1	0	19	19	1	0
51	6	20	3	0	26	25	4	2
39	2	13	1	0	19	20	1	1
51	7	21	4	1	32	19	6	1
34	4	14	3	0	17	17	2	2
49	5	20	3	0	27	22	4	1
42	2	17	2	0	22	20	1	1
58	10	20	5	1	31	27	7	3
48	7	18	3	0	25	23	5	2
47	5	15	1	0	21	26	1	4
49	7	11	1	0	23	26	4	3
60	11	20	4	1	28	32	4	7
45	4	13	1	0	25	20	2	2
29	0	9	0	0	15	14	0	0
55	8	19	4	1	29	26	5	3
49	5	17	2	0	25	24	4	1
61	11	21	4	1	40	21	9	2
46	4	16	2	0	26	20	3	1
49	7	12	1	0	21	28	4	3
49	6	19	4	1	28	21	5	1
43	4	13	2	0	25	18	4	0
42	2	16	1	0	20	22	0	2
43	3	14	1	0	23	20	2	1
50	6	19	4	1	27	23	4	2
55	11	21	5	1	31	24	6	5
57	11	23	6	1	29	28	6	5
61	11	21	4	1	29	32	5	6
47	7	16	3	0	27	20	5	2
31	0	11	0	0	17	14	0	0
41	4	14	2	0	21	20	2	2
53	9	19	4	1	29	24	6	3
33	1	11	1	0	20	13	1	0
54	9	21	5	1	32	22	7	2
55	8	19	3	0	30	25	6	2
50	9	20	5	1	29	21	6	3
37	4	13	2	0	16	21	0	4
50	7	14	2	0	19	31	1	6
75	15	28	6	1	42	33	9	6
36	2	14	2	0	21	15	2	0
44	2	17	2	0	25	19	2	0
36	3	15	2	0	16	20	1	2
82	16	30	6	1	45	37	9	7
38	2	13	1	0	23	15	2	0
58	10	25	6	1	32	26	7	3
42	3	13	0	0	22	20	2	1
44	6	15	3	0	30	14	6	0
30	0	9	0	0	17	13	0	0
38	3	16	3	0	24	14	3	0
56	9	14	1	0	22	34	2	7
36	3	10	0	0	19	17	1	2
42	5	17	4	1	21	21	3	2
49	5	18	3	0	26	23	3	2
80	16	23	4	1	40	40	8	8
32	1	13	1	0	19	13	1	0
45	6	17	3	0	22	23	3	3
39	2	15	1	0	23	16	1	1
49	7	20	5	1	26	23	4	3
43	2	14	0	0	24	19	2	0
54	9	17	2	0	31	23	6	3
44	3	19	3	0	26	18	3	0
44	3	16	1	0	25	19	3	0
43	5	13	1	0	19	24	1	4
34	1	15	1	0	21	13	1	0
43	2	14	1	0	24	19	1	1
54	11	21	4	1	31	23	7	4
65	12	21	5	1	30	35	5	7
48	7	17	3	0	25	23	4	3
55	9	17	3	0	27	28	5	4
63	11	25	6	1	35	28	7	4
49	7	17	3	0	24	25	3	4
41	3	13	0	0	23	18	3	0
51	6	22	5	1	29	22	5	1
48	5	18	3	0	26	22	4	1
48	6	17	2	0	23	25	3	3
51	8	19	5	1	28	23	5	3
50	7	24	5	1	29	21	5	2
41	5	14	3	0	25	16	4	1
51	6	19	3	0	26	25	3	3
57	9	22	6	1	31	26	6	3
30	0	13	0	0	18	12	0	0
32	1	14	1	0	18	14	1	0
41	3	16	2	0	25	16	3	0
32	2	10	1	0	17	15	1	1
78	15	28	5	1	45	33	9	6
49	8	18	3	0	18	31	2	6
39	2	16	2	0	22	17	2	0
41	4	13	2	0	24	17	4	0
72	18	25	6	1	39	33	9	9
43	3	16	1	0	25	18	3	0
33	2	11	0	0	16	17	1	1
43	4	16	2	0	24	19	3	1
47	4	17	2	0	25	22	2	2
65	13	24	6	1	31	34	6	7
60	11	21	4	1	29	31	4	7
25	0	8	0	0	13	12	0	0
29	0	11	0	0	15	14	0	0
54	7	21	5	1	30	24	5	2
50	5	15	1	0	22	28	1	4
44	5	14	2	0	23	21	3	2
69	13	22	4	1	40	29	9	4
30	0	11	0	0	16	14	0	0
52	7	23	5	1	30	22	5	2
33	0	9	0	0	17	16	0	0
40	3	10	1	0	24	16	3	0
44	5	16	2	0	25	19	3	2
36	4	13	2	0	22	14	3	1
50	4	17	2	0	25	25	3	1
33	1	12	1	0	21	12	1	0
70	14	25	5	1	37	33	7	7
37	2	14	2	0	22	15	1	1
41	5	17	4	1	25	16	4	1
72	14	25	5	1	43	29	9	5
46	5	15	2	0	27	19	4	1
42	4	15	2	0	18	24	1	3
33	1	8	0	0	16	17	1	0
44	2	15	1	0	24	20	2	0
60	12	18	3	0	37	23	8	4
54	9	23	5	1	33	21	7	2
60	12	19	3	0	29	31	5	7
35	1	12	1	0	19	16	1	0
33	1	12	1	0	21	12	1	0
37	1	15	1	0	21	16	1	0
55	8	18	3	0	28	27	5	3
59	11	24	6	1	31	28	7	4
44	4	13	1	0	23	21	2	2
56	11	16	3	0	30	26	6	5
59	12	18	3	0	29	30	6	6
60	10	20	4	1	33	27	7	3
54	6	20	3	0	28	26	3	3
53	12	14	3	0	31	22	7	5
28	1	11	1	0	12	16	0	1
33	1	12	1	0	20	13	1	0
55	10	23	6	1	30	25	6	4
29	1	9	0	0	14	15	0	1
59	11	23	5	1	32	27	7	4
47	6	19	4	1	27	20	4	2
40	6	17	4	1	27	13	5	1
39	3	14	1	0	25	14	3	0
40	2	15	1	0	21	19	1	1
47	6	19	4	1	30	17	5	1
33	1	9	0	0	19	14	1	0
51	6	17	3	0	28	23	4	2
43	5	11	1	0	21	22	2	3
46	4	14	1	0	27	19	4	0
44	4	16	3	0	24	20	3	1
57	10	20	4	1	31	26	5	5
27	0	8	0	0	16	11	0	0
42	5	15	3	0	23	19	3	2
53	9	21	5	1	27	26	6	3
33	1	11	1	0	20	13	1	0
50	5	16	2	0	26	24	3	2
47	5	17	2	0	28	19	5	0
46	6	16	3	0	27	19	4	2
79	17	25	6	1	41	38	9	8
36	1	12	1	0	18	18	1	0
43	6	12	2	0	24	19	4	2
44	4	12	0	0	22	22	2	2
50	7	15	1	0	24	26	3	4
57	9	22	5	1	32	25	6	3
41	3	17	2	0	26	15	3	0
57	7	19	2	0	28	29	3	4
40	4	13	1	0	22	18	2	2
65	16	19	5	1	33	32	9	7
76	16	23	5	1	39	37	8	8
44	8	13	2	0	23	21	4	4
58	9	20	3	0	32	26	6	3
66	14	21	4	1	37	29	9	5
39	1	15	1	0	19	20	0	1
46	5	12	0	0	27	19	3	2
27	1	9	1	0	17	10	1	0
57	9	16	2	0	29	28	6	3
37	3	15	3	0	22	15	3	0
51	6	16	3	0	25	26	3	3
31	2	14	2	0	16	15	1	1
55	10	18	3	0	28	27	5	5
47	5	17	2	0	26	21	4	1
39	2	13	1	0	21	18	2	0
88	18	30	6	1	45	43	9	9
44	2	15	1	0	25	19	2	0
50	7	14	1	0	21	29	2	5
34	1	12	0	0	19	15	1	0
33	0	11	0	0	17	16	0	0
32	1	12	1	0	16	16	0	1
46	6	19	4	1	27	19	5	1
44	2	15	1	0	22	22	1	1
40	3	15	1	0	24	16	3	0
59	9	21	4	1	26	33	3	6
67	13	20	4	1	32	35	6	7
43	6	10	0	0	18	25	1	5
47	6	14	1	0	20	27	1	5
41	2	13	0	0	21	20	1	1
53	10	21	5	1	34	19	8	2
51	9	18	3	0	26	25	5	4
79	16	26	5	1	39	40	8	8
61	10	23	4	1	27	34	4	6
34	1	14	1	0	21	13	1	0
49	7	17	3	0	29	20	6	1
35	1	11	1	0	22	13	1	0
42	4	15	2	0	26	16	4	0
58	9	24	6	1	32	26	6	3
37	1	13	0	0	20	17	0	1
43	5	20	4	1	25	18	4	1
34	3	12	1	0	20	14	2	1
42	3	16	1	0	23	19	2	1
40	0	14	0	0	21	19	0	0
82	17	30	6	1	43	39	9	8
41	2	11	0	0	20	21	0	2
41	1	13	0	0	18	23	0	1
43	3	16	2	0	22	21	2	1
54	8	19	4	1	27	27	4	4
51	6	22	4	1	26	25	3	3
52	6	18	3	0	27	25	5	1
45	3	16	2	0	28	17	3	0
35	3	10	1	0	23	12	3	0
34	0	11	0	0	20	14	0	0
51	6	17	3	0	22	29	2	4
39	2	14	2	0	22	17	2	0
58	11	20	4	1	26	32	5	6
38	1	12	0	0	20	18	0	1
59	9	19	2	0	31	28	6	3
37	4	19	3	0	25	12	4	0
27	1	8	0	0	16	11	0	1
22	0	8	0	0	10	12	0	0
41	0	14	0	0	21	20	0	0
26	0	9	0	0	15	11	0	0
43	6	15	4	1	25	18	4	2
47	4	15	1	0	22	25	2	2
48	8	14	3	0	29	19	6	2
39	2	12	0	0	20	19	1	1
22	0	8	0	0	11	11	0	0
49	4	17	2	0	24	25	2	2
35	4	15	3	0	23	12	4	0
62	12	20	4	1	32	30	8	4
38	2	12	1	0	22	16	1	1
84	18	28	6	1	43	41	9	9
45	5	19	4	1	23	22	2	3
35	3	11	1	0	20	15	2	1
35	3	18	3	0	21	14	2	1
32	1	10	1	0	13	19	0	1
31	2	10	1	0	17	14	2	0
52	9	22	4	1	30	22	6	3
45	3	15	2	0	24	21	2	1
66	14	25	6	1	39	27	9	5
56	10	23	5	1	36	20	8	2
52	6	16	2	0	25	27	3	3
53	9	22	5	1	30	23	6	3
51	6	16	2	0	30	21	5	1
46	6	16	2	0	27	19	5	1
46	6	16	2	0	23	23	3	3
58	10	19	3	0	27	31	4	6
60	10	21	4	1	30	30	5	5
33	2	14	1	0	14	19	0	2
51	6	20	4	1	29	22	5	1
65	13	22	5	1	32	33	6	7
63	13	19	4	1	28	35	6	7
43	3	12	0	0	21	22	1	2
41	2	13	0	0	19	22	1	1
49	7	20	4	1	27	22	5	2
57	9	19	3	0	32	25	7	2
51	6	17	2	0	25	26	3	3
44	3	13	1	0	25	19	3	0
27	1	9	0	0	16	11	1	0
42	2	15	1	0	25	17	2	0
59	9	20	4	1	29	30	4	5
52	10	21	5	1	30	22	6	4
61	11	21	4	1	35	26	9	2
36	2	10	0	0	14	22	1	1
43	2	14	1	0	25	18	2	0
47	4	16	3	0	26	21	3	1
61	12	21	4	1	35	26	9	3
40	4	16	3	0	23	17	3	1
21	0	6	0	0	12	9	0	0
48	6	9	0	0	19	29	1	5
52	7	16	3	0	30	22	6	1
62	12	22	5	1	34	28	7	5
47	7	19	3	0	31	16	6	1
27	0	9	0	0	11	16	0	0
38	4	14	2	0	22	16	3	1
24	0	9	0	0	14	10	0	0
49	4	15	1	0	26	23	2	2
32	0	10	0	0	17	15	0	0
64	12	20	3	0	33	31	7	5
51	8	15	2	0	25	26	4	4
42	2	13	0	0	21	21	0	2
41	5	16	4	1	24	17	5	0
38	2	16	1	0	21	17	2	0
54	7	18	3	0	27	27	4	3
45	5	16	2	0	21	24	2	3
32	1	12	0	0	20	12	1	0
56	8	18	3	0	26	30	3	5
28	0	10	0	0	14	14	0	0
39	2	11	1	0	20	19	1	1
38	1	13	0	0	19	19	0	1
37	2	13	1	0	16	21	0	2
47	7	17	3	0	26	21	5	2
36	0	12	0	0	18	18	0	0
46	5	16	3	0	25	21	3	2
