# Supplementary material for: Value-free random exploration is linked to impulsivity
Source: Nat Commun. 2022 Aug 4;13:4542. doi: 10.1038/s41467-022-31918-9 (PMC9352791; doi:10.1038/s41467-022-31918-9)
Supplement: Supplementary file 4 — Source Data [file 41467_2022_31918_MOESM4_ESM.zip › SourceDataCSV/FigS11/inp_params_thompson.csv]

1.2186	1.2588	3.5663	1.1543e-08	0.01174	0.54388	4.3703
0.99439	0.98767	3.0527	0.24084	0.34173	2.1962	9.3858e-09
0.86558	1.2346	5.2172	1.1543e-08	0.23627	2.1962	5
1.2637	1.4597	2.578	0.11646	0.33191	3.6067	3.8459
0.71458	1.3879	1	0.043007	0.12811	2.1956	3.8901
1.359	1.2151	2.1098	0.11359	0.071275	1.6893e-08	3.8459
1.0447	0.98895	1	0.5	0.16313	1.551	2.5928e-08
1.0447	1.4726	1.9942	0.021506	0.18727	1.8403	3.6077
0.95278	1.7268	2.5154	0.090639	0.2039	2.3665	3.6077
1.2374	1.1745	3.0527	0.067273	0.065078	2.4884	3.9074
1.3693	1.3421	2.4483	0.16811	0.048556	2.8316	4.586
0.83282	0.65332	3.8022	0.04865	0.11229	0.68634	4.9267
1.3449	1.2313	4.4851	0.15099	0.037759	2.9596	5
0.78889	0.01005	4.0705	0.1563	0.30516	2.9596	3.5522
1.2353	1.7268	1.1378	0.26544	0.084299	0.015198	3.2442
1.7475	1.4726	2.9801	0.073171	0.2039	1.6867	3.8901
0.85118	1.2588	1.1378	1.8849e-08	0.068952	1.5379	5
1.5039	2.4441	3.0527	0.093196	0.037759	1.6756	5
0.97728	0.73355	3.2691	0.26544	0.16145	0.9529	4.586
1.2965	1.2346	4.3834	0.063625	0.09589	2.5185	1.3666
1.3797	0.65332	2.7241	0.037614	0.1112	2.4594	1.1084
0.96517	1.1265	3.9782	3.8943e-08	0.015042	0.9529	4.4726
0.01	0.029724	1	0.075301	0.056753	2.5051	1.6472
0.86818	1.0202	4.1785	0.048752	0.065078	2.5513	2.4712
1.0009	1.2618	3.9782	0.04865	0.11229	2.6444	2.364
1.1937	0.89169	1	0.021506	0.16313	2.5185	1.3981
1.2114	1.1265	1.9942	0.20673	0.056753	1.8133	1.6472
1.4215	0.83996	4.0705	0.5	0.16145	1.6867	1.3981
1.1516	1.4407	2.4483	0.26544	0.049553	1.4248	2.0932
0.039596	0.71104	3.2066	0.063625	0.087707	3.4641e-07	2.2891
1.1064	0.82182	3.8022	0.16811	0.085303	3.5343	5
1.1937	0.85604	4.4032	0.12986	0.048556	1.6893e-08	4.586
1.3449	0.99647	4.4032	0.04632	0.11878	0.72406	2.7997
0.83282	2.183	1	0.090639	0.30516	1.5372	4.5226
0.14267	1.3542	4.305	1.1206e-08	0.23627	1.6531	1.83
0.919	0.029724	2.5154	0.16811	0.16313	2.1962	4.9267
1.1516	1.0202	3.0701	0.029584	0.14084	0.72406	4.6561
1.1175	1.0431	3.4142	1.1543e-08	0.23627	2.5051	3.9074
1.2551	1.2338	4.3834	0.09801	0.14016	1.551	3.6077
1.3247	1.3414	3.7373	0.075301	0.13585	1.0887	4.0888
1.1633	1.7466	4.9656	0.5	0.0080663	3.4641e-07	0.39403
1.3797	1.1579	2.5154	0.20673	0.24647	3.7445	2.3606
0.01	1.3879	1.5694	0.09801	0.081609	1.8985	1.3914
0.92385	1.0431	4.08	0.037614	0.10971	1.6756	2.0932
0.919	1.2936	2.435	0.037614	0.34173	1.551	3.2228
1.5039	0.26174	1.3118	0.048752	0.065078	2.0073	3.8459
1.359	1.1579	3.6423	0.064152	0.068952	1.1977e-08	5
0.86643	1.2313	4.4032	0.093196	0.12732	2.0073	4.978
1.2582	1.2524	3.0701	0.13952	0.19544	1.4298	1.3914
1.2114	1.4726	5.2172	0.067273	0.13754	1.1977e-08	3.6551
0.95707	1.2151	2.435	0.00047084	0.059452	3.9318	3.2442
0.96517	1.3486	3.2332	0.043007	0.20159	1.9113	5
1.1747	1.9699	3.8022	0.1226	0.18727	4.6377	2.7199
1.2582	1.1265	4.4032	0.5	0.30516	0.68634	5
0.86818	1.1789	3.2691	1.1536e-08	0.2951	2.5894	2.5765
1.0392	0.93734	1	0.026983	0.14016	0.9529	2.4208
1.2186	1.3421	1.2335	0.043007	0.5	3.3009	4.1508
1.1937	0.16805	4.305	0.27958	0.087636	1.0887	2.0998
0.86643	1.0431	4.08	0.0043078	0.068952	1.551	1.3997
1.359	1.3414	1.5694	0.00047084	0.057427	2.5051	0.39403
1.3247	0.16805	4.305	1.1206e-08	0.18727	2.0388	7.0073e-10
0.039596	1.7103	3.4142	0.037614	0.13754	1.8133	2.4712
1.1792	1.2338	2.1696	0.12003	0.059452	2.4594	3.9074
0.85118	1.3404	3.4267	0.04865	0.037759	3.2826	5
1.7475	1.1851	3.7373	0.093196	0.087636	1.1977e-08	3.5522
1.0447	0.87862	4.0705	0.093811	0.071275	2.0073	2.2965
1.0007	1.2936	1	0.25558	0.24057	3.6067	1.1084
1.3449	1.4726	4.4851	0.20673	0.10433	0.54388	2.2891
0.92385	1.3734	5.2172	0.021506	0.049553	3.2826	3.0718
1.1001	1.2524	1	0.16811	0.30516	3.4641e-07	3.5043
1.5039	1.3404	4.4851	0.04865	0.14902	1.1977e-08	4.2816
1.359	1.3421	3.8437	0.026983	0.068952	1.9113	4.3703
1.0958	1.5494	3.2066	0.021506	0.49999	1.8133	4.9267
0.71458	1.3734	1	0.037614	0.12732	2.9629	4.978
1.5591	1.2618	4.1785	0.10816	0.056753	1.2104	3.0718
1.3247	0.83996	1.5694	0.20673	0.065078	1.0887	3.8901
0.039596	0.01005	3.3827	0.5	0.1112	3.9318	3.8291
1.1516	0.71104	1.1378	0.026983	0.11878	2.1956	2.7775
1.1792	0.26174	1.9942	0.04865	0.16637	0.72406	5
1.2374	0.26174	2.8517	0.13952	0.5	2.5894	4.0888
1.359	0.26174	2.7809	0.051167	0.33191	0.72406	2.0932
1.0447	1.1851	3.4673	0.26544	0.13754	3.3009	5
0.33132	1.2884	4.4851	0.023776	0.087321	1.5379	5
1.0597	1.1789	1.1378	0.086324	0.1112	3.6067	2.5765
0.86558	0.87862	3.0279	0.048752	0.14016	1.0471	5
1.2942	1.1265	4.9656	0.24084	0.015042	2.5123	2.5639
0.65111	1.2151	2.5154	0.29589	0.060953	1.5379	5
1.3797	0.65332	2.7358	0.00047084	0.49999	2.7112	5
1.2942	1.1745	2.5154	0.010899	0.2039	0.68634	3.9074
1.2472	1.2078	3.5746	0.12003	0.16637	3.7445	3.6551
1.0447	1.1789	2.578	0.026983	0.13126	1.8403	5
0.01	1.4597	3.2862	0.067273	0.01174	1.6531	0.39403
1.2582	1.2618	3.0701	0.20673	0.30516	3.1341	1.3666
1.1747	1.0431	3.5746	1.1536e-08	0.068952	1.0887	3.6077
0.039596	1.7103	3.5663	0.5	0.087321	1.9113	4.3703
1.1064	1.0985	2.9801	3.8943e-08	0.0349	2.5513	3.8901
1.5591	1.2346	3.2332	0.25558	0.20159	0.45435	1.83
0.919	1.7466	3.6423	0.024439	0.048556	1.5379	5
1.3247	1.4407	3.2332	0.064152	0.065078	1.6531	4.4726
0.95707	0.82182	1	0.093811	0.049553	1.6531	4.2816
1.6908	1.5323	2.7241	0.10816	0.015042	2.0073	5
1.2551	1.1745	3.5663	0.015791	0.068952	2.0821e-08	2.3571
1.1162	0.16805	3.8022	0.27209	0.34478	2.5051	3.2442
0.92139	1.2618	3.4402	0.13952	0.10917	3.1341	1.0664
0.92385	1.5359	3.7373	0.04632	0.2039	2.7904	2.5639
1.1747	2.183	3.7537	0.069728	0.0349	3.7445	5
1.1792	1.2618	4.4032	0.093196	0.12526	3.5343	3.8901
0.95707	1.7103	3.8998	0.015791	0.13585	1.5372	1.3914
0.95707	1.0431	4.9656	0.27209	0.01174	0.54388	5
1.3247	1.2588	3.0279	0.04632	0.11229	2.3119	2.3287
1.2114	3.2332	3.6179	0.12003	0.15997	0.015198	2.2965
1.2965	1.2488	2.1696	0.073171	0.087707	0.72406	1.3914
1.3247	1.7268	3.8437	0.15099	0.14016	1.8403	4.9267
0.01	1.1745	3.6487	0.22052	0.015042	2.4594	3.8901
0.86558	1.6796	1.9942	0.069728	0.16637	2.5051	3.963
0.71458	1.7268	2.9801	0.15099	0.09589	3.6067	1.1084
0.919	0.99647	3.3827	0.048752	0.056753	2.5759	5
1.7475	0.98895	3.6465	0.086324	0.10971	0.90646	4.0888
0.86818	1.3734	3.4673	0.021506	0.49999	2.4884	1.6472
1.5591	1.2313	3.9782	0.00047084	0.10971	0.72406	4.978
1.5591	1.2488	2.1696	0.27958	0.19544	1.6893e-08	2.0998
1.0447	0.26174	2.9801	0.04632	0.048556	3.5343	4.3703
0.86558	0.029724	4.4851	0.064152	0.12811	2.1956	5
0.33132	1.7103	3.8437	0.053256	0.057427	0.90646	2.0998
0.96517	1.5494	4.305	0.093196	0.5	1.551	2.2965
0.039596	2.4441	3.5746	0.3586	0.065078	2.5051	1.3666
1.1937	1.1265	2.1098	0.0043078	0.085788	2.3665	4.8868
1.2374	1.3734	1	0.086324	0.049769	0.9529	2.5928e-08
1.6908	0.87862	3.2332	0.25558	0.12732	2.0073	3.9074
0.92601	1.8961	1.9942	0.064152	0.34173	0.72406	0.39403
0.65092	1.1851	1.1378	0.27209	0.060953	2.8316	5
1.1162	0.01005	1.3118	0.27958	0.13585	1.5372	3.5043
0.14267	0.71104	4.0959	0.15099	0.5	1.6893e-08	3.963
1.1633	1.2313	2.1098	0.021506	0.19544	2.5513	3.5043
1.1792	1.4506	4.4851	0.15099	0.2039	2.5051	5
1.0007	1.2524	3.8998	1.8849e-08	0.10917	2.4884	5
1.2358	1.4407	2.941	0.24084	0.19544	0.015198	5
1.2637	1.1579	1.8999	0.3586	0.068952	3.3009	4.9267
0.92601	0.16805	1	0.066127	0.13126	1.4298	2.7199
0.65111	1.2936	2.578	0.26544	0.09589	1.6893e-08	3.9074
1.2114	0.85604	3.6423	0.27209	0.14902	2.0821e-08	2.7199
0.14267	1.1851	2.4483	0.0043078	0.34478	2.7112	4.2816
1.2942	1.0844	3.0527	0.10816	0.015042	4.6377	3.0718
0.92139	1.3486	3.4673	0.021506	0.15997	1.4248	1.3666
1.1633	0.16805	1	0.22052	0.056753	2.5123	2.2965
1.6908	1.3879	3.0527	1.1206e-08	0.048556	2.9629	4.6561
0.97728	0.89169	1	0.12518	0.16637	2.8316	5
0.86818	1.0844	2.8517	1.1543e-08	0.23627	3.6067	2.0932
0.86818	0.65332	2.5154	0.00047084	0.12811	2.3665	3.5043
0.85118	1.1579	2.7358	0.043007	0.068952	0.54388	3.2228
1.1175	1.8961	3.2066	0.043007	0.14084	0.90646	2.8598e-07
1.2358	1.1745	3.5746	0.069728	0.085788	3.5343	2.364
1.5591	0.65332	3.2066	0.04865	0.5	1.5379	4.4726
0.92385	1.3486	4.4851	0.13952	0.14902	0.69578	1.3981
0.92385	0.01005	5.2172	0.27958	0.2039	0.68634	4.9267
1.0009	1.4407	4.305	0.09801	0.12732	2.8316	3.6551
0.92139	1.1745	2.601	3.8943e-08	0.085788	1.8403	1.3981
0.919	1.2488	2.941	0.093196	0.085303	1.4298	1.6472
1.2637	1.1851	2.941	0.22052	0.085788	2.5894	5
0.01	1.0844	3.9782	0.023776	0.11229	1.2104	4.4726
1.5591	1.1265	3.8998	0.5	0.24057	3.7445	4.978
1.2637	1.3734	4.0705	0.0043078	0.10917	2.3119	4.0888
1.1516	1.2588	3.5746	0.04632	0.037759	0.45435	3.6077
0.33132	1.3486	2.4483	0.5	0.12526	1.0471	3.8459
0.65111	1.2588	1	0.25558	0.13585	2.5513	3.963
0.919	0.89169	1.3118	0.064152	0.2039	2.1069	4.5226
0.99439	0.99647	2.8405	0.13952	0.2951	2.8316	2.7775
0.14267	1.3542	2.941	0.1226	0.057427	2.5123	3.8291
0.95278	1.0191	2.7241	0.12003	0.10433	0.69578	2.5928e-08
0.86643	2.183	2.435	0.12518	0.14028	1.6867	1.1084
1.2965	1.5323	2.1696	0.22052	0.065078	2.5123	1.3666
1.0009	1.9699	2.4483	0.063172	0.49999	1.9113	5
1.5039	0.98767	3.6179	0.1226	0.24057	3.9318	2.2891
0.92385	1.9699	3.8437	0.29589	0.13126	0.54388	3.6551
0.71458	1.0202	4.1785	0.3586	0.12811	2.3665	2.1166
0.65092	0.71104	3.5663	0.063625	0.10971	1.4298	1.3997
1.2637	1.7268	1	0.26544	0.087707	3.2826	4.8868
0.78889	0.82182	3.6179	0.20673	0.063565	2.7904	2.4208
1.0009	1.8961	2.578	0.26544	0.10433	2.5185	2.3571
1.2965	1.4597	4.4032	0.093811	0.20159	2.5894	3.8291
1.2942	0.89169	3.7537	0.069728	0.49999	2.5759	3.2228
1.3247	1.3404	4.3834	0.043007	0.20159	1.5372	4.4726
1.0392	1.2313	3.6487	0.075301	0.15997	1.9113	4.4726
0.99439	0.93734	2.5154	0.043007	0.16313	1.551	5
1.2582	1.6796	1.3118	0.010899	0.056753	1.894	2.4208
0.65111	1.3404	3.2862	0.021506	0.049769	0.72406	5
0.65111	1.1579	3.0701	0.27209	0.5	2.8455	2.3571
1.3797	1.1851	2.601	0.066127	0.037759	1.9113	1.0664
1.6908	2.183	1.1378	0.075301	0.16313	3.1341	4.8868
1.0447	1.3333	2.1696	0.11646	0.14902	1.8403	1.3997
1.2965	1.3414	2.1696	0.075301	0.11229	1.4248	3.6077
1.2374	1.2884	3.8437	0.026983	0.057427	1.6867	2.5928e-08
1.0597	1.3414	2.8517	0.11646	0.16145	1.6893e-08	3.963
1.2186	0.87862	3.2691	0.13952	0.056753	2.5185	2.5639
0.92601	0.73355	3.4402	0.12003	0.19544	2.7904	1.3997
1.359	1.2346	3.6423	0.048752	0.18727	3.3009	1.3981
1.2353	0.01005	4.305	0.069728	0.01174	4.6377	3.6551
1.6908	1.3486	2.8405	0.037614	0.13585	1.6893e-08	3.6077
1.4215	1.1745	3.6423	0.28505	0.11229	0.72406	0.39403
1.2186	1.1745	2.578	0.20673	0.11878	3.7445	2.7997
1.2942	0.65332	2.4483	0.00047084	0.0349	1.6867	7.0073e-10
0.95278	0.65332	2.941	0.09801	0.14028	3.2406	4.9267
0.65092	1.0985	2.941	0.28505	0.085303	2.7904	5
1.5039	1.1851	4.0705	0.22052	0.16145	1.0887	4.4726
1.3247	1.3414	3.8998	0.051167	0.15997	1.8985	1.3914
0.85118	1.2884	2.4069	0.024439	0.049769	3.9318	3.6077
0.85118	1.0985	3.5663	0.12003	0.15997	0.45435	1.3914
0.65092	1.0191	4.4032	1.8849e-08	0.2951	3.2406	5
0.97728	1.2588	3.8998	0.037614	0.065078	2.9596	5
1.0447	1.4597	3.7373	0.015791	0.081609	2.5894	4.978
1.2942	1.1789	4.4851	0.048752	0.14902	3.2406	3.2442
1.1001	2.183	4.4032	0.11359	0.14902	1.6867	4.2816
0.039596	1.3734	1.9942	0.0015171	0.24647	0.68634	5
0.92601	2.4441	2.601	0.12986	0.1112	2.1069	1.3997
0.86818	0.71104	4.3834	0.066127	0.10971	1.6893e-08	3.9074
0.95707	0.16805	3.5663	0.063172	0.063565	0.69578	1.6472
1.4215	0.73355	2.4069	0.090639	0.11401	3.5343	1.3666
1.2965	1.3879	4.3834	0.27958	0.12526	2.5513	5
0.01	1.9699	3.4402	1.1206e-08	0.049769	1.6893e-08	3.2442
1.1633	0.98767	4.4032	0.11897	0.33191	2.6444	5
1.2965	0.89169	2.8405	0.090639	0.037759	2.9629	4.6561
1.2358	1.5323	4.1785	0.0043078	0.2951	0.9529	1.0664
1.7475	1.7268	3.3827	0.28505	0.0080663	2.1956	2.8598e-07
1.2965	1.3879	1	0.20673	0.057427	0.72406	4.9267
1.2637	1.3734	1.921	0.16811	0.24647	2.4884	2.4712
1.1001	1.1579	1	0.023776	0.14028	3.5343	5
1.0958	1.2151	3.5746	0.067273	0.16145	2.0388	3.6077
1.0447	1.4506	2.5154	0.15099	0.049553	1.8403	3.6077
0.92139	1.2078	1.1378	0.086324	0.14084	1.6893e-08	2.0998
0.83282	3.2332	3.0279	1.1536e-08	0.13754	0.9529	3.8459
1.1633	1.3404	3.4267	0.1226	0.015042	1.6867	2.2891
0.92385	1.3414	2.9801	0.22052	0.056753	0.68634	3.963
0.78889	0.99647	2.1696	0.27958	0.19544	3.5343	4.586
1.2551	0.83996	3.2891	1.1206e-08	0.18727	0.72406	4.6561
0.96517	0.26174	4.305	0.25558	0.11401	2.9596	3.2228
1.1792	1.7103	4.0959	0.053256	0.081609	1.551	5
1.3693	0.99647	3.4267	0.063172	0.10433	3.6067	1.1084
0.95278	0.65332	1.2335	0.023776	0.10971	2.3665	5
1.3449	1.2151	1	0.16811	0.09589	1.6756	1.3997
1.1175	1.2078	2.1098	0.037614	0.015042	2.7904	4.9267
0.039596	1.2884	3.3827	0.26544	0.057427	1.6867	3.8291
1.5591	2.4441	1.921	0.00047084	0.34173	2.0821e-08	4.5226
1.1162	1.4597	3.7373	0.029584	0.11878	0.54388	4.2816
1.0009	1.6796	3.6423	0.026983	0.10433	2.1069	4.586
0.33132	1.1851	1.3118	0.11646	0.0349	3.3009	1.3666
1.2472	1.0985	3.2332	0.24084	0.49999	0.9529	4.9267
1.2637	1.2618	2.4483	0.10816	0.037759	2.7112	4.6561
0.039596	1.3414	3.4142	0.13952	0.049553	2.8455	5
1.0009	0.16805	3.7537	1.1206e-08	0.33191	1.5379	4.586
1.3247	1.1265	2.7358	0.26544	0.5	2.7904	3.6077
1.2186	0.71104	4.08	0.27958	0.0080663	3.5343	7.0073e-10
1.2114	1.0431	3.2066	0.27209	0.20159	3.5343	3.6077
1.1516	1.3486	3.3827	0.11897	0.14084	0.72406	4.4726
0.01	1.0202	4.1785	0.09801	0.20159	1.2104	2.3571
0.95278	0.01005	3.0527	0.3586	0.015042	1.5372	2.2891
0.039596	1.1745	3.0279	0.28505	0.087707	2.0821e-08	2.3606
0.86558	1.2346	3.0701	0.066127	0.056753	3.9318	3.2442
1.1162	1.2524	1	0.0043078	0.060953	1.8985	1.3997
1.1937	0.99647	4.1785	0.010899	0.2951	2.5759	2.4208
1.3247	1.5359	2.4483	0.075301	0.16145	2.3119	2.7997
1.3449	1.2151	3.2891	0.22052	0.19544	2.5185	2.8598e-07
0.95707	1.8961	1	0.048752	0.087636	2.6444	1.0664
0.71458	3.2332	2.8517	0.086324	0.16313	1.8403	5
0.919	0.71104	4.0705	0.28505	0.16145	0.45435	1.3914
0.97728	2.183	3.9782	0.010899	0.087321	2.1962	9.3858e-09
0.85118	0.85604	3.0279	0.27209	0.14028	1.8985	3.0718
1.3449	1.2936	1	0.026983	0.16145	1.9113	3.8459
1.1937	1.0844	3.5746	0.13952	0.23627	1.5379	3.6551
0.96517	1.0202	2.8517	0.25558	0.14016	0.72406	2.4208
0.99439	1.9699	3.2862	0.28505	0.19544	1.8403	3.5522
1.3797	1.0431	2.941	0.1226	0.10433	1.0471	5
1.3449	0.65332	2.7809	0.20673	0.33191	2.8316	0.020577
0.65092	1.1579	3.5746	0.15099	0.34478	2.4594	4.4726
1.2942	1.4506	1.8999	1.8849e-08	0.18727	1.6867	0.39403
0.65111	1.2884	2.7809	0.026983	0.09589	4.6377	2.364
1.2358	0.73355	3.6179	0.15099	0.18727	1.0471	2.7997
0.83282	0.87862	4.1785	0.064152	0.037759	3.4641e-07	3.2442
1.1747	1.2078	2.1098	0.27209	0.24647	3.6067	2.0998
1.359	1.2884	2.1696	0.12986	0.11264	3.3009	2.5765
1.2186	1.3734	1.921	0.11646	0.24647	1.6867	3.8459
0.039596	1.3486	4.4851	0.1226	0.24647	0.015198	1.3914
1.0447	2.183	3.3827	0.015791	0.048556	0.72406	5
0.039596	1.2524	3.4673	0.0043078	0.10971	3.6067	3.8291
0.99439	1.7268	1.3118	0.067273	0.19544	3.7445	5
0.99439	0.71104	3.8437	0.26544	0.2039	1.8403	2.5765
1.1633	0.16805	1	0.013139	0.056753	3.6067	4.8868
1.1792	1.5494	3.4673	0.04865	0.10433	1.4298	1.3914
1.7475	1.2936	3.4267	0.023776	0.081609	1.5379	5
1.2637	0.85604	4.1785	0.13952	0.24647	2.5513	5
0.95278	0.26174	3.2066	0.093196	0.2951	2.7112	1.1084
0.65111	1.4506	1.3118	0.14285	0.23627	2.3119	5
1.0958	1.1789	1.3118	1.1536e-08	0.1112	4.6377	0.39403
1.1175	1.2524	1.3118	0.11646	0.11878	1.2736e-08	1.3997
1.7475	0.98895	3.8998	1.8849e-08	0.085303	2.8316	7.0073e-10
1.6908	1.2151	1.8999	0.27209	0.037759	1.6893e-08	2.4712
1.6908	1.4597	1.921	0.25558	0.09589	2.1962	3.8901
1.2942	1.4407	4.305	1.1543e-08	0.060953	1.6893e-08	1.6472
0.65092	0.65332	3.2691	0.10816	0.085303	3.5343	1.3981
0.01	1.7268	3.6487	0.015791	0.18727	0.69578	2.0998
1.2582	0.99647	1.5694	0.021506	0.087321	0.72406	3.0718
1.1175	1.0985	2.578	0.09801	0.49999	1.8133	4.8868
1.1064	0.73355	2.7358	0.064152	0.14902	3.7445	2.3571
0.71458	2.4441	3.6179	0.25558	0.20159	2.1962	3.8291
1.2472	1.4407	3.2691	0.11897	0.068952	1.6531	2.0998
1.1516	1.2618	2.7809	0.13952	0.24647	2.5051	1.3981
0.85118	0.89169	4.08	1.1206e-08	0.10433	1.9113	3.5043
1.0447	2.183	4.0705	0.04632	0.34173	2.5123	1.3914
1.0007	0.87862	3.5746	0.16811	0.09589	1.894	2.7997
1.5039	1.0431	3.4402	0.064152	0.14016	1.8985	3.5043
0.99439	1.1579	2.941	0.063625	0.015042	2.9629	3.5522
0.95278	0.98895	2.601	0.13952	0.015042	3.6067	3.6077
1.1064	0.26174	3.2332	0.15099	0.056753	2.5513	2.3606
1.359	1.0844	3.0279	0.021506	0.16637	0.54388	2.4208
1.2353	1.2313	3.2332	0.1563	0.049769	0.68634	3.0718
0.71458	1.5323	3.6423	0.29589	0.068952	1.0887	4.0888
0.99439	1.2151	3.0527	0.10816	0.10971	0.45435	3.0718
0.86558	1.2151	2.7241	0.11359	0.11264	2.1962	5
1.1064	1.2488	3.7373	0.013139	0.084299	2.4884	4.2816
1.3247	1.4726	3.4673	0.0043078	0.11229	2.1069	2.5639
1.6908	1.2313	2.941	0.26544	0.16145	1.6867	3.5522
1.1162	1.2338	3.7373	1.1543e-08	0.2039	2.3665	2.0998
1.2141	1.5494	1	0.069728	0.09589	2.4594	2.5765
0.919	0.83996	4.9656	0.021506	0.12526	0.015198	2.3287
1.0392	1.0431	2.1098	0.1226	0.056753	1.5372	3.963
1.3449	1.2346	1	0.075301	0.081609	3.4641e-07	2.2891
1.2374	1.0191	3.0279	0.043007	0.11229	2.3119	4.2816
0.83282	1.1789	3.2066	0.12518	0.015042	1.6531	5
1.7475	2.4441	3.6487	0.25558	0.049769	2.4594	1.3666
0.86558	1.2078	3.9782	0.16811	0.14016	4.6377	2.0998
0.919	0.89169	3.4402	0.0043078	0.14902	1.8403	4.1508
1.1633	0.98767	1.5694	0.3586	0.087636	3.9318	2.3287
1.0447	1.0985	4.4032	1.1206e-08	0.2039	3.7445	2.2965
0.92601	1.6796	3.2691	0.00047084	0.19544	2.5894	3.9074
0.65111	1.8961	3.7537	0.27958	0.0349	1.8133	3.2228
1.2942	0.89169	3.6487	0.16811	0.15997	2.5051	5
1.3693	0.83996	4.9656	1.1206e-08	0.049553	0.9529	5
1.0392	1.2524	3.8998	0.12986	0.1112	1.1977e-08	1.3981
1.2374	1.2078	4.1785	0.12986	0.084299	2.5051	2.7997
1.1162	1.2936	2.4069	1.1536e-08	0.087707	1.9113	2.364
1.3449	1.5494	1.3118	0.26544	0.0080663	1.0471	3.6077
0.92601	1.3879	2.5154	0.27958	0.085788	3.2406	2.3571
0.01	1.2151	5.2172	0.12518	0.10433	2.7112	5
0.97728	1.4407	3.6465	0.15099	0.068952	1.6756	2.0932
1.1747	1.5494	1.3118	0.029584	0.11401	3.7445	5
0.99439	2.183	4.4851	0.024439	0.037759	0.54388	2.2965
1.2551	1.4597	3.6465	1.8849e-08	0.10917	1.8403	2.4208
1.2637	1.2338	1	0.28505	0.037759	2.8455	1.3997
0.33132	1.2936	2.1098	0.0043078	0.12526	2.3665	1.3981
0.92601	1.3414	4.3834	0.063625	0.10971	1.8985	2.3606
1.2114	1.2151	3.4673	0.11646	0.087707	2.5123	2.5639
1.3449	0.16805	2.7241	0.5	0.11878	1.4298	3.5522
0.83282	0.26174	2.941	0.064152	0.24057	4.6377	2.2891
1.2582	0.85604	3.4673	0.037614	0.16145	3.6067	5
1.3693	1.2338	4.3834	0.024439	0.0349	3.4641e-07	4.9267
0.65092	3.2332	4.0705	0.27209	0.5	0.45435	2.2891
1.1937	0.93734	3.0279	0.066127	0.0080663	1.2104	4.8868
1.4215	1.1265	1	0.073171	0.037759	2.2152	0.020577
0.6283	1.5323	2.435	0.037614	0.084299	1.0887	3.8459
1.6908	1.1745	3.4267	0.075301	0.13754	1.6756	5
1.2353	1.2078	3.2691	0.043007	0.5	2.3119	4.9267
0.65111	0.82182	1	0.024439	0.13585	1.0471	3.6077
1.3797	1.1851	2.941	0.029584	0.16313	1.8985	4.4726
0.97728	1.2313	2.601	0.026983	0.060953	1.8985	7.0073e-10
1.2114	1.5359	3.3827	0.093811	0.081609	1.2736e-08	5
0.97728	1.8961	2.7809	0.16811	0.087321	2.0821e-08	2.4208
1.1001	1.2346	4.1785	0.1226	0.049553	3.7445	9.3858e-09
1.2353	0.65332	3.9782	0.00047084	0.16637	3.4641e-07	2.2891
0.33132	1.0202	4.4032	0.093196	0.2951	2.1962	3.8901
1.2637	1.1745	3.2691	0.093196	0.34478	1.0471	2.4208
0.97728	0.71104	1.2335	0.026983	0.14902	1.551	7.0073e-10
1.2141	1.7466	3.9782	0.021506	0.087321	0.54388	3.6551
1.1633	1.2884	1.3118	0.053256	0.087707	2.5513	4.5226
1.2186	2.183	3.6487	0.26544	0.015042	2.0388	2.7199
0.01	0.99647	1.8999	0.14285	0.084299	2.3665	4.8868
1.5039	1.1579	4.305	0.024439	0.13126	3.7445	4.8868
1.1516	1.5494	3.2332	0.09801	0.11229	2.1956	2.7775
0.95278	1.7268	3.5746	0.13952	0.085788	0.90646	2.2965
1.1162	1.1789	5.2172	0.048752	0.13126	1.2736e-08	4.3703
1.2551	1.2313	3.2332	0.064152	0.059452	3.1341	5
1.5039	0.26174	3.2332	0.20673	0.2951	2.5894	2.5639
1.1001	1.3414	1.9942	0.11897	0.037759	3.4641e-07	4.4726
0.78889	1.4726	2.7358	0.013139	0.087636	3.2826	0.020577
0.86818	0.85604	3.2891	0.043007	0.087636	2.3119	3.6551
0.99439	1.4597	4.1785	0.093811	0.11229	1.5379	5
0.65111	1.7466	4.0959	0.1226	0.11229	2.1962	2.7199
0.86818	0.029724	3.7373	0.093196	0.18727	1.8985	4.9267
0.78889	1.3404	2.7809	0.04632	0.16145	2.0388	2.3571
0.6283	1.3421	4.3834	0.067273	0.11229	2.5123	2.5765
1.1064	1.3734	3.4142	0.3586	0.087321	3.7445	5
1.4215	1.5359	1.3118	0.093811	0.5	2.2152	3.963
1.2141	1.3333	1.2335	1.1206e-08	0.087321	0.45435	3.5043
0.919	1.7268	4.1785	0.00047084	0.12526	0.90646	5
1.1162	1.1851	3.3827	3.8943e-08	0.24647	1.894	9.3858e-09
1.2358	1.6796	2.4483	0.09801	0.2039	3.7445	1.3914
1.2551	3.2332	1.3118	0.063172	0.056753	2.9629	2.8598e-07
1.1162	1.8961	4.305	1.0322e-08	0.1112	1.8403	3.5043
1.2358	0.71104	3.5663	0.14285	0.060953	2.8316	2.364
1.2141	1.8961	1.8999	0.10816	0.14902	1.0887	2.5639
0.86643	1.3333	2.435	0.063625	0.087636	1.0471	5
1.2965	0.82182	2.435	0.021506	0.068952	2.0821e-08	3.6077
0.01	1.3542	3.2066	0.051167	0.30516	0.69578	5
1.3693	0.99647	3.4673	0.27209	0.09589	0.72406	5
1.2942	0.89169	1.8999	0.12986	0.10971	2.1069	3.8459
1.3247	1.3879	3.8998	1.1543e-08	0.060953	1.5379	5
1.2637	1.3734	2.7358	0.037614	0.060953	2.4594	2.3571
0.65111	1.0985	4.4032	0.13952	0.063565	2.6444	4.6561
0.65111	1.3734	3.8022	0.063172	0.084299	2.1962	3.6551
1.1516	1.3486	2.601	3.8943e-08	0.085788	3.5343	2.5765
0.919	0.01005	1.3118	0.037614	0.087707	2.9629	2.2891
1.2141	1.2618	1.9942	0.25558	0.085788	0.72406	3.0718
0.99439	1.5494	3.2332	0.093196	0.5	1.2736e-08	4.1508
1.2472	1.0191	3.5663	0.11897	0.34173	1.6531	3.6077
1.3797	1.0202	1.3118	0.29589	0.01174	2.6444	3.8459
1.3449	1.2338	3.2891	0.029584	0.24647	2.9596	3.6551
1.3693	1.2313	1.9942	0.04865	0.12732	0.54388	3.9074
1.2186	1.2078	3.0279	0.26544	0.2039	1.0471	7.0073e-10
0.92139	0.029724	2.5154	0.069728	0.0080663	1.551	4.1508
1.6908	0.83996	4.0705	0.11646	0.087636	2.3665	2.5639
0.83282	0.87862	3.7373	0.063625	0.23627	1.4298	3.2442
1.1516	1.0844	3.7373	0.12003	0.037759	3.6067	2.0932
1.7475	1.2078	2.578	0.053256	0.068952	1.8403	3.8459
1.2186	1.0202	3.4142	0.09801	0.037759	2.3665	3.9074
1.0447	1.2618	1.9942	0.25558	0.2039	2.8455	3.8459
0.83282	1.3333	2.4483	0.093811	0.10971	2.9596	4.586
0.039596	0.71104	2.1098	0.22052	0.11264	2.7112	4.0888
0.92385	1.2618	3.6487	0.11646	0.13754	0.54388	1.0664
1.1516	0.65332	2.1098	1.0322e-08	0.085303	1.0471	4.6561
0.6283	1.3486	3.4402	0.015791	0.085788	0.72406	2.0998
0.78889	1.7466	5.2172	0.29589	0.037759	3.3009	2.3571
1.2965	0.16805	3.8998	0.22052	0.01174	2.4594	3.963
1.0392	1.3542	2.8517	0.053256	0.065078	3.7445	3.5522
1.6908	1.3542	4.08	0.075301	0.10433	2.5894	2.7997
0.01	1.9699	2.9801	0.11359	0.2951	2.0388	4.0888
0.33132	1.0191	3.4142	0.25558	0.0349	3.2406	1.3914
1.3797	1.7103	2.8405	0.14285	0.14084	2.5759	5
1.5039	1.0431	1.8999	0.12518	0.19544	3.6067	4.4726
1.1516	1.0202	3.2691	0.27209	0.12732	2.8316	3.8291
1.5591	2.183	4.4032	0.22052	0.11878	0.54388	3.5043
0.71458	1.2346	2.601	0.021506	0.11229	1.5372	1.3997
1.0597	1.2151	3.9782	0.27209	0.10433	2.5894	5
1.2582	0.26174	3.7537	1.1536e-08	0.24647	2.5513	5
0.92601	0.029724	4.0959	0.5	0.12811	1.5379	4.586
1.3797	1.0191	1	0.15099	0.049553	2.0073	2.4712
0.99439	1.3421	2.5154	1.1543e-08	0.12526	1.2736e-08	3.5043
1.0958	1.2618	1.8999	0.069728	0.14028	0.72406	4.8868
1.1633	1.4597	2.1696	0.066127	0.49999	2.7904	4.0888
0.85118	0.99647	1.2335	0.12986	0.34173	3.7445	4.586
1.2353	1.3414	3.3827	0.3586	0.071275	1.894	2.7997
1.1516	3.2332	2.941	0.11359	0.060953	2.5051	5
1.1792	1.0985	3.8437	0.12986	0.23627	2.7112	1.6472
0.92139	1.2618	1	0.015791	0.18727	2.5051	1.0664
0.01	1.4597	2.4483	0.20673	0.11878	0.45435	0.39403
1.3247	1.4407	2.8517	0.015791	0.081609	2.3119	3.2442
0.86643	1.1789	1.8999	0.24084	0.14028	1.0471	4.2816
1.2551	1.4726	2.4069	0.26544	0.081609	0.015198	2.4208
0.919	1.3404	3.2332	0.067273	0.19544	1.894	2.0932
1.1175	1.1745	3.4673	0.12518	0.16313	2.6444	3.5522
0.95278	1.3421	3.2891	0.28505	0.11229	2.1069	3.5043
0.86818	0.83996	1.8999	0.22052	0.13754	3.2406	3.2228
1.5039	1.4597	3.2891	0.15099	0.34173	3.2406	7.0073e-10
1.1064	0.87862	3.8998	0.0015171	0.13585	2.3119	2.0932
0.039596	1.4407	4.0705	0.3586	0.01174	2.8316	2.1166
1.0009	1.5323	3.2862	0.11646	0.0080663	3.1341	1.3981
1.2942	1.1745	4.9656	1.1206e-08	0.068952	0.68634	0.020577
1.2353	1.2151	4.9656	0.051167	0.015042	2.8316	1.1084
1.1064	1.1579	3.2891	0.053256	0.056753	0.90646	3.2442
1.3449	0.87862	1	0.086324	0.33191	2.4594	4.4726
0.65092	1.2313	1.9942	0.069728	0.11264	2.7904	1.83
0.919	1.7466	4.1785	0.16811	0.11264	2.9629	4.2816
1.2472	1.1579	3.6487	0.093811	0.084299	3.2826	2.3571
1.0447	1.2884	1	0.27958	0.2039	2.2152	5
1.4215	0.99647	3.8998	0.067273	0.1112	2.5051	2.2965
0.6283	1.2488	4.0959	0.29589	0.09589	2.5513	2.4208
1.2942	0.98895	3.8022	1.8849e-08	0.057427	2.8455	4.3703
1.4215	1.7466	1.3118	0.1563	0.057427	1.6756	2.8598e-07
1.0007	1.2884	3.0527	1.0322e-08	0.063565	0.69578	1.3997
1.2965	1.2884	2.7358	0.021506	0.059452	1.4298	5
1.6908	1.1851	3.5746	0.0015171	0.1112	2.5759	3.5522
1.2942	1.2588	3.2862	0.13952	0.09589	1.2736e-08	3.9074
1.0009	1.3333	3.6423	0.28505	0.10971	2.9596	2.8598e-07
1.0447	1.0202	2.5154	0.10816	0.087321	3.9318	5
0.92139	1.3421	3.0527	0.12986	0.18727	2.5759	3.8291
1.2965	1.2151	2.4069	0.0015171	0.12526	3.3009	2.7997
0.95707	1.5494	3.2891	0.29589	0.34173	4.6377	3.8901
1.2551	1.0202	2.1098	0.015791	0.087707	3.6067	4.2816
1.1937	1.2588	3.8998	0.15099	0.16637	2.0821e-08	1.3666
1.5039	1.4407	3.0279	0.024439	0.14084	1.6756	2.8598e-07
0.95278	1.8961	2.8405	1.1536e-08	0.49999	3.2826	4.0888
0.6283	0.87862	3.4142	0.069728	0.14016	2.1962	4.1508
0.65092	1.2936	4.305	0.10816	0.14902	2.1069	3.2228
1.2965	1.5359	1	0.11897	0.081609	1.5372	3.2228
1.1792	1.0202	3.8022	0.25558	0.2951	1.8403	3.963
1.1162	0.93734	5.2172	1.8849e-08	0.13754	0.72406	1.3914
1.6908	1.7466	2.1098	0.063172	0.085788	2.5513	9.3858e-09
0.039596	0.85604	4.305	0.053256	0.34478	0.90646	4.586
1.2358	1.2338	2.435	0.015791	0.071275	1.1977e-08	9.3858e-09
1.0009	1.2078	2.435	0.053256	0.087707	2.0821e-08	9.3858e-09
0.6283	0.85604	2.9801	0.051167	0.14016	1.4248	4.3703
1.1792	0.65332	3.4402	3.8943e-08	0.085788	4.6377	5
1.1162	0.65332	4.0705	0.11897	0.048556	1.4248	4.1508
0.86558	2.4441	1.1378	0.04865	0.085303	0.68634	2.2891
0.65111	1.1789	2.4069	0.29589	0.2951	1.2736e-08	4.3703
0.83282	0.029724	3.4673	0.12518	0.10917	2.3665	4.0888
1.7475	1.2884	2.4483	0.26544	0.063565	4.6377	1.6472
1.1064	1.3486	4.305	0.021506	0.085788	0.69578	2.1166
1.1064	1.3542	3.2066	0.064152	0.09589	1.894	2.5928e-08
0.92601	1.5323	2.578	0.15099	0.10433	2.7112	1.3666
1.2942	0.65332	2.941	0.051167	0.16637	3.7445	1.3914
1.2141	1.5323	5.2172	3.8943e-08	0.19544	3.6067	3.6551
1.1792	1.2078	3.2891	0.063172	0.20159	2.8455	3.6077
0.92601	1.3486	3.2691	0.12003	0.19544	3.9318	1.3981
0.039596	3.2332	3.4142	0.064152	0.084299	2.5513	3.5522
1.1162	1.2078	2.5154	0.24084	0.049769	0.68634	2.3287
1.2582	0.93734	3.3827	0.04865	0.19544	2.1962	4.0888
1.0447	0.65332	2.578	0.27958	0.059452	3.6067	3.8459
0.83282	1.0431	3.8022	0.021506	0.10433	3.2406	1.1084
0.95707	0.89169	2.7809	0.024439	0.0349	0.72406	4.8868
0.83282	0.98767	3.8437	0.023776	0.11229	1.551	4.9267
0.83282	1.0431	3.9782	0.0015171	0.01174	1.5379	4.0888
1.0447	1.1745	3.8022	0.24084	0.34478	1.2736e-08	3.963
1.0597	1.0844	4.305	1.1543e-08	0.071275	2.1956	2.3571
0.92385	1.9699	4.9656	0.27209	0.071275	2.7904	2.0998
1.5039	1.1789	1	0.023776	0.1112	1.4298	5
1.2582	0.87862	4.305	0.037614	0.11229	0.9529	2.2965
0.86818	0.82182	2.941	0.063625	0.048556	2.4594	9.3858e-09
0.96517	1.3421	3.4142	0.20673	0.30516	2.5185	4.5226
0.86818	0.98895	3.4267	0.11646	0.5	1.551	5
0.6283	1.2338	1.2335	0.04865	0.056753	2.0073	3.2228
1.2942	0.71104	4.0705	0.16811	0.085303	1.6756	4.2816
1.2582	1.1851	3.3827	0.093811	0.20159	1.0887	2.4712
0.99439	1.0844	4.0959	0.1563	0.087321	2.0073	3.2442
1.1792	1.7466	3.2862	0.1226	0.063565	2.0073	5
1.3449	0.98767	4.0959	0.14285	0.10917	3.2406	4.9267
1.1937	1.3542	3.0279	0.086324	0.01174	1.6531	4.5226
0.039596	0.87862	1.2335	0.0015171	0.065078	0.9529	2.7199
1.2472	1.2338	1.8999	0.010899	0.11264	2.4884	3.8459
1.359	1.3879	1	0.11897	0.34478	2.9629	2.3571
0.78889	0.16805	4.1785	0.064152	0.14016	1.1977e-08	0.39403
1.1175	0.85604	2.7241	1.1206e-08	0.10433	3.5343	2.3606
1.5039	1.0202	3.3827	0.00047084	0.0080663	2.8455	2.2891
0.96517	0.83996	1.2335	0.063625	0.5	3.4641e-07	5
0.65111	0.89169	3.8998	0.073171	0.1112	0.54388	5
0.83282	0.85604	2.941	0.27209	0.087707	2.5185	3.0718
1.1175	1.0844	1.2335	1.1543e-08	0.20159	2.3119	2.4712
0.33132	2.183	1	0.11646	0.0349	2.4594	4.3703
1.3797	1.0985	3.8022	0.28505	0.037759	1.551	5
0.65092	0.26174	4.9656	0.0015171	0.49999	2.3119	1.6472
0.86818	1.3414	3.0701	0.22052	0.13754	3.2406	1.0664
0.85118	1.3333	4.305	0.093811	0.13126	1.6756	3.2442
1.1937	1.1265	2.941	0.090639	0.084299	1.2104	3.6077
1.3449	1.2618	4.4032	0.14285	0.20159	2.1069	3.963
0.95707	3.2332	3.0527	0.27209	0.2039	1.0471	5
0.65092	1.3542	2.4483	0.029584	0.14084	1.551	2.2965
1.3797	1.0844	1	0.14285	0.18727	0.9529	5
1.2551	1.1789	3.8022	0.29589	0.068952	2.9629	2.5928e-08
0.65092	1.3404	3.5746	0.090639	0.24057	2.0073	4.1508
1.1064	0.98767	2.4069	0.11897	0.13126	2.8455	1.3981
0.039596	1.5323	2.7809	0.20673	0.14902	2.5513	3.6551
1.5591	1.3879	1.8999	0.053256	0.049769	1.2736e-08	4.2816
1.1175	3.2332	2.8405	0.024439	0.0080663	2.5123	2.4208
1.2114	1.5494	3.4402	0.023776	0.11229	1.4298	3.2442
1.0597	1.1851	3.2891	1.1206e-08	0.087321	3.6067	3.5043
1.2965	1.6796	3.2332	0.16811	0.049553	1.6756	5
0.92601	1.5494	4.08	0.04865	0.11229	2.9629	3.2228
0.71458	1.0191	4.0705	0.1563	0.081609	2.1069	1.3666
1.0447	0.83996	1.3118	0.066127	0.0349	3.2406	1.3997
0.01	1.3486	1.2335	0.11359	0.49999	1.6893e-08	1.6472
1.2114	1.7103	3.6423	0.048752	0.23627	1.551	2.3606
0.99439	1.3414	3.8998	0.090639	0.34478	1.0471	2.4208
0.65111	3.2332	3.2891	0.023776	0.068952	2.5051	2.364
0.65111	0.99647	3.6465	0.021506	0.049769	3.1341	2.364
1.0007	1.2936	2.7358	0.28505	0.19544	2.7904	2.2891
0.039596	1.3414	2.4069	0.013139	0.048556	2.6444	2.5765
1.0447	1.3486	3.4673	0.1563	0.049553	2.5051	4.3703
1.0447	1.1579	3.8998	0.093811	0.085788	1.4298	4.5226
1.3797	1.3421	3.4142	0.20673	0.33191	1.6531	2.7199
1.6908	1.9699	3.2862	0.26544	0.065078	1.2736e-08	5
1.1747	0.029724	3.4267	0.069728	0.16637	1.0887	2.364
0.01	0.99647	3.8998	0.15099	0.01174	1.894	3.6077
1.6908	0.26174	4.08	1.1536e-08	0.20159	1.8133	1.83
1.0392	1.2078	2.435	0.27958	0.087636	2.8316	9.3858e-09
1.2472	0.98767	4.305	0.26544	0.15997	0.9529	4.978
1.1162	1.2618	4.9656	0.27209	0.10433	2.9629	2.1166
1.5039	0.93734	3.4402	0.051167	0.0080663	2.1962	3.0718
1.2141	0.65332	3.2891	0.015791	0.10433	2.0821e-08	2.8598e-07
1.1747	1.2151	3.6423	0.20673	0.071275	1.9113	4.2816
0.96517	0.16805	3.5663	0.14285	0.13754	2.3665	2.3571
0.92139	1.2524	2.435	0.1226	0.2951	0.45435	4.6561
1.1937	1.0202	3.6423	1.1543e-08	0.23627	2.5759	2.5765
1.2114	0.65332	4.1785	0.04865	0.10971	2.3119	4.9267
1.0007	0.89169	3.4402	0.29589	0.10971	1.8985	2.2891
1.1747	0.65332	3.6423	0.026983	0.085303	2.2152	7.0073e-10
0.65092	1.0191	4.4851	0.26544	0.10433	1.8403	4.6561
1.359	1.4597	2.435	0.11897	0.13754	2.5051	2.7199
0.01	1.8961	2.7809	0.063172	0.037759	0.45435	4.3703
0.71458	1.2346	3.5746	0.051167	0.33191	1.551	3.8459
0.95707	1.7268	2.578	0.10816	0.16145	1.6867	4.4726
0.85118	1.3333	2.8517	0.13952	0.33191	2.3119	0.39403
1.5039	3.2332	1.2335	0.27958	0.049553	2.3119	3.6077
1.2374	1.1745	3.6423	0.04632	0.049553	1.2104	2.3571
0.96517	1.9699	1.9942	0.0015171	0.087321	2.0388	1.3666
0.92385	1.2524	3.3827	0.15099	0.5	2.6444	4.1508
1.2965	1.3333	1.2335	0.0043078	0.10433	1.6893e-08	1.0664
0.65111	1.3542	3.5746	0.09801	0.13126	0.68634	2.364
0.14267	1.5359	2.8517	0.053256	0.048556	0.015198	4.6561
1.2582	1.2936	1.1378	0.04865	0.13585	0.90646	9.3858e-09
1.0007	1.2346	2.7809	0.11646	0.11229	3.9318	2.3571
1.0392	1.3421	3.5746	0.22052	0.081609	2.5123	4.586
0.96517	3.2332	1.1378	0.00047084	0.11264	1.4248	1.3981
1.2353	1.1579	3.5746	0.10816	0.24647	1.6756	2.5765
1.3693	1.5359	1.5694	0.010899	0.049769	0.69578	2.0932
0.92601	1.5359	3.0527	0.11897	0.33191	0.68634	1.0664
1.2942	1.3879	2.1098	0.12986	0.20159	2.4594	5
1.1937	1.6796	2.4483	0.09801	0.34173	1.5379	2.3571
0.65092	0.98767	3.0279	1.0322e-08	0.057427	3.7445	2.5765
1.2353	0.89169	3.6487	0.16811	0.015042	2.5894	4.978
0.01	0.16805	3.2891	0.075301	0.5	2.0388	2.364
0.85118	1.0202	2.8517	0.073171	0.11401	3.4641e-07	1.3997
0.83282	0.89169	2.1098	0.04632	0.068952	2.0073	2.4208
1.2472	1.4597	4.4851	0.29589	0.01174	2.0821e-08	2.0998
1.0958	0.01005	3.4142	0.053256	0.081609	1.6893e-08	1.0664
0.86643	0.99647	2.5154	0.010899	0.087636	2.5185	3.2442
0.86643	0.98767	3.0279	0.5	0.23627	0.54388	2.4208
1.2353	1.4407	1.9942	0.14285	0.49999	3.3009	2.7997
1.3449	1.2338	3.2066	0.04632	0.11264	2.5051	4.9267
1.2374	1.2346	4.0705	0.064152	0.12526	1.5372	1.3914
0.85118	1.2078	3.2066	0.093196	0.14016	2.6444	5
1.2353	0.89169	3.4402	0.16811	0.24057	0.54388	4.6561
1.2353	2.183	3.0701	0.12986	0.2039	2.5123	4.3703
1.1516	1.7103	1	0.010899	0.34173	1.8133	4.586
0.96517	1.1789	1	1.1206e-08	0.087707	3.5343	5
0.78889	1.0431	2.1696	1.0322e-08	0.12526	2.5123	1.3997
1.1937	0.26174	5.2172	0.22052	0.1112	2.1962	1.0664
0.95278	0.71104	2.1696	0.075301	0.0349	1.8403	5
1.3449	0.73355	3.4673	1.0322e-08	0.048556	1.894	3.8459
1.2472	0.98895	1	0.073171	0.0349	2.1962	2.5928e-08
1.1937	1.7103	3.5746	0.1563	0.068952	1.8133	5
0.65111	1.2936	4.1785	0.0043078	0.059452	3.7445	9.3858e-09
1.2186	0.87862	2.8405	0.051167	0.12526	3.2826	2.5765
1.5591	1.2313	4.4851	0.090639	0.071275	1.6893e-08	4.4726
0.83282	1.0985	2.7241	0.043007	0.081609	2.1069	3.9074
1.2637	1.3421	2.435	0.13952	0.14902	2.6444	2.5928e-08
0.86818	1.0431	4.1785	0.09801	0.048556	1.5379	3.6551
1.2358	1.5323	3.6487	0.067273	0.5	1.8403	2.7199
1.3797	1.4726	3.4267	1.0322e-08	0.037759	2.5894	4.1508
0.86643	0.87862	3.0527	0.063172	0.2039	2.6444	2.7997
1.0009	1.1579	2.9801	0.063625	0.0080663	2.4884	4.586
0.86558	1.2618	3.2891	0.12986	0.16637	2.5051	3.2228
1.3247	0.01005	3.2691	1.0322e-08	0.01174	1.6531	1.3914
0.96517	1.7103	1.9942	0.024439	0.081609	2.1956	4.5226
0.71458	1.2488	2.1696	0.063172	0.34478	1.894	2.8598e-07
1.2551	0.16805	3.6487	0.13952	0.087636	2.5759	5
1.6908	0.89169	3.0701	0.064152	0.49999	2.4594	0.020577
1.0392	1.2488	1	0.27209	0.33191	2.5123	2.7775
1.0392	2.4441	4.1785	0.063172	0.11878	2.1956	3.6551
0.919	1.2936	1.1378	0.073171	0.037759	2.4594	0.020577
1.2141	0.98895	2.578	0.093196	0.049553	3.2826	3.9074
1.3693	1.2313	2.8517	0.048752	0.23627	2.0821e-08	1.6472
0.86643	1.2884	3.6179	0.064152	0.11878	1.2736e-08	2.4208
1.1162	2.183	2.8517	0.24084	0.11229	3.5343	2.5765
1.2551	1.3404	3.6423	0.22052	0.081609	2.5513	2.3287
1.2582	2.4441	3.0527	0.28505	0.10971	2.0821e-08	3.6077
1.2551	1.7466	1.3118	0.066127	0.068952	1.6893e-08	4.1508
1.7475	1.6796	3.8998	0.075301	0.087707	1.6893e-08	4.1508
0.83282	1.7103	3.0279	0.04865	0.037759	1.9113	2.2965
0.92601	2.183	2.9801	0.3586	0.081609	1.5372	2.2891
1.1001	0.26174	3.6179	0.1563	0.048556	2.8316	3.9074
1.3247	1.4407	4.0959	0.11646	0.10971	1.9113	4.4726
0.97728	1.4597	3.7373	0.093196	0.11264	1.551	3.8459
0.71458	1.4506	2.5154	0.029584	0.12811	2.5123	7.0073e-10
0.86643	1.2884	1.921	0.064152	0.087707	1.6867	3.8901
1.2114	1.0191	4.4032	0.12518	0.34173	3.2406	1.0664
0.86818	1.3333	3.2691	1.1543e-08	0.12526	0.72406	3.0718
1.6908	1.1745	3.4673	0.093196	0.060953	0.69578	1.1084
0.71458	0.82182	1.3118	0.063625	0.13754	1.4248	3.2228
0.65092	1.0844	2.941	0.048752	0.068952	3.7445	4.3703
1.1792	1.4597	4.9656	0.24084	0.24647	3.9318	2.5639
1.1162	0.65332	1	1.1536e-08	0.5	2.5759	1.6472
1.2141	1.2588	2.1696	0.063172	0.037759	3.2826	4.1508
1.2374	1.5494	3.2066	0.075301	0.11264	3.2826	3.6551
0.96517	1.7466	1.3118	0.013139	0.24057	1.6893e-08	5
1.0958	1.2346	2.601	0.14285	0.23627	1.1977e-08	2.8598e-07
0.65111	1.1745	2.8405	0.075301	0.015042	1.6756	2.1166
0.85118	1.2884	2.7241	0.023776	0.13126	2.1962	5
1.3797	1.6796	1.9942	1.1543e-08	0.11878	3.7445	1.83
0.95707	1.8961	4.4851	0.048752	0.16637	1.6867	2.7199
1.1937	0.01005	3.5746	0.093196	0.087636	3.7445	4.978
0.33132	1.3404	2.1696	0.11359	0.059452	3.1341	4.9267
1.0597	1.0985	1.8999	0.075301	0.085303	1.8403	4.586
0.65092	1.0191	2.4069	0.27958	0.2951	1.4298	2.2965
0.95707	1.3542	3.2691	0.22052	0.30516	3.6067	2.0932
1.2114	1.7268	2.5154	0.093811	0.10971	2.1069	5
1.2965	0.99647	1	0.12986	0.5	0.69578	4.586
1.2965	1.1265	3.4402	0.12986	0.087636	1.4298	5
1.2353	1.2588	1.9942	0.037614	0.11264	2.5051	2.3571
0.92139	1.0844	3.2891	0.093196	0.087707	3.2406	3.9074
1.2637	1.4597	3.6179	0.0043078	0.037759	2.8455	2.2891
1.3247	0.93734	2.9801	0.12003	0.13754	0.015198	1.3997
1.2472	0.26174	4.3834	0.28505	0.087707	0.72406	1.3997
1.2114	1.4407	3.0701	0.048752	0.11878	1.6867	3.0718
1.2965	1.3486	2.578	0.048752	0.19544	2.4884	3.6551
1.7475	1.0202	4.08	0.12986	0.34478	2.4594	5
1.2141	1.2936	3.6423	0.073171	0.10971	3.4641e-07	3.2442
0.71458	1.3542	2.1696	1.8849e-08	0.34478	2.5513	5
0.71458	3.2332	3.8998	0.04632	0.056753	0.69578	5
0.83282	1.1851	5.2172	0.021506	0.23627	2.5894	4.2816
1.2114	1.2884	1	0.053256	0.2951	1.0887	4.978
0.97728	2.183	2.4483	0.29589	0.10971	2.7904	1.0664
1.5039	1.8961	3.9782	0.22052	0.071275	1.1977e-08	2.8598e-07
0.95278	1.2524	3.5663	0.021506	0.14016	2.8455	3.9074
1.7475	1.1579	1.3118	0.5	0.33191	0.9529	4.8868
0.85118	1.3734	4.0705	0.20673	0.2039	1.2736e-08	2.2891
0.83282	1.2078	3.7537	1.1543e-08	0.087636	2.5894	2.7775
1.3247	1.0191	3.4142	0.26544	0.057427	3.9318	1.3981
0.65111	1.2313	3.2332	0.15099	0.49999	1.551	2.4712
1.0958	1.8961	3.6487	0.0015171	0.09589	3.5343	5
0.65092	1.2884	3.7537	0.051167	0.049553	1.6756	2.7775
1.2582	1.1265	2.9801	0.093196	0.10433	1.8133	2.7997
1.0958	1.3486	3.5663	0.22052	0.18727	1.6893e-08	2.5765
0.92139	1.8961	2.8405	1.1206e-08	0.065078	1.0887	9.3858e-09
1.1747	2.4441	3.2862	0.069728	0.057427	2.5513	2.8598e-07
0.83282	0.26174	2.435	0.067273	0.2951	4.6377	3.8459
1.2114	1.2936	3.6423	0.13952	0.34478	1.4248	3.6551
1.7475	1.7268	2.578	0.075301	0.085303	2.3665	2.3287
1.3247	1.2151	4.9656	0.1226	0.49999	1.5379	9.3858e-09
1.2942	1.4506	3.2891	0.10816	0.065078	1.2104	2.5639
0.71458	0.98895	3.4673	0.024439	0.0080663	2.0388	2.2965
1.2551	1.4726	3.2332	0.12003	0.068952	2.1069	4.3703
1.1937	0.26174	3.0701	0.013139	0.30516	0.45435	3.0718
1.1633	1.2346	2.941	0.037614	0.087707	1.6756	3.2228
1.2942	1.4726	3.5663	0.075301	0.34173	2.5513	3.0718
0.97728	1.8961	1	0.043007	0.16637	1.0471	3.0718
0.86558	1.0985	3.2891	1.8849e-08	0.084299	3.3009	1.6472
1.2942	1.3421	1	0.24084	0.048556	2.9629	3.8901
1.4215	1.4506	2.4483	0.15099	0.33191	2.1962	3.5522
0.86558	0.16805	3.2066	0.093196	0.34173	2.9596	5
1.6908	0.82182	1.1378	0.12003	0.14084	2.7112	5
0.83282	0.71104	1	0.1563	0.33191	2.0388	2.7997
1.0447	1.4597	3.7373	0.27958	0.049769	2.9629	2.4208
0.14267	1.3404	4.0705	0.066127	0.087707	0.69578	5
1.0447	1.0191	3.2891	0.066127	0.0349	3.9318	1.0664
1.2353	1.7466	3.6487	1.1543e-08	0.34173	1.8403	5
1.359	1.0844	3.0527	0.11359	0.19544	2.4594	7.0073e-10
1.0958	1.2346	4.3834	0.29589	0.068952	2.5513	2.3571
0.14267	1.9699	3.4673	0.10816	0.12811	1.8985	7.0073e-10
0.83282	1.2346	5.2172	0.063172	0.057427	3.2826	3.5043
0.33132	0.98895	2.4483	0.15099	0.23627	2.2152	4.9267
0.86643	1.2078	3.9782	0.25558	0.084299	1.2104	4.3703
1.2637	0.82182	2.8405	0.1226	0.059452	2.0821e-08	2.5639
0.039596	1.3333	3.2891	0.10816	0.0349	1.2104	4.9267
0.92139	1.2151	3.8998	0.093196	0.15997	3.9318	2.2891
1.3449	1.0844	3.0279	0.066127	0.015042	2.7904	3.2442
1.1162	1.3421	2.8405	0.067273	0.23627	1.9113	3.2228
1.0392	1.1265	2.578	0.12518	0.24647	2.6444	5
1.3449	1.0985	1.1378	0.063172	0.20159	3.5343	4.5226
1.2965	1.3734	4.3834	0.051167	0.1112	0.68634	2.3606
1.0009	0.83996	3.8998	0.22052	0.34173	3.4641e-07	2.5928e-08
0.95707	1.5359	3.6179	0.051167	0.056753	2.0388	2.0932
1.5039	1.1579	3.6487	1.1536e-08	0.049769	0.45435	3.0718
0.14267	1.2588	5.2172	0.24084	0.068952	2.5513	5
0.92601	1.3421	3.4267	0.11359	0.056753	2.4594	4.586
1.0009	1.1265	2.1696	0.093811	0.14028	3.3009	3.5522
1.1792	1.0191	2.435	0.24084	0.23627	0.72406	4.5226
1.2114	1.7466	3.2332	0.3586	0.10917	1.8133	4.2816
1.1516	1.3879	1	1.1543e-08	0.085788	1.9113	4.0888
1.3693	1.5323	3.4402	0.5	0.12526	0.45435	5
0.6283	0.93734	3.9782	0.043007	0.065078	1.2104	3.6551
0.86818	1.3486	2.1098	0.069728	0.037759	2.9596	3.0718
0.99439	0.87862	1.1378	0.24084	0.065078	2.0821e-08	3.5522
1.5591	1.2151	3.2332	0.29589	0.11264	2.5185	4.0888
1.3247	0.01005	4.0959	3.8943e-08	0.063565	2.4594	2.7997
1.3797	1.7103	2.9801	0.12986	0.2951	2.0388	3.2228
0.86558	0.98767	2.601	0.10816	0.15997	2.5123	2.3606
1.1747	1.6796	3.2066	0.10816	0.34478	1.4298	5
1.2582	0.73355	4.4032	0.11646	0.087636	2.1962	5
1.2551	1.1745	2.8405	0.15099	0.30516	1.6867	5
1.2472	1.2151	2.578	0.12003	0.059452	4.6377	3.5522
1.5039	1.1579	1.3118	0.20673	0.13126	0.45435	1.3666
1.1937	1.0844	2.8517	0.093811	0.14084	1.8403	1.1084
1.1162	1.3879	2.1098	0.26544	0.084299	0.90646	4.9267
0.99439	0.93734	4.0705	0.075301	0.065078	2.7112	4.586
1.1633	1.5494	4.3834	0.3586	0.13754	2.5894	4.4726
0.86643	1.3333	3.6465	0.16811	0.24057	2.5185	3.9074
0.95707	3.2332	2.5154	0.11897	0.085303	2.6444	3.0718
0.92139	2.4441	3.0279	3.8943e-08	0.11264	3.7445	4.1508
0.33132	1.2618	3.2891	0.22052	0.10971	3.9318	1.3981
1.7475	1.2936	4.4032	0.093196	0.085788	2.5894	5
0.85118	0.71104	1.8999	3.8943e-08	0.015042	1.4248	3.5522
1.359	0.82182	1.3118	0.14285	0.015042	2.3665	2.2891
0.01	1.2524	3.9782	0.013139	0.2951	1.0471	2.5928e-08
0.92601	1.5359	1	0.064152	0.11401	2.4594	2.7997
1.5039	0.83996	4.305	0.0015171	0.087707	2.5051	1.0664
0.86643	1.2588	3.5746	0.093196	0.057427	2.5051	3.0718
0.78889	1.2338	3.0701	0.12986	0.11264	2.0821e-08	2.0932
1.0958	0.82182	2.7241	0.12003	0.087321	1.2104	2.4208
1.0597	1.3879	3.4267	0.11897	0.33191	1.9113	5
0.71458	0.87862	2.9801	0.063625	0.056753	1.2104	3.2442
1.1516	1.0844	1	0.12986	0.12811	0.9529	0.39403
0.97728	1.0844	1	0.013139	0.087321	2.3119	1.3666
1.0447	0.87862	3.2691	0.086324	0.049769	2.5185	1.3997
1.2114	0.029724	3.2891	0.053256	0.085788	2.5185	0.020577
1.2358	1.2618	2.601	0.00047084	0.065078	0.015198	5
1.1064	1.2936	3.6423	0.12003	0.13126	2.0388	3.6551
1.0447	1.0202	1.9942	0.069728	0.01174	4.6377	4.8868
0.92139	0.029724	1.9942	0.073171	0.087636	2.5759	2.3287
1.4215	1.7103	3.2332	0.064152	0.048556	3.2406	1.0664
0.97728	1.3486	4.305	0.0043078	0.037759	1.894	3.5522
0.95707	1.2346	2.1696	0.023776	0.057427	2.5051	2.5765
1.0392	0.85604	1	0.12518	0.2951	3.9318	2.364
1.2353	1.2346	3.3827	1.1206e-08	0.068952	3.2406	2.5639
1.2551	0.16805	5.2172	0.015791	0.015042	0.72406	3.2228
1.7475	0.82182	3.7373	0.048752	0.057427	3.7445	5
0.92385	1.5359	4.3834	0.11897	0.060953	1.6893e-08	2.5765
1.0958	1.9699	3.6487	0.04632	0.19544	2.6444	1.3981
1.2637	1.7103	3.6487	1.1543e-08	0.068952	1.6756	2.5639
1.2114	3.2332	3.0701	0.066127	0.084299	2.1962	4.0888
1.1516	0.85604	4.0959	0.015791	0.065078	2.1962	3.963
1.1747	0.89169	3.5663	1.0322e-08	0.14902	1.6531	2.3571
0.039596	1.9699	1	0.11359	0.037759	1.0887	2.7997
1.3247	2.183	3.6465	0.010899	0.085788	2.7112	2.3571
1.1162	1.3414	2.435	3.8943e-08	0.081609	2.5513	2.4712
0.919	1.1851	3.6179	0.026983	0.20159	2.8316	2.4208
0.86643	1.0844	3.7537	1.0322e-08	0.10433	0.69578	5
1.3693	1.2936	1.1378	0.037614	0.15997	2.4884	3.0718
1.3693	1.2488	1.921	0.0043078	0.24057	1.6867	4.5226
1.1162	0.83996	4.1785	0.051167	0.15997	2.4594	4.0888
0.919	1.1789	3.2862	0.010899	0.5	2.5185	2.8598e-07
1.1747	1.8961	3.8022	0.043007	0.16145	2.9596	3.0718
1.2637	1.3414	3.2332	0.27958	0.2951	0.90646	1.3914
1.3797	1.1851	4.1785	0.0043078	0.087707	1.5372	4.6561
0.92139	1.0844	2.435	0.015791	0.13754	2.8316	4.586
0.65111	1.2313	2.8405	0.1563	0.10971	2.3665	7.0073e-10
1.0009	1.1745	3.4673	0.11897	0.16145	0.90646	2.8598e-07
1.2551	0.26174	1	1.1543e-08	0.12526	1.0471	3.963
1.2358	0.89169	3.6179	0.063172	0.12526	1.4248	2.3287
1.1792	1.2524	3.2891	0.27958	0.12811	3.4641e-07	2.0932
1.5591	0.93734	2.9801	0.093811	0.048556	0.54388	2.7997
1.1792	1.0191	2.5154	0.010899	0.087707	2.5123	4.0888
0.6283	1.3879	2.1696	0.043007	0.059452	2.1962	3.8291
1.0447	1.3734	2.1696	0.16811	0.10433	2.1962	1.1084
0.039596	1.2524	4.4032	0.069728	0.056753	2.7112	2.0932
1.3449	0.01005	2.4483	0.09801	0.071275	1.0471	1.1084
0.83282	1.3879	3.9782	1.1206e-08	0.19544	2.8316	1.3981
0.92601	0.82182	4.4851	0.04865	0.30516	3.4641e-07	5
1.2582	1.8961	3.3827	0.10816	0.049769	0.9529	2.3287
0.6283	1.3404	3.2862	0.11897	0.14902	2.5185	2.4208
0.99439	1.0191	3.0701	0.29589	0.16637	2.9596	5
1.2965	1.7103	2.435	0.15099	0.34478	1.6531	1.6472
1.6908	1.8961	3.2691	0.069728	0.20159	0.015198	5
1.1175	1.3421	2.1098	0.12986	0.071275	0.015198	3.9074
0.92601	1.6796	2.578	0.3586	0.15997	2.8316	2.5928e-08
1.1516	1.3421	4.9656	0.024439	0.16637	3.1341	4.1508
1.2582	1.5323	1.9942	0.029584	0.065078	2.4594	2.4208
0.14267	0.029724	3.8022	0.037614	0.12811	0.69578	4.8868
1.3449	2.183	3.6465	0.27958	0.14902	3.7445	3.8901
0.039596	0.26174	3.8437	0.14285	0.085788	2.5051	5
0.78889	0.87862	4.0705	0.13952	0.2951	1.5379	2.7199
0.039596	1.0202	1.8999	0.075301	0.087321	1.894	2.7199
1.3449	0.26174	2.1696	0.029584	0.084299	3.4641e-07	2.364
1.1175	1.2524	3.8437	0.04865	0.063565	1.6531	5
0.65111	1.2078	1	0.00047084	0.11878	2.5185	1.6472
1.1516	0.83996	4.3834	3.8943e-08	0.10433	1.894	2.364
0.78889	0.87862	3.8998	0.023776	0.056753	2.1956	2.5928e-08
0.71458	1.3879	3.6423	0.064152	0.087636	3.1341	2.4208
1.7475	1.0191	2.7809	0.10816	0.015042	2.5051	2.3571
1.3797	0.65332	2.8517	0.0043078	0.087636	2.5051	2.5639
1.0958	1.7103	2.5154	1.0322e-08	0.015042	1.5372	5
1.6908	1.0202	3.7373	1.8849e-08	0.16313	2.8455	2.2891
1.1792	1.1579	2.601	0.066127	0.19544	1.0471	5
1.0392	0.89169	3.8437	0.093811	0.09589	0.9529	4.6561
0.85118	0.16805	1.921	0.10816	0.01174	0.015198	3.8459
1.0597	0.82182	4.1785	0.037614	0.015042	0.69578	3.963
1.5591	1.1745	3.6179	0.010899	0.081609	2.5051	9.3858e-09
1.7475	1.2078	1.5694	0.021506	0.087636	4.6377	4.3703
1.359	1.7268	3.2066	0.16811	0.19544	3.2406	2.5639
1.1175	1.2488	2.1098	0.053256	0.071275	1.6756	0.020577
0.86818	1.4407	2.7809	0.064152	0.15997	0.54388	2.1166
1.2141	1.0202	3.2891	1.1206e-08	0.085788	1.8133	3.2228
1.1064	1.1745	1.8999	0.00047084	0.34173	2.9596	5
1.3797	1.5323	2.1098	0.0043078	0.085303	2.2152	1.3914
1.3247	0.26174	2.1696	0.13952	0.056753	2.7112	2.364
0.919	1.3333	2.1696	0.12003	0.24647	3.4641e-07	5
0.95278	0.65332	3.2891	0.043007	0.087321	1.894	4.2816
1.2942	3.2332	2.578	3.8943e-08	0.16637	2.4884	2.0932
1.3449	1.2488	4.4851	0.064152	0.059452	2.9596	2.2891
0.92139	1.2151	1.1378	0.093196	0.20159	2.5185	4.9267
1.2374	0.83996	3.2066	1.1543e-08	0.15997	1.4298	3.963
1.2551	1.0431	3.0279	0.22052	0.24057	1.6893e-08	3.8901
0.95707	1.2488	3.0279	0.27209	0.01174	3.7445	1.3914
1.1937	0.16805	1.8999	0.075301	0.13126	1.0471	0.020577
1.0447	1.4407	4.4851	0.023776	0.14084	3.4641e-07	5
1.2114	1.3486	3.5663	0.04865	0.24057	2.0821e-08	3.2442
1.1175	1.0191	3.6179	0.29589	0.087321	2.9596	2.7775
1.1516	1.1789	1	0.063172	0.015042	0.45435	2.1166
0.86643	1.1745	1.9942	0.11646	0.059452	2.7112	5
1.1516	1.7268	2.578	0.066127	0.11264	3.6067	3.9074
1.3693	0.01005	3.7373	0.04865	0.13754	1.4298	2.2891
1.5591	1.9699	1.921	1.1206e-08	0.085788	2.6444	4.8868
1.5039	1.1789	2.1098	0.015791	0.12732	2.1962	5
0.919	1.7268	3.4402	1.1206e-08	0.063565	0.90646	5
0.85118	1.2524	3.5746	0.22052	0.11229	1.6531	4.0888
1.0007	1.1851	1	0.053256	0.33191	0.72406	5
0.99439	1.2618	3.7537	0.11897	0.048556	1.4248	0.39403
1.6908	1.2884	3.0527	1.0322e-08	0.12526	2.9596	4.586
0.85118	1.3414	1.2335	0.026983	0.34173	0.68634	4.978
1.1937	2.4441	4.3834	0.12003	0.049553	2.5759	4.1508
0.86818	0.98895	4.1785	0.27209	0.084299	1.551	2.4208
1.1064	0.029724	3.8998	0.069728	0.015042	2.4594	3.0718
0.14267	1.0844	3.3827	0.27209	0.34173	0.90646	4.4726
1.2114	1.3421	1	0.073171	0.037759	3.6067	4.5226
1.1516	1.2488	4.0959	0.11897	0.10917	0.9529	3.8291
1.1162	1.0844	3.8022	0.3586	0.087707	2.8455	7.0073e-10
1.7475	2.4441	3.2862	0.24084	0.071275	2.5894	1.1084
0.92139	1.2346	2.7358	0.037614	0.037759	2.3665	4.6561
0.92601	0.83996	4.9656	0.25558	0.11401	0.68634	1.6472
1.2472	0.01005	1.3118	0.11897	0.057427	2.7112	2.3287
1.2353	1.2078	1	0.12986	0.13126	2.4884	3.5043
1.0447	1.2338	1	0.093811	0.048556	1.5379	1.83
1.0007	1.2588	3.2891	0.27958	0.20159	2.5123	2.3287
1.2472	2.183	2.435	0.12986	0.13585	3.5343	4.978
1.1162	0.71104	3.0279	0.015791	0.13126	2.0821e-08	1.0664
1.3797	1.5494	3.0527	0.28505	0.060953	4.6377	5
0.86643	1.5323	2.8517	1.0322e-08	0.056753	2.4884	2.364
1.3247	0.87862	2.4483	0.023776	0.14084	1.9113	2.7775
1.1792	0.71104	3.6465	1.1206e-08	0.13585	0.54388	3.5043
1.5039	1.0191	3.5746	0.053256	0.10917	3.2826	4.9267
1.2353	1.2313	3.6465	0.069728	0.049769	1.8985	4.6561
1.359	0.01005	2.4483	0.093811	0.11401	2.6444	3.2442
1.2582	1.3414	1.1378	1.1536e-08	0.049553	2.0388	4.5226
0.65092	1.1851	2.7809	0.075301	0.1112	3.2826	3.9074
1.1001	1.0844	3.2862	0.04632	0.20159	2.5894	5
0.65092	1.2618	1.9942	0.013139	0.34478	2.5894	4.8868
0.6283	3.2332	1	0.00047084	0.01174	1.6867	2.0932
1.2141	0.99647	1.3118	0.13952	0.2951	1.5372	3.8901
1.1516	1.2884	4.4851	0.11359	0.13585	1.4248	4.1508
1.2551	1.3734	2.8405	0.24084	0.30516	0.72406	2.5765
1.1747	1.3542	3.5663	0.024439	0.33191	2.9596	3.8459
0.01	1.1745	3.7373	0.063172	0.068952	0.9529	2.2891
1.3247	1.3404	3.8022	0.090639	0.15997	3.5343	4.0888
1.3797	1.5494	2.9801	0.28505	0.2951	2.7904	1.3981
1.2637	1.2884	3.6465	0.12003	0.12526	2.5894	2.3571
1.359	0.98895	2.435	0.067273	0.037759	2.1069	2.7997
1.3247	1.3486	3.6487	0.024439	0.49999	1.9113	2.1166
1.1064	1.3542	2.8517	1.8849e-08	0.12811	3.2826	3.2228
0.92385	0.89169	3.9782	0.5	0.13754	0.69578	4.0888
1.2965	1.2488	1	0.27958	0.24057	0.54388	1.3981
1.1792	1.2588	3.2066	0.043007	0.15997	2.1956	0.020577
1.1516	1.4597	3.5746	0.066127	0.0080663	1.2104	2.5639
1.2358	1.9699	1	0.25558	0.10971	2.5759	4.586
1.2186	0.93734	1.9942	1.1543e-08	0.11229	2.5185	5
0.97728	1.4407	3.0527	0.010899	0.13754	2.8455	4.6561
1.0958	1.2488	3.2862	0.11897	0.048556	2.5759	5
1.2374	1.3414	3.6487	0.27958	0.10971	2.9596	2.364
1.0447	1.3404	1.2335	0.090639	0.063565	2.7904	2.1166
1.1633	1.4597	4.4851	0.037614	0.063565	2.7112	2.1166
1.3449	1.1789	2.1696	1.1206e-08	0.12526	2.5759	4.1508
1.1001	0.89169	1.5694	0.20673	0.11229	2.2152	2.7997
1.2637	1.0985	3.5746	0.063172	0.015042	3.2406	1.3914
1.3693	2.183	2.941	0.021506	0.01174	2.1962	3.2442
1.0007	1.4597	4.9656	0.27209	0.10917	1.0887	1.0664
0.65092	0.26174	3.6179	0.090639	0.14902	1.9113	5
1.1633	1.2588	3.8022	1.1543e-08	0.13585	1.0887	2.3606
1.1516	1.7268	1	0.11897	0.2039	2.3119	3.0718
0.14267	1.1789	3.0527	0.25558	0.18727	2.5123	2.2965
1.5591	1.2936	3.7537	3.8943e-08	0.068952	2.5894	2.5765
0.86558	1.4726	3.8437	0.04632	0.14902	2.8316	5
0.95707	1.2338	4.1785	0.051167	0.0349	2.7904	2.0932
0.65111	1.4407	1	0.27958	0.0349	1.1977e-08	5
0.33132	0.83996	3.6465	0.073171	0.09589	2.5051	0.020577
0.65111	1.2618	3.2891	0.16811	0.085788	2.8316	1.83
1.2942	0.98895	2.7241	0.10816	0.19544	1.0471	5
1.2965	0.83996	3.8998	0.021506	0.065078	1.0887	3.0718
1.2637	0.98895	2.7358	0.28505	0.14028	2.1956	5
1.0009	2.183	3.2691	0.021506	0.015042	2.5513	3.8901
1.2551	0.89169	4.9656	0.00047084	0.037759	1.2104	2.3287
0.71458	0.83996	1	0.29589	0.23627	1.8403	4.1508
0.14267	1.2338	2.435	0.11646	0.11401	1.8403	2.7775
1.3693	1.7466	3.2066	0.1563	0.085788	3.2406	3.2228
1.1516	0.65332	4.0959	0.22052	0.015042	2.2152	1.1084
1.2551	1.3734	1.8999	3.8943e-08	0.081609	1.8403	5
1.1162	1.7103	3.9782	1.1206e-08	0.12526	0.68634	4.4726
0.6283	1.3421	3.8998	0.067273	0.16313	1.0887	2.7775
0.92601	1.0985	3.2862	0.11359	0.11264	2.5894	5
0.95278	1.2151	1	0.12003	0.037759	0.68634	3.6077
1.0597	1.1851	3.9782	1.1536e-08	0.0080663	1.0887	5
0.86818	1.0844	2.8517	0.1563	0.087636	3.2406	2.7775
1.2551	1.0844	2.1098	0.12986	0.049553	1.6893e-08	4.978
1.1792	0.99647	2.941	0.12003	0.057427	1.6531	2.5639
1.2637	1.4726	1	0.10816	0.33191	1.8133	4.5226
1.1162	1.8961	3.2332	0.09801	0.10971	0.9529	7.0073e-10
1.4215	1.0985	1.3118	0.04865	0.037759	2.0821e-08	2.7997
1.2582	0.73355	4.4032	3.8943e-08	0.085788	2.2152	2.364
1.6908	1.0431	3.4142	0.024439	0.13585	2.8455	2.4712
1.1175	1.2936	2.4069	0.066127	0.14028	0.69578	2.7775
0.85118	1.7103	3.2691	0.04865	0.0080663	2.6444	1.3666
0.86818	1.4597	3.4673	0.11359	0.34173	2.5759	2.3571
0.96517	1.4506	2.5154	0.25558	0.49999	2.9629	1.3666
0.86643	0.98895	2.435	0.093811	0.13754	1.894	5
0.92385	0.87862	1.8999	0.015791	0.12811	1.4298	2.0998
0.97728	1.0202	3.2066	0.5	0.060953	0.90646	2.3606
1.3247	1.2338	3.3827	0.026983	0.01174	2.5051	5
1.2637	1.7103	2.1098	1.1536e-08	0.081609	3.5343	1.83
1.1001	2.183	2.4069	1.1543e-08	0.14084	2.4594	2.3571
1.0958	1.1579	3.8022	0.026983	0.49999	2.5185	3.2442
1.0009	1.2936	2.601	0.00047084	0.087636	2.1069	2.3571
1.0392	1.7466	3.2862	0.12518	0.24057	0.68634	3.0718
1.2582	1.0844	2.7809	0.066127	0.10433	1.8403	2.8598e-07
1.359	0.82182	3.6487	0.28505	0.087707	1.5379	2.0998
1.0392	1.2078	2.7809	0.053256	0.30516	1.8133	4.6561
1.0958	0.98895	3.7537	0.25558	0.087636	2.0388	2.5765
1.6908	1.8961	1.921	0.023776	0.20159	3.1341	3.6077
0.919	0.98767	4.4851	1.0322e-08	0.13754	2.8455	0.39403
0.95278	1.7268	2.7809	0.093196	0.49999	1.0471	4.5226
1.1937	2.183	2.435	0.04865	0.015042	2.1956	1.3914
1.4215	3.2332	1.5694	0.22052	0.2039	2.1956	3.963
0.83282	1.1745	1.5694	0.015791	0.14028	2.0388	4.586
1.2114	1.3414	1	0.28505	0.071275	1.551	1.6472
1.3797	1.2488	4.4032	0.04865	0.015042	1.6756	4.978
1.2353	1.4726	3.2066	0.11646	0.037759	4.6377	5
0.6283	0.26174	3.0527	1.8849e-08	0.11401	1.0471	9.3858e-09
1.0009	1.2313	4.4032	0.064152	0.065078	2.1962	5
1.3693	1.0431	5.2172	1.0322e-08	0.057427	2.5513	5
1.1937	0.01005	2.1696	1.1543e-08	0.049769	2.7112	3.2442
1.2965	1.0202	3.2862	0.090639	0.34173	1.4248	3.0718
1.2637	1.0202	3.4142	0.093811	0.11401	1.8985	2.5765
1.0597	0.82182	3.9782	1.8849e-08	0.16145	2.2152	4.586
0.65092	1.2588	2.7358	0.051167	0.11229	2.1962	4.8868
1.3693	1.2338	3.2332	0.16811	0.16145	1.6531	4.3703
1.0392	0.87862	4.0959	0.25558	0.12526	0.72406	2.0998
1.1064	1.2618	3.8437	0.11646	0.084299	2.9596	4.5226
1.2186	1.9699	2.941	0.029584	0.19544	3.1341	2.7997
0.97728	1.3734	3.4267	0.12518	0.13585	2.0821e-08	5
1.2942	1.3486	4.4032	1.1206e-08	0.087636	2.4884	4.1508
1.2965	1.4506	3.8437	0.11897	0.037759	2.9596	3.5043
1.1162	1.7466	4.305	0.04632	0.16637	2.8316	2.2891
0.95707	1.3414	2.7241	0.09801	0.12732	0.54388	3.5522
0.97728	0.93734	3.7373	0.048752	0.11264	2.5185	5
0.95707	2.183	3.2862	0.12003	0.059452	1.8985	4.1508
0.14267	2.183	2.1098	1.8849e-08	0.30516	2.3665	4.4726
0.71458	1.7466	2.4483	0.12518	0.5	2.7904	1.3666
0.86643	1.3421	3.4267	0.010899	0.16313	0.72406	2.4712
1.2353	0.73355	3.0701	0.25558	0.049769	1.0471	2.7199
0.85118	1.5494	3.6179	0.023776	0.11264	4.6377	2.7775
1.2141	1.2618	1.9942	0.5	0.081609	3.3009	4.5226
1.3449	1.7103	1.8999	0.20673	0.10971	3.1341	2.5639
1.2472	1.6796	3.6179	0.24084	0.16145	3.3009	3.8901
1.2186	0.73355	2.9801	0.14285	0.11401	1.551	4.5226
1.2965	1.5359	3.5746	0.26544	0.20159	1.6531	3.2228
1.2965	1.2884	2.941	0.27958	0.037759	0.45435	2.3571
1.2472	0.85604	4.305	0.16811	0.0080663	2.9629	9.3858e-09
1.3449	1.1265	2.601	0.25558	0.15997	3.9318	4.3703
0.14267	0.98895	2.578	0.093811	0.084299	1.6893e-08	1.3981
1.2965	1.2346	3.2332	0.063172	0.10971	1.4298	4.1508
0.65092	1.3414	1.9942	0.04865	0.10971	2.6444	4.6561
0.86558	1.7103	3.8998	0.29589	0.14902	1.6867	2.8598e-07
0.039596	1.0844	2.9801	0.20673	0.23627	3.5343	0.020577
1.1792	1.4726	2.4069	0.1563	0.11264	1.8985	5
1.2551	1.7268	2.7358	0.093811	0.2039	3.9318	3.2228
1.2965	1.2313	1	0.20673	0.11229	2.0073	2.4712
0.919	1.2346	3.3827	0.1563	0.20159	0.72406	7.0073e-10
1.2374	1.3421	2.8517	0.11359	0.12732	0.90646	2.3571
0.01	1.5494	3.8022	0.15099	0.14084	1.9113	2.7775
0.6283	1.4726	1	1.8849e-08	0.037759	2.4594	5
0.33132	1.3879	2.4069	0.021506	0.056753	2.5759	7.0073e-10
1.1516	0.82182	3.0701	0.093196	0.10917	1.5372	3.8291
1.0009	1.2151	2.4483	0.010899	0.30516	3.9318	3.8291
1.2374	2.183	3.6179	0.20673	0.13585	1.551	5
1.4215	0.99647	3.2862	0.1226	0.2951	2.3665	5
1.2965	1.3421	3.8998	0.067273	0.085788	3.3009	3.6551
0.95707	1.6796	5.2172	0.093196	0.084299	2.4884	2.3571
1.5039	1.3734	1.921	0.063625	0.14016	2.1069	7.0073e-10
0.65111	0.01005	3.4142	0.04865	0.1112	1.894	1.0664
1.2141	1.0431	4.1785	0.27958	0.048556	2.0388	4.9267
1.3247	0.87862	4.305	0.28505	0.13126	3.2826	4.978
1.1064	0.01005	3.5746	0.0015171	0.15997	2.5123	2.0998
0.86818	1.0985	3.2691	0.22052	0.13585	2.4594	1.3981
0.95707	1.0191	3.2332	0.024439	0.14902	4.6377	4.3703
1.2358	1.2524	3.0527	3.8943e-08	0.24647	1.6756	5
1.2942	1.7466	1.3118	0.064152	0.10971	2.5894	3.2228
1.1001	1.0985	3.2066	0.27958	0.12732	1.2104	4.586
1.1516	0.89169	3.4142	0.27958	0.12732	1.8403	2.3287
0.01	1.5494	3.4673	0.20673	0.14902	3.3009	3.2228
0.99439	1.0202	1.9942	0.12518	0.20159	1.5379	4.6561
1.6908	0.83996	3.2691	1.8849e-08	0.10917	1.9113	2.3287
1.3693	1.1579	1	0.1226	0.11878	0.90646	2.0932
1.2942	1.2588	3.8998	0.069728	0.087321	1.6531	2.2965
1.2186	1.5494	3.0701	0.04865	0.037759	2.0388	2.5765
1.1937	1.5323	2.578	0.20673	0.015042	2.5185	5
1.359	1.2588	1	0.16811	0.09589	2.5513	4.8868
1.7475	0.98895	3.4267	0.14285	0.11401	2.3665	7.0073e-10
0.33132	1.3333	4.08	0.13952	0.10917	2.3665	2.2965
1.1162	1.0202	4.3834	0.090639	0.34478	1.4248	5
1.1001	0.26174	1.2335	0.1226	0.056753	3.9318	4.5226
1.2358	0.82182	3.7537	1.1543e-08	0.081609	3.1341	2.3606
1.1937	0.82182	3.0527	0.013139	0.14084	2.5123	0.020577
1.2374	0.029724	1.3118	0.28505	0.087321	2.6444	2.3571
1.2965	1.0431	1.1378	0.5	0.12526	2.0388	1.6472
1.1937	0.93734	3.2691	1.0322e-08	0.087321	3.2826	2.4712
1.1175	0.01005	3.7373	0.5	0.12526	1.6531	3.963
1.2114	1.1851	4.1785	0.27958	0.13126	1.4248	1.3914
1.2374	1.4407	4.08	0.064152	0.16145	3.9318	5
1.4215	1.5359	1	0.25558	0.12526	2.3665	5
1.1792	1.1579	2.941	0.063625	0.063565	3.9318	7.0073e-10
1.6908	1.3486	3.0527	0.13952	0.18727	1.1977e-08	4.9267
1.1633	1.5323	2.7809	0.063172	0.0349	2.7904	2.0998
1.0007	1.3879	3.6487	0.075301	0.065078	2.5513	5
0.33132	3.2332	3.9782	0.09801	0.059452	2.5894	4.5226
0.97728	1.0431	4.4851	0.0043078	0.11264	2.1962	5
1.0007	0.89169	2.435	0.16811	0.34478	2.2152	7.0073e-10
1.2965	1.3734	3.2691	1.0322e-08	0.09589	3.2826	2.2891
0.039596	1.5359	2.1098	0.28505	0.33191	1.5379	4.3703
0.86558	1.2346	3.6179	0.10816	0.20159	0.69578	1.3666
0.92385	0.71104	3.4402	0.073171	0.15997	2.2152	1.6472
0.92385	0.87862	1.3118	0.12003	0.09589	1.6531	4.2816
1.5591	1.4597	1	0.28505	0.23627	1.0471	0.39403
0.65111	1.0844	3.6179	0.073171	0.11878	1.0887	4.6561
0.99439	0.85604	3.7373	0.0015171	0.049769	1.6531	3.0718
1.1001	0.87862	1.8999	1.1536e-08	0.30516	3.2406	3.8459
1.0392	1.2313	1.2335	0.14285	0.2951	2.9596	2.3287
0.65092	0.93734	3.6179	0.26544	0.1112	2.1069	3.6551
0.14267	1.2618	3.6487	0.029584	0.11264	2.9596	1.3981
1.2114	1.7268	3.4142	0.13952	0.23627	1.6756	1.3914
0.92601	0.98767	5.2172	0.13952	0.01174	4.6377	3.2228
0.039596	1.7466	1.8999	0.10816	0.085303	2.2152	4.4726
0.86558	1.2346	3.9782	0.3586	0.068952	0.45435	3.5522
1.0392	1.2338	3.4142	0.063172	0.10433	3.5343	2.4712
1.0447	1.6796	2.435	0.20673	0.10433	0.45435	2.364
1.1162	1.3879	1.9942	1.1543e-08	0.14028	2.5051	3.2228
1.0007	1.2338	1.9942	3.8943e-08	0.14902	1.8133	2.8598e-07
1.1747	1.4407	1.8999	3.8943e-08	0.16637	3.2826	2.4712
0.95707	1.7268	3.2891	0.043007	0.01174	2.9596	4.6561
0.14267	1.5359	2.1098	0.090639	0.30516	1.0471	4.4726
1.2942	1.7466	3.7537	0.093196	0.2951	2.8316	2.7199
1.3693	2.4441	2.5154	0.026983	0.11264	1.6867	2.4712
1.1747	1.0985	3.5746	0.043007	0.049553	2.5123	1.3997
0.33132	1.2078	2.5154	0.063625	0.0349	0.54388	4.586
1.2472	0.93734	3.5746	0.093811	0.057427	1.551	2.5639
1.2472	1.5494	1.9942	0.11646	0.048556	2.1069	3.2442
1.1001	1.2524	3.4673	0.093196	0.084299	2.5894	2.2891
0.92601	1.1265	3.2891	0.24084	0.11229	2.4884	5
1.2114	3.2332	4.3834	0.043007	0.34478	2.1956	5
1.5039	0.98895	2.7241	0.043007	0.085788	2.0821e-08	4.9267
1.0597	1.7466	3.8998	0.1226	0.2039	2.6444	5
0.01	1.0431	3.8998	1.0322e-08	0.2951	0.69578	1.3666
0.039596	0.83996	3.8437	0.073171	0.24647	3.1341	2.364
1.2472	1.3542	3.0701	0.024439	0.19544	1.2104	3.9074
0.92385	1.4506	2.5154	1.8849e-08	0.048556	1.8133	2.3606
1.1747	1.0191	3.2066	0.5	0.23627	1.6867	3.6077
0.14267	1.1745	3.4142	0.029584	0.10433	2.0388	1.1084
1.2374	1.2488	1.3118	0.29589	0.11878	2.7112	3.0718
1.1792	1.1851	2.601	0.063172	0.068952	2.8316	2.3287
1.2374	0.83996	1.2335	0.27958	0.2039	2.5759	3.5043
1.1516	0.83996	2.601	0.029584	0.087636	2.5185	2.364
0.86558	1.3404	3.2862	0.093196	0.33191	2.9596	2.7199
0.86643	0.93734	2.7809	0.12003	0.30516	2.0821e-08	3.5043
0.71458	0.89169	1.9942	0.053256	0.085788	2.0073	1.83
1.1516	1.2338	2.435	1.0322e-08	0.085788	2.0388	1.0664
0.85118	1.3421	1.9942	0.021506	0.059452	2.5123	2.2965
1.1633	1.1789	2.578	0.048752	0.087707	1.4298	4.0888
0.039596	1.5494	1.8999	0.0043078	0.24057	2.8455	2.5928e-08
1.359	1.2338	2.941	0.00047084	0.24057	2.2152	2.5639
1.359	1.2524	3.0279	0.29589	0.14028	2.5185	2.5928e-08
1.1064	0.89169	2.4069	0.037614	0.20159	2.6444	4.8868
1.359	1.2488	3.6487	0.0015171	0.18727	2.8316	2.7199
0.65111	1.2078	1.8999	0.053256	0.33191	1.8985	2.364
1.3693	1.3879	3.5663	1.1206e-08	0.057427	1.894	5
1.1175	1.3486	4.4851	1.1206e-08	0.19544	1.1977e-08	5
0.86643	3.2332	3.6179	0.023776	0.0349	2.0821e-08	3.5043
1.3693	1.1851	3.4267	0.15099	0.09589	2.4884	2.8598e-07
1.0007	1.1851	4.305	0.066127	0.13585	2.5759	1.3666
1.0958	1.2313	1.3118	0.13952	0.060953	2.5894	1.6472
0.6283	1.0191	2.941	0.093196	0.14084	1.9113	7.0073e-10
0.86643	1.1789	3.4673	0.013139	0.10433	1.4298	1.3981
0.039596	1.7268	3.9782	0.067273	0.14016	1.0471	3.8901
0.95707	1.1579	3.4402	0.024439	0.34173	3.3009	5
1.1516	0.71104	3.3827	0.066127	0.085303	0.68634	2.5928e-08
1.2551	3.2332	1	0.063172	0.13126	2.5185	4.3703
1.2374	1.3333	2.8517	0.13952	0.5	2.4594	5
1.4215	1.1745	1.5694	0.051167	0.057427	2.5185	3.2228
0.86558	1.5323	3.6487	0.093196	0.048556	1.6531	2.3606
1.2965	0.01005	3.4402	0.063172	0.049769	0.69578	3.963
1.1175	1.8961	3.6423	0.12003	0.13585	1.8403	3.0718
1.2114	1.1579	1.921	0.28505	0.1112	3.4641e-07	2.7775
1.1001	1.2346	3.2691	0.051167	0.12732	2.3119	4.8868
1.1792	0.85604	2.7358	0.11897	0.01174	2.2152	5
1.0447	1.2488	2.8517	0.053256	0.057427	2.7112	3.0718
1.0392	1.2936	3.8437	0.12986	0.10971	1.9113	2.7997
0.95707	1.3879	1	1.0322e-08	0.049553	0.69578	2.7775
0.95707	0.16805	3.6423	0.043007	0.24057	2.5894	5
1.2551	1.2618	3.8998	1.0322e-08	0.0080663	3.3009	2.7997
0.86818	0.98767	1.8999	0.075301	0.15997	1.0887	3.8459
0.85118	1.2346	3.2332	0.11359	0.071275	1.9113	5
1.2186	1.7103	2.7241	0.27209	0.14028	2.5185	4.8868
1.3693	1.0202	4.4032	1.8849e-08	0.18727	1.2104	2.4208
1.2942	1.0985	3.4267	0.015791	0.23627	2.8316	3.6077
0.83282	1.4407	4.08	0.053256	0.01174	3.4641e-07	5
0.6283	1.3734	3.3827	0.021506	0.12811	2.5051	1.3914
0.6283	1.2151	1.921	3.8943e-08	0.056753	0.54388	5
0.96517	1.2338	3.4673	0.16811	0.11401	2.7904	2.5639
0.99439	1.7466	1.3118	0.051167	0.065078	3.5343	2.5928e-08
1.2472	1.2618	3.2891	0.5	0.037759	2.4884	9.3858e-09
1.4215	0.98895	4.1785	0.16811	0.049769	2.4594	1.83
1.1064	0.98767	1	0.11897	0.13585	0.45435	0.39403
0.99439	1.2588	3.2862	0.26544	0.14028	2.8455	2.5765
1.2965	0.85604	2.4069	0.086324	0.068952	2.5051	5
1.3449	1.7268	3.8022	0.093196	0.084299	1.2736e-08	3.9074
0.92385	1.2588	4.0959	1.1206e-08	0.048556	0.45435	3.0718
1.1001	1.4407	3.0527	1.1206e-08	0.068952	0.9529	5
1.359	1.2346	4.4032	0.063625	0.059452	2.2152	0.39403
1.4215	1.0202	2.8517	0.010899	0.11401	2.5185	3.963
1.0009	0.65332	1.8999	0.12986	0.0080663	0.90646	4.978
1.1162	1.2588	3.8998	0.26544	0.14016	1.2104	5
1.3247	0.83996	3.2332	0.043007	0.11229	1.8985	4.978
0.97728	1.5494	3.2332	0.1226	0.10433	1.894	4.2816
1.1792	0.93734	4.1785	0.12986	0.049553	1.4248	3.963
1.0392	1.4407	4.9656	0.0043078	0.0349	4.6377	4.3703
0.039596	1.3734	3.0527	1.1206e-08	0.12811	1.5372	4.9267
0.86818	1.0202	1.9942	0.066127	0.19544	2.2152	7.0073e-10
1.6908	0.65332	2.4483	0.063625	0.18727	0.54388	4.5226
0.6283	1.1851	2.578	0.053256	0.12732	3.9318	0.39403
0.65092	1.0191	4.0959	0.043007	0.063565	2.9629	3.9074
0.95278	1.1265	3.6487	0.12518	0.084299	2.1962	4.3703
0.96517	0.65332	2.9801	0.063625	0.12526	0.45435	2.7775
1.3797	0.029724	4.08	0.048752	0.0349	0.90646	1.3997
1.359	1.2936	1	0.24084	0.085303	2.5185	2.4712
1.4215	0.83996	2.7241	1.0322e-08	0.19544	1.551	0.020577
1.7475	0.71104	3.4673	0.12518	0.18727	2.5759	2.4208
0.33132	1.0844	3.2891	0.010899	0.33191	1.8403	3.8901
1.2472	1.1851	3.8998	0.029584	0.2951	0.9529	2.7997
0.01	1.1789	1.5694	0.037614	0.14028	2.8455	2.3571
1.2358	1.7466	2.435	0.22052	0.16145	0.72406	5
1.0597	1.6796	3.2066	0.04632	0.015042	2.4884	2.8598e-07
1.4215	3.2332	4.305	0.25558	0.015042	3.9318	2.2891
1.4215	1.0202	2.7241	0.3586	0.2039	1.6867	2.3606
0.92385	1.3333	4.3834	0.29589	0.11878	1.6531	2.8598e-07
1.1001	1.4506	4.1785	0.09801	0.49999	1.6893e-08	4.4726
1.0009	1.2488	1	0.069728	0.059452	0.72406	3.963
0.71458	1.3542	3.6423	0.037614	0.057427	4.6377	5
1.1064	1.3333	3.4673	0.0043078	0.13585	2.7112	2.5639
1.2186	1.2078	1	0.029584	0.015042	3.6067	2.7997
0.86558	1.2936	1.8999	0.27209	0.060953	1.6893e-08	4.586
0.95707	0.87862	4.4032	0.0015171	0.01174	2.5513	2.3287
1.1792	0.83996	2.578	0.12986	0.049769	0.90646	3.963
1.0007	0.26174	1.2335	0.3586	0.15997	1.0471	3.963
0.33132	1.4726	3.2066	0.037614	0.16313	1.5372	3.5522
1.3247	1.3879	2.8517	0.09801	0.15997	1.1977e-08	1.0664
0.01	1.2588	4.9656	0.1563	0.059452	1.0887	5
0.039596	0.16805	3.5746	0.067273	0.085788	2.5185	5
1.2353	1.5494	4.0705	0.043007	0.065078	3.3009	1.0664
0.6283	3.2332	3.7537	0.20673	0.12811	1.6531	2.5765
1.0447	1.3414	1.3118	0.27209	0.30516	1.4248	2.3606
1.2353	3.2332	3.2332	0.24084	0.11264	1.1977e-08	2.7997
1.2965	2.183	2.5154	0.3586	0.049769	1.6531	3.2442
1.1516	1.4597	3.7537	0.20673	0.015042	2.5513	1.1084
0.86643	1.2524	3.9782	0.15099	0.18727	2.1069	3.8901
1.0392	0.89169	2.1696	0.024439	0.13126	1.2104	4.8868
0.6283	1.3414	3.8022	0.27209	0.11401	3.5343	3.8901
1.1937	1.6796	3.4267	0.069728	0.14902	2.1956	4.1508
1.1747	0.89169	3.3827	0.024439	0.081609	0.90646	4.3703
1.0392	1.3486	4.305	0.13952	0.12811	2.9629	2.7775
1.2582	1.2936	3.2332	0.075301	0.13754	3.2406	2.3606
0.14267	1.5494	3.0527	1.1206e-08	0.12526	3.7445	1.6472
1.3449	1.0191	3.0527	1.0322e-08	0.10433	1.2736e-08	3.6551
1.6908	1.4726	3.5663	0.24084	0.12811	1.6893e-08	1.3997
0.14267	0.65332	2.601	0.093196	0.071275	0.72406	3.6551
0.99439	1.2588	2.1098	1.1536e-08	0.060953	0.90646	1.3997
1.0597	0.16805	3.8022	3.8943e-08	0.16313	1.0887	3.8901
0.919	1.5494	4.9656	0.066127	0.15997	2.9629	2.4712
0.78889	1.1265	3.5746	1.1536e-08	0.065078	3.5343	2.4712
0.95707	1.0202	2.435	0.093196	0.049769	1.5372	5
1.2374	1.2151	3.4267	0.14285	0.20159	0.015198	5
1.5039	1.1851	1.2335	0.12986	0.14016	2.5759	5
0.71458	1.2488	4.4032	0.25558	0.10433	1.2736e-08	4.5226
1.359	1.7466	4.3834	1.0322e-08	0.068952	3.6067	2.5765
1.2965	1.1745	1.1378	0.086324	0.060953	1.8985	4.586
0.919	1.3333	3.6487	0.010899	0.068952	3.1341	2.8598e-07
1.3693	0.85604	1	0.024439	0.087636	1.8985	4.4726
0.86643	1.1579	4.1785	0.0043078	0.037759	2.0821e-08	4.586
0.01	1.5494	4.3834	0.11359	0.01174	1.6893e-08	2.5928e-08
0.039596	0.89169	4.0705	0.25558	0.081609	1.2736e-08	4.978
1.3449	0.26174	4.4032	0.043007	0.11264	2.1962	4.3703
1.2114	1.5494	4.4851	0.27209	0.068952	2.0073	1.83
1.1064	1.0191	1.2335	0.25558	0.087636	1.894	2.2965
0.92601	2.183	5.2172	0.3586	0.14028	2.5185	3.963
1.4215	1.2313	1.9942	0.10816	0.081609	0.45435	5
1.2551	1.7268	2.7358	0.15099	0.049553	1.9113	5
1.2582	1.3333	3.9782	0.023776	0.14902	2.3665	4.1508
1.2965	0.82182	2.4069	0.090639	0.14902	2.8455	3.9074
0.6283	0.99647	4.9656	0.12986	0.15997	2.5185	3.963
0.99439	1.2936	3.2691	0.00047084	0.34478	2.0821e-08	3.6077
1.2358	1.6796	3.8022	1.1536e-08	0.048556	2.2152	2.4208
0.85118	2.4441	3.5663	0.026983	0.087636	2.5759	2.7775
1.5039	1.3414	2.578	1.8849e-08	0.071275	2.1962	4.8868
0.86643	3.2332	1.5694	0.051167	0.1112	3.2406	4.9267
0.95278	1.5323	3.0701	0.063625	0.037759	2.1956	1.3981
1.0958	1.5359	3.0701	0.09801	0.056753	2.5513	4.3703
1.2114	1.2588	2.5154	1.1543e-08	0.015042	2.5185	5
0.65092	0.73355	3.9782	0.00047084	0.057427	2.0821e-08	2.2891
1.1792	1.2618	2.4069	0.20673	0.49999	3.4641e-07	3.963
1.2141	0.87862	4.305	0.064152	0.10433	1.8133	5
0.71458	1.1265	4.305	0.1563	0.20159	1.1977e-08	4.978
0.99439	2.4441	3.9782	0.069728	0.13585	2.8316	1.83
1.2358	0.98895	4.08	3.8943e-08	0.1112	1.1977e-08	3.6551
1.1792	2.4441	3.6487	0.12518	0.19544	2.7112	2.4712
1.0447	0.65332	2.7358	0.14285	0.081609	2.3665	4.586
1.2942	1.3414	2.7358	0.13952	0.085788	2.8316	3.8901
0.86643	1.1851	2.7809	0.28505	0.12526	2.9629	3.2228
1.3797	0.26174	2.5154	0.048752	0.11878	1.894	5
1.3449	1.3404	4.9656	0.029584	0.10971	2.1956	3.8291
1.0958	1.8961	2.578	0.053256	0.049769	2.9596	7.0073e-10
1.1633	1.2618	3.9782	0.3586	0.01174	1.2736e-08	4.978
0.33132	1.2588	4.0959	0.22052	0.34173	0.68634	3.6077
0.039596	2.183	4.4851	0.27958	0.16637	1.6893e-08	2.7199
1.1937	1.3333	3.2691	0.04865	0.084299	2.8455	4.586
0.97728	1.2151	4.305	0.086324	0.2951	2.0821e-08	4.8868
1.7475	1.5323	1.9942	0.013139	0.068952	2.6444	4.0888
0.33132	1.0985	3.2891	0.021506	0.09589	1.2104	3.2442
1.2942	1.1851	1.5694	0.11359	0.12526	1.6867	3.8291
1.3449	1.9699	3.5663	0.00047084	0.13585	2.5123	4.586
1.1064	0.01005	4.305	0.16811	0.01174	2.5051	0.39403
1.2358	0.029724	2.1098	0.27209	0.19544	1.551	9.3858e-09
0.33132	1.1265	2.601	0.5	0.087321	2.0821e-08	0.39403
0.97728	2.4441	2.5154	0.093811	0.087707	2.1956	2.2891
0.86643	0.029724	1.1378	0.27209	0.23627	2.0388	3.6077
1.1792	1.1265	2.4483	1.0322e-08	0.24057	2.8455	2.2891
1.0009	1.6796	3.8998	0.063625	0.12526	2.9629	3.2442
0.71458	1.1265	3.5663	0.0015171	0.1112	0.54388	5
0.99439	1.3486	3.2862	0.1563	0.14902	3.6067	3.8459
1.0007	2.4441	3.4142	0.10816	0.14902	2.7904	2.3287
1.7475	1.9699	3.6487	1.0322e-08	0.12732	0.90646	5
1.2358	1.5323	2.941	0.063625	0.087636	2.5759	3.8901
1.1175	1.3333	2.4069	0.11646	0.049553	1.1977e-08	9.3858e-09
0.86818	1.7103	2.8517	3.8943e-08	0.14016	2.1956	4.9267
0.6283	1.7466	3.2691	0.22052	0.063565	2.2152	4.8868
1.3247	1.3542	4.4851	0.12003	0.34173	1.8403	2.4208
1.6908	1.5494	1.5694	0.010899	0.015042	2.5894	1.3997
0.86643	0.83996	5.2172	0.09801	0.34173	1.6893e-08	3.0718
1.2358	1.3333	4.3834	0.086324	0.2951	0.90646	3.9074
1.2582	1.7268	2.601	0.023776	0.2039	0.54388	4.8868
0.97728	1.2488	3.4267	0.10816	0.15997	2.8316	2.7775
1.0009	0.65332	3.4267	0.10816	0.060953	2.2152	0.39403
1.6908	0.93734	2.8405	0.013139	0.16313	0.9529	3.8901
1.1175	0.93734	4.0959	0.069728	0.085303	2.7904	0.020577
1.2965	0.87862	2.5154	0.073171	0.087321	3.1341	3.6077
0.14267	1.0202	4.4851	0.26544	0.037759	3.3009	9.3858e-09
1.2965	1.2936	4.1785	1.1536e-08	0.24647	1.551	2.4712
1.1747	1.2588	4.0959	0.20673	0.059452	1.551	2.1166
1.1516	1.0191	2.8517	0.26544	0.14016	1.0887	1.6472
0.86558	1.3414	3.2066	0.12986	0.12732	2.5185	5
1.1001	0.85604	1.5694	0.023776	0.13754	2.1962	3.2442
0.78889	1.4726	2.8405	0.013139	0.15997	3.3009	7.0073e-10
1.3693	1.0844	1.921	0.037614	0.12526	2.0073	2.5765
1.1747	1.2078	2.8517	0.093196	0.34173	3.7445	1.3914
1.2472	0.99647	3.4673	0.048752	0.14028	2.7904	2.7997
1.5039	1.2588	2.4069	0.037614	0.065078	2.2152	2.5639
0.71458	1.2524	1	0.0043078	0.2951	1.894	5
1.1937	0.89169	4.4851	0.064152	0.1112	1.0887	1.1084
1.1001	1.2346	3.4402	0.12518	0.057427	3.3009	4.4726
1.1064	0.029724	2.601	1.8849e-08	0.13126	2.7112	2.8598e-07
1.2637	1.4407	2.601	0.5	0.14902	2.2152	3.8291
1.1001	0.98895	4.4032	0.048752	0.048556	1.4248	2.7775
1.2186	1.1579	1.2335	0.0043078	0.2039	1.2736e-08	5
0.01	0.16805	3.2332	1.1536e-08	0.060953	1.9113	9.3858e-09
1.7475	1.3414	4.3834	0.026983	0.24057	0.45435	1.3914
1.1001	1.4407	1.1378	0.021506	0.09589	3.3009	5
0.92601	0.85604	3.9782	0.051167	0.071275	2.8316	4.9267
1.6908	1.8961	2.5154	0.5	0.14902	0.90646	4.586
0.95278	0.01005	3.7373	0.021506	0.18727	0.45435	5
1.1747	0.01005	1.1378	1.0322e-08	0.087707	2.8455	4.1508
0.65092	1.2936	4.08	0.09801	0.16313	3.2406	2.7997
1.0597	1.5494	2.1696	0.053256	0.065078	2.4594	4.586
1.0447	1.1745	3.4402	0.010899	0.085788	1.6893e-08	4.6561
1.2374	1.6796	3.4673	0.15099	0.11264	1.2104	2.4208
1.1792	1.6796	2.8517	0.14285	0.12526	2.0073	0.020577
1.0958	1.0985	1.3118	0.051167	0.2951	2.1962	2.5765
1.2186	0.98767	1	0.12003	0.16637	1.6756	5
1.2551	1.0431	3.5663	1.1536e-08	0.085303	3.7445	3.5043
1.1175	1.0431	3.3827	0.00047084	0.34173	1.9113	4.1508
0.92139	1.2618	2.601	0.28505	0.057427	0.9529	3.6077
1.2965	1.3404	1.3118	0.066127	0.33191	1.1977e-08	1.3914
1.0597	0.99647	3.5663	0.037614	0.33191	2.5051	2.364
0.33132	1.5494	1.5694	0.11359	0.048556	1.5379	2.0998
1.2374	1.9699	3.6423	0.10816	0.087707	0.015198	1.6472
1.7475	1.6796	3.5746	0.063625	0.30516	1.6756	3.6551
1.1792	1.2588	1.9942	0.22052	0.14084	2.7112	2.8598e-07
1.0447	1.3542	3.7373	0.3586	0.085303	2.0073	2.7775
1.0007	2.183	3.6465	0.064152	0.16637	2.1962	2.4208
0.6283	0.99647	3.5746	0.013139	0.12526	2.9629	4.978
1.359	0.16805	1	0.11359	0.084299	3.3009	4.9267
0.99439	0.89169	1.2335	0.24084	0.5	2.5759	5
1.1792	1.3486	3.7373	0.26544	0.065078	2.5185	1.3914
0.92385	1.2884	3.7373	0.069728	0.084299	0.90646	9.3858e-09
0.99439	1.3333	2.7358	0.043007	0.14028	0.015198	3.8291
1.0392	1.2151	1.921	0.11897	0.0080663	1.6867	2.2965
1.6908	1.3486	3.2891	0.063625	0.12526	1.4248	2.2965
1.3449	1.2588	4.08	0.12518	0.20159	2.6444	4.0888
1.1633	0.98895	1	0.11897	0.33191	1.6756	0.020577
0.95707	1.2338	3.3827	0.063625	0.12526	2.5123	9.3858e-09
0.01	1.2618	2.601	0.27958	0.14016	2.3119	4.3703
1.0009	0.26174	5.2172	0.053256	0.11878	0.69578	2.5928e-08
1.2472	1.5494	3.5663	1.0322e-08	0.16637	2.5185	2.5765
1.5591	1.3421	3.6423	0.12003	0.12811	2.0821e-08	3.963
1.1516	1.0431	3.8998	0.093811	0.063565	1.894	4.0888
0.6283	1.2151	2.1098	0.29589	0.10917	0.69578	2.7997
1.3797	1.1579	2.5154	0.093196	0.13754	2.7112	1.3997
1.0597	1.2338	3.9782	0.023776	0.087321	3.3009	4.5226
0.92601	1.4506	3.2332	0.11646	0.049553	2.1069	3.8459
1.5591	1.5323	1	0.026983	0.2039	3.6067	4.9267
0.86558	1.3404	3.0279	0.11646	0.19544	1.8133	2.0932
1.1747	1.7466	3.4673	3.8943e-08	0.23627	0.72406	2.364
1.1064	1.0431	3.5746	0.066127	0.5	2.0073	2.4208
1.2551	1.2524	3.6487	0.043007	0.071275	0.015198	1.83
1.7475	2.183	2.9801	0.1563	0.085788	1.9113	2.364
1.2186	1.0191	5.2172	0.27958	0.0349	2.7112	4.0888
1.1937	0.65332	3.2066	0.12003	0.085788	0.9529	3.8459
1.2637	0.85604	3.7373	0.063625	0.09589	2.9596	5
0.96517	0.85604	1.3118	0.051167	0.057427	2.3665	1.3981
0.33132	1.1265	4.0959	0.12003	0.14084	2.8316	2.4712
1.1792	1.7466	3.2891	0.010899	0.056753	2.0821e-08	5
1.0597	1.7466	4.4032	0.064152	0.056753	1.6867	3.8459
1.4215	0.26174	1.2335	0.12986	0.1112	2.5051	9.3858e-09
1.1162	3.2332	3.4142	0.086324	0.14084	2.4884	3.6551
1.2942	1.1745	1	0.063172	0.2951	2.8316	2.8598e-07
0.86558	1.4726	2.1696	0.04865	0.060953	0.54388	4.0888
0.95707	0.71104	1	0.075301	0.015042	2.4594	5
1.1747	1.0191	3.8022	0.16811	0.048556	2.0821e-08	9.3858e-09
1.4215	0.01005	2.435	0.25558	0.5	2.5051	2.0932
0.83282	1.4407	2.4483	0.037614	0.084299	4.6377	1.3914
0.919	1.1745	3.8022	0.093811	0.18727	2.1962	2.4208
0.01	0.73355	3.5663	0.1563	0.11401	3.5343	4.5226
0.78889	1.2346	1	0.5	0.13585	0.69578	3.5043
1.1747	0.87862	1.921	1.8849e-08	0.059452	2.3119	2.2891
1.1162	1.4726	3.2691	0.11646	0.11264	2.4594	1.3914
0.83282	0.26174	2.1696	0.11646	0.13754	0.90646	3.0718
1.2114	1.7466	2.5154	0.013139	0.037759	1.894	3.9074
1.1162	1.0191	2.7241	0.069728	0.5	2.4884	2.5765
1.2114	2.4441	1.3118	0.090639	0.14016	3.9318	2.4712
1.2186	1.0844	1	1.1206e-08	0.16145	2.8316	2.4208
1.2353	1.2151	1	0.12986	0.049553	1.4298	4.8868
1.1175	1.8961	3.5663	0.1226	0.10971	3.2826	1.83
1.2141	1.3333	2.8517	0.13952	0.24647	1.5379	4.2816
0.86558	1.1745	4.0705	0.010899	0.057427	3.6067	5
1.1162	1.7268	3.7373	0.043007	0.059452	3.1341	2.5765
0.85118	2.4441	3.8437	0.04632	0.23627	0.9529	4.5226
1.1162	3.2332	4.9656	0.015791	0.2039	1.5372	2.7997
1.3247	2.4441	2.5154	0.063625	0.059452	0.69578	2.1166
0.99439	1.8961	5.2172	0.16811	0.49999	1.6756	3.8459
1.1516	1.2078	3.7373	0.086324	0.037759	3.9318	2.7775
1.1937	1.4407	2.7358	0.09801	0.049769	2.1956	9.3858e-09
1.5039	0.029724	3.2332	0.0015171	0.060953	3.6067	0.020577
1.3449	1.2078	1	0.11359	0.14016	1.4248	2.3287
1.4215	1.1265	5.2172	1.1536e-08	0.059452	0.69578	2.4712
0.95707	1.2936	2.8405	0.26544	0.16313	1.5379	7.0073e-10
0.95707	1.3421	3.0527	0.090639	0.1112	2.9629	4.3703
0.14267	1.3486	3.7373	0.067273	0.15997	2.4594	2.2891
1.2358	1.5359	4.1785	0.04632	0.049553	1.5379	5
0.33132	0.89169	2.5154	0.15099	0.049553	2.2152	4.4726
1.7475	1.0844	2.941	0.024439	0.037759	2.0821e-08	5
1.2582	0.26174	1.9942	0.090639	0.34173	2.8455	2.3287
1.2551	1.3486	3.6487	0.26544	0.01174	1.6756	3.5043
1.359	1.5494	3.4402	0.09801	0.11878	0.015198	3.8459
0.86558	1.3404	1.5694	0.11359	0.09589	2.4594	0.020577
1.1747	1.3486	3.4402	0.075301	0.049553	1.8985	3.8901
1.0392	0.65332	1.1378	0.064152	0.060953	0.015198	4.9267
0.33132	1.1265	3.2691	1.1536e-08	0.068952	2.9596	0.020577
1.3449	0.82182	2.9801	1.1536e-08	0.11878	2.8316	2.0932
0.039596	1.1789	3.9782	0.04632	0.049553	2.8455	4.978
1.1747	3.2332	3.4267	0.5	0.087636	0.9529	0.020577
0.99439	1.2151	4.08	0.037614	0.49999	4.6377	0.39403
0.96517	0.65332	3.2332	0.064152	0.068952	1.9113	5
0.86558	1.5494	3.0279	0.075301	0.14016	1.8133	5
0.14267	1.3414	3.8998	0.29589	0.01174	3.7445	0.39403
0.14267	0.89169	3.0701	0.048752	0.01174	2.5513	9.3858e-09
1.7475	2.183	3.4673	0.12003	0.18727	0.90646	4.0888
1.1937	0.93734	3.2691	0.24084	0.01174	2.3665	4.3703
1.3693	0.73355	3.8998	0.20673	0.056753	1.9113	2.7997
0.83282	0.71104	2.7809	0.075301	0.16313	2.5894	4.9267
1.1937	1.5323	3.9782	0.023776	0.13126	3.3009	4.9267
1.359	1.1579	2.8517	0.0015171	0.081609	1.8985	2.364
0.6283	1.1789	3.7537	0.28505	0.065078	1.5372	2.7775
1.2637	1.4726	2.7358	0.10816	0.18727	3.7445	2.3606
0.96517	1.3421	4.4851	0.075301	0.085788	3.2826	2.0932
1.1001	1.3333	4.1785	0.11359	0.16145	2.4884	1.3981
0.92385	0.83996	3.2066	0.27958	0.13754	0.72406	2.364
1.1162	1.0191	3.3827	0.28505	0.10971	1.0471	1.1084
0.85118	1.5323	4.4851	0.04865	0.037759	1.894	2.8598e-07
1.2551	1.5323	1.921	0.1563	0.037759	3.2826	4.3703
1.1633	1.6796	3.0279	0.12003	0.2951	3.6067	3.6551
0.919	1.5323	2.7358	0.27209	0.065078	3.3009	2.3606
1.2374	0.98767	1	0.22052	0.10917	2.8316	2.2891
1.0007	1.2884	2.4483	0.0043078	0.087636	3.2826	2.7997
1.2141	1.0191	3.5663	0.090639	0.16313	0.015198	2.3571
1.2965	0.99647	3.6423	0.029584	0.19544	2.5894	4.4726
1.3449	1.1265	1	0.023776	0.14016	3.3009	5
0.92601	1.2313	2.1098	0.09801	0.13754	0.54388	2.3287
1.7475	1.2884	4.0705	0.067273	0.071275	3.9318	4.2816
0.78889	1.9699	3.2691	0.28505	0.084299	2.1962	3.963
0.85118	1.1745	3.8437	0.064152	0.14028	1.551	2.2965
0.919	0.98767	3.6179	3.8943e-08	0.11401	1.0887	1.6472
1.6908	1.0191	2.4069	0.015791	0.0349	2.1069	4.6561
1.0007	2.4441	4.0705	0.10816	0.084299	2.8316	9.3858e-09
0.33132	1.2151	1.9942	0.093196	0.049769	1.8985	1.6472
1.2186	1.0844	3.6465	0.075301	0.11878	2.4594	2.2965
1.0447	1.1745	4.4851	0.11359	0.068952	2.1962	3.6551
1.1516	1.4597	2.7809	0.1563	0.16313	1.2104	4.4726
1.2186	0.83996	2.601	1.8849e-08	0.12732	2.5759	3.2442
1.359	1.1789	3.0527	0.5	0.11878	3.2826	1.0664
0.6283	0.87862	3.0701	0.064152	0.10971	1.894	2.4208
0.99439	0.82182	2.7809	0.26544	0.037759	1.894	4.9267
0.95707	1.3734	2.7358	0.5	0.14084	1.2736e-08	3.8291
1.1064	1.3421	4.305	0.09801	0.087321	2.7112	3.8291
1.5591	1.4407	3.4267	0.010899	0.037759	2.5894	3.963
1.2374	1.3734	2.4069	3.8943e-08	0.16145	0.90646	2.5765
1.0009	1.2346	1.2335	0.22052	0.16145	3.1341	4.3703
1.1175	0.029724	1.3118	0.27958	0.34478	2.1962	2.7199
0.86643	0.89169	3.6423	0.11359	0.12526	1.0887	1.3981
1.2551	1.8961	3.4402	0.25558	0.16637	2.6444	3.2442
1.0007	1.9699	3.0527	0.1563	0.19544	3.1341	4.1508
1.6908	2.183	2.941	0.12986	0.1112	2.3119	3.963
0.97728	1.3734	2.1098	0.015791	0.16637	2.9596	2.5928e-08
1.0392	0.26174	3.7373	0.075301	0.11229	2.1956	5
0.95707	1.0844	4.3834	0.0015171	0.087321	2.3665	2.3606
1.1175	2.183	3.9782	0.28505	0.16637	2.9596	7.0073e-10
1.7475	1.1265	2.4483	0.29589	0.49999	1.2104	1.3997
0.919	1.2936	3.4402	0.12003	0.18727	0.45435	2.1166
1.5039	1.4506	3.5663	0.075301	0.085788	1.4248	0.020577
1.0392	1.3879	3.4142	0.067273	0.057427	3.7445	4.9267
1.0007	1.1579	3.6465	0.1226	0.087707	1.2104	5
1.1064	1.2884	3.3827	0.12518	0.2951	2.5894	3.8291
0.01	0.98895	3.4402	0.27958	0.085788	2.5759	1.3981
1.3693	0.99647	3.5746	0.075301	0.34173	1.551	3.2228
0.92601	0.029724	3.6423	0.26544	0.14028	2.5123	2.3571
0.01	0.71104	3.6423	1.1543e-08	0.063565	1.6893e-08	3.6551
0.919	1.3404	3.4402	0.063625	0.015042	1.8985	1.3981
1.1747	1.2936	2.7809	1.0322e-08	0.19544	1.0887	5
1.2353	1.5323	3.8022	0.010899	0.085788	1.6756	3.9074
1.1175	1.6796	2.8405	1.1543e-08	0.01174	0.90646	2.5639
1.1747	1.2588	3.4402	0.015791	0.037759	3.1341	2.2965
1.0958	1.5494	2.7809	0.073171	0.13754	1.1977e-08	2.0932
1.2186	0.71104	3.7373	1.1536e-08	0.10917	1.6867	1.1084
1.2353	0.65332	2.435	0.12003	0.14084	2.5123	2.364
0.92385	1.0985	2.941	0.075301	0.12811	2.4594	4.5226
0.86558	1.3542	4.4032	0.023776	0.12811	3.2826	2.0932
1.2965	1.1789	2.7358	0.093811	0.081609	2.5894	2.7199
0.92601	0.82182	1.2335	0.26544	0.34173	0.90646	2.7997
1.5039	1.2936	3.2862	0.073171	0.19544	1.8133	4.8868
0.85118	1.2338	2.1098	0.043007	0.11229	1.6893e-08	3.8901
1.1001	1.1851	2.5154	0.16811	0.049553	2.5759	9.3858e-09
0.92601	1.7268	1.921	0.27209	0.24647	2.1962	1.83
1.2965	0.85604	3.2691	0.066127	0.24647	1.6893e-08	2.5765
0.6283	1.1265	2.4483	0.015791	0.18727	4.6377	1.1084
0.14267	0.87862	4.4032	0.0043078	0.14016	3.9318	1.3914
1.1064	1.3542	1.921	3.8943e-08	0.15997	2.1956	4.8868
1.3797	1.2078	3.2332	0.093196	0.09589	2.0821e-08	2.7775
0.85118	0.98767	3.0701	0.053256	0.10917	2.3119	2.4208
1.2637	0.71104	2.9801	1.8849e-08	0.071275	2.7112	1.3914
0.95707	1.4726	3.7373	0.27958	0.081609	2.7904	4.978
1.0597	0.01005	2.4069	0.24084	0.12811	2.1956	5
1.1633	1.3542	3.0701	1.1206e-08	0.15997	2.0388	1.83
1.2353	1.0985	3.6465	0.0015171	0.13126	3.2826	4.9267
1.0447	0.98895	3.2691	0.086324	0.056753	2.0821e-08	3.963
0.33132	3.2332	4.08	0.09801	0.23627	0.9529	1.0664
0.86643	1.2346	3.6423	0.013139	0.2039	1.8133	2.2965
1.1064	0.98895	1.5694	3.8943e-08	0.24647	1.2736e-08	5
1.3693	1.6796	3.5663	0.073171	0.049769	2.5051	1.3666
1.1516	0.029724	2.601	0.26544	0.068952	3.9318	9.3858e-09
1.2551	1.3421	1.5694	1.1206e-08	0.23627	2.2152	4.5226
0.6283	3.2332	3.6423	0.1563	0.0080663	2.1069	1.0664
0.92385	1.2488	2.941	0.086324	0.16313	2.7112	5
0.99439	0.26174	3.6423	0.28505	0.085303	3.4641e-07	3.8291
1.1001	0.87862	1.8999	0.063625	0.16145	3.2406	2.7199
1.0007	1.1265	3.4673	3.8943e-08	0.11401	3.6067	1.3914
0.33132	1.3734	3.8437	0.28505	0.049769	2.0388	5
0.919	0.71104	2.9801	0.5	0.037759	3.3009	4.978
1.2582	1.1851	3.0701	0.26544	0.059452	2.5123	5
1.3797	1.5359	1.921	0.029584	0.20159	2.5185	3.8459
0.14267	1.2346	2.1696	0.093196	0.048556	3.4641e-07	4.8868
0.14267	0.73355	2.8405	0.27958	0.081609	0.68634	1.3666
1.0447	0.89169	2.7241	0.0043078	0.12811	2.4884	2.1166
1.359	1.0202	4.08	0.063172	0.30516	0.72406	3.8901
1.2965	1.7268	4.0959	0.021506	0.049553	1.0887	1.3981
0.97728	1.0844	1.921	0.075301	0.084299	2.0821e-08	2.1166
1.2582	2.183	3.7373	1.1206e-08	0.13754	3.6067	5
1.3693	1.2151	4.0959	0.13952	0.13585	2.4594	3.5043
1.2472	1.0985	4.1785	0.11359	0.14028	2.5513	2.3606
0.33132	1.2151	2.941	0.037614	0.2951	3.6067	3.2228
1.2551	1.0985	3.3827	0.026983	0.11264	4.6377	5
1.5591	1.3542	2.8517	0.28505	0.0080663	2.1956	4.4726
1.1747	1.9699	3.2862	0.048752	0.16145	2.5894	4.978
1.2942	1.0202	2.7241	0.14285	0.087707	1.1977e-08	3.8459
0.86818	1.2313	3.2332	0.3586	0.11401	3.6067	3.6077
0.919	1.4506	1.921	0.20673	0.015042	1.1977e-08	2.0998
1.0392	1.3734	3.6179	0.026983	0.12811	2.5185	3.5043
0.96517	1.1851	4.4851	0.1563	0.059452	2.8455	3.963
0.71458	1.1851	4.0959	0.086324	0.1112	2.3119	5
1.2582	1.5494	4.9656	0.29589	0.13585	2.2152	3.963
1.0009	1.4407	2.7241	0.024439	0.13585	1.6867	1.1084
1.3247	1.4726	3.0279	0.00047084	0.060953	2.5513	2.364
1.0392	1.0844	4.08	0.086324	0.14028	1.6893e-08	2.7775
1.3449	1.0844	3.0527	0.27209	0.068952	2.5123	2.0932
1.2141	1.4506	3.8437	0.064152	0.085303	2.1956	3.8901
1.1001	0.73355	3.0279	1.1543e-08	0.13585	3.9318	2.2965
0.85118	1.3734	2.601	0.25558	0.087707	3.2406	2.3287
1.0597	1.6796	2.4483	0.1226	0.11264	2.5051	2.7199
1.1747	1.5323	3.2066	0.04632	0.084299	2.7112	7.0073e-10
1.2942	1.0191	4.0959	0.14285	0.2039	2.4594	3.2228
1.1747	0.01005	2.578	0.015791	0.34173	1.5372	3.8291
1.1064	1.5323	2.435	0.04632	0.09589	2.1962	4.2816
1.2114	1.2151	3.2691	0.12518	0.087636	1.8403	4.1508
0.14267	1.3404	1.5694	1.1536e-08	0.068952	1.4298	3.2442
0.86558	2.4441	3.4142	0.037614	0.34173	1.2104	2.2965
1.2353	1.2524	3.2691	1.0322e-08	0.16637	2.1069	2.1166
1.2141	1.3404	1.3118	0.11646	0.065078	1.4248	5
1.1516	0.99647	1.921	0.024439	0.056753	1.0471	3.8901
1.2114	1.9699	3.2891	0.12986	0.10433	2.3665	3.5522
1.1175	1.1851	3.2066	0.023776	0.048556	1.2104	5
1.7475	2.4441	2.601	0.021506	0.015042	1.6531	2.3287
0.65111	1.4407	3.4142	0.051167	0.060953	0.015198	4.8868
1.5591	1.2524	2.941	0.0015171	0.11401	1.4248	4.5226
0.86818	1.1265	3.2862	0.27958	0.15997	2.0073	1.83
0.78889	1.2524	3.4402	0.27209	0.065078	1.4298	0.020577
0.78889	1.2338	2.1696	0.013139	0.19544	3.2826	3.6077
1.5591	1.2313	3.0279	0.093196	0.10433	0.68634	3.2442
1.1937	1.2338	4.0959	0.067273	0.34173	1.8133	4.5226
1.1516	1.5323	2.7358	0.010899	0.14028	3.6067	4.4726
1.2472	0.029724	2.1696	0.27958	0.13585	2.1962	7.0073e-10
0.95278	1.2338	1	0.11897	0.13754	2.1069	4.1508
1.359	1.5359	3.7537	0.037614	0.11229	0.015198	3.9074
0.92139	1.1265	2.7241	0.20673	0.11229	1.4248	5
0.95707	1.4597	2.1696	0.013139	0.068952	2.4884	2.8598e-07
1.1162	1.3414	1	0.10816	0.24057	1.0471	4.3703
0.86643	1.1579	2.435	1.1536e-08	0.065078	0.69578	2.0998
1.4215	1.3542	2.7358	1.1543e-08	0.09589	1.2104	3.8291
1.2374	1.2338	2.1696	0.026983	0.2951	1.6756	5
0.85118	1.3486	2.4483	0.029584	0.14084	1.6756	2.3287
1.2472	1.0191	2.8405	0.00047084	0.060953	3.5343	1.83
1.0392	1.7268	3.5746	0.00047084	0.087636	2.8316	2.1166
0.97728	1.1851	3.9782	0.5	0.059452	1.0471	2.5765
0.65111	1.2884	3.0701	0.12003	0.16313	1.1977e-08	2.364
0.65111	1.0431	3.0701	0.051167	0.068952	1.5379	1.0664
1.2353	1.2488	3.0701	0.051167	0.11229	1.9113	2.3571
1.1747	1.3333	3.7537	3.8943e-08	0.34478	2.5759	0.020577
0.97728	1.3404	1	0.12986	0.13585	2.7904	2.3571
1.2374	1.2078	3.8022	0.029584	0.068952	1.0471	4.3703
1.1175	0.98895	2.578	0.04865	0.0349	3.2826	5
0.33132	1.2588	1.3118	0.051167	0.16637	2.0388	2.3287
0.95707	1.0191	3.7373	0.11646	0.24647	2.2152	3.2228
0.86818	0.85604	1	0.013139	0.059452	3.4641e-07	2.7775
1.1516	1.7268	2.4069	0.026983	0.10917	3.5343	4.1508
1.2942	1.0191	3.8022	0.12518	0.16145	2.4884	2.5639
1.2186	1.2078	3.9782	0.066127	0.14028	0.72406	4.978
0.92601	1.2338	2.8405	0.04865	0.14902	3.2826	1.3666
0.33132	1.6796	4.0959	0.026983	0.33191	2.3665	2.0998
1.1162	1.0985	3.5746	0.064152	0.11878	2.5513	3.5043
0.039596	1.0844	2.435	0.28505	0.10917	1.0887	1.83
1.2582	1.0844	2.7809	0.5	0.01174	1.8985	4.978
1.5591	2.4441	2.601	0.11359	0.01174	1.4298	1.3914
0.95707	1.6796	2.4069	0.023776	0.33191	2.1069	2.7997
1.1516	1.6796	1.8999	0.073171	0.2039	1.9113	2.4712
1.0392	0.83996	2.1696	0.053256	0.11229	2.0073	2.364
1.3247	0.01005	1	0.026983	0.087321	1.551	0.020577
0.99439	1.1265	3.9782	0.086324	0.11878	2.5513	2.7199
1.359	1.1851	3.2332	0.15099	0.060953	2.8316	3.2442
1.1175	0.98767	1.1378	0.1563	0.5	2.9629	1.3666
0.83282	1.3734	4.305	0.27958	0.13126	1.6867	2.1166
1.1001	0.82182	4.4032	0.12003	0.037759	1.0471	3.8901
0.95707	1.2884	3.5746	0.086324	0.34173	1.6893e-08	2.5765
0.039596	1.0191	2.4069	0.013139	0.16313	2.0388	5
1.2472	1.2313	2.9801	1.1206e-08	0.10917	2.5759	2.8598e-07
0.65111	1.7466	1.1378	0.093196	0.30516	0.9529	5
1.5591	0.98767	3.5663	0.063172	0.056753	1.8985	1.3914
1.2551	1.4726	3.2691	0.11359	0.13126	0.9529	4.6561
1.2472	0.98767	4.305	0.11646	0.5	2.5051	3.6077
1.0007	1.3333	2.435	1.1206e-08	0.14902	1.551	4.8868
1.0597	1.7268	4.4032	0.29589	0.048556	4.6377	3.6077
1.0009	0.83996	3.2332	0.0015171	0.11878	2.1069	5
1.1162	1.3734	3.8437	0.064152	0.11878	1.1977e-08	3.8459
0.97728	1.2346	3.8437	0.12003	0.085303	2.2152	1.3981
1.1937	1.0431	3.4673	0.0015171	0.20159	2.9596	1.6472
1.7475	2.4441	2.9801	1.0322e-08	0.056753	2.0388	3.8291
1.4215	1.4506	3.9782	0.16811	0.11401	1.0471	4.0888
0.85118	1.2588	1.921	0.048752	0.037759	3.9318	0.39403
1.2551	1.2151	3.9782	0.12986	0.14028	2.9629	5
0.919	3.2332	2.7241	0.16811	0.048556	1.2104	3.8459
0.92385	1.2151	1.2335	0.11897	0.037759	0.015198	3.8901
1.2358	1.3421	3.8022	0.13952	0.33191	2.7112	3.2228
1.0597	1.2078	2.435	0.063172	0.13585	0.68634	5
1.1064	1.3421	3.8998	0.24084	0.057427	1.894	4.1508
0.78889	3.2332	4.0705	0.11646	0.30516	2.0821e-08	4.1508
0.96517	1.2338	4.3834	0.053256	0.065078	2.6444	4.586
1.4215	1.0431	3.7537	0.037614	0.1112	1.5379	7.0073e-10
0.65092	1.2488	1.8999	0.048752	0.087636	2.0388	1.3997
0.33132	1.3333	1	0.093196	0.13126	0.69578	2.7997
0.65111	1.7268	2.601	0.04632	0.063565	2.7904	1.6472
1.1001	1.0431	3.6487	0.093811	0.10433	2.1956	3.2228
1.2358	1.2488	3.4267	0.04865	0.24057	1.4248	3.9074
1.1633	1.2313	3.9782	0.086324	0.14028	0.015198	3.963
1.1747	0.029724	4.1785	0.22052	0.084299	1.6756	1.0664
1.0447	1.7268	1	0.12518	0.2951	2.5051	1.3914
0.78889	1.0191	3.0527	0.00047084	0.33191	0.68634	3.8291
1.0958	1.4597	4.9656	0.3586	0.34478	3.9318	3.8459
1.2965	0.16805	3.6423	0.026983	0.084299	0.72406	2.2891
1.0958	1.2346	2.7358	0.04632	0.13585	2.1956	1.83
1.2582	1.3486	2.8405	0.14285	0.24057	2.9629	9.3858e-09
0.85118	1.6796	1.921	0.11897	0.34478	2.8316	2.3606
1.2551	1.1851	4.305	0.1226	0.24057	2.0073	3.6077
1.1516	1.2618	3.6465	0.026983	0.12732	1.6893e-08	2.0998
1.1633	1.2936	2.7809	0.12518	0.13126	0.68634	2.1166
0.85118	1.2588	1.9942	0.0015171	0.1112	3.1341	1.1084
1.0597	0.83996	4.0705	0.16811	0.09589	3.1341	3.963
0.92385	1.2588	1.8999	1.8849e-08	0.085788	1.4248	0.020577
1.1001	2.4441	3.0279	0.25558	0.10433	3.1341	1.3997
1.2582	1.2936	2.7809	0.28505	0.14902	3.1341	3.5522
0.78889	1.3542	1.921	0.11646	0.2039	1.4248	2.5639
0.919	0.65332	2.5154	1.0322e-08	0.056753	2.1956	1.3997
1.2472	1.1789	1.5694	0.28505	0.037759	2.9596	2.3606
1.1516	0.73355	3.4673	0.16811	0.16145	1.4298	4.5226
1.1162	1.9699	4.9656	0.29589	0.24647	1.6531	1.3981
0.95707	1.2884	4.3834	0.29589	0.087321	2.5185	2.3606
1.2942	1.3414	2.941	0.075301	0.059452	2.5513	5
1.359	1.0431	3.4402	0.021506	0.33191	2.0388	2.7997
1.2358	0.89169	4.0705	0.5	0.1112	1.9113	2.5928e-08
1.359	3.2332	4.305	0.067273	0.087321	2.5894	1.6472
0.86643	0.93734	2.7809	0.27209	0.0349	2.1956	4.1508
1.2965	1.5494	3.4673	0.10816	0.087636	0.54388	3.6077
1.4215	1.3879	1.8999	0.13952	0.084299	1.6756	3.6551
1.0392	1.1789	3.9782	1.1536e-08	0.14084	2.9596	4.0888
0.95278	1.7268	1.1378	0.13952	0.14016	0.90646	3.2228
1.0009	1.8961	1	0.013139	0.14028	2.5123	1.3666
1.2374	1.1265	4.1785	0.13952	0.048556	2.5123	3.0718
1.3797	0.85604	3.6423	0.11646	0.068952	3.2406	3.9074
1.3797	1.2884	2.8517	0.093811	0.13754	1.6867	4.2816
0.039596	0.26174	2.8517	0.063172	0.060953	0.9529	2.3287
1.2141	3.2332	2.1098	0.00047084	0.11229	3.2826	1.0664
1.0447	1.3879	3.0527	0.04865	0.15997	2.7904	2.4208
1.2551	1.5359	3.2332	0.093811	0.16313	1.8403	2.7199
1.2358	0.26174	3.2332	1.1536e-08	0.015042	0.45435	2.3606
0.99439	1.0985	3.7537	0.27209	0.14902	2.5513	9.3858e-09
1.1516	0.98895	4.0959	0.27209	0.048556	3.1341	0.39403
1.0007	0.65332	3.2862	0.11646	0.13126	2.9629	1.0664
1.0447	0.01005	4.08	0.086324	0.11401	2.1962	2.5765
1.5039	1.3486	3.6487	0.5	0.30516	3.1341	2.5765
1.0958	1.7466	1.1378	0.22052	0.015042	2.0821e-08	3.963
1.1175	2.183	1.921	0.28505	0.048556	2.2152	1.3914
1.2472	1.7103	4.3834	0.013139	0.068952	0.54388	4.8868
1.3797	1.2618	2.9801	0.075301	0.14028	3.9318	3.5043
1.5039	1.0191	3.3827	0.11359	0.49999	2.9596	2.3571
0.92601	0.85604	3.3827	0.073171	0.10917	2.6444	3.2442
1.1064	1.1745	1	0.069728	0.5	3.9318	4.5226
1.7475	1.2524	1	0.086324	0.063565	2.3665	4.3703
0.01	0.85604	2.7241	0.029584	0.2039	2.2152	0.39403
1.0958	0.82182	4.3834	0.010899	0.10433	0.9529	4.978
0.6283	1.2313	4.9656	0.00047084	0.015042	1.6893e-08	5
0.65111	1.2151	3.5663	0.04865	0.084299	1.5372	2.5639
0.86558	1.5359	3.6487	3.8943e-08	0.2039	2.8316	4.4726
1.2114	1.0191	4.4851	1.1543e-08	0.14028	2.4594	5
0.97728	1.3734	3.7373	0.037614	0.015042	1.6893e-08	2.0998
0.83282	1.1745	3.8022	0.16811	0.24057	2.5123	3.8291
1.2472	2.4441	3.4267	0.10816	0.049553	0.9529	4.978
1.7475	3.2332	4.305	1.1543e-08	0.087707	1.551	1.1084
0.6283	1.8961	2.9801	0.023776	0.2951	2.8455	5
1.2551	1.7103	2.8517	0.037614	0.12732	2.7904	1.3997
1.7475	1.0985	4.9656	0.069728	0.10433	2.2152	1.3666
0.92601	2.183	2.4483	0.093811	0.14084	1.2104	4.586
0.6283	1.4506	5.2172	0.28505	0.49999	2.9629	2.5765
1.2942	2.4441	3.6465	1.8849e-08	0.30516	1.551	2.2965
1.2965	2.4441	3.0527	3.8943e-08	0.20159	2.5051	9.3858e-09
0.65092	0.82182	3.5663	0.13952	0.14902	3.2406	3.2228
1.0009	1.8961	3.2691	1.1543e-08	0.12526	1.5379	4.5226
1.1175	0.65332	2.9801	0.27958	0.23627	3.4641e-07	3.8459
1.1937	1.2618	1.1378	0.051167	0.11401	2.1962	4.5226
0.95278	1.0191	4.1785	1.1206e-08	0.056753	0.90646	3.5043
0.78889	1.0431	3.0279	0.27209	0.2951	1.4298	1.6472
1.0447	0.87862	3.4402	0.021506	0.11264	3.9318	1.1084
1.0392	1.2078	5.2172	0.015791	0.49999	3.4641e-07	5
1.0447	1.7466	3.4673	0.064152	0.12811	2.4594	5
0.01	1.4407	3.4267	3.8943e-08	0.1112	2.1962	2.1166
1.2141	1.2151	2.578	0.5	0.081609	2.6444	4.586
1.3247	0.65332	3.6487	0.010899	0.14084	2.4594	2.0932
1.2141	1.0985	2.5154	0.093196	0.13754	3.4641e-07	5
0.14267	1.2151	3.8022	0.064152	0.12732	1.2736e-08	3.963
1.3797	1.7268	2.1098	0.051167	0.060953	0.015198	2.3606
0.83282	0.93734	4.4032	0.066127	0.24057	2.9629	3.6077
1.2637	1.9699	2.7241	1.1206e-08	0.12811	3.6067	1.3666
0.86558	0.82182	1	0.12003	0.071275	0.90646	2.0998
0.65111	1.2618	1.9942	0.22052	0.085303	2.5185	4.2816
1.2637	1.4506	1.9942	0.063625	0.13585	3.2406	3.5043
1.1937	1.4597	3.6179	0.037614	0.24647	0.9529	4.9267
1.5591	1.5323	3.6179	0.069728	0.085788	0.90646	5
1.1633	1.2884	3.6465	0.26544	0.060953	3.2826	4.9267
1.2358	2.4441	4.305	0.12518	0.057427	2.0073	2.3571
0.14267	1.4506	2.941	0.013139	0.0080663	1.5372	4.0888
1.4215	1.1789	2.8405	0.021506	0.15997	1.6867	4.1508
1.0447	0.99647	4.3834	1.8849e-08	0.060953	2.4594	9.3858e-09
1.2114	0.93734	2.4483	0.00047084	0.20159	2.8316	4.9267
1.1633	0.93734	1.3118	0.010899	0.071275	0.9529	3.8901
1.3693	1.4407	2.4069	0.3586	0.15997	2.7904	2.364
1.1937	1.0202	1	0.013139	0.09589	1.9113	3.5043
1.1175	1.3421	2.941	0.27958	0.10433	2.0388	5
1.2186	1.8961	3.6465	0.29589	0.19544	1.5379	0.020577
0.33132	1.7268	2.601	0.27209	0.33191	1.5379	4.0888
1.2582	1.3414	1.1378	0.0043078	0.34478	2.9629	2.1166
1.0007	0.71104	4.08	0.063172	0.12811	2.9596	2.3606
0.6283	0.16805	2.9801	0.12986	0.10433	1.6893e-08	4.9267
0.96517	1.5494	3.4673	0.04632	0.10971	3.5343	5
0.99439	1.4407	3.2066	0.029584	0.063565	1.1977e-08	3.9074
1.1001	0.98895	4.4851	0.053256	0.0080663	1.551	4.4726
0.99439	0.82182	4.305	3.8943e-08	0.056753	4.6377	2.3571
0.78889	0.71104	2.7358	3.8943e-08	0.037759	2.5051	2.2891
1.2141	1.9699	3.2066	0.073171	0.24647	3.6067	4.5226
1.2582	1.3542	3.2862	1.1536e-08	0.10433	1.6893e-08	9.3858e-09
0.65111	1.4597	2.1696	0.11897	0.16637	4.6377	5
0.78889	0.98767	1.9942	0.053256	0.34173	2.0388	4.4726
1.1937	3.2332	3.4142	0.010899	0.13585	0.54388	3.0718
0.92601	0.83996	3.4142	0.25558	0.12526	3.1341	3.9074
1.2353	1.2078	1.2335	0.12986	0.037759	1.551	3.2442
1.1162	1.2346	4.0959	0.069728	0.087321	1.6531	4.2816
1.1792	1.4506	3.6423	0.09801	0.24057	1.5379	5
0.039596	1.4726	3.2891	0.037614	0.11264	1.8985	4.1508
0.85118	0.89169	1.2335	0.20673	0.087321	0.015198	3.6551
1.1162	1.6796	3.8437	0.013139	0.015042	1.894	4.8868
1.1516	0.01005	3.6487	0.021506	0.087636	2.5185	3.8291
1.1516	1.5494	1.921	0.1563	0.09589	0.015198	4.4726
0.83282	1.2588	2.8405	0.15099	0.14084	1.0471	3.6551
0.14267	1.8961	3.8998	0.1226	0.20159	1.2736e-08	2.7199
0.85118	1.2151	3.9782	0.029584	0.19544	2.7904	3.6551
1.0447	0.01005	2.601	0.029584	0.084299	1.6867	5
1.359	0.87862	2.435	0.063172	0.18727	1.5372	4.978
1.0597	1.2338	1.3118	0.11359	0.01174	3.2406	4.9267
1.1175	1.0844	3.4267	0.5	0.13126	0.69578	4.9267
1.5591	1.5359	3.2332	0.0043078	0.14016	1.6893e-08	2.5928e-08
1.0447	0.83996	4.4851	0.13952	0.060953	0.015198	4.3703
1.1937	1.0431	3.2332	0.1563	0.14016	2.1069	4.1508
1.3797	2.183	3.2862	0.26544	0.23627	0.54388	3.2442
1.7475	0.87862	1.921	0.26544	0.2951	3.2826	2.0998
0.65111	1.5494	3.8437	0.5	0.068952	2.9629	3.8291
0.83282	1.2524	3.4142	0.043007	0.071275	1.6893e-08	5
1.0392	1.0844	2.435	0.13952	0.49999	2.6444	4.0888
1.3797	1.8961	3.7537	1.8849e-08	0.2951	0.9529	2.4208
1.1792	0.98767	2.601	0.075301	0.087636	0.68634	5
0.919	0.16805	3.5663	0.27958	0.11401	2.5513	2.0998
1.2965	1.7466	2.435	1.1536e-08	0.068952	0.45435	5
0.65111	1.5359	3.6465	1.1543e-08	0.11401	1.4298	2.0998
1.359	1.5323	3.8998	0.09801	0.087707	3.2406	4.5226
0.65092	0.87862	2.435	0.037614	0.2951	1.2104	4.1508
1.2942	1.4506	3.7537	0.010899	0.14084	2.3119	2.8598e-07
1.3693	1.0202	2.8517	0.25558	0.068952	2.9629	1.83
1.1001	0.029724	2.941	0.037614	0.10433	2.6444	2.3287
1.2472	1.2936	3.4673	0.063625	0.15997	1.551	5
0.85118	1.2488	3.5746	1.0322e-08	0.14902	3.2406	4.4726
1.1633	0.93734	4.1785	0.11646	0.049769	1.2104	1.3914
0.71458	1.3542	3.0279	0.15099	0.12811	0.69578	2.7775
0.95278	1.3879	3.2891	0.048752	0.13754	2.7112	2.2965
0.86558	1.0985	3.6465	0.24084	0.12526	0.9529	2.7775
1.2582	1.3542	2.435	1.1536e-08	0.065078	1.5372	5
1.2141	0.85604	2.8405	0.053256	0.5	2.0821e-08	2.4208
1.7475	1.5359	2.4483	0.0043078	0.056753	1.0471	2.7199
1.1633	1.0202	1.5694	0.11359	0.34173	2.4594	4.586
0.14267	0.01005	3.8022	0.029584	0.081609	2.7112	2.5928e-08
1.6908	1.2936	3.5746	0.1563	0.34173	2.7904	4.586
1.3797	1.5494	1.8999	0.12518	0.049553	0.45435	1.83
1.1937	1.2078	3.7537	0.12003	0.0349	2.8455	2.364
0.01	0.89169	4.1785	0.053256	0.01174	2.9629	3.0718
0.92601	0.98895	3.4142	0.013139	0.059452	1.1977e-08	2.7199
1.4215	1.1851	4.4032	0.064152	0.12811	0.69578	3.8291
1.0597	1.2488	3.6179	0.067273	0.09589	2.3665	1.3997
1.2186	0.82182	3.0701	0.013139	0.16313	2.1069	5
0.97728	0.99647	4.0959	0.086324	0.10971	0.45435	2.3606
1.2551	1.3734	3.4267	0.029584	0.15997	3.1341	3.9074
0.71458	1.7268	3.4402	0.3586	0.16313	1.5379	1.3997
0.78889	1.2313	2.8405	0.15099	0.057427	2.2152	3.0718
1.2114	1.2151	4.3834	1.1543e-08	0.037759	0.015198	2.3571
0.95278	1.1579	5.2172	0.29589	0.16313	1.4248	2.5928e-08
1.1792	1.3879	3.9782	1.1536e-08	0.071275	2.5185	4.4726
0.86558	1.0202	2.941	0.093196	0.33191	2.3119	4.5226
1.0447	1.1851	3.4673	0.14285	0.085788	2.4884	1.3997
1.1633	0.16805	2.4069	0.12518	0.24057	3.1341	2.7997
1.1792	1.0985	2.8405	0.13952	0.12732	2.4884	4.2816
0.86558	1.4407	2.8517	1.1206e-08	0.12732	2.0821e-08	5
0.71458	1.5494	2.8405	0.26544	0.5	0.54388	2.2891
0.86643	1.5494	3.3827	0.5	0.12811	1.5372	5
1.2942	1.7103	2.1098	0.14285	0.11401	2.5185	4.4726
0.01	1.7268	3.6487	0.069728	0.049769	1.6867	3.5522
0.919	1.2151	3.0279	0.086324	0.18727	0.72406	7.0073e-10
1.0392	0.83996	3.7537	0.024439	0.20159	2.5185	4.2816
0.86558	0.01005	2.4069	0.0015171	0.16145	1.8133	1.3666
1.6908	0.73355	3.6423	0.069728	0.037759	1.6867	2.1166
1.3797	0.65332	3.2862	0.069728	0.33191	1.551	2.1166
0.78889	0.16805	3.8022	0.00047084	0.11229	1.5379	3.8459
1.1747	1.3486	1.9942	0.11359	0.01174	1.551	3.8459
1.1633	2.183	1	0.021506	0.015042	2.4884	2.7775
1.2942	1.1851	2.1696	0.20673	0.13754	0.72406	1.3666
0.99439	1.0191	2.8405	0.064152	0.33191	2.4884	3.5522
1.7475	1.2078	4.9656	0.013139	0.065078	1.0887	2.5765
1.1516	3.2332	2.7241	0.1226	0.065078	0.90646	4.6561
1.1162	1.3734	4.1785	0.1563	0.14028	2.5051	3.9074
0.65092	1.1579	3.5746	0.12003	0.14902	2.5185	2.3287
0.97728	1.2884	2.1098	0.27958	0.087636	3.9318	3.9074
1.1162	1.2151	1.5694	1.1536e-08	0.087321	3.7445	4.2816
1.2114	1.3421	3.2066	0.010899	0.085303	0.90646	3.5522
1.3693	0.83996	2.8517	0.22052	0.087636	1.894	2.3571
1.3693	0.99647	2.7241	1.1206e-08	0.057427	2.3119	4.9267
1.1162	1.2588	2.435	0.013139	0.24057	1.0471	1.3914
0.6283	1.1789	3.6465	0.043007	0.18727	2.2152	3.2228
1.0447	0.83996	3.6487	0.10816	0.14028	1.0471	2.5639
1.1064	1.5494	4.4851	0.10816	0.16637	2.5051	7.0073e-10
1.6908	1.5323	3.7373	0.04865	0.056753	2.5051	5
0.85118	1.5323	3.2891	0.10816	0.24057	2.4594	1.6472
0.86558	1.5359	3.4267	0.029584	0.24057	1.6531	3.963
1.0958	0.93734	4.0705	0.24084	0.23627	2.0073	2.5928e-08
1.4215	0.73355	2.4483	0.00047084	0.13754	3.3009	2.2891
1.1747	1.1851	2.7358	0.13952	0.0080663	1.0887	2.3606
0.01	1.2338	4.1785	0.24084	0.20159	2.5513	2.4712
1.1175	1.2884	2.9801	0.063625	0.087321	1.2104	3.2442
1.4215	1.4407	4.305	0.28505	0.057427	1.4248	2.3571
1.0597	1.6796	3.2691	0.12518	0.11229	1.0887	2.7997
0.85118	0.01005	3.6423	0.28505	0.24057	3.3009	4.4726
1.3693	1.3421	3.2891	0.22052	0.037759	2.6444	5
1.4215	1.3414	3.4142	1.1206e-08	0.059452	1.0471	4.6561
1.359	1.2151	2.941	0.024439	0.10433	1.551	1.3981
1.1001	1.2488	1.3118	0.22052	0.23627	0.72406	3.963
0.65092	1.1579	2.8517	0.067273	0.11229	2.5513	3.5522
1.4215	1.4407	1	0.12986	0.34173	2.0073	1.6472
1.2551	1.5359	3.8998	0.053256	0.087321	2.4594	2.4208
0.92601	0.26174	2.7241	0.043007	0.16637	2.8316	2.7199
1.3247	1.2338	3.0701	0.29589	0.049769	1.6531	7.0073e-10
1.2141	1.1579	2.4069	0.048752	0.5	0.69578	2.4712
1.2582	0.029724	1.921	0.026983	0.11264	2.8455	5
1.3693	1.2078	5.2172	0.12518	0.15997	2.7904	5
0.78889	1.2338	3.7537	0.04865	0.16637	2.5051	3.9074
0.33132	1.1789	3.7537	0.28505	0.084299	0.9529	5
1.1937	0.89169	3.6179	0.013139	0.11401	1.4248	5
1.2637	0.26174	3.2332	0.026983	0.24057	1.4248	2.4208
1.2353	1.2338	2.1696	1.8849e-08	0.10433	1.4248	2.4712
1.359	1.1745	2.578	0.3586	0.14028	2.0821e-08	3.0718
1.359	0.85604	2.1098	0.090639	0.13126	3.2826	2.3287
1.1633	1.2313	3.8998	1.0322e-08	0.09589	2.6444	4.2816
1.4215	0.029724	1.1378	3.8943e-08	0.087321	3.9318	2.4712
0.92601	0.16805	4.0705	1.1543e-08	0.14902	2.0073	4.5226
1.2965	1.0202	2.941	0.12986	0.34173	4.6377	0.39403
1.0597	0.82182	3.5746	0.029584	0.084299	0.68634	4.978
0.86558	1.3333	2.9801	0.053256	0.13754	0.45435	3.9074
1.2582	0.16805	3.2332	0.11359	0.30516	1.2104	2.7199
0.95707	1.5494	3.0527	1.8849e-08	0.18727	1.4248	3.5522
1.2114	1.3333	1.5694	0.22052	0.2951	2.5123	3.8459
1.2358	0.98895	3.7373	3.8943e-08	0.049769	0.9529	0.39403
1.2114	1.1789	2.7358	0.023776	0.063565	2.0073	5
0.86643	1.3734	4.0705	0.053256	0.071275	0.68634	2.7775
1.1747	0.01005	4.0959	0.27958	0.071275	2.5894	3.2442
0.039596	0.93734	3.7373	0.043007	0.11229	2.5123	3.5522
1.2582	1.8961	3.2332	0.12003	0.09589	3.9318	3.5043
0.86558	1.7103	2.7809	1.0322e-08	0.01174	1.6756	4.5226
0.039596	1.5323	3.0279	0.26544	0.09589	1.9113	3.5043
0.97728	0.83996	5.2172	0.00047084	0.059452	0.45435	2.1166
0.86558	3.2332	3.6423	1.1206e-08	0.14028	0.90646	4.586
0.92601	1.2151	1.3118	0.067273	0.0080663	0.9529	0.39403
1.3449	1.1745	2.7241	0.015791	0.12526	2.5759	1.6472
1.2551	1.2936	1.8999	0.029584	0.15997	0.69578	2.3287
0.86558	1.1789	3.7537	0.12986	0.085788	2.2152	2.5639
1.4215	1.2936	3.4402	0.067273	0.11264	1.8403	4.1508
0.92601	1.2151	4.0705	0.029584	0.09589	2.8455	2.8598e-07
1.1162	1.1265	3.4673	0.28505	0.20159	0.9529	4.5226
1.1162	0.65332	3.4673	0.023776	0.13126	3.2406	5
0.99439	1.3734	4.08	0.064152	0.037759	2.9596	1.3997
1.1516	1.1851	4.08	0.013139	0.33191	2.9596	0.39403
1.0009	0.65332	3.9782	0.26544	0.063565	3.6067	1.3666
1.2353	1.7466	2.4483	0.14285	0.015042	3.3009	1.83
1.3797	1.2338	3.2332	0.11646	0.049769	2.9596	3.5522
1.2472	0.26174	2.8517	0.28505	0.087636	2.6444	2.7997
0.95707	1.2884	3.7373	1.1206e-08	0.084299	0.54388	2.2965
1.2965	0.65332	3.6465	0.029584	0.11264	1.551	2.4208
1.2551	1.0985	2.8517	0.090639	0.037759	2.0388	1.3914
1.2374	1.0844	2.9801	0.063625	0.10917	3.9318	3.8459
1.2374	0.82182	2.9801	0.04865	0.0080663	1.4248	5
1.2114	1.2524	1.9942	0.26544	0.16637	2.0073	4.978
1.2186	0.99647	1.8999	1.1543e-08	0.2951	1.8985	2.364
1.7475	1.2488	2.4483	0.090639	0.16637	3.2826	3.6551
0.14267	1.2618	2.1098	0.0043078	0.081609	0.45435	3.8901
1.1792	1.2488	3.3827	0.029584	0.13585	2.5894	2.3606
1.0597	1.3421	2.7358	0.3586	0.068952	1.4248	1.6472
1.3449	1.9699	3.7373	0.3586	0.071275	0.9529	1.83
1.0009	1.2618	3.4142	0.010899	0.20159	1.8985	5
0.86818	1.7466	3.4402	0.063172	0.11229	1.6531	4.3703
1.2141	1.0431	2.1696	0.075301	0.18727	1.5379	1.3666
1.0007	1.9699	2.435	0.063625	0.10433	2.5894	5
1.1747	1.4506	3.7373	0.021506	0.11264	1.0887	2.364
1.2358	1.2338	3.2332	0.063172	0.068952	1.8133	2.4712
1.6908	1.1789	3.2066	0.053256	0.14902	2.5051	0.39403
1.2186	1.0191	3.4402	0.12986	0.14902	1.894	1.3914
1.2358	0.98767	1	1.0322e-08	0.12732	1.6893e-08	2.7775
0.65111	1.3333	3.0527	0.12986	0.063565	3.7445	2.4208
1.359	1.0431	3.7373	0.029584	0.20159	3.6067	5
1.3797	1.2346	2.435	0.27958	0.11264	0.69578	3.6551
1.3449	0.89169	3.8998	0.037614	0.49999	2.4594	3.8459
1.2186	1.2488	3.5663	3.8943e-08	0.23627	2.3665	2.2891
1.2637	1.2338	1.3118	0.073171	0.14028	1.2736e-08	2.3287
1.2965	1.4506	2.5154	0.00047084	0.12732	1.2104	2.2891
0.86558	1.3734	4.08	0.093811	0.085303	0.72406	1.1084
0.99439	1.9699	4.4851	0.27209	0.14028	2.8455	5
1.1747	1.2078	2.1098	0.11897	0.01174	3.1341	2.1166
[truncated: 18,000 more rows]
