# Supplementary material for: Value-free random exploration is linked to impulsivity
Source: Nat Commun. 2022 Aug 4;13:4542. doi: 10.1038/s41467-022-31918-9 (PMC9352791; doi:10.1038/s41467-022-31918-9)
Supplement: Supplementary file 4 — Source Data [file 41467_2022_31918_MOESM4_ESM.zip › SourceDataCSV/FigS11/out_sim_thompson_fitted.csv]

1.428	1.0148	3.312	1.167e-09	0.017903	1.0523	4.2153
1.0337	0.88214	2.696	0.18411	0.31575	2.4868	0.14222
0.8085	0.90148	5.4182	9.9453e-10	0.20754	1.8362	5
1.211	1.4788	3.1235	0.091151	0.27751	3.1067	3.1337
0.37671	1.0726	2.5553	2.1835e-09	0.13165	0.77335	2.3615
1.4559	1.164	2.3082	0.10942	0.053828	5.3072e-07	3.4265
0.83599	0.77662	1.4497	0.45092	0.17249	1.6859	9.135e-06
0.91531	1.3827	2.6751	3.2999e-09	0.11956	1.5533	2.8936
0.75994	2.0503	3.0053	0.054251	0.1313	1.8147	3.1859
1.4078	1.1634	2.8323	0.027417	0.041112	2.8505	3.7556
1.3156	1.2758	2.4279	0.13725	0.01425	2.8838	4.1795
0.85367	0.5217	3.5895	4.857e-09	0.078223	0.99648	5
1.1251	0.84998	4.5557	0.14534	0.024207	2.5685	5
0.6999	0.050156	4.8833	0.11139	0.32843	2.0282	2.5058
1.1716	1.4552	2.0325	0.25637	0.075104	5.7754e-06	2.414
2.1102	1.6615	2.4694	0.055963	0.15036	2.5891	4.0347
0.8898	1.2136	1.2775	8.9934e-10	0.058205	1.5007	4.6573
1.66	2.4858	2.5963	0.063051	0.01399	2.3382	5
1.0917	0.66044	2.6442	0.20898	0.14537	1.734	4.7406
1.0698	1.2217	4.5807	0.025721	0.088412	2.2502	1.1262
1.5239	0.54834	2.6503	1.5379e-09	0.10084	2.8244	1.0644
1.0797	0.87349	3.6323	5.9648e-09	0.018516	1.3989	4.4152
0.01	0.087778	3.5065	0.04002	0.029427	2.5206	2.475
0.81915	1.1355	4.3567	1.3533e-09	0.043031	2.3153	2.3299
0.86675	1.2948	4.3449	5.3406e-09	0.098791	2.2238	1.8762
0.98553	0.61377	2.2264	2.2332e-09	0.15591	1.7802	0.36242
1.1206	1.0629	1.7928	0.16847	0.033173	2.3775	2.0016
1.6565	0.97557	2.9042	0.40341	0.10368	2.8323	2.315
1.1361	1.3361	2.2275	0.2106	0.035763	2.0484	2.2685
0.069558	0.69117	2.9061	7.6018e-06	0.064507	0.030227	2.2088
1.161	0.59115	3.4512	0.15767	0.062238	3.6648	5
1.24	0.72344	4.1707	0.11589	0.027674	0.42943	5
1.5358	1.1714	3.8341	5.9133e-09	0.10896	1.5563	3.2904
0.73342	2.0271	1.7663	0.081005	0.24734	1.1181	3.9683
0.11266	1.7911	2.9609	7.8299e-10	0.16982	1.3061	3.1466
0.61136	0.059054	3.582	0.14408	0.15849	1.1395	2.5005
1.4105	0.74712	2.8517	1.699e-09	0.14191	1.3025	4.2784
1.1741	1.0408	3.1681	1.0587e-09	0.20468	2.9097	3.9308
1.4191	1.334	3.546	0.053844	0.13404	2.3562	4.2362
1.5104	1.5031	2.486	0.057737	0.10992	2.3878	5
1.4156	1.9752	3.7315	0.41278	1.3811e-09	1.4822	1.8579
1.3537	0.98923	2.8143	0.14668	0.20563	3.3773	2.055
0.01	1.1937	1.9829	0.050311	0.11334	3.2129	0.94328
0.92582	1.112	4.4713	1.4396e-09	0.08457	1.3542	1.6058
0.97323	1.2185	2.461	3.5647e-09	0.32148	1.7889	3.0147
1.7792	0.29069	1	0.026444	0.037754	2.604	4.5568
1.435	0.78861	3.7158	0.047851	0.043057	0.26836	4.3019
0.74662	0.83076	4.6362	0.057339	0.13749	1.7391	5
1.3442	1.1535	2.5942	0.10959	0.16207	2.1336	1.6342
1.0097	2.2491	4.9409	0.066695	0.12927	0.38609	5
0.88559	1.1579	3.0806	9.3388e-10	0.05663	3.2852	2.6161
0.76571	1.0581	3.9699	0.014619	0.19321	1.2896	3.841
0.99466	2.6304	5.1831	0.10856	0.11629	3.4045	1.3789
1.1985	0.82098	4.3784	0.41726	0.29953	0.98133	5
0.83121	1.3546	3.3224	1.9377e-10	0.25762	2.6384	2.5796
0.90252	0.66424	2.3783	9.3514e-10	0.12291	0.22897	1.2033
1.1037	1.259	2.0397	3.5702e-10	0.44433	2.6093	3.3809
1.2809	0.30238	3.5258	0.21786	0.062668	1.9188	3.9944
0.78279	1.0591	3.9332	1.5219e-09	0.060767	1.5534	1.544
1.4637	1.1958	1.5875	2.8912e-10	0.059471	2.8755	2.7896e-06
1.3986	0.13014	4.0826	1.3812e-09	3.7156e-08	2.2544	0.00048891
0.061269	1.5262	3.6945	0.019828	0.10537	2.4964	1.9852
1.092	1.3207	1.8094	0.085209	0.027304	2.7492	4.0685
0.91889	0.89128	3.8415	0.010941	0.035071	3.0582	3.759
1.9421	1.2984	3.0125	0.064976	0.072736	1.0927	4.1281
1.2922	1.106	3.4055	0.068639	0.051591	2.7828	2.8986
0.8272	1.0445	1.9377	0.2194	0.2156	2.6412	0.28365
1.4147	1.6164	3.6435	0.15667	0.086029	1.3643	2.8046
1.0181	1.7957	5.1165	0.00034842	0.017249	3.7037	3.192
0.9657	1.0786	1.7728	0.17409	0.24897	0.12076	2.845
1.8616	1.1596	3.52	3.8407e-10	0.14884	1.1575	4.8289
1.6677	1.2063	3.2259	1.4697e-09	0.07256	2.6679	4.7472
0.97976	2.6855	4.1228	1.3493e-09	0.46822	1.176	3.742
0.35487	1.2222	2.5211	1.75e-09	0.096753	1.0544	3.2993
1.638	1.541	3.0234	0.094508	0.027361	2.5148	3.8716
1.3472	0.7903	1.7499	0.21959	0.054342	1.1873	3.4492
0.044515	0.041366	4.7601	0.42895	0.079646	2.5032	2.4952
1.0355	0.54093	1.9801	3.1814e-09	0.10197	1.8217	1.7268
1.3282	0.33172	1.3881	0.026551	0.13701	1.1707	4.8998
1.3068	0.34541	2.473	0.099016	0.48189	3.0058	4.7854
1.8129	0.33111	1.9629	0.023793	0.31186	1.6914	4.764
1.136	0.91354	3.2013	0.23517	0.1286	3.6752	4.5289
0.20519	0.81833	4.4647	8.8541e-08	0.061898	0.79235	5
0.81202	0.89802	2.4776	0.051043	0.13192	2.2645	1.3912
0.88805	0.71475	2.7407	0.025724	0.12096	1.4724	4.6969
1.2227	1.5979	4.096	0.20824	1.7991e-09	3.0187	3.584
0.61654	1.0681	2.2296	0.2129	0.045021	1.694	5
1.4152	0.43564	3.2661	2.5111e-10	0.5	2.4069	4.999
1.3448	1.1193	3.0083	1.6323e-09	0.15588	0.23834	3.0845
1.1596	1.2693	3.8285	0.093371	0.13798	3.3063	2.9229
1.0609	0.96717	2.2184	1.6345e-09	0.13809	2.3108	4.8586
0.01	1.4898	2.6553	0.030165	2.672e-10	2.5106	1.0925
1.3473	1.1457	2.8491	0.14676	0.24051	3.342	1.4046
1.443	1.2099	2.8507	3.1771e-10	0.060651	1.8942	4.26
0.025284	1.7844	2.7152	0.42944	0.068632	2.5009	4.73
1.2433	1.1116	2.7881	3.4648e-09	0.029016	2.8562	3.7774
1.6101	1.2125	2.675	0.19266	0.15944	1.4535	2.4164
0.73328	2.0936	4.23	0.0094996	0.018053	1.0634	4.697
1.6478	1.4622	2.4027	0.025743	0.053711	2.7176	5
0.88754	0.73539	1.6513	0.084613	0.01552	1.3165	3.3817
1.8961	1.5341	2.3809	0.077964	1.3828e-09	2.6226	5
1.359	1.1945	3.6563	1.0303e-09	0.037663	0.15754	2.2569
1.535	0.30919	3.1479	0.18589	0.36306	3.408	4.1749
0.90467	1.0444	3.8326	0.13799	0.091816	2.8047	0.66881
0.80812	1.7453	4.6086	9.4655e-10	0.14118	1.9932	1.7045
0.82037	2.2568	5.1289	0.045902	0.030383	2.0672	3.4138
1.108	0.99341	4.447	0.056401	0.12375	3.1386	3.5263
1.0306	1.5604	3.9007	6.8319e-09	0.095766	1.6158	1.5581
1.1026	0.77947	4.3601	0.19653	0.015951	1.2128	5
1.6258	1.201	2.8731	1.6321e-09	0.094066	2.7248	2.4058
1.2369	3.5	4.0836	0.12856	0.10791	2.4298e-06	2.042
1.3898	1.1405	2.4226	0.046188	0.10183	0.55803	1.2345
1.3319	1.6307	3.516	0.098991	0.14108	2.1768	5
0.01	1.371	2.4147	0.21099	6.5895e-10	2.5	5
0.66667	1.7388	2.8675	0.040417	0.10673	1.6637	3.1053
0.66685	1.3657	3.7256	0.13391	0.11364	2.893	0.52136
0.8148	0.62567	3.8455	0.032302	0.032609	2.1819	3.5184
2.026	0.94388	2.5728	0.057305	0.10763	2.3401	5
0.68859	1.7235	4.2107	9.3299e-10	0.48349	1.7761	1.4161
1.5384	0.90251	3.5365	1.267e-09	0.1106	1.3704	5
1.8307	1.0143	2.4854	0.24037	0.16596	7.75e-05	1.7443
1.1979	0.33017	2.5866	1.9727e-10	0.026844	4.1166	4.7653
0.66279	0.044279	5.2183	0.029999	0.12949	1.4125	2.5018
0.24626	1.6193	3.7825	8.9745e-09	0.043826	0.62045	2.0677
0.77412	3.5	5.2848	0.049288	0.3968	0.70969	1.6117
0.054765	2.7198	4.3078	0.33845	0.05808	2.4931	0.7472
1.2404	1.0966	1.7506	1.4804e-09	0.084062	2.8685	5
1.1484	1.2453	1	0.088427	0.049881	1.2176	1.7101e-07
1.5646	0.85426	2.4505	0.20201	0.13632	2.8887	4.6098
0.89932	1.4207	2.4463	0.047625	0.30377	0.58491	0.30804
0.34662	1.1255	1.9284	0.19076	0.03127	1.2241	4.0218
0.76219	0.028935	2.835	0.22908	0.13949	0.63992	2.5003
0.14596	0.68856	3.2414	0.10095	0.5	0.10612	5
1.2025	1.1323	1.7438	3.1714e-10	0.13733	3.0321	3.5409
1.0013	0.92263	4.7108	0.15175	0.22104	2.2132	5
0.96147	0.86444	3.962	9.3838e-10	0.1037	2.4771	4.4345
1.3569	1.4676	2.5534	0.21503	0.14894	0.62269	4.9998
1.2357	1.0926	1.7745	0.31353	0.057879	3.3467	4.5317
0.93156	0.33888	1.1515	0.055507	0.11057	1.5205	4.9742
0.7774	1.3319	2.1278	0.25536	0.073944	0.66127	4.1504
1.5507	1.0932	2.5653	0.20899	0.11871	1.3559	3.6674
0.11288	1.2102	2.0067	7.8e-10	0.35876	3.7267	4.2066
1.2219	1.1174	3.3469	0.082198	0.013483	4.1606	2.7254
0.78685	1.0786	3.7509	1.3594e-09	0.13282	1.212	1.0437
0.95632	0.25793	1	0.173	0.028406	2.6792	4.0233
1.854	1.3936	2.6351	1.3172e-09	0.031673	3.4944	4.7305
0.83233	0.70058	1.7626	0.10679	0.14962	2.2475	3.7881
0.9376	0.9574	2.9983	9.5933e-10	0.19606	3.6919	1.942
0.85559	0.41258	2.6725	2.102e-09	0.11488	2.2694	2.2806
0.93344	1.2249	2.2981	0.026702	0.051779	0.91093	3.4788
1.3159	2.0143	3.2288	1.5649e-09	0.10369	1.2721	1.6932e-07
1.1828	1.184	3.8972	0.043161	0.058106	3.1568	2.0323
1.7279	0.49333	2.7302	2.8036e-10	0.5	2.2312	5
1.081	1.5119	3.889	0.097618	0.10657	1.386	1.8123
1.1374	0.045406	4.8118	0.19185	0.20904	1.1137	2.4988
0.87468	1.5194	4.6854	0.05125	0.11652	2.3157	3.1727
0.89828	1.1365	2.6103	1.6123e-09	0.094127	1.9272	1.5359
0.76393	1.1149	3.0327	0.06903	0.087031	1.4061	1.4232
1.1851	0.97979	2.7498	0.16432	0.086114	2.6913	4.9489
0.01	0.87789	3.2701	0.010046	0.10184	2.6384	4.9597
1.7652	0.89231	3.6138	0.39354	0.21248	3.945	4.6478
1.2146	1.235	3.7679	9.9691e-10	0.097386	2.6279	4.018
1.4475	1.264	3.1756	1.5371e-09	0.042471	1.1845	3.7102
0.19208	1.4068	2.2919	0.3498	0.10709	0.47332	3.7731
0.27277	1.0877	2.1466	0.14337	0.1046	0.68808	2.8967
0.89099	0.76691	1.9928	0.063867	0.17348	1.9133	3.5387
0.94153	0.99818	2.4768	0.10994	0.24611	3.0309	2.8866
0.11683	1.4818	1.8646	0.077815	0.02712	2.5011	4.716
0.86796	0.89512	2.6544	0.13185	0.089368	1.0271	2.139e-06
0.69794	2.0487	2.5934	0.10856	0.14504	1.5002	1.0999
1.2688	1.5983	1.87	0.17111	0.066615	2.8786	1.7494
0.85581	3.4997	3.0243	0.026878	0.4375	1.5642	4.2844
1.4153	1.1631	3.2839	0.114	0.17296	3.9936	2.6308
1.0235	2.0683	3.372	0.21662	0.10626	1.2222	3.6248
1.0165	1.2079	3.663	0.33122	0.098538	3.1963	2.3949
0.50282	0.57392	3.8945	0.021584	0.085775	1.0267	0.93876
1.0906	1.5801	1.8243	0.19858	0.058054	2.6109	3.847
0.92419	0.92331	2.9655	0.21818	0.054548	3.51	2.8899
0.78843	1.6933	3.1244	0.19586	0.10868	1.8427	1.7569
1.0795	1.6543	4.4631	0.10873	0.13969	2.4637	3.455
1.252	1.0827	3.9866	0.061563	0.49826	2.3003	2.7697
1.5846	1.0573	3.6567	1.8999e-09	0.18844	2.3286	4.6656
1.0053	1.0639	3.5416	0.063015	0.15336	1.9747	4.2534
0.95697	0.71585	2.7273	3.0035e-09	0.15373	1.5828	4.4548
1.0381	1.4467	2.9744	1.5885e-09	0.042208	0.54159	1.2481
0.83745	1.0616	2.7258	1.9605e-09	0.032284	1.4418	5
0.76027	1.1061	3.1147	0.24481	0.45324	3.0334	2.3562
1.6255	1.2893	2.1273	0.028521	0.041696	2.7198	1.5991
1.5424	2.2335	1.8955	0.049948	0.1004	2.7571	4.1701
0.89616	1.2405	2.2891	0.088408	0.13126	1.8643	1.3942
1.3779	1.2421	2.7436	0.061964	0.098185	1.4148	2.9339
1.4956	1.2776	3.8948	1.3468e-09	0.057041	1.8508	0.10614
1.1005	1.3108	2.7246	0.12154	0.10493	0.075099	3.6717
1.4453	0.95272	2.6941	0.087545	0.025476	3.2463	2.9282
0.92515	0.66325	3.3879	0.11104	0.15013	2.8887	1.3062
1.2521	1.0895	4.0651	0.021652	0.16326	3.002	1.1038
1.0093	0.040872	5.4776	0.053166	0.019937	3.6624	2.4994
1.802	1.3369	2.8575	0.011411	0.11513	2.4968e-06	3.2732
1.3684	1.0705	3.7732	0.19438	0.11536	0.97202	0.33928
1.4051	1.1255	2.1144	0.14977	0.097073	4.2031	3.0589
1.4069	0.56673	2.545	7.5835e-09	7.2766e-08	1.891	2.0946e-07
0.94587	0.44785	2.6682	0.074068	0.11796	3.4547	4.9999
0.77982	0.82144	2.625	0.23751	0.076003	3.3571	4.6124
1.4934	1.0761	3.3476	0.16643	0.1486	1.9882	4.7793
1.5532	1.409	3.6953	1.9097e-09	0.094115	2.2428	1.6805
0.8912	1.225	3.2765	9.4784e-10	0.024856	3.3814	2.6496
0.84917	0.99379	3.3695	0.10663	0.12489	0.91048	1.4827
0.60237	0.75925	4.7736	7.0235e-10	0.2894	3.0055	5
0.93516	0.83626	4.1191	0.012464	0.050939	2.753	4.152
0.99909	0.9697	3.8556	9.3916e-10	0.094402	2.5813	4.0899
1.0213	1.4422	4.9517	0.0085916	0.12338	2.4444	2.8312
0.96855	2.6123	4.9665	0.075299	0.10171	1.2075	3.2588
0.057058	1.377	2.2534	7.9276e-10	0.20235	3.2487	4.3294
0.58296	2.29	3.6359	0.09301	0.12279	1.0416	0.38489
0.98152	0.55199	3.8467	0.052769	0.079558	0.59798	5
1.1413	0.26818	2.8797	0.025849	0.036019	1.5144	3.6594
1.5147	0.5963	2.6821	0.05091	0.11529	3.4326	1.1028
1.3397	0.94785	4.1846	0.22484	0.13832	2.756	5
0.039787	2.1541	3.9901	0.49998	0.015322	0.019208	2.6864
1.0899	0.67095	4.3427	0.11124	0.32548	2.649	5
1.4234	0.72719	2.7227	0.052603	0.028627	3.239	4.4679
1.2329	1.681	4.0255	1.1845e-09	0.23513	1.2594	1.4748
1.6618	2.1284	3.2085	0.20887	1.354e-09	2.3625	0.073373
1.1619	1.2661	2.111	0.21388	0.02711	0.39533	3.6437
1.2241	1.2076	1.9039	0.1423	0.16888	2.6187	2.3476
0.91167	1.0393	2.2648	0.0082597	0.14066	2.3912	3.5779
1.2221	1.331	3.3055	0.039149	0.13554	2.3821	3.4181
0.80888	1.3445	2.9506	0.12358	0.012478	1.4187	3.0001
0.92661	1.054	1.7791	0.087294	0.12958	2.1701e-06	1.5392
0.80098	3.2347	3.144	5.61e-10	0.09132	1.0459	3.4225
1.1246	1.3006	3.4248	0.10043	1.2705e-09	1.8399	2.3143
0.82241	1.376	2.6502	0.19903	0.026633	1.1368	3.9681
0.80551	0.97358	2.244	0.21927	0.18167	3.4851	4.2763
1.4847	0.66241	3.1264	1.184e-09	0.17144	1.1322	4.2377
1.1611	0.34424	3.777	0.2359	0.079785	3.5013	4.4184
1.5331	1.28	3.6918	4.3407e-10	0.087245	2.1932	4.6914
1.337	0.89147	3.4385	0.036706	0.092179	3.694	0.95951
1.0187	0.32374	1.4414	1.4391e-09	0.07399	2.5461	2.387
1.2277	0.94166	2.0605	0.20666	0.10384	1.1374	0.41443
1.1257	1.2132	1.7752	2.0921e-09	1.6983e-09	3.1926	4.9516
0.050001	1.3962	2.7417	0.24857	0.029539	2.5004	4.1526
1.5736	2.6125	2.2533	9.0051e-10	0.27581	4.5062e-08	3.9853
1.4386	1.4496	3.0447	1.4969e-09	0.11207	1.4413	4.469
1.1729	1.5662	3.7123	2.0225e-09	0.090144	2.2183	4.0479
0.15661	1.1066	1.4474	0.058404	0.012656	1.0379	1.0347
1.319	0.78514	3.2745	0.19199	0.5	1.3323	4.364
1.3419	1.2445	2.3454	0.093546	0.028134	2.9897	4.3972
0.045604	1.0332	2.9484	0.089565	0.032933	2.5002	4.7709
1.1514	0.30333	3.4174	3.3546e-09	0.32806	2.0294	4.5837
1.2369	1.5705	3.6298	0.17896	0.45593	2.0126	2.8995
1.311	0.73573	3.8296	0.24436	1.7027e-09	3.7106	0.19634
1.5861	1.1559	2.5758	0.224	0.13815	4.5024	3.7553
1.3142	1.4809	2.7795	0.085791	0.11107	1.6301	4.7327
0.01	1.3643	3.0237	0.050237	0.14324	2.5027	3.2541
0.98595	0.026995	2.9049	0.31895	0.01993	1.8425	2.5069
0.049751	1.1937	2.8326	2.9069e-06	0.066888	0.020873	2.5673
0.76135	1.2088	3.6924	0.027751	0.026124	3.0899	2.4456
0.95349	1.0302	1.8098	9.21e-10	0.060741	1.1953	0.43687
1.1035	0.9619	4.4183	9.3418e-10	0.26864	2.4253	1.8589
1.3878	1.591	2.1634	0.058773	0.097502	2.7139	3.1612
1.5671	1.1862	2.7118	0.15153	0.17148	3.1966	0.5348
0.79552	1.4643	2.3841	0.042903	0.10666	1.6964	3.712e-06
0.46869	3.5	3.641	0.041192	0.12746	0.9514	3.5435
1.1748	0.81809	2.9995	0.21464	0.12025	1.5877	2.1573
0.91692	2.1775	4.1736	9.1343e-10	0.09867	2.1294	8.7485e-08
0.80558	0.99585	2.6411	0.20116	0.11938	2.111	3.3905
1.243	1.0333	2.1716	3.1817e-09	0.14314	1.0357	2.6857
1.2197	1.331	3.2181	0.11129	0.19562	2.0558	3.8342
0.91712	1.0658	2.2646	0.21402	0.10619	1.5219	2.8459
0.91576	2.1564	3.3969	0.23077	0.13051	1.7341	3.1265
1.4811	0.75029	2.8178	0.10742	0.098492	1.622	4.4258
1.3896	0.51088	2.507	0.13941	0.29711	3.0988	4.5107e-07
0.73644	0.91176	3.4354	0.15853	0.41489	2.7037	4.3469
1.2986	1.1645	2.5594	1.1734e-09	0.17443	1.3941	4.2422e-07
0.63649	1.081	3.4026	0.0087492	0.10671	4.5111	1.7351
1.4462	0.78604	2.622	0.10935	0.1682	2.1757	3.482
0.87914	0.95441	3.7762	0.057984	0.032553	0.56241	3.8715
1.1373	1.0266	2.0904	0.18692	0.18591	3.5857	1.9963
1.2395	1.0666	2.7842	0.096059	0.12398	2.7247	1.91
1.1969	1.5946	1.6599	0.091788	0.1761	2.3287	4.1175
0.071074	1.6802	4.5866	0.097117	0.17437	0.040455	1.2897
1.0985	2.3304	3.6781	0.018565	0.01415	0.82603	4.5425
0.050811	1.3282	3.0708	3.9718e-10	0.085019	4.0031	3.8011
0.73844	1.5385	3.1006	0.0244	0.15279	2.0067	3.0675
1.1982	0.78547	3.0227	0.18328	0.17791	2.6348	3.1051
1.1226	0.25793	1	2.597e-10	0.028406	3.6647	4.1063
1.1817	1.3279	3.482	2.7809e-09	0.12142	1.602	1.2254
2.1101	1.0171	2.7974	6.9234e-09	0.084531	2.3895	5
1.268	0.59493	3.9284	0.14055	0.19798	2.9174	5
0.99915	0.2757	2.6415	0.10435	0.32566	3.2459	1.3012
0.31678	1.3934	2.284	0.068878	0.19382	0.7928	3.8407
1.0442	1.0062	1.7045	8.9578e-10	0.065036	4.3356	5.0699e-08
0.96363	1.0427	2.0956	0.12151	0.15702	5.225e-07	0.50145
2.0386	1.0642	3.8421	1.2552e-09	0.09645	3.0498	0.12247
1.8397	1.0798	2.2545	0.23881	0.023155	2.275e-06	2.1992
1.5581	1.372	2.3447	0.19332	0.063162	2.2728	3.2787
1.3488	1.4925	4.0374	1.1407e-09	0.056335	0.4496	1.8756
0.67968	0.61946	3.1674	0.08018	0.061039	3.936	1.3326
0.01	1.8547	3.5424	0.010041	0.10917	2.501	2.2018
1.1758	0.78376	2.3519	8.8098e-10	0.064026	0.14029	2.1333
1.0746	1.2366	2.2636	0.064107	0.49286	2.2304	4.7583
1.1017	0.68047	2.6922	0.039211	0.12004	3.8752	2.1039
0.55417	2.9114	3.9839	0.19446	0.13536	1.5989	2.9612
1.2044	1.4533	3.3977	0.097214	0.050935	1.7467	2.116
1.1992	1.0815	3.055	0.099559	0.2097	2.4379	1.0756
0.89621	0.77902	3.8791	9.2887e-10	0.10839	2.2658	3.6112
0.82196	3.3397	5.1178	0.010335	0.30155	1.5724	0.70724
1.2678	1.0366	2.577	0.12071	0.078044	2.89	3.686
1.6524	1.1767	2.7812	0.043369	0.12121	2.7634	3.7871
0.96152	1.296	2.797	0.053203	1.164e-09	3.1009	3.6567
1.0032	1.0235	2.373	0.12928	6.2468e-09	3.8906	3.6244
1.3021	0.30133	2.6004	0.10559	0.026826	3.3294	4.3087
1.5724	1.0139	2.9871	1.5143e-09	0.10524	0.76517	2.2351
1.3484	1.2758	3.1828	0.11306	0.012116	1.1953	2.8569
0.74064	1.5385	2.8096	0.21745	0.044977	1.7371	4.5686
0.91016	1.2464	2.8453	0.11687	0.10163	0.91971	3.0175
0.7196	0.99137	2.9456	0.092016	0.11344	1.894	4.4988
1.088	0.9883	3.6834	0.0081026	0.086071	2.6409	3.8772
1.4824	1.3233	3.8203	1.3659e-09	0.094377	1.9755	2.0027
1.6331	1.3937	2.1734	0.19248	0.11523	2.5658	4.0388
1.1326	1.3354	3.7594	1.0096e-09	0.134	2.5087	1.9994
0.94343	1.1939	2.2638	0.064339	0.1243	1.6406	1.5134
1.0251	0.96461	4.7501	1.5852e-09	0.12484	0.37983	2.499
0.90416	1.1221	2.041	0.12247	0.013466	1.7853	3.8387
1.2564	1.0161	1.8967	0.063922	0.10199	9.7607e-06	1.5552
1.4631	0.86513	2.5403	1.4874e-09	0.10696	3.024	4.3681
0.6484	0.89872	3.3675	0.090959	0.018479	1.349	4.5125
1.6733	2.7509	3.8039	0.18321	0.015421	2.4119	1.4112
0.90842	1.2181	4.0564	0.14404	0.092068	4.9701	1.8901
0.83574	0.60068	3.5218	1.5443e-09	0.15454	1.7175	3.4518
1.176	0.84997	1.6044	0.28638	0.076986	4.0492	2.2947
1.0016	1.3755	4.509	1.0533e-09	0.15873	3.8331	2.114
0.764	1.6733	3.9986	9.7401e-10	0.15418	1.9164	2.699
0.37469	1.9623	4.0132	0.14927	0.014018	0.87745	2.7663
1.3723	0.61781	3.3095	0.11467	0.14488	2.8477	5
1.2855	0.68455	4.8369	1.3655e-09	0.026853	1.0127	5
1.2278	1.325	3.5518	0.10939	0.10494	0.66156	1.6964
1.3429	1.328	3.4391	0.13931	0.066723	3.347	3.2912
1.1239	1.1339	2.3411	1.5568e-09	0.065266	2.1273	2.3408
1.2609	1.2052	2.2861	0.24413	1.3437e-09	0.63504	2.629
0.78677	1.1312	2.7246	0.189	0.086563	2.7148	2.0505
0.01	0.87743	4.7589	0.09021	0.071022	2.4983	5
1.0458	1.4438	3.4206	0.10681	0.043579	1.9575	2.3123
0.77374	1.2905	3.243	2.0311e-09	0.1171	1.8274	2.9095
0.96183	2.5442	4.7444	1.7094e-09	0.014847	0.4735	2.0296
1.3603	1.32	3.852	3.0872e-10	0.094445	1.7882	1.9744
1.1723	1.062	1.5558	0.20032	0.029982	2.6691	0.83944
0.2492	1.1618	2.5403	9.8058e-10	0.11717	1.534	1.0454
0.72077	1.3528	4.6869	0.033102	0.10498	1.5248	1.7654
1.2731	1.2077	3.6095	0.074442	0.069862	2.5052	2.3149
1.4835	0.27618	1.9678	0.40551	0.099514	2.6252	4.0082
0.81678	0.32787	2.7647	0.045236	0.19688	5	4.6274
1.2633	0.62957	3.4291	4.5582e-10	0.15316	3.6974	5
1.3947	0.85308	4.2212	1.4026e-09	0.032105	0.45698	5
0.61018	3.5	3.825	0.20272	0.42097	0.71873	2.5206
1.4241	0.74199	2.6549	0.024131	0.0096888	1.9384	4.7082
1.4613	0.98505	1	0.064951	0.028416	2.4658	5.5767e-08
0.49665	1.5835	2.9236	5.3026e-10	0.060201	0.87807	3.3247
1.9	0.97068	2.737	0.055803	0.12665	2.4909	5
1.4256	1.0934	3.9926	3.1807e-10	0.49318	1.8809	3.6198
0.62864	0.79935	1.1465	2.0046e-10	0.12966	1.1816	3.3656
1.6235	1.3284	2.1279	1.3935e-09	0.1434	2.8786	5
1.0089	1.2035	2.2686	1.7396e-09	0.069211	2.3338	7.6752e-08
1.3992	1.2482	3.1531	0.10663	0.081568	0.42919	4.7062
0.83427	1.8127	2.9614	0.21545	0.067451	0.05395	2.4661
1.1145	1.206	4.3634	0.10363	0.041232	3.4023	0.035144
1.2675	0.41855	4.1869	1.0054e-09	0.13833	3.4444e-07	1.284
0.25052	0.81221	4.2864	0.049241	0.29066	1.4716	3.7718
1.4545	1.2667	2.2746	0.059413	0.3226	2.2698	3.2189
1.0039	0.5978	1.5699	1.2159e-09	0.14196	1.3862	1.1648e-07
1.4541	1.8122	3.6192	6.6893e-09	0.071994	1.037	3.6704
1.0014	1.2023	2.1838	2.7695e-09	0.058417	2.0908	3.512
1.2359	2.2111	3.8422	0.18012	1.2057e-09	1.9301	2.5088
0.01	0.89455	1.8351	0.090556	0.084846	2.5164	4.6626
1.3686	0.85082	4.6132	9.1726e-10	0.14564	3.29	5
1.1141	1.3569	3.6404	0.063087	0.08176	1.9102	2.1415
0.83356	1.6673	3.5035	0.10313	0.073075	1.0951	2.2907
0.95328	0.91034	5.0904	3.5476e-09	0.12111	0.26827	5
1.2903	0.92331	3.3577	0.071229	0.044372	3.1685	4.3239
1.6436	0.33562	2.417	0.13947	0.28196	3.4993	4.7027
0.97879	1.3889	2.155	0.12184	0.013898	0.27421	4.2142
0.89604	1.3435	2.7155	9.6445e-10	0.094751	3.5635	4.6871e-08
0.76294	0.71485	3.3056	2.1526e-09	0.10115	2.1109	3.3359
1.1258	1.0414	3.9283	0.057671	0.1077	1.8281	4.6388
0.59467	1.7907	4.7415	0.065169	0.099613	1.6281	1.9038
0.44997	0.045102	4.8775	0.031528	0.18914	0.61058	2.5025
0.71766	1.1352	3.3318	1.7741e-09	0.12761	1.6112	1.8505
0.63835	1.349	4.4962	0.040535	0.09803	2.3626	2.2414
1.2726	1.0918	3.0911	0.31775	0.091841	4.0667	4.943
1.4213	1.3271	2.2416	0.066805	0.4553	1.9628	3.167
1.0218	1.0385	2.3354	4.0126e-09	0.078372	1.3977e-06	2.2983
0.98834	1.4219	3.9584	1.2008e-09	0.12893	1.2108	4.8191
1.2409	1.112	3.0991	6.7026e-10	0.18466	2.3239	0.2967
1.1789	1.3967	3.1243	0.083168	0.20566	3.1335	0.8881
1.2275	3.5	1.54	0.025171	0.02212	3.0886	5.0337e-06
1.0747	2.4843	4.8883	0.0018465	0.078547	1.4387	2.8906
1.4237	0.75911	3.0511	0.11624	0.040159	3.4486	2.593
1.0997	1.684	2.5112	0.13238	0.10839	0.91798	1.8848
0.92931	1.3274	2.2317	0.036616	0.077671	1.5398	5
1.5729	0.75949	2.1851	9.1748e-10	0.055083	8.1425e-07	3.4844
0.01	1.5067	2.7958	0.020106	0.27125	2.4913	4.8287
1.4901	0.75349	2.8303	0.19384	0.070528	1.7446	5
1.3254	0.83899	1.8185	0.10845	0.096831	2.5354	3.5146
1.4078	0.95395	3.6842	1.2225e-09	0.048987	1.8865	4.6106
1.3853	1.1916	2.9273	1.5447e-09	0.06618	2.5106	2.1135
0.74561	0.77696	4.1783	0.12634	0.053305	2.8871	4.5213
0.53005	1.5443	4.4948	0.017379	0.062715	1.4821	2.7261
1.0641	1.1784	3.1751	4.8098e-10	0.0733	3.0829	2.0555
0.53443	0.030992	3.3502	2.1504e-09	0.069724	1.0653	3.6705
1.1733	1.1445	2.2048	0.24438	0.081809	0.78893	2.889
0.92693	2.7601	3.3978	0.10992	0.45651	3.7382e-07	3.8752
1.3248	1.023	3.1456	0.08249	0.38497	2.2587	3.533
1.4597	0.95176	1.3217	0.20977	1.1436e-09	3.024	3.6349
1.649	1.4081	3.0266	1.409e-09	0.20258	3.3791	3.6722
1.6222	1.181	2.5	0.015641	0.10637	0.079318	3.2629
1.3686	1.2492	2.3187	0.20844	0.19343	2.1418	0.53795
0.73234	0.056683	3.1502	0.054246	0.0098916	1.1322	2.4976
2.0662	1.0626	2.5221	0.066531	0.066447	4.0724	3.9301
0.6272	0.75215	4.0521	0.042045	0.2255	1.0423	2.6451
0.96157	1.1621	4.1949	0.085978	0.013464	2.89	1.734
1.985	1.3182	1.604	1.5206e-09	0.042251	3.1574	4.6409
1.4635	0.99261	2.6998	0.055132	0.028888	3.1805	4.5554
0.82902	1.2326	2.4921	0.21402	0.14864	2.2424	3.2246
0.69827	1.2787	2.8029	0.081483	0.090609	2.4401	3.8126
0.053787	0.46926	2.2597	0.20828	0.10602	2.499	2.8844
0.93835	1.2158	3.1925	0.09781	0.10777	1.2015	1.311
1.0759	0.45251	2.2256	1.0201e-09	0.060454	0.92303	3.4219
0.70988	1.4432	3.1281	4.2419e-10	0.064635	1.1608	2.4075
1.0935	1.9011	4.918	0.26714	0.037218	4.9396	2.4512
1.4968	0.24768	2.8792	0.15786	0.018113	3.4679	3.3761
1.0799	1.3814	3.0594	9.5713e-10	0.038853	3.719	3.1853
2.2087	1.553	2.7967	0.04633	0.079226	4.094	3.8291
0.01	2.2151	3.8735	0.060204	0.23047	3.8379	2.833
0.17464	1.0639	2.6898	0.23611	0.035506	2.5735	2.0133
1.4323	1.8645	2.9499	0.093267	0.10927	2.6608	4.4207
1.3743	1.1394	2.2137	0.092957	0.13425	3.3153	4.0203
1.3179	1.1077	2.3633	0.18139	0.12751	3.7415	4.4438
1.5222	2.4772	4.0177	0.16322	0.090204	0.9934	3.608
0.59885	1.0372	3.2661	1.3359e-09	0.12297	1.0794	0.89707
1.3997	0.91318	3.654	0.21296	0.094188	3.2694	5
1.3831	0.3504	2.8979	1.0038e-09	0.19779	3.5261	4.8895
1.1049	0.042279	4.6829	0.39351	0.12941	1.2244	2.5065
1.3896	0.85931	1.6046	0.14227	0.051942	1.9319	1.9538
0.96291	1.2682	2.7149	9.0373e-10	0.10197	1.6836e-07	3.105
0.95337	1.1637	2.4777	0.047212	0.11508	0.35233	3.8457
1.0567	2.1549	2.5785	0.022294	0.42813	2.4978	3.8737
0.65703	0.75647	2.1944	0.11867	0.35526	2.5578	3.0406
1.2582	1.3459	3.2777	0.31406	0.049581	2.0602	2.7671
0.86794	3.3087	4.5713	0.074545	0.044672	1.0607	2.9258
1.2517	1.1302	3.409	0.13443	0.15901	3.2491	1.9167
0.80411	1.0449	1.9842	1.2986e-09	0.18119	1.8268	0.27977
0.01	1.3935	2.5259	0.19082	0.13489	2.4995	0.38644
1.253	1.3273	3.4414	1.3291e-09	0.056798	1.9021	2.5169
0.91237	1.2602	1.5624	0.21577	0.12431	1.5696	4.4309
1.344	1.1834	2.7029	0.24406	0.10072	1.5774e-05	2.0336
0.63394	1.2124	4.011	0.035171	0.14038	1.0935	1.4579
1.2063	1.3361	3.2648	0.10485	0.13536	2.8633	3.4574
0.96408	1.4833	2.9157	0.20634	0.093143	2.338	3.7339
0.8395	0.76489	1.9703	0.16651	0.13631	3.0454	2.8753
1.7227	1.2385	3.0412	0.1062	0.32081	3.6495	0.30647
1.1649	0.97407	3.5723	0.0077863	0.098233	2.7912	2.1829
0.042575	1.4245	3.4142	0.33882	1.08e-09	4.7833	2.593
0.95254	1.574	3.4277	0.11466	1.6854e-09	3.0605	1.3315
1.3016	1.1832	4.5724	2.7002e-10	0.083024	1.1386	0.34305
1.1231	1.3119	4.8613	0.011997	1.1535e-09	2.7382	1.2892
1.3565	1.3158	2.9505	1.0727e-08	0.026728	1.5539	3.6021
1.2336	0.70478	1.5412	0.075992	0.31552	2.4597	3.2874
0.42934	0.95319	2.9751	0.032517	0.13181	1.461	1.0411
0.91852	2.0091	4.4174	0.14517	0.1009	2.694	3.9164
1.1567	1.1467	4.0734	0.078455	0.070515	2.9353	1.8954
0.87638	1.2518	1.6646	0.20173	0.17261	2.0594	4.2281
1.3807	1.1908	3.7506	0.040623	0.098132	2.5286	2.309
0.93984	1.4711	3.5569	0.24462	0.089512	3.3347	2.7794
1.1393	0.74292	4.0258	2.3036e-10	0.042762	2.6168	3.9278
1.5586	1.4915	1.4176	0.13782	0.049859	2.0526	9.6376e-07
0.90454	1.1119	3.4609	3.0208e-10	0.055479	0.63357	1.0461
1.5127	1.1355	2.5366	1.3566e-09	0.053725	1.9302	5
1.9742	1.3116	3.0813	6.1687e-10	0.10598	3.1989	3.681
1.5324	1.3117	3.0496	0.13092	0.084292	0.53213	3.7781
1.1202	1.3455	3.4369	0.23346	0.11048	3.3212	0.26443
1.0979	0.79232	2.4688	0.091367	0.076306	4.099	4.6134
0.79072	1.3512	3.1881	0.10944	0.12038	2.2909	3.3379
1.4567	1.1441	2.5064	1.8663e-09	0.10008	3.2873	2.7133
0.92941	1.6515	3.5658	0.28031	0.36095	4.462	3.2384
1.4066	1.0665	2.2426	6.638e-09	0.072418	3.6408	4.0262
1.3899	1.3904	3.6527	0.12081	0.10667	0.58731	1.6864
1.5807	1.4059	2.688	1.2752e-09	0.14141	2.1095	0.31808
0.79473	3.5	3.8903	9.6298e-10	0.42022	2.2808	3.1779
0.59677	0.59921	3.494	0.04658	0.13659	2.0674	3.4371
0.62302	1.6353	4.6556	0.058165	0.12245	1.7862	2.6923
1.0924	1.2488	2.1124	0.13446	0.071691	0.89421	2.2207
1.2718	0.8266	3.3271	0.17732	0.28639	2.2864	4.0999
1.0917	1.0827	5.1608	1.5835e-09	0.092248	0.74595	1.2988
2.0101	1.4566	2.1428	0.020428	0.10932	2.8857	7.0417e-06
0.055805	0.61355	3.7206	1.0749e-08	0.36098	0.21081	5
1.4066	1.0932	2.3092	8.4895e-10	0.073	0.019851	8.95e-08
1.0071	1.0805	2.324	0.030981	0.077557	0.28906	3.0117e-07
0.52688	0.64369	3.1864	2.0236e-09	0.13642	1.1858	3.8246
1.2355	0.51191	3.1152	1.0053e-09	0.061341	5	5
1.3105	0.53196	3.3706	0.078684	0.027723	2.2459	5
0.82186	2.3296	2.2394	0.028439	0.086473	0.31395	1.535
0.64246	1.1616	2.6033	0.25731	0.2636	0.30583	3.754
0.48769	0.062132	4.6453	0.097867	0.079311	0.97583	2.501
1.6906	1.2331	2.6922	0.20155	0.060999	4.2361	1.5871
1.1008	1.3699	4.3768	1.5173e-09	0.06997	0.78162	1.889
1.1355	1.2945	3.234	0.024842	0.11525	2.0475	1.1452e-05
0.61136	1.2719	3.4778	0.11519	0.11833	1.4953	0.67521
1.4694	0.6381	2.6514	2.9689e-09	0.12064	4.3426	1.5007
1.2506	3.4342	5.276	1.7998e-09	0.13289	4.0988	5
1.4025	1.2673	2.818	0.037141	0.12167	3.4471	3.6541
0.91681	1.135	3.4486	0.090497	0.1418	3.5084	1.1337
0.072682	3.2237	4.5001	0.029724	0.059096	2.5002	2.2203
1.1755	1.1061	2.224	0.21385	0.030445	1.3046	2.5129
1.676	0.80739	2.7857	1.5139e-09	0.19906	3.0588	4.2388
1.22	0.48746	2.2353	0.2004	0.043298	4.1061	3.3796
0.8923	0.9412	3.8413	8.5279e-10	0.078651	3.266	1.0221
0.87819	0.69972	2.9448	1.8657e-09	0.028405	0.69103	4.3911
0.61499	0.789	4.2403	9.0826e-09	0.094846	1.0192	4.563
0.75076	0.83547	3.9189	1.5348e-09	0.018721	1.5151	4.0941
1.2539	1.43	3.1338	0.19839	0.35135	0.88292	4.3647
1.1105	1.1735	3.9416	2.3101e-10	0.052441	2.6441	2.6529
1.0358	2.0718	5.312	0.25229	0.056213	2.3429	1.5447
1.5945	1.0716	2.1341	1.2184e-09	0.11821	0.3386	3.6529
1.3513	1.154	3.838	8.1167e-09	0.093322	1.6014	2.7894
0.76091	0.71535	2.9062	0.043409	0.035842	2.2859	2.3936e-08
1.0188	1.8212	3.3353	0.15755	0.25365	2.529	4.3849
0.58354	0.64327	4.0446	0.06093	0.5	0.9037	3.8642
0.3447	1.0103	2.3141	4.1373e-10	0.037297	0.80004	2.1555
1.3507	0.59572	3.3688	0.11282	0.062329	2.3008	5
1.3934	1.2925	2.5806	0.060758	0.1394	2.0663	3.0395
1.1477	1.248	3.5146	0.11415	0.076988	2.5734	3.7144
1.1858	1.5884	3.1796	0.11571	0.054328	2.2412	4.5877
1.1004	0.73918	4.1934	0.13534	0.069534	2.8423	5
1.315	1.422	2.2655	0.058289	1.5712e-09	2.5092	5
0.05174	0.77398	1.7538	7.9319e-10	0.053731	3.86	2.1696
1.3108	1.2182	1.7984	1.4264e-09	0.10353	2.8175	3.7103
1.2044	1.0732	1.5309	0.086264	0.35321	2.7698	1.6783
0.80036	0.17458	4.2151	0.053315	0.072117	0.25892	0.3383
1.0612	0.73179	2.9964	9.7403e-10	0.094186	3.3938	1.9064
1.7443	1.1198	3.116	2.1478e-09	1.0509e-09	3.2424	2.5874
0.96896	0.58912	1.859	0.051285	0.5	5.6472e-08	3.5131
0.62993	0.62873	3.5076	0.059002	0.070747	0.91936	5
0.74941	0.89931	2.808	0.19345	0.069697	2.4296	3.0657
0.92681	0.79659	2.3745	1.0241e-09	0.19826	1.5441	1.3429
0.31095	1.9101	1.6796	0.086853	0.014957	1.9857	3.7556
1.3055	0.84609	3.5131	0.22026	0.024101	1.9013	5
0.68427	0.28568	5.049	1.2538e-09	0.5	2.3797	4.4553
0.85228	1.2226	3.4256	0.21942	0.12697	2.9692	0.75742
0.76601	1.5371	4.6481	0.085419	0.11634	1.3579	2.5888
1.4237	1.2472	2.2549	0.061536	0.070733	2.1974	4.1551
1.616	1.2983	3.3198	0.090536	0.19082	3.198	4.9131
0.80081	3.5	3.1263	0.21056	0.1516	1.1256	4.2355
0.4202	1.018	3.2938	4.8978e-09	0.13373	0.75882	1.3584
1.3691	1.1366	1.4684	0.12935	0.15109	0.81941	4.3724
1.5109	1.207	3.4488	0.21829	0.087489	3.5047	0.37588
0.55941	1.6378	3.8133	0.061891	0.17609	1.683	3.6273
0.92217	0.79332	2.903	0.08973	0.13031	2.3137	0.99096
0.057721	1.5017	3.2072	0.18862	0.10263	2.5006	3.0722
1.8649	1.3517	2.2708	0.012166	0.01237	2.5692e-06	3.7234
0.99701	3.1239	3.8436	8.0819e-10	6.413e-10	1.7128	1.4565
1.3378	1.5324	2.9843	1.2745e-09	0.10334	2.0543	3.3345
1.0081	1.1824	3.8097	9.0812e-10	0.06858	3.1571	2.824
1.4216	1.5245	2.5384	0.12273	0.030322	2.447	4.9993
0.73739	1.6614	4.9204	0.0072224	0.096813	1.9457	2.1493
0.83166	1.0427	3.7971	0.14197	0.087948	2.5268	1.5415
0.72377	0.58202	2.839	0.036398	0.020086	1.7552	0.16404
0.02	0.89189	3.3273	0.0015111	0.4624	0.0046035	0.058479
1.2198	2.2095	3.8598	4.6438e-10	0.17642	1.5887	2.2092
0.93989	1.5941	3.7678	0.068324	0.3118	1.291	2.4078
0.64966	3.5	3.8436	8.8916e-10	0.047173	2.1522	1.9036
0.70796	1.1164	3.903	2.3024e-09	0.012344	3.0848	2.0916
1.0531	1.2645	2.1867	0.18884	0.14963	3.3808	2.8775
0.05839	1.1569	2.6361	0.0099136	0.014406	2.5001	2.2826
1.3252	1.4839	2.7449	0.10739	0.017912	3.3622	4.8697
1.1009	0.87356	3.5685	0.080056	0.075143	1.8769	4.2934
1.3839	1.6082	3.3614	0.15975	0.27859	1.9348	2.716
1.5514	2.064	3.2815	0.20421	0.041579	0.72364	4.7145
1.1546	0.046929	3.6151	0.060884	0.15889	1.1346	2.4947
0.01	1.1254	2.5836	0.11056	0.015212	2.5471	5
2.0875	0.33302	3.2521	1.2045e-09	0.18428	2.7878	4.506
1.0493	1.1009	2.2346	0.19493	0.079169	2.9595	3.6138e-06
1.2179	0.72274	4.0181	0.21162	0.13783	1.371	5
1.1982	1.5825	4.5886	0.24495	0.08964	3.1127	2.452
1.9412	1.1605	2.0846	1.2999e-09	1.3849e-09	3.7887	4.3823
1.3458	0.54116	3.1638	7.4321e-10	0.10547	0.0048498	4.2702e-08
1.2812	1.078	3.0199	0.14776	0.067579	2.5115	4.5818
1.2072	0.29853	2.6549	0.1043	0.12355	3.3945	4.2425
0.85283	1.3052	2.2096	0.13601	0.27504	0.70777	4.3962
1.2382	1.1504	3.3816	5.0208e-10	0.17688	2.9642	2.7242
1.2762	0.46167	3.9164	0.018626	0.069912	2.6875	4.9997
1.1196	0.95381	2.848	0.2152	0.10929	2.523	2.6383
1.4688	0.56152	3.568	1.3293e-09	0.087763	2.5048	0.053644
0.7265	0.73502	4.2373	0.24008	0.069693	2.1992	5
1.2464	1.3149	2.7605	0.10024	0.10773	2.4295	2.4164
0.01	1.8917	3.1487	0.030127	0.014069	2.4237	3.6876
0.49132	1.4485	4.305	1.8733e-09	0.33439	0.80952	2.7266
0.75191	1.7993	2.6702	0.088688	0.11846	1.5365	3.9707
0.59328	1.0726	3.4264	0.10549	0.30216	1.4965	1.6889e-06
1.3278	3.0414	2.7896	0.21645	0.015715	1.5058	2.2442
1.4123	1.2885	3.0979	1.3886e-09	0.023212	1.9257	2.8192
0.94557	1.8229	2.2069	1.3532e-09	0.089586	2.0223	1.2756
0.65652	1.8046	4.5257	0.12514	0.49466	1.398	2.8069
1.2713	1.1788	1.4212	7.9501e-10	0.12021	5.0775e-08	0.57924
0.59323	1.3923	3.2214	0.087897	0.093202	0.98851	2.5471
0.134	1.631	2.3612	1.4111e-07	0.017642	0.10302	4.8511
1.3132	1.1002	1.3724	0.027599	0.12602	0.93058	1.3397e-06
0.9597	1.0955	3.0813	0.086359	0.11217	3.5479	1.9957
1.2589	1.2309	2.8601	0.15966	0.081922	3.2495	5
0.8849	2.6532	2.2344	8.0734e-10	0.10938	0.5865	0.62959
1.3655	1.3067	2.9063	0.097645	0.18894	2.5039	3.2134
1.3041	1.3786	2.4519	8.5677e-10	0.028497	2.4959e-07	1.5688
0.81286	1.2333	3.0497	0.1314	0.3339	0.94676	0.78654
1.3263	1.4357	2.1236	0.10783	0.13672	2.6288	4.4875
1.3008	1.5208	2.15	0.062722	0.34298	2.2354	2.6013
0.77702	0.96806	3.0523	2.2066e-10	0.052593	4.2629	2.408
1.3594	0.65416	3.4357	0.11936	0.024095	2.8657	5
0.01	0.32432	3.0491	0.04019	0.49812	3.7061	4.6575
0.8664	0.95235	2.6317	0.068931	0.10156	0.21461	1.5703
0.82673	0.71193	2.3233	7.4212e-10	0.070678	1.9705	1.8969
1.4188	1.58	3.2571	0.20685	1.0829e-09	1.4106	3.0331
1.16	0.03289	3.6357	0.028424	0.059752	3.4738e-08	2.5003
0.78105	0.93341	3.0696	3.7603e-10	0.057247	2.0465	2.5434
0.85779	1.1001	1.7844	0.43391	0.1666	1.9765	3.4159
1.0705	1.1288	2.5943	0.10393	0.47642	2.6676	2.2142
1.6818	1.0074	3.0959	1.3441e-09	0.10666	2.8693	4.6996
1.4438	1.3562	3.8315	0.033409	0.09086	1.9625	1.6174
0.73354	0.8396	3.5206	0.10039	0.14721	2.2755	4.0802
1.4233	0.67482	3.019	0.13129	0.20761	1.3089	4.1954
1.0284	2.2151	3.9906	0.090502	0.18311	1.6234	3.016
0.96494	1.5144	1.8917	9.3653e-10	0.30782	1.1418	3.6444
0.88022	1.1152	1.7093	2.6268e-10	0.076976	2.9433	4.1188
0.66842	0.82085	2.7604	1.1586e-09	0.11307	1.934	0.93257
1.2532	0.4186	3.9827	0.20664	0.087897	3.1352	2.4004
0.84085	0.53394	2.2908	0.055659	0.024569	1.8606	4.046
1.528	0.5485	3.2564	1.2237e-09	0.032762	2.2692	3.4635
1.1711	0.88899	1	0.075496	0.028839	2.4457	4.6357e-08
1.2643	1.4901	3.4225	0.10531	0.064161	2.1337	4.8243
0.71506	1.1251	4.3988	7.1396e-10	0.07639	4.2745	8.6031e-08
1.5338	0.82338	2.8334	1.1813e-09	0.12705	3.5232	2.3415
1.6317	0.99504	3.7508	0.06274	0.048492	0.89783	4.6783
0.80609	1.0375	2.954	1.9044e-09	0.07739	1.9553	3.4034
1.2925	1.1983	2.2915	0.10285	0.16423	2.954	4.545e-07
0.77508	0.91586	4.0578	0.066842	0.033217	1.4899	3.5785
1.2377	3.5	4.7042	0.031692	0.40985	1.1405	2.0821
1.7002	1.4588	3.24	2.1088e-09	0.033891	3.0631	4.1478
0.74242	0.96626	3.0024	0.053218	0.1353	2.5089	2.7385
0.85254	0.98351	3.2196	0.041383	0.018339	2.0711	4.2075
0.70765	1.3092	3.4587	0.12599	0.12854	2.118	2.7896
1.2006	0.033235	3.794	1.3065e-09	0.019916	1.3641	2.5041
0.88619	1.6342	2.4859	4.614e-10	0.075875	1.9249	3.8382
0.62187	0.9984	2.4032	0.030908	0.31291	1.6749	2.7436e-07
1.5148	0.27433	2.685	0.089884	0.063007	3.572	3.8044
1.7371	0.81782	3.1072	0.022262	0.43606	2.6536	5.3922e-06
0.83586	0.95413	2.0706	0.18497	0.31357	1.8608	1.6266
0.73502	2.4538	5.2056	0.043672	0.13022	1.2662	2.272
0.89458	1.1423	1.4839	0.085831	0.026029	2.4327	4.238e-07
1.5334	1.0689	2.0578	0.054507	0.030782	4.0726	4.2591
1.7558	1.0808	2.73	0.0078637	0.18143	0.00019643	1.5506
0.77339	1.2436	3.8345	0.067276	0.091724	0.042164	2.0877
1.1196	1.9428	3.4203	0.20256	0.090227	3.2222	2.0727
1.3673	1.3749	3.4054	0.15826	0.069152	2.8604	2.4614
1.5445	2.6686	3.4977	0.22301	0.074542	1.8194e-06	3.0654
1.2208	1.6268	1.9893	0.044359	0.04492	1.8091e-06	3.5805
2.2478	1.7794	2.7902	0.058653	0.055638	1.4625	4.8924
0.69169	1.5942	3.5233	8.2866e-09	0.018366	1.4364	1.9549
0.78982	2.2464	2.6035	0.31585	0.061444	1.7632	2.7373
1.1831	0.32607	3.0462	0.14613	0.026488	3.4722	4.5165
1.4876	1.2216	3.2602	0.07142	0.10257	2.7702	5
0.82947	1.4962	4.1386	0.048854	0.11305	1.2538	3.0365
0.71625	1.2976	2.5649	1.207e-09	0.13892	2.4963	4.2451e-08
0.83084	1.2556	2.3757	0.061348	0.064005	1.6123	3.3659
1.0805	1.0935	4.4277	0.089866	0.31634	2.9428	1.0731
0.89084	1.4893	3.1313	1.066e-09	0.097683	1.0228	3.0821
1.6589	1.1745	2.9802	0.064225	0.054279	1.5727	1.4774
0.57739	0.68967	1.8067	0.055982	0.13834	1.024	2.474
0.76353	0.88956	2.8005	2.5694e-09	0.073113	4.2208	4.1956
1.5275	1.9578	4.5033	0.23729	0.21515	5	2.7346
0.89448	0.30154	2.1283	1.2722e-09	0.37823	1.7949	0.36675
1.2683	1.2645	1.982	0.027016	0.013539	3.5262	4.106
0.99202	1.4665	4.0241	0.081882	0.10756	2.4171	2.4894
0.99069	1.7317	1.7615	7.9049e-10	0.18458	8.202e-08	4.2948
1.0785	1.0881	2.6	0.13959	0.21067	2.8084e-05	8.363e-06
0.46351	1.0151	3.1007	0.047738	1.2986e-09	1.138	1.9186
0.76038	1.0583	3.1336	0.018803	0.13839	1.8239	4.1426
1.4396	1.3869	3.0139	1.569e-09	0.12214	2.9197	1.011
0.68985	1.9039	5.4666	1.8662e-09	0.11431	0.76808	1.4614
0.75455	0.042565	5.2784	0.04757	0.06974	1.7133	2.5024
0.1534	1.372	1.7858	0.068607	0.043102	2.5	5
0.92111	1.0712	2.2071	0.059117	0.072312	1.8806	4.0624
0.45768	0.86038	2.7902	0.19416	0.25292	0.98074	1.9501
1.0161	1.3389	3.1707	0.21705	0.22977	3.6332	2.2919
1.1864	1.7819	2.3598	0.059673	0.085843	2.3452	4.699
1.1359	0.81937	1.714	0.12473	0.44191	0.53765	3.2813
1.3878	0.88468	3.1637	0.10389	0.076061	1.8698	5
1.2849	1.1239	1.8252	1.6132e-09	0.11021	2.9136	2.385
0.95695	1.1179	3.4405	0.061652	0.074958	3.1548	3.6612
1.1181	1.3729	4.1302	9.2053e-10	0.014635	2.5092	1.7911
1.4723	0.73956	3.028	0.14343	0.09833	0.05204	1.2015
1.3351	0.34081	3.6649	0.20325	0.062591	1.6141	4.4992
1.4228	1.4443	2.5855	1.471e-09	0.093599	2.3641	3.3727
1.4833	1.4241	2.1477	1.5619e-09	0.14867	3.1954	3.9389
2.0199	0.72343	3.9297	0.081708	0.38288	2.8552	5
1.3244	1.3663	3.586	0.083981	0.090413	0.2034	3.0852
0.57037	1.3129	2.8958	1.0012e-09	0.37991	1.8131	3.8631
0.64639	3.4032	4.0458	3.5831e-09	0.015063	0.72876	4.246
0.80572	0.8475	5.2712	1.6549e-09	0.23061	2.3941	5
0.99192	1.1558	2.1728	0.031341	0.24248	0.39863	3.5852
0.52959	1.8911	3.7737	0.17449	0.11388	1.1053	6.8639e-06
1.3196	2.0191	4.0224	0.17748	0.086036	0.50877	9.744e-05
0.9108	1.2244	4.1289	1.7437e-10	0.12548	2.4651	3.1435
1.551	1.0653	2	0.43383	0.33211	1.5195	3.8844
0.86256	1.6048	3.7307	0.17426	0.13709	0.58191	2.5076
0.83401	1.2771	4.0663	8.8628e-10	0.05438	2.3949	2.3031
1.3415	0.95202	3.2322	0.22818	0.063957	3.9871	1.4987
0.60535	1.1537	3.3539	0.13608	0.46431	1.4539	2.2315
0.85929	2.2446	4.6367	8.7488e-10	0.062675	2.3928	3.9507
0.43653	1.3023	4.3737	0.0045729	0.013723	0.89242	2.0251
1.3279	1.2783	2.4382	0.05903	0.086672	2.4113	3.304
1.2583	1.5815	3.1139	0.19327	0.11647	0.77761	2.9631
0.84852	1.5916	2.9445	1.1453e-09	0.09729	1.1695	4.4726e-07
1.302	2.9058	3.1065	0.052376	0.038576	2.8115	1.3174e-07
0.866	0.32087	2.321	0.045289	0.27512	5	4.6568
1.1487	1.6206	3.9081	0.11007	0.37144	1.3554	3.1781
1.7682	1.4872	2.4046	0.057322	0.099913	2.7537	2.3177
1.2477	2.6798	4.7363	0.082104	0.47135	1.673	0.16207
1.395	1.4583	3.0033	0.090013	0.057272	1.7316	2.7379
0.63141	1.1193	3.6807	0.006527	1.3206e-09	1.7915	2.2128
1.3823	1.5684	2.6066	0.10005	0.04948	2.8431	4.7413
1.4193	0.33016	2.6255	1.0889e-09	0.28126	1.0036	4.7081
1.3063	1.3216	2.5863	1.4998e-09	0.052948	2.2672	3.3609
1.2392	1.6378	4.2051	0.056855	0.31494	1.9963	2.2454
0.89526	1.3728	2.0713	0.01406	0.16137	0.56222	2.0442
0.90895	0.99862	3.3722	9.3505e-10	0.078165	3.3576	1.5222
1.1146	1.1033	1.973	0.20111	0.026458	2.2934	2.8505
1.4824	1.5729	2.2454	0.11203	0.25927	2.5491	3.6118
0.92808	0.32151	2.8963	0.061625	0.35767	3.3274	4.3884
1.5309	0.4276	2.0882	0.084335	0.13431	2.398	2.6251
0.75442	0.54171	1.6833	0.13432	0.27247	1.7805	1.84
1.1534	1.4203	3.322	0.2231	0.014427	3.4466	2.6064
0.11828	0.98221	3.1733	0.013065	0.073945	0.52285	5
1.0411	0.94258	3.5648	0.0355	0.019487	3.5986	0.94547
1.1898	2.4539	4.3494	1.2756e-09	0.34017	1.2977	4.0556
1.4648	1.04	2.9652	0.078803	0.18546	2.6935	0.0038639
1.3954	1.4316	3.5055	0.23766	0.036926	3.5243	3.0227
0.12046	2.1201	2.8633	0.048819	0.11505	2.4818	0.44686
0.94914	0.96141	4.8694	0.038382	0.052268	4.4544	3.6684
0.22394	0.85295	2.3844	0.13263	0.21965	1.3485	4.7401
0.89279	0.91096	3.4813	0.19359	0.086171	1.7017	4.2215
1.4465	0.7433	2.8463	0.14862	0.053671	9.9178e-06	2.2852
0.044933	1.0522	2.8325	0.049761	0.03265	2.4994	4.9055
0.75322	1.2862	4.4829	0.066292	0.099176	3.1702	1.7579
1.5515	1.149	2.8431	0.022123	0.010983	3.1682	3.2988
1.1623	1.5027	2.8036	0.027337	0.17752	2.1817	3.2853
0.86534	0.78351	2.9752	0.10278	0.21617	2.1656	3.9236
1.3932	1.1164	1	0.022215	0.15737	3.8141	4.5071
1.3069	1.5371	4.0836	3.7791e-09	0.098319	1.2428	2.3878
1.1184	0.73653	3.7773	0.17913	0.3351	0.43244	4.7223e-07
0.67049	1.4523	4.7151	8.331e-10	0.015047	0.93176	1.1154
1.6322	1.3492	2.9049	1.1783e-09	0.013927	1.4579	3.7167
0.18393	0.91596	5.394	0.22536	0.037532	2.4945	5
0.80702	1.1733	3.6905	0.11093	0.038999	2.1539	4.1239
0.75124	0.98098	2.8149	0.073644	0.10994	2.3591	2.6662
1.3463	0.98208	2.1459	0.21047	0.21669	1.3327	4.6314
1.3199	1.8939	3.0004	0.31633	0.10248	2.2804	4.171
0.97621	1.2406	1.8116	9.3693e-10	0.070232	1.2025	3.4401
1.4316	1.2537	2.8464	0.40159	0.13296	1.7401	5
0.48798	0.75898	4.2751	2.1533e-09	0.053423	0.81606	3.2463
0.69885	1.1367	2.9802	0.044712	0.027713	2.0135	2.2188
0.91139	0.76844	2.0571	0.23759	0.02494	0.080537	2.6328
1.5518	1.3375	3.0609	0.18487	0.10659	2.7495	4.1197
0.90705	0.04175	5.2693	0.0018008	0.039853	1.355	2.4995
1.1805	2.2943	3.8343	0.11112	0.21102	1.465	2.4903
0.66952	0.79557	3.1522	0.075992	0.12623	1.8165	1.7286
1.1558	2.1912	3.0609	0.083017	0.33883	1.7279	4.8383
1.1298	0.58063	4.1432	0.11556	0.061154	2.35	5
1.3344	0.95954	2.4667	0.11321	0.30215	2.2544	5
1.1561	1.1641	3.017	0.096034	0.028776	4.0506	2.9008
1.4582	0.93131	2.4056	0.21464	0.15651	7.1504e-07	0.29314
1.3335	1.0502	2.4044	0.05897	0.14561	2.4427	1.519
1.1983	1.3339	1.8944	0.23284	0.070605	1.4643	4.622
0.90773	0.75692	4.1237	0.041444	0.043881	2.581	4.2054
1.3451	1.2199	3.6621	0.30246	0.14497	3.3383	4.809
0.72542	1.6122	4.1718	0.16816	0.17724	1.9139	3.1503
0.55029	3.5	3.9346	0.072021	0.062258	1.1089	1.788
0.91323	2.1906	3.7988	4.5495e-09	0.085989	3.1263	2.8473
0.18967	1.2129	2.6851	0.19884	0.10745	2.6881	1.7175
2.2349	0.83767	4.4879	0.067068	0.070198	2.8726	5
0.88974	0.5696	1.9752	9.8781e-10	0.021116	1.5154	2.9387
1.2698	0.67675	1.9442	0.12852	0.01044	2.1909	1.8095
0.01	1.2049	3.758	0.010038	0.26059	2.5334	0.14751
0.71521	1.1437	2.4585	0.073983	0.12662	1.465	1.5904
1.3134	0.88002	4.0876	0.007707	0.077774	2.7492	1.283
0.76374	1.2154	3.9609	0.085788	0.028275	2.1332	2.5457
0.79284	1.1699	2.6611	0.14191	0.112	0.35544	2.3541
1.0927	0.75705	2.488	0.11432	0.087457	1.7537	2.3462
0.80773	3.4999	4.4404	0.074206	0.28202	1.0681	4.9004
0.78239	1.0418	2.2064	0.060856	0.016711	1.9547	3.9488
0.98491	0.91653	1.479	0.12865	0.07819	0.89284	2.323e-06
0.92372	0.83923	1.8374	6.5519e-09	0.076499	1.8968	0.47573
1.1137	0.73286	3.3477	0.071552	0.012458	2.6032	1.2352
1.2316	0.035621	4.1193	9.3709e-09	6.7669e-07	1.9142	0.016971
1.3646	1.1318	2.4361	8.4216e-10	0.069902	1.2691e-07	5
1.0409	1.4392	3.674	0.079255	0.11959	1.9179	3.2363
1.1204	0.85271	2.0685	0.03457	0.014178	4.6666	4.4212
0.6223	0.065912	3.3325	0.036217	0.069157	1.3007	2.5015
1.4268	1.6374	3.5787	0.051425	0.020235	2.9647	0.89408
0.9829	1.4519	4.0803	9.0779e-10	0.017583	2.2252	3.5809
0.87578	1.047	2.677	1.6868e-09	0.033925	2.1211	2.0515
0.72696	0.51339	2.5572	0.11472	0.24742	2.2868	0.89117
1.123	1.1654	3.8911	2.3648e-09	0.037801	2.8095	2.0457
1.333	0.29648	4.3463	1.7685e-09	0.018218	1.4333	4.1155
1.7174	0.58704	3.4398	0.015756	0.036796	4.101	5
1.2018	1.7326	3.4099	0.10575	0.040863	1.014	3.264
0.83068	2.2775	4.7974	0.027352	0.1257	1.6098	0.30502
1.3476	1.5758	3.7247	3.2045e-10	0.054337	1.7523	2.3115
0.9664	3.3944	4.293	0.040376	0.05904	1.2195	2.5352
1.2303	0.68545	3.6881	4.9862e-09	0.042398	2.709	3.9006
1.4003	1.0553	3.0142	1.2862e-09	0.11054	2.3391	2.7029
0.063343	1.5579	2.5088	0.05938	0.026296	2.501	1.6998
1.0315	2.171	4.8036	0.0034052	0.062267	1.5669	1.2398
0.92417	1.0629	3.0769	7.5487e-10	0.077757	1.9174	1.76
0.90768	1.2076	4.047	2.2176e-09	0.12893	2.5527	1.9959
0.89909	0.83407	3.6735	1.7552e-09	0.085512	0.93455	4.7843
1.428	1.0165	1.8615	1.8482e-09	0.14678	2.3321	2.3558
1.3766	1.1719	2.6376	2.5086e-10	0.19412	1.425	3.5437
1.2316	0.67184	3.8966	1.9676e-09	0.14759	2.8459	3.9996
0.84394	0.82541	3.6468	1.6166e-09	0.45711	2.2231	3.7408e-08
0.9643	1.9472	4.7331	0.012165	0.12731	2.1164	1.956
1.5208	1.2677	2.3754	0.20481	0.25618	2.1448	1.9707
1.53	0.80214	3.73	3.3621e-09	0.068346	2.0073	4.349
0.79416	0.91377	2.8534	5.1702e-09	0.14199	2.4065	3.8167
0.67915	1.1245	2.7042	0.14428	0.12489	2.5466	4.9586e-06
1.0534	1.2095	3.0479	0.087365	0.13908	1.4776	0.41892
1.1998	0.29875	1	8.2074e-10	0.10936	1.1755	4.7656
1.4586	1.0876	2.802	0.035861	0.095962	2.4536	2.9092
1.5346	1.249	2.9612	0.22567	0.097197	0.58187	2.3442
1.6637	1.0011	2.5568	0.076361	0.013243	1.3308	3.0767
1.326	1.0389	2.1347	1.3721e-09	0.058608	3.0167	4.1238
0.37229	1.2631	2.9976	1.6697e-09	0.026828	1.0095	2.8458
0.90443	1.2788	1.9768	0.14595	0.12409	2.3223	1.3415
0.053436	1.4247	3.6669	0.039769	0.038016	2.4872	2.6301
1.2471	0.033839	3.8179	0.081254	0.039831	0.42533	2.5001
0.8578	1.5088	4.3284	8.8578e-10	0.12687	2.6416	1.2585
1.0869	0.56821	4.1337	0.0024801	0.28642	0.52192	5
1.2945	1.8297	2.9536	0.086243	0.014618	1.6634	2.7043
0.55268	1.3232	3.8375	0.079494	0.10933	1.8522	1.8378
1.2249	0.76565	2.4098	0.20651	0.16181	3.8121	4.8756
1.2412	1.3169	3.1025	0.11324	0.34918	1.431	0.82299
1.6599	2.2319	3.5545	0.046816	0.12143	0.2376	4.2737
0.89225	1.2579	2.5487	0.12952	0.05478	0.098744	3.2814
0.78286	1.394	2.828	0.29134	0.15241	2.3967	0.0047993
1.3263	1.0506	4.6919	1.5944e-09	0.15941	3.4886	3.7341
1.3146	1.3981	1.6826	1.4948e-09	0.06608	2.9811	2.6778
0.12667	0.040528	3.0941	1.34e-09	0.1292	0.5683	3.3135
1.0896	2.0729	4.737	0.23019	0.13152	2.401	2.3159
0.044706	0.31149	2.8747	0.089576	0.063096	2.4877	4.3953
0.57454	0.85098	4.3005	0.086235	0.30104	1.0736	2.1135
0.056252	0.8282	2.3326	0.039664	0.080548	2.5001	2.106
1.7265	0.31888	1.4071	9.4114e-10	0.061916	0.53666	4.8982
1.2962	0.82718	3.5615	2.1665e-09	0.050335	2.1222	4.5024
0.39235	0.95814	1.9933	1.5559e-09	0.14614	1.2188	0.5961
1.1718	1.0534	4.0634	9.951e-10	0.091313	2.3151	2.614
0.70426	0.74951	4.0238	1.1186e-09	0.073653	1.9998	3.9218e-08
0.60333	1.2846	4.2735	0.027629	0.070497	2.3044	1.6845
1.9762	1.0779	1.7854	0.094519	1.1707e-09	3.7881	3.2117
1.4521	0.62891	2.794	1.2799e-09	0.07352	2.6901	2.3926
1.1155	1.654	2.6577	9.92e-10	6.0842e-10	1.7201	4.3645
1.8659	1.1981	3.2073	1.26e-09	0.10266	3.378	2.6763
1.3287	0.93412	2.5508	0.053148	0.18437	1.502	4.5355
1.1746	0.74831	2.8624	0.063029	0.062442	1.9707	5
0.96515	0.27281	1.6174	0.12647	0.018714	0.57645	4.0281
1.2195	0.77564	3.4539	1.6068e-09	0.023294	1.515	4.7415
1.6469	1.1982	3.5507	6.9116e-10	0.097845	2.7184	1.6765e-07
1.8295	1.1052	2.4391	1.3534e-09	0.070789	3.9036	3.3137
1.5083	1.7096	3.2223	0.12246	0.13453	3.324	2.4374
1.0868	1.1446	1.897	0.027804	0.070684	2.1107	2.8518e-06
0.87497	1.2706	2.5396	0.055137	0.14493	0.82064	2.2667
1.3649	1.1179	2.6841	1.308e-09	0.076208	2.5591	3.6603
0.94504	1.0121	2.5742	1.3546e-09	0.3971	2.3235	3.7053
1.5785	1.5478	1.8496	6.6741e-10	0.085747	2.7264	1.707
1.4378	0.28956	1.3394	0.11529	0.028428	3.7414	4.4677
0.87276	1.4079	2.3403	0.13401	0.20653	0.2349	4.393
1.0338	0.51974	2.9347	1.8475e-09	0.060668	2.3426	3.7519
1.1765	3.5	3.7979	1.3317e-09	0.12093	1.5726	0.92809
1.0054	1.3293	4.6278	0.038204	0.038331	2.4402	2.005
0.8464	1.2111	1.8748	0.069616	0.14042	2.1433	4.0704
1.4802	0.87958	2.3476	1.3045e-09	0.16104	2.4115	4.7495
1.4551	1.1348	2.2963	0.20155	0.19476	0.86661	4.0708
1.0971	1.3683	2.5008	0.23148	2.1976e-09	4.3018	1.9987
1.1811	0.14805	1.6046	0.069274	0.069528	1.3598	0.021402
1.2616	0.90071	4.4153	1.953e-09	0.16287	0.33467	5
1.5157	1.5425	3.5099	4.237e-09	0.19138	0.35763	3.0757
1.5787	1.2477	2.8581	0.22579	0.064366	4.1358	3.5718
1.0034	0.92131	2.1061	0.047384	7.84e-10	0.073327	1.2526
0.78756	1.0985	2.1654	0.082339	0.047916	2.5343	4.5004
1.025	1.5403	3.1024	0.044888	0.089478	3.0932	3.1489
1.4264	0.040438	4.3674	1.9803e-09	0.13935	1.1435	2.507
1.5139	1.8584	2.5309	1.2868e-09	0.076355	2.2287	4.0136
1.6467	1.2029	1.837	1.2976e-09	0.12399	2.7548	4.9069
0.92464	1.6404	3.5773	1.8324e-09	0.064533	0.98869	4.5047
0.72628	1.2419	3.5002	0.16198	0.089474	1.518	3.8542
0.90111	1.0868	2.1733	0.029515	0.31298	0.19211	3.6057
0.94296	1.1787	3.8504	0.097983	0.039461	1.444	0.48624
1.8474	1.3129	2.6741	1.3183e-09	0.11872	3.4556	4.5972
0.91458	1.1665	1.5158	8.5902e-10	0.3243	0.72947	4.1949
0.91268	2.5017	5.0185	0.13106	0.025106	1.9003	3.2347
1.1403	1.2835	3.04	0.19298	0.06644	2.7689	3.5637
0.82717	0.061711	4.9848	0.070117	0.019844	1.4866	2.5002
0.11905	0.99762	2.8252	0.243	0.41152	2.5008	4.9916
0.95659	1.1325	2.0184	0.041956	0.013346	2.6119	3.3715
1.2954	1.3005	3.2631	0.095311	0.096218	1.944	4.5327
1.3699	1.0953	3.712	0.30067	0.098007	3.2451	0.17067
1.6187	2.4959	3.5996	0.16717	0.049972	2.3417	0.86854
0.83959	1.2336	2.9391	2.1878e-09	0.020895	2.1358	4.3225
1.1026	1.0933	4.3549	0.17999	0.10394	1.3179	2.1911
0.99389	0.024724	2.4634	0.089236	0.039872	1.8994	2.5004
0.92063	0.93973	2.0654	0.1135	0.11903	1.8545	2.2928
0.90422	1.053	1.7711	0.091806	0.048821	1.0512	1.1713
1.1599	1.3704	2.4926	0.18411	0.14049	3.3895	3.0153
1.187	1.8656	3.3049	0.1004	0.11835	2.7849	3.4471
1.3756	0.62332	2.7672	1.9407e-10	0.10239	2.1655e-07	1.1844
1.544	1.4412	3.0861	0.2491	0.045264	4.6777	4.4514
0.73333	1.5756	3.2187	2.5109e-10	0.018117	2.0465	2.1745
1.5321	0.8201	2.0437	1.3216e-09	0.11967	2.5819	2.8202
1.4263	0.55687	3.242	1.1675e-09	0.1261	1.1463	3.3404
1.4347	0.76984	3.4465	0.037752	0.095888	3.5523	4.4367
1.5021	0.99182	3.202	0.05244	0.033548	2.5066	4.4779
1.1586	0.033899	3.6809	0.063062	0.08962	1.6818	2.5011
1.1209	1.1615	1.9063	2.2354e-09	0.027325	1.3561	3.5588
0.6446	1.1738	3.0678	0.058638	0.097565	3.0513	3.4239
1.3989	0.75895	3.1749	3.7873e-09	0.19068	2.9254	4.411
0.50795	1.0846	2.7695	9.9799e-10	0.3759	1.7469	3.6209
0.56688	3.5	1.3436	1.0749e-09	5.0147e-09	1.4075	1.8891
1.0619	0.82417	1.7462	0.16587	0.23067	1.4196	2.9962
1.3501	1.0247	3.6999	0.071058	0.12892	2.1876	4.3329
1.3387	1.3725	2.3986	0.20856	0.22837	1.4883	2.9979
0.97898	1.7843	4.5538	9.3653e-10	0.33934	2.0459	2.7353
0.01	1.2334	3.3045	0.030132	0.049211	2.4268	2.6046
1.2065	1.4622	3.791	0.043377	0.12785	3.275	3.811
1.5542	1.3005	2.7153	0.17897	0.24493	3.2319	1.5098
1.3212	1.3077	3.6499	0.076268	0.091597	2.5939	2.1706
1.5314	0.96607	1.9553	0.029748	0.026443	2.9052	3.1016
1.3911	1.5434	4.4057	1.3556e-09	0.4483	1.3751	1.5386
0.98731	1.1766	3.7215	9.2902e-10	0.10272	2.5922	2.2058
1.2895	0.79936	2.7919	0.39675	0.12126	2.0711	5
1.2091	1.0346	2.2001	0.2523	0.21982	0.1175	0.31056
1.3683	1.1735	2.8547	1.5108e-09	0.14916	2.7239	0.46045
1.264	1.4317	2.7481	0.040447	1.079e-09	2.1607	3.1976
1.0479	1.5867	2.3627	0.19544	0.092317	1.8774	3.1077
1.2548	0.79306	1.6089	1.5368e-09	0.11309	3.0278	5
0.92726	1.4847	3.2009	0.010028	0.11668	2.7781	4.34
1.3015	0.98413	2.9963	0.079519	0.032484	3.1167	4.7101
1.5491	1.3352	3.4307	0.19099	0.091295	3.4201	2.3712
0.91967	1.1939	1.5292	0.070913	0.073092	2.5798	1.9341
0.99475	1.5081	4.7444	9.9437e-10	0.038728	2.2819	1.7362
1.5149	1.2665	1.6808	6.6011e-09	0.11161	3.1368	4.3993
0.81594	0.7154	2.1631	0.1577	0.098645	1.7818	1.9766
1.3499	1.0589	3.2698	0.049063	3.5249e-10	3.8424	1.6941
1.3592	1.9274	3.2046	1.3572e-09	1.2028e-09	2.1521	2.8476
1.2361	1.5518	4.3906	0.18312	0.098867	1.7055	1.4279
0.69957	0.33365	2.9999	0.10347	0.1309	2.5024	4.6162
1.2629	1.3232	3.4356	1.2402e-09	0.094488	1.5851	2.6004
0.88279	1.3122	2.1503	0.11993	0.1839	1.6037	1.8854
0.11594	1.2793	1.9313	0.24234	0.10446	2.4937	3.2877
1.6478	1.3174	3.5731	4.3287e-10	0.038877	2.7758	2.5435
0.81378	1.0446	4.2909	0.012961	0.15161	2.4309	4.0133
0.82575	1.2609	4.4514	2.0732e-10	0.013019	2.3949	1.7408
0.4867	1.3154	1.9345	0.24478	0.025595	0.16387	3.9206
0.16862	0.69974	3.3043	0.034575	0.11361	0.9163	0.28179
0.81015	1.1063	3.3158	0.15898	0.094688	3.0939	1.7397
1.4161	0.73886	2.5758	0.083004	0.19788	1.6211	4.7269
1.4199	0.86783	2.8732	1.2333e-09	0.060257	2.1853	3.9172
1.3197	0.75676	2.4318	0.21406	0.13587	2.7697	4.7981
0.95903	2.0248	4.0616	3.1498e-10	2.9397e-10	1.9901	2.7757
1.3312	1.1042	4.3724	3.2083e-10	0.022801	1.7856	2.9062
0.34569	0.63297	2.4175	0.19439	0.20223	0.6506	2.4282
0.11426	1.2673	1.8822	0.058472	0.097946	2.4953	3.3411
1.4184	1.6917	3.2742	0.10702	0.060168	3.1429	3.0476
1.4197	0.79735	2.7104	0.15628	1.1667e-09	3.5384	2.2002
1.3067	1.2675	2.4128	1.3573e-09	0.072094	1.6746	4.102
1.349	1.8725	3.4154	1.2927e-09	0.11265	1.3967	4.6733
0.55754	1.4184	4.0427	0.0517	0.1206	0.94003	2.3883
0.73959	0.74884	3.6111	0.11172	0.10464	2.0692	4.2548
0.91264	0.98113	1.7981	0.12978	0.012489	0.42331	2.7329
1.0578	0.8459	3.6893	2.4481e-10	0.0080522	1.4618	4.9287
0.78188	1.006	2.9929	0.15707	0.10109	2.9131	2.4569
1.3715	0.93219	2.166	0.13081	0.045642	0.143	4.6496
1.3103	1.0612	2.165	0.081832	0.036282	2.5457	3.1515
1.1401	1.3293	1.6744	0.14397	0.28747	1.4511	3.7973
1.2443	1.926	3.1521	0.069304	0.10596	1.388	3.5825e-05
1.7502	0.94965	1.4905	0.018539	0.01681	3.6671e-07	2.646
1.0789	0.65752	4.3247	9.1967e-10	0.082166	2.3113	2.2044
1.9219	1.175	3.1621	1.2583e-09	0.10104	3.3161	2.6474
1.0972	1.2704	2.2303	0.049199	0.10431	0.96043	2.9617
0.79157	1.6415	3.6323	9.6953e-10	1.5678e-09	2.3791	1.155
0.55638	1.7014	4.523	0.094148	0.31145	1.3402	1.4518
0.72463	1.2392	3.4078	0.18234	0.5	1.9282	0.46365
0.74538	0.80684	2.4249	0.062034	0.15028	1.8515	4.7964
0.84095	0.6549	2.5873	3.9028e-09	0.09957	1.0349	1.3561
1.1768	1.1267	1.9024	0.42098	0.061511	2.464	3.4169
1.6622	0.93297	3.2209	1.3604e-09	0.018266	2.8986	4.8992
1.2336	1.3551	3.0761	2.3469e-09	0.091819	2.614	1.114
0.83929	2.0576	3.4486	7.2218e-10	0.12538	1.5127	1.4489
0.93046	1.4377	4.5702	9.2376e-10	0.49979	1.9038	2.3416
0.89174	1.1099	2.9232	1.6098e-09	0.083102	1.8567	2.0025
0.99241	2.253	3.5417	0.10736	0.17526	0.8522	2.8652
1.3691	1.0374	2.4732	0.029719	0.12392	2.4163	1.0949e-05
1.4796	1.0077	2.6706	0.22238	0.06453	2.6705	2.8969
1.0946	1.2935	2.1326	1.6787e-09	0.28493	2.5026	4.8508
1.3848	1.2482	2.8113	0.18071	0.052846	3.0653	3.4772
1.6939	1.6988	2.8277	4.2062e-09	0.13762	2.5093	2.7443
0.93798	0.90377	4.4055	8.8219e-10	0.1028	2.8042	0.44527
0.81829	3.1305	3.0769	0.087545	0.44032	1.015	4.0991
1.3379	2.6591	2.1199	1.5198e-09	1.8021e-09	2.7077	1.7749
1.1746	3.5	3.0281	0.17469	0.14936	1.4353	2.7155
0.80225	1.2066	1.9728	1.2875e-09	0.12611	1.9015	4.0199
1.0146	1.0881	2.2144	0.24805	0.094174	0.94273	0.42914
1.4588	0.84268	4.4098	1.9101e-09	0.016112	1.7594	5
1.2036	1.2203	3.306	0.096059	0.029961	4.3144	4.5225
0.67927	0.19038	2.5192	1.7761e-09	0.05694	1.5185	0.044036
0.85239	0.83168	4.7198	0.038636	0.045118	1.8558	5
1.2059	0.78159	5.0184	8.8136e-10	0.036489	2.6328	5
1.022	0.029092	3.1947	1.4758e-09	0.029888	1.8545	2.5015
1.4725	1.1671	2.5667	0.057398	0.34687	2.34	3.5376
1.4446	1.138	2.8125	0.07381	0.10723	2.6308	2.9626
1.0019	0.58814	3.7774	0.0073239	0.14596	2.4565	5
0.538	1.0224	3.2907	2.206e-09	0.099048	1.5718	3.9456
1.5136	1.3295	2.2887	0.12351	0.12585	2.5826	4.9148
1.2829	1.1119	3.1722	0.18683	0.11105	1.6584	2.8041
1.1574	0.99919	3.5706	0.12456	0.086141	3.387	4.3864
1.2045	2.1163	3.7143	1.5288e-09	0.14382	2.5267	2.1761
0.99451	1.0688	3.2768	0.1542	0.14864	0.34652	4.8337
1.1891	0.95778	4.2781	9.4756e-10	0.093475	2.6844	3.749
1.1875	1.522	4.0107	0.12197	0.026742	2.8395	3.0055
0.91663	2.1613	5.1853	0.011689	0.11696	1.9008	1.4189
0.95366	1.4126	2.2442	0.12933	0.10694	1.1219	3.8192
1.0209	0.63601	3.7228	0.00071077	0.095803	2.6912	5
0.60258	2.0333	4.3717	0.080212	0.028992	0.8524	2.7263
0.12866	2.4296	2.4214	7.7896e-10	0.20772	2.9431	3.8553
0.50583	3.2296	3.558	0.12299	0.48201	1.5629	9.7252e-06
0.89351	1.3318	3.4281	4.1745e-10	0.10725	0.97133	2.2591
1.3581	0.85636	2.0947	0.19368	0.013953	2.3252	3.449
0.96925	1.5228	4.0679	0.0062309	0.086617	4.9281	2.2605
1.3919	1.3046	1.876	0.41488	0.057421	3.516	4.4949
1.1657	1.3443	2.877	0.18557	0.11369	2.332	1.5662
1.3063	1.7809	3.75	0.21903	0.11622	3.299	3.3874
1.4271	0.59644	2.0903	0.10844	0.086347	2.5972	4.4667
1.3218	1.6488	3.3227	0.20307	0.1494	2.0517	3.1639
1.4789	1.1742	2.9978	0.2089	0.027068	0.98847	2.2675
1.0637	0.98706	4.3913	0.15457	1.0031e-08	2.616	2.5928e-06
1.766	1.1631	2.1646	0.18702	0.13975	4.6525	4.35
0.12583	0.89116	2.3594	8.5223e-07	0.090375	0.059278	1.618
1.4832	1.4289	2.5594	0.029087	0.081704	2.2926	4.6618
0.43759	1.2418	2.9819	1.1631e-09	0.098103	1.4214	3.4482
0.88993	1.6351	3.9876	0.19788	0.12764	1.6229	3.7733e-06
0.051255	1.0748	2.8627	0.18888	0.20888	2.499	0.023346
1.1694	1.638	2.6197	0.12566	0.098448	1.9298	4.4495
1.095	1.8844	3.8085	0.087455	0.1436	2.9574	2.2731
1.203	1.0647	1.5224	0.18655	0.10992	1.9629	2.0064
0.88879	1.2629	2.926	0.12522	0.18817	1.3682	0.32148
1.358	1.2515	2.7904	0.090412	0.10043	1.4248	2.3779
0.01	1.6011	3.1615	0.11046	0.1015	3.2722	3.1861
0.38642	1.3272	1.869	1.4947e-09	0.013686	1.2633	3.8798
0.19257	1.2368	2.2505	1.2379e-09	0.057347	1.2001	9.4289e-08
1.361	0.90252	2.1179	0.05862	0.1032	2.6252	4.8467
0.88155	1.1532	3.2301	9.3863e-10	0.2559	3.1338	2.7916
1.1392	2.4644	3.9807	0.17803	0.10276	1.3683	4.0814
1.4884	0.70955	2.9284	0.089332	0.27475	2.7591	4.4844
1.2202	1.4246	3.7999	0.029883	0.067699	3.2868	3.6535
0.78555	1.8443	5.6233	0.03641	0.082841	1.6943	1.8334
1.5721	1.2224	2.0793	0.018098	0.15251	2.3654	0.029121
0.4109	0.039279	4.4228	3.654e-07	0.079638	0.83964	2.5005
1.2999	0.75651	4.0353	0.18285	0.024002	2.2593	5
1.2384	0.74096	4.2943	0.23908	0.11073	2.9809	5
0.90139	0.04132	4.4125	4.8764e-09	0.15926	1.8017	4.254
0.85759	1.0709	2.7307	0.17354	0.1147	2.7197	1.8124
0.98045	0.83267	3.1206	2.0383e-09	0.16126	4.7129	4.0538
1.3847	1.0937	2.6926	1.2994e-09	0.2175	2.1468	5
1.2091	1.4026	2.187	0.020869	0.10992	2.2355	2.2766
1.2321	0.95751	2.6253	0.20212	0.14234	1.9574	5
1.3167	0.98794	2.8675	0.20869	0.10889	2.5	2.6791
0.01	1.6282	3.0208	0.19075	0.10235	2.3869	3.3765
0.84883	1.0705	2.143	0.14961	0.16361	1.5957	4.2117
1.673	0.82382	3.0573	1.4016e-09	0.11588	2.3502	2.2435
1.2079	0.84025	2.2795	0.11733	0.13379	0.25608	0.94643
1.3584	1.2991	3.8525	0.051802	0.070401	1.8403	2.2322
1.4085	1.5672	2.7613	1.6271e-09	0.013899	2.5958	2.8426
1.2151	1.5703	2.4864	0.18228	1.3993e-09	2.6884	4.986
1.252	1.1935	1.7719	0.15634	0.069654	2.267	3.9695
1.7345	1.049	2.4542	0.088947	0.1367	3.2723	0.61361
0.22442	1.3656	3.6134	0.089157	0.096979	1.4073	2.5316
1.106	0.75466	4.4844	0.055654	0.37434	1.2874	5
0.99287	0.29251	1	0.11119	0.027686	3.9797	4.6066
1.3866	0.86487	3.3467	9.63e-10	0.068826	3.8275	2.5222
1.2628	0.78998	2.8511	1.5824e-09	0.14811	2.7663	7.3853e-08
1.0254	0.065251	2.5923	0.20228	0.069097	1.7499	2.5029
1.1296	0.83436	1.8267	0.42735	0.12635	2.1781	1.0468
1.1524	0.96858	3.5062	4.7837e-10	0.083167	3.1503	2.1665
1.1549	0.041089	4.4971	0.40811	0.1294	1.0925	2.5031
1.1902	1.3803	3.927	0.18053	0.093414	1.6677	1.6262
1.1522	1.0172	4.4462	0.043076	0.15242	3.326	3.835
1.216	1.4479	1.8517	0.212	0.10603	2.1475	3.9667
1.2643	1.1349	2.6972	0.025421	0.084577	4.2349	4.4937e-08
1.8776	1.3629	2.8679	0.13308	0.15702	0.50175	4.8553
1.2298	1.263	2.8853	0.030714	0.016274	2.7544	1.9255
0.88141	0.93441	3.9639	0.065967	0.056316	2.2649	3.8704
0.20171	3.4017	3.7614	0.048611	0.0299	2.5342	4.455
0.91878	0.73364	4.4659	4.3482e-09	0.078042	2.2458	5
0.83225	0.72458	2.5169	0.15885	0.30518	2.0685	4.6641e-07
1.0898	1.3135	4.0009	9.373e-10	0.080796	2.606	1.6299
0.060089	1.5972	3.1013	0.25797	0.28011	2.4839	3.2463
0.77959	1.1399	3.3487	0.090251	0.1711	1.0653	1.6208
0.69117	0.58283	3.878	0.073386	0.10884	1.547	1.1332
0.92238	0.88601	1.4409	0.15354	0.056082	1.8193	3.9444
1.6252	1.1612	1.8773	0.24862	0.20567	0.63919	5.6908e-07
0.53747	0.85981	3.7176	0.042542	0.121	0.9248	4.0564
1.2343	0.87592	2.9779	1.3605e-09	0.028251	2.5067	3.6557
0.901	0.71104	2.5782	1.7761e-09	0.28769	2.4849	2.7284
0.74141	0.97025	2.2375	0.099378	0.26639	1.917	1.4264
0.75237	0.92086	2.5746	0.20695	0.10395	3.0098	4.4877
0.12723	1.2176	2.8513	0.009745	0.10391	2.5018	2.056
1.1685	2.0205	3.5618	0.1128	0.18529	1.7104	1.25
0.91371	0.72056	4.8195	0.09786	0.019456	4.796	3.1365
0.058939	1.6613	2.5143	0.049557	0.062367	2.4974	3.789
1.1159	1.3435	2.7003	0.30041	0.061433	1.7196	4.554
0.88301	1.1364	4.1957	0.0349	0.092052	2.6556	1.646
0.81991	1.3963	2.9626	0.2109	0.12054	0.30273	1.6753
1.0529	1.2984	1.9296	1.2631e-09	0.10503	2.6365	3.2709
0.93481	1.0982	2.1032	1.1917e-09	0.16644	1.9117	0.05013
1.0893	1.1562	2.4797	1.3346e-09	0.14496	2.7723	1.8222
0.93667	1.5744	3.7131	4.7675e-10	7.5513e-10	2.6782	3.9331
0.12026	1.6098	2.0064	0.048509	0.22984	2.4876	4.2028
0.81975	2.3207	5.1639	0.10205	0.22695	1.3047	1.3155
1.4812	2.4334	2.829	1.3955e-09	0.089756	1.7548	2.2021
1.611	1.0834	3.2327	2.5651e-09	0.030376	3.0843	1.7143
0.253	1.213	2.4312	0.061783	0.015928	0.45758	4.3568
1.4559	1.0997	2.6606	0.064643	0.038225	2.6335	3.3369
1.1663	1.5164	2.086	0.081623	0.015479	2.3018	3.3142
1.1374	1.2599	3.6191	0.069312	0.07133	2.4894	2.1219
0.87988	0.91281	2.7706	0.17325	0.10377	2.7361	4.8572
0.83282	3.5	5.4127	0.0087249	0.31958	1.1895	2.9625
2.1063	0.75032	2.4554	1.4639e-06	0.078953	6.2019e-06	4.6109
0.76119	3.3117	5.052	0.10184	0.15215	1.4817	5
0.01	1.1367	2.6929	1.609e-10	0.2146	3.175	2.4633
0.042408	1.0453	2.834	0.039826	0.21499	2.4938	3.2088
1.4823	1.5593	2.7246	1.3637e-09	0.13395	1.7987	4.0079
0.90032	1.1766	2.7962	2.4994e-09	0.032742	1.6911	2.0224
1.5162	1.1401	2.0084	0.4152	0.18471	3.121	4.2882
0.12585	1.177	2.805	0.0097469	0.087083	2.5023	1.5371
1.1379	1.0306	1.8086	0.20993	0.10923	2.4964	2.4324
1.2908	1.0464	2.5418	0.023199	0.044085	3.0575	2.3018
1.183	0.80512	1.4764	0.20017	0.14704	2.7413	3.1428
1.2944	0.77172	2.416	1.6094e-09	0.080206	2.9604	2.3374
0.72002	1.5926	4.0885	0.055252	0.28383	2.1004	2.0005
0.8873	1.0358	2.2969	0.13589	0.27397	0.35753	3.798
0.41424	0.59285	3.0572	2.0298e-09	0.07561	0.87004	0.90018
1.2185	1.208	1.9588	1.458e-09	0.11529	2.654	1.52
0.71474	1.1302	2.9026	2.1779e-09	0.044325	1.7679	1.5237
1.4314	1.2285	2.3161	1.577e-09	0.072596	2.0565	4.1226
0.054561	1.3089	2.0276	7.9309e-10	0.21228	2.5023	8.1578e-07
1.4813	1.1719	2.5931	1.2787e-09	0.15827	2.7407	2.7468
1.4869	1.2005	2.5936	0.18143	0.15626	2.9718	0.35327
1.0053	0.56963	2.6952	1.954e-09	0.199	2.4314	3.8269
1.2195	1.3954	3.8705	1.0005e-09	0.11658	2.587	2.4117
0.3864	0.78143	3.1419	5.7684e-09	0.28286	0.74296	1.0425
1.4825	1.0688	3.3173	1.2255e-09	0.045347	2.2661	4.635
1.2801	0.9006	4.4322	1.1421e-09	0.20407	0.20052	5
0.83772	3.4801	3.8214	3.5004e-10	0.015092	4.9909e-09	3.0168
1.4125	1.1621	3.3932	0.095951	0.11356	2.4839	7.8014e-06
0.86968	1.2681	4.7975	0.02473	0.091751	2.0521	0.93251
0.83058	1.0751	2.004	0.11087	0.072916	1.9984	0.96677
0.52497	0.89619	2.997	0.072573	0.14114	1.5941	4.3085e-08
0.73951	0.97253	3.8116	1.3701e-09	0.087824	1.142	1.0621
0.05649	1.9372	3.8932	0.029816	0.11318	2.5002	3.5146
0.93806	0.76236	3.928	0.011283	0.37242	2.9367	3.9618
1.3402	0.64176	3.3499	0.021349	0.069506	1.1661	0.013112
0.88484	3.5	2.9457	0.046187	0.095953	1.1579	2.5192
1.0624	1.3264	3.8388	0.10058	0.49841	1.6781	3.4069
1.5365	1.0581	1.8615	1.3735e-09	0.029033	2.7035	2.8883
0.57172	1.4343	4.2008	0.037744	0.015111	0.95229	1.7228
1.3326	0.036076	4.1427	0.020338	0.029868	0.54455	2.4967
1.0115	1.9554	3.9827	0.079475	0.1052	1.5677	2.5157
1.1631	0.97019	2.4482	0.25014	0.098157	4.6045e-06	2.0915
1.2385	0.96473	3.3212	2.0962e-09	0.12846	2.393	4.4829
1.3221	0.69114	2.3374	0.099853	0.016331	2.8345	4.9089
0.80999	1.1793	3.665	0.010336	0.027562	1.7671	2.2314
1.1809	1.4749	3.4677	0.088673	0.10531	2.3739	2.9198
0.92862	1.2439	1.8907	8.4804e-10	0.046891	0.22603	2.1759
1.0634	0.29496	3.2752	2.9476e-10	0.2007	3.1868	3.988
1.2576	1.2435	3.7126	9.043e-10	1.1927e-09	3.4605	2.8156
0.91242	0.98661	1.6032	0.064446	0.11902	1.4521	3.7617
0.62375	0.86261	3.7708	0.06201	0.055744	1.2661	3.8072
1.1714	1.908	2.7521	0.2074	0.1001	2.4727	4.4501
1.5371	1.2226	3.6782	1.3314e-09	0.10937	2.0211	2.893
1.4098	1.1655	3.1368	0.01229	0.19159	3.2048	3.4441
0.83212	0.98529	4.1085	0.0066453	0.021136	0.31351	4.2838
0.67903	1.1802	3.6316	9.0702e-10	0.11062	2.4207	1.0197
0.66328	1.1418	1.8947	9.2906e-10	0.04318	0.76982	4.5695
0.88297	1.1435	3.9939	0.1603	0.079902	2.3237	1.8876
1.0761	1.4027	1.5382	3.1433e-09	0.063909	3.5865	4.5644e-08
1.5256	1.273	2.9723	0.39254	0.023558	2.9156	0.29671
1.6756	1.2737	3.1945	0.12113	0.01222	3.4841	2.7351
1.0014	0.75212	1.6026	0.1327	0.13175	0.43018	1.6799e-07
1.1136	1.2651	3.098	0.19012	0.096909	3.0491	2.5925
1.3197	0.57882	2.4708	0.066824	0.042918	2.686	4.1007
1.4519	1.7541	3.5074	0.08014	0.070641	0.66629	3.8289
1.1516	1.3943	3.3492	1.5586e-09	0.014085	1.2595	3.4004
1.1904	1.2424	3.3347	1.09e-09	0.077935	0.9321	4.5017
1.3813	1.2232	3.6037	0.076641	0.053456	2.9309	0.9591
1.5933	0.97921	2.5496	6.2283e-09	0.11788	2.9467	3.7504
0.87766	0.51358	2.1095	0.15703	0.0081836	0.98942	4.2223
1.2768	0.94005	3.4618	0.20537	0.12771	1.8843	5
1.4648	0.72197	2.7295	1.3442e-09	0.087615	2.5742	5
0.71691	1.5091	3.9512	0.1089	0.090207	1.2051	3.176
1.2931	0.78006	3.7451	0.091298	0.033724	1.9098	4.2252
0.9492	1.0997	4.9313	6.9315e-10	0.035552	4.7996	4.0721
0.049245	1.293	2.9551	7.9455e-10	0.14267	3.4252	4.8985
0.79487	0.90086	2.1511	0.033026	0.17441	2.1428	3.0743e-06
1.9433	0.46175	2.1671	0.037207	0.16114	1.0924	3.5811
0.47793	1.0001	3.1752	3.4556e-10	0.13835	2.6983	1.9449e-08
0.54997	0.7586	4.2738	1.3143e-09	0.048015	2.4877	3.2991
1.0708	0.90922	3.4924	0.1021	0.086193	2.4858	4.2088
0.94179	0.43158	2.7529	0.0695	0.12355	0.77247	2.0211
1.5685	0.042912	3.6314	3.8118e-10	0.029803	1.5918	2.543
1.3085	1.1747	1.1935	0.19891	0.087661	2.7702	2.3172
1.6208	0.73013	2.4431	1.3325e-09	0.20169	2.1112	1.1804e-07
1.6535	0.82927	2.924	0.088317	0.13895	3.0781	2.8019
0.23029	1.1673	3.1883	1.0225e-09	0.32767	1.1266	3.4255
1.498	1.394	3.0316	2.545e-10	0.25288	1.8315	3.3361
0.01	1.0048	2.2967	0.020035	0.1262	2.5076	1.7012
1.2855	1.8979	2.6224	0.20407	0.11494	0.9847	4.4313
1.2093	1.485	3.4289	1.5444e-09	9.7778e-10	2.4338	1.6264e-08
1.0961	3.5	5.3765	0.24782	1.2411e-09	2.2388	1.3455
1.5237	1.1011	1.9779	0.28984	0.13685	2.6565	3.0709
1.2087	1.1606	3.9737	0.195	0.10173	2.2823	0.39583
1.1953	2.5861	4.3586	0.075242	0.4598	0.2324	4.2292
0.91814	1.0314	2.1691	0.050791	0.046509	0.23976	2.7758
0.71107	0.96527	4.0175	0.01808	0.047291	4.4947	3.8752
0.95375	1.2605	3.991	9.5927e-10	0.09308	2.2389	1.8964
1.0754	0.99538	1.61	1.8555e-09	1.0901e-08	3.0479	2.3612
0.91239	1.277	2.1163	0.24993	0.030205	0.35272	4.1498
1.1233	1.1217	3.6675	8.8874e-10	1.7724e-09	3.4376	3.0793
1.4191	0.81527	1.9151	0.12437	0.027241	1.9823	4.3144
0.98357	0.34627	1.0127	0.34407	0.13449	1.5793	4.9941
0.28646	1.4311	3.3514	0.011261	0.12831	1.2547	3.0344
1.4753	1.2838	2.8728	0.1055	0.1606	3.8444e-07	1.0823
0.01	0.86649	4.7488	0.12026	0.037196	2.5	5
0.040123	0.27345	2.6572	0.029879	0.063086	2.4993	3.8863
0.97225	1.2838	4.8008	9.702e-10	0.074565	2.3437	0.53677
0.44954	3.4199	4.0827	0.13805	0.092535	1.0334	2.2808
0.85085	1.0502	2.1287	0.23262	0.26722	1.048	1.5246
1.3695	3.5	3.5993	0.20137	0.092387	5.2477e-07	2.5389
1.3166	2.0028	2.5656	0.30212	0.014519	2.0081	3.1616
1.4145	1.5847	2.8635	0.15597	1.4213e-09	3.4923	1.8952
0.92872	1.3549	3.8813	0.14006	0.14338	2.317	3.7252
0.89968	0.50401	2.5979	2.8805e-09	0.13308	0.97062	3.2484
0.76801	1.4517	2.9838	0.25619	0.096967	5	4.4306
1.1909	1.7802	4.0272	0.052786	0.11651	1.6991	3.1402
1.4902	0.69997	2.7985	1.3778e-09	0.06177	1.7026	4.5598
1.0349	1.4674	4.407	0.11246	0.099249	2.729	2.46
1.1778	1.2498	3.5471	0.091086	0.087081	2.9757	2.0037
0.11219	1.432	2.1534	7.8316e-10	0.10839	4.7037	2.235
1.5175	1.008	2.7453	9.5593e-10	0.092248	3.8916e-07	3.512
1.5968	1.2361	3.5034	0.18786	0.11938	0.53423	1.3761
0.11715	0.53661	2.0577	0.049628	0.062708	0.59954	3.5677
0.97556	1.2166	1.8163	9.369e-10	0.072791	1.199	1.7618
1.1598	0.28385	3.275	2.05e-09	0.14078	1.6606	3.833
0.7773	1.9062	5.6254	0.035507	0.10237	2.042	1.643
0.79871	1.1585	3.8731	4.697e-10	0.037405	3.2148	2.0898
0.85252	0.85568	2.2358	0.075507	0.034433	1.8517	4.8697
1.6038	0.90341	2.9994	0.1288	0.19418	0.61428	4.7652
1.4768	1.1979	1.6743	0.1021	0.11752	2.6487	4.3488
0.70328	0.97955	3.5916	0.19626	0.10189	0.7432	4.8037
1.2403	1.9534	5.2306	9.1541e-10	0.06015	2.6209	1.6272
1.2134	1.0759	1.5897	0.11065	0.043024	1.7181	3.9022
0.97221	1.2896	3.7999	9.0733e-10	0.086351	3.1471	1.3841e-07
1.3651	0.69379	2.0746	1.9872e-09	0.064715	1.0901	3.0234
0.96342	0.787	3.942	1.1362e-09	0.028679	0.39072	4.1077
0.03363	1.7494	3.4912	0.49999	4.861e-09	0.017082	0.93172
0.051588	0.69393	3.9665	3.1453e-06	0.061387	0.018523	5
1.4617	0.34426	3.7759	2.4841e-09	0.079788	2.8268	4.607
1.4705	1.5409	3.5228	0.18704	0.041028	3.034	2.5191
0.85617	0.82894	1.997	0.20444	0.092591	1.6671	1.6071
0.98331	3.5	5.6906	0.34388	0.11197	1.9478	4.0406
1.5183	1.0795	2.2344	0.1069	0.071022	0.15497	4.1662
1.3933	1.7346	2.2612	0.11278	0.014532	2.5349	5
1.3618	1.2575	3.5889	0.011494	0.13932	2.8219	4.2001
1.4928	0.65811	2.0434	0.060605	0.15245	3.4123	3.4851
0.62111	0.77248	4.6803	0.10883	0.14684	2.8266	3.8949
1.0289	1.5797	3.2861	4.3795e-10	0.33841	2.5695e-07	3.3453
1.4805	1.493	3.9289	1.4061e-09	0.024184	2.3644	2.0848
0.71788	3.0107	4.404	0.010066	0.060371	1.8346	2.1304
1.4822	1.3403	2.3006	1.2519e-09	0.062646	2.5179	4.8814
0.54979	3.2773	3.6013	1.9374e-09	0.080661	1.3212	2.7638
0.63135	1.1974	3.8487	0.020313	0.021616	1.2602	0.80118
0.98942	1.559	3.5298	0.065584	0.014987	2.0557	3.5089
1.307	1.188	2.4157	1.337e-09	0.010519	2.7705	5
0.72433	0.79568	3.6529	1.6675e-09	0.060329	0.37584	2.4923
1.2851	1.6117	2.6358	0.22206	0.45103	7.3947e-07	3.6049
1.2772	0.7342	4.2899	0.038559	0.069698	1.9628	5
0.73801	0.79948	3.9751	0.15197	0.19804	0.41613	5
0.68383	2.3367	5.1562	0.033158	0.10615	1.4956	0.76564
1.3957	0.94434	3.7138	5.5211e-09	0.10027	0.48023	4.0121
0.88157	3.1541	4.7765	0.1235	0.11579	1.5783	1.5623
0.93858	0.47192	2.5105	0.12065	0.060806	2.4738	3.6415
1.3125	1.3902	2.5566	0.093029	0.055376	3.015	3.8603
0.74366	1.2382	2.9069	0.19799	0.1018	2.5003	2.959
1.6519	0.31774	1.6426	2.8781e-10	0.096505	3.0143	4.9155
1.1319	1.1101	4.5283	1.1049e-09	0.10434	2.4575	3.8036
1.2172	1.6885	2.545	3.3522e-09	0.053754	3.0518	1.656e-07
1.3137	0.89626	3.3728	0.28845	0.026505	1.0238	5
0.23375	1.66	3.5766	0.096409	0.35964	0.50048	4.015
0.052327	2.3991	4.6932	2.7498e-06	0.12119	0.013547	2.1238
1.5789	1.2232	2.8637	4.346e-09	0.074832	3.4955	4.6236
1.1546	0.86091	4.172	0.075126	0.3053	0.41658	5
1.6843	1.4387	2.348	1.2924e-09	0.044149	2.5127	3.5664
0.33996	1.1383	3.4934	6.6596e-09	0.074394	1.1454	3.0199
1.3035	1.1555	1.328	0.11007	0.092486	2.2538	3.8882
1.4967	2.1902	3.8518	1.4007e-09	0.10963	2.4412	3.9321
0.9212	0.041129	5.1267	0.18354	0.019922	1.8271	2.4995
1.2102	0.032064	2.4963	0.21196	3.877e-06	1.7525	0.0008499
0.34283	1.0818	2.1871	0.43421	0.089639	0.49659	0.45606
0.69303	2.5339	3.4895	0.062295	0.090616	1.2811	1.4688
0.69364	0.062153	2.2422	0.20589	0.22747	1.4191	2.4998
1.177	0.94391	2.6222	1.4584e-09	0.20171	2.7624	1.9986
0.72922	1.7717	4.9061	0.021832	0.10922	1.7297	1.9622
0.79399	0.86632	3.3446	1.1145e-09	0.10187	0.89022	4.867
0.92053	1.4589	3.8233	0.13674	0.11228	2.9335	3.0586
0.66748	2.3324	4.9468	0.10593	0.10833	1.3169	1.0164
2.0002	2.1015	3.2211	2.3645e-10	0.11259	1.5026	4.9213
1.2993	1.5507	3.3231	0.027324	0.058438	2.3611	3.2483
1.1231	1.2719	2.3403	0.12399	0.04069	0.19063	4.1231e-06
0.67544	1.7814	3.6138	1.8674e-09	0.11529	1.4533	3.6476
0.68734	1.6056	2.8617	0.18311	0.058514	2.6238	4.8318
1.318	1.6566	4.4231	0.072675	0.3331	1.8734	2.3206
1.7156	1.4373	1.7096	1.3049e-09	1.6424e-09	2.8078	1.38
0.93156	0.76467	4.7742	0.083728	0.37437	0.56937	3.651
1.2131	1.8349	4.223	0.058352	0.25479	1.2875	3.8169
1.2515	1.7433	3.1086	1.0357e-09	0.16872	0.14774	3.9141
0.85698	1.1906	4.0178	0.10617	0.10625	2.2776	2.0656
0.98748	0.5095	3.5065	0.082614	0.067807	2.1459	0.30066
1.9012	0.97015	2.1415	1.3604e-09	0.14436	2.047	4.2046
1.08	1.0081	4.2082	0.045266	0.093076	2.7682	2.5575e-06
1.3975	0.8884	2.3186	0.043558	0.076789	3.3983	3.5845
0.090173	1.1684	3.5967	0.2462	0.024098	2.4979	0.89989
1.4142	1.4545	4.2129	1.3678e-09	0.20196	1.6129	2.2868
1.2025	1.2469	3.8008	0.14634	0.049234	1.7921	2.2164
1.2968	0.97098	2.2209	0.20671	0.12639	2.1066	2.0401
0.63308	1.0304	3.6325	0.11158	0.13441	1.7768	4.2245
0.96297	0.74445	2.2785	0.027307	0.1194	1.8393	2.4186
0.82216	1.2952	3.0494	9.3611e-10	0.15225	3.1841	1.7769e-07
1.4911	0.83911	2.4477	1.3934e-09	0.10255	2.003	1.8295
1.1435	0.9538	3.4022	0.068545	0.32151	3.4001	0.74589
1.5693	1.1857	2.723	0.013658	0.11878	3.7057	3.3417
1.6465	1.1293	2.1966	3.5645e-10	0.043801	2.6427	2.6526
0.65947	1.2834	1.0505	9.9951e-10	0.23964	1.7535	4.7315
1.4125	1.0646	3.9641	0.032905	0.08991	1.8007	1.5799
1.1537	1.0337	3.2966	0.14847	0.045734	3.6064	4.2885
1.0588	0.033357	3.0901	2.9845e-10	4.5042e-08	2.3025	0.0010692
1.4634	1.5411	2.4419	0.42002	0.10901	2.6535	3.8152
1.3981	1.1257	3.9559	3.608e-09	0.01934	1.9643	3.0809
1.158	1.2047	1.4924	7.9265e-10	0.16235	5.7351e-08	4.4718
0.01	0.14133	2.8057	1.6087e-10	0.00093484	4.3639	0.016163
2.125	1.5832	3.6867	2.4005e-10	0.16851	1.2899	1.9251
0.93369	1.3333	2.2091	3.8315e-10	0.081721	2.3348	3.7516
0.91973	0.62806	3.9787	0.013399	0.035957	2.8658	5
1.5623	1.7671	3.0356	0.39499	0.11923	1.5668	3.6212
0.9566	0.039719	4.0947	3.7326e-10	0.18912	0.47631	2.5005
0.93121	0.027167	2.7834	2.0468e-09	0.069756	1.5821	1.1303
0.59128	1.4235	4.3509	0.069702	0.11254	3.1623	2.329
0.94417	1.5052	2.4681	2.2367e-09	0.040588	2.2741	4.0551
1.2195	0.93263	3.3445	1.0182e-09	0.08589	0.075037	4.3787
1.3396	1.5706	3.2526	0.11007	0.1042	1.6072	2.387
1.199	1.4859	2.9643	0.11429	0.12689	2.1712	0.048609
0.93807	0.82746	2.4159	0.032204	0.24874	1.5444	1.5216
1.0149	0.89612	1.734	0.14581	0.13605	1.3624	3.9916
1.1806	1.0584	3.7101	2.2407e-10	0.06923	3.5474	3.2338
1.1333	0.91665	3.5888	6.734e-09	0.38753	1.8533	3.5273
0.8013	1.3018	2.6271	0.22409	0.026275	1.2007	3.3722
1.2189	1.0314	1.9969	0.044305	0.30212	4.3053e-07	0.75773
1.0311	1.0251	3.7392	0.013702	0.29951	2.4529	2.1618
0.29925	1.5766	1.2214	0.087634	0.025013	1.4085	2.6497
1.2775	2.0084	3.9879	0.1198	0.063137	0.082094	1.5776
1.8598	1.9408	3.6567	0.034016	0.25502	1.8811	3.2006
1.093	1.1129	1.921	0.18594	0.15552	2.8423	0.21185
1.2516	1.4938	3.2257	0.2827	0.054151	2.5571	3.0666
0.83427	2.4889	4.7057	0.035773	0.0966	1.2532	1.4523
0.69301	0.70674	3.5993	1.0343e-09	0.12976	3.1021	4.333
1.2839	0.29055	1	0.07634	0.062413	3.4526	4.4604
0.85543	0.75123	1.6365	0.18444	0.5	2.3033	3.9489
1.4861	1.2905	3.4332	0.18676	0.063889	3.1231	1.6914
0.81839	1.2888	3.6513	0.060704	0.090802	1.0734	0.23238
0.99315	1.3313	2.6686	0.014296	0.11746	0.14347	3.5564
0.94191	1.201	1.6674	0.099766	1.8727e-09	2.1956	2.6583
2.2058	1.4486	2.6176	0.024635	0.084358	2.4227	2.9113
1.3702	1.135	3.4695	0.12891	0.19072	3.2973	4.3612
0.99437	0.70532	1.5282	0.13557	0.27975	1.505	1.5417e-06
0.88113	1.1544	3.5148	0.049934	0.13772	2.4399	2.4686e-06
0.01	1.294	2.3871	0.25112	0.10992	2.5009	4.1022
0.88459	0.19994	5.0769	1.226e-09	4.9391e-09	0.76583	0.0093459
1.2799	1.7703	3.7852	1.152e-09	0.11171	2.4837	2.3872
1.7093	1.4197	3.2034	0.10066	0.11562	0.81866	4.1815
1.3879	0.90029	3.3356	0.053833	0.052885	2.546	4.3031
0.46072	1.0164	2.5705	0.24651	0.12188	0.52563	2.184
1.2875	0.97188	2.882	0.077437	0.14378	2.4673	1.1251
1.1282	0.94133	3.959	8.8616e-10	0.087177	3.4351	3.9629
0.64946	1.3541	3.6941	0.079869	0.027367	1.4036	3.076
1.6418	1.6277	1.026	2.9258e-10	0.1423	3.8138	4.8315
0.66282	1.2198	3.2586	0.077628	0.16199	1.4461	1.9512
1.2622	2.0628	3.8662	1.1853e-09	0.17405	0.66228	2.0487
1.1428	1.1064	3.6655	0.038204	0.48752	2.0277	2.2962
1.6373	1.2977	3.4951	2.8395e-09	0.045988	0.37619	2.0171
1.6999	2.1332	3.124	0.10802	0.062162	1.935	2.3392
1.1978	0.82331	4.8263	0.24851	0.024453	2.7883	5
1.4021	0.57526	2.2455	0.087935	0.061208	2.1783	4.243
1.2694	0.58481	3.5526	0.034437	0.062138	3.2683	5
0.74425	0.52086	2.8848	0.038069	0.060281	1.2918	0.063044
0.22273	1.3288	3.7276	0.068588	0.10821	2.8392	2.5823
1.338	1.6766	3.1083	9.2972e-10	0.028836	1.8638e-07	4.7018
1.2458	1.8213	4.2118	0.043995	0.028591	2.0078	3.7522
1.4932	0.24712	1	0.10116	0.054111	3.1913	0.12829
0.84071	3.3182	4.8587	0.057396	0.091444	1.1545	1.8614
1.2565	0.9646	1.5396	0.023663	0.24806	2.7821	3.6015e-06
0.88477	1.445	2.5489	0.025159	0.039437	0.40457	3.5436
0.83492	0.46425	1.9788	0.086222	0.023799	1.8952	3.1848
1.3538	1.1045	3.7	0.13508	0.042916	0.5052	0.18169
1.2674	0.050182	3.8867	0.19587	0.5	1.5029	2.5003
0.75189	1.1685	3.5	2.4931e-09	0.096968	3.7139	0.63678
0.89745	1.2794	3.8974	0.095639	0.11596	2.1572	2.2574
0.01	0.64212	2.8149	0.12056	0.096034	1.6482	4.7758
0.59542	1.031	1.9717	0.45213	0.12381	0.75232	2.4128
1.2021	0.81743	1.69	1.2751e-09	0.033312	2.7357	2.3759
1.1493	1.2696	3.2475	0.077038	0.095456	2.559	1.2797
0.95376	0.32723	1.5457	0.15618	0.12146	1.6897	4.8237
1.3465	1.6126	2.5771	1.3402e-09	0.013429	2.0251	3.6719
0.98895	0.97602	3.2779	0.043028	0.45032	2.0258	2.0729
0.87016	2.0639	3.2481	0.065808	0.13529	2.0385	0.75326
1.0477	0.82054	2.1717	1.9767e-09	0.13399	2.0708	1.4707
0.97809	1.1218	1.9413	0.12703	0.01385	0.7521	3.8107
0.91185	1.7257	4.5379	0.11222	0.090116	2.2872	1.0327
1.3161	1.4587	2.5765	0.10852	0.20217	2.0585	4.1506
0.86872	0.76719	4.0462	1.8376e-10	0.043939	3.7051	4.2956
0.93754	1.6055	4.6014	1.0027e-09	0.040973	2.2946	1.6425
0.61586	2.9178	4.3416	2.3773e-09	0.18903	0.61734	3.7538
0.88149	3.5	5.3018	1.0205e-09	0.1419	1.2762	1.9369
1.4306	2.6215	3.4864	0.031477	0.032532	0.24523	1.192
0.87733	3.5	5.3524	0.17827	0.41609	1.5664	3.4751
1.1292	1.1829	3.8739	0.057602	0.012923	3.5505	2.4581
1.2583	1.3214	2.7523	0.06771	0.041066	2.4433	4.8989e-06
1.1369	0.044907	4.5783	9.6332e-10	1.1784e-07	2.339	0.0201
1.1841	0.98529	1.8928	0.11296	0.11481	0.69212	1.5959
1.7184	1.343	4.1059	3.0782e-09	0.043429	1.7942	3.4861
0.83531	1.229	2.3947	0.18974	0.16467	1.9145	0.39325
0.77029	1.2806	3.6707	0.10057	0.09782	2.3016	3.502
0.11715	1.4339	2.9895	0.029296	0.09809	2.5006	2.7427
1.4863	1.164	3.8897	2.1608e-09	0.032245	1.9997	4.7813
0.18052	0.86252	2.0181	0.13042	0.041951	1.028	4.8517
1.9984	0.86855	2.9383	4.0214e-09	0.027639	0.069361	4.5906
1.298	0.3506	1.087	0.069862	0.33903	3.8461	4.9955
1.394	1.4277	2.773	0.2001	5.7096e-10	2.5966	3.9736
1.477	1.542	3.3468	0.098541	0.095561	0.33962	3.4246
0.84026	1.1926	1.3942	0.091754	0.067184	2.6706	4.373e-07
1.2302	1.3684	3.1893	0.057973	0.029116	2.2943	3.8917
1.0313	0.35488	1.7113	0.048291	0.036393	4.918e-07	2.5898
0.21808	1.1175	3.1441	7.3328e-10	0.074957	3.3262	0.047421
1.6119	0.75695	2.9073	1.3961e-09	0.10481	3.1027	1.987
0.05231	0.88798	3.4382	2.076e-07	0.036178	0.19889	4.9999
1.3131	3.5	3.4323	0.4019	0.072525	1.3831	0.13772
0.88481	1.0556	4.5322	0.016973	0.49737	4.4201	1.0947e-06
0.92668	0.48278	3.1354	0.044937	0.035857	2.0643	5
0.70004	1.4729	3.3157	0.048692	0.11715	1.4518	4.229
0.086317	1.5703	2.677	0.2562	1.7227e-09	2.5028	1.6562
0.10173	0.99815	1.9908	1.4416e-09	3.5568e-08	0.49	0.62895
1.8732	2.1822	3.3355	0.087063	0.14517	1.4285	3.7117
1.2365	0.79197	2.7385	0.17697	0.018099	2.8575	4.4374
1.565	0.82354	2.6949	0.14834	0.037137	3.0775	3.9002
0.79436	0.5367	2.5234	0.076162	0.1522	2.6877	4.284
1.1417	1.0695	4.1884	1.7621e-10	0.13933	3.0665	4.0838
1.499	1.1331	2.3413	1.2608e-09	0.082052	2.4895	2.8032
0.6624	1.333	3.0653	0.1962	0.038276	2.0351	3.288
1.0919	1.243	3.4861	0.12559	0.14356	3.0263	1.7847
0.90598	1.4898	4.8182	0.046409	0.060875	2.747	1.678
1.0801	1.4497	4.3686	0.10983	0.096206	2.4645	1.2444
0.89684	0.89371	2.6941	0.22388	0.11016	1.5022	2.6437
1.3132	1.0161	2.6832	0.20666	0.094279	1.908	1.5805
0.72098	1.5287	4.7218	0.021716	0.019809	1.6151	1.8201e-05
1.1286	1.4309	2.7255	0.12868	0.013171	2.5616	3.3867
0.9605	1.8072	4.2543	0.12556	0.22685	2.511	2.2072
0.79707	1.3287	3.3138	0.2125	0.079529	2.6857	1.852
1.0612	0.81497	1.6454	0.17762	0.10826	2.4987	1.6461
0.89311	1.1838	2.7001	1.0876e-09	0.07028	3.0304	2.633
1.3227	1.0683	3.505	0.10186	0.10497	0.26867	2.2676
1.6366	0.765	3.1326	1.388e-09	0.19059	3.2394	4.4621
1.411	1.1916	1	1.4992e-09	0.12496	3.6191	4.8518
0.92587	1.032	2.2196	0.091964	0.12597	0.52534	2.0989
1.968	1.0369	3.4501	0.042962	0.061695	4.6095	4.4614
0.40164	2.046	4.1238	0.15772	0.075317	0.85016	2.8404
0.51413	1.1149	4.4102	0.012579	0.096962	0.77734	1.6507
0.93339	0.99098	3.1802	2.756e-10	0.11243	1.567	1.9758
1.6919	0.92038	2.1379	1.2736e-09	0.040754	2.5762	4.7587
0.98681	2.5148	4.1689	0.079767	0.083754	2.6624	5.1043e-07
0.29322	1.147	2.013	0.07223	0.036467	1.5862	1.7716
1.2996	1.1489	3.8459	0.058175	0.094446	2.3772	2.0785
1.0509	1.0278	4.2508	0.10785	0.057642	2.4629	3.7167
1.2766	1.5537	2.8414	0.12362	0.11906	1.5771	3.9809
1.2873	0.77885	2.7374	1.3314e-09	0.093308	2.5907	2.7144
1.6055	1.0681	3.226	0.3936	0.10901	3.3689	0.96815
0.38974	0.69903	3.7138	0.014473	0.11041	0.93461	1.5306
0.87253	0.61959	2.3866	0.20463	0.027697	2.1881	4.3432
1.0925	1.4109	2.1859	0.45198	0.11414	1.1447	4.001
1.0584	1.2898	4.2968	0.044925	0.080326	2.6687	3.5614
1.8179	1.5951	2.8487	1.3238e-09	0.014743	3.2825	4.1801
1.2444	1.1524	2.8032	9.7222e-10	0.13018	0.60489	2.1788
0.85192	1.1116	1.6828	0.17073	0.1212	2.596	3.596
0.71904	0.066999	2.8954	0.19362	0.40606	1.1706	2.4996
0.73386	0.84395	3.4264	0.081063	0.12171	1.283	1.468
1.2992	2.0975	3.7613	0.18258	0.11491	2.4789	2.706
0.85498	1.8042	3.8742	0.14535	0.15186	2.3218	2.8898
1.7063	2.1009	3.2058	0.12063	0.10036	2.3769	3.3456
0.9355	1.1625	2.4225	1.313e-08	0.16008	2.7014	2.9986e-07
1.2207	0.31853	2.9693	0.070023	0.080072	3.0275	4.4463
0.97422	1.1607	4.2331	4.4019e-10	0.072268	2.5774	2.4293
1.2197	2.0339	4.0585	0.23064	0.14202	3.0061	1.9406e-07
1.4515	0.9527	3.3798	0.20887	0.5	1.1284	0.44157
0.86861	1.4382	3.1839	0.11973	0.10272	0.95236	2.3248
1.7421	1.58	2.5887	0.057542	0.089733	2.5815	0.90026
0.96003	1.0071	3.9121	0.039777	0.0522	3.1828	4.0037
0.97375	0.83649	3.5038	0.1008	0.068414	1.4831	4.6274
1.2111	1.4602	3.3955	0.094848	0.28503	2.6944	3.5242
0.01	0.9881	2.6392	0.25103	0.06841	3.1471	1.9801
1.4056	1.0514	3.1395	0.070755	0.38101	2.1442	3.286
0.94602	0.053204	4.2451	0.19883	0.13896	2.016	2.4921
0.028812	0.58984	3.0249	0.49989	0.042944	0.015041	3.8395
0.80155	1.1293	3.6027	0.023219	1.9068e-09	1.6573	1.2804
1.281	1.1221	2.9585	1.118e-09	0.16559	1.1402	4.3469
1.3546	1.7365	3.8787	1.2359e-09	0.061194	1.7632	3.5985
1.1332	1.5602	3.2177	2.5145e-09	3.684e-09	0.8866	2.3442
1.0611	1.2129	3.9575	9.5232e-10	0.013465	2.6699	1.7972
1.1379	1.2499	2.7487	0.052901	0.12386	7.6496e-08	1.9123
1.4124	0.6684	3.2992	1.2442e-09	0.091612	2.278	1.2782
1.2668	0.58789	2.4406	0.10217	0.1309	2.7064	2.0652
0.80973	0.88037	2.859	0.056637	0.12833	2.2784	4.1242
0.72988	1.4465	4.6838	1.6642e-09	0.10127	2.6889	1.7333
1.4162	1.1635	2.3661	0.060061	0.070283	3.1584	2.9463
0.8818	0.62435	1.8725	0.24057	0.28611	0.84387	1.8669
1.5422	1.2098	2.8747	0.067723	0.18582	2.4386	4.9526
0.93102	1.191	2.4261	0.010767	0.10618	0.047016	3.3344
1.0281	1.1261	2.3447	0.1545	0.055363	2.6916	1.2339e-05
0.78255	1.4603	2.1985	0.19173	0.22187	1.9548	1.6273
1.5224	0.96648	3.1041	0.053797	0.19644	0.34589	2.6845
0.45965	0.88007	3.2838	0.0086782	0.15197	3.4684	0.53691
0.13342	1.1765	3.6355	7.8065e-10	0.11375	4.6176	2.0836
1.0676	1.3584	2.1859	1.8358e-09	0.10419	2.1027	4.2745
1.4401	1.209	3.5186	0.099896	0.085702	2.6975e-05	2.4216
0.652	0.83629	3.6033	1.4195e-09	0.10831	1.5365	1.7383
1.5567	0.64509	2.7007	1.663e-09	0.059951	3.1645	1.4643
1.1905	1.0998	3.0382	0.23283	0.091629	3.7372	5
0.77939	0.029454	2.946	0.1891	0.12952	1.5654	2.5001
1.1292	1.108	3.423	6.6966e-10	0.1304	1.8039	1.4188
1.1891	0.7682	3.7876	9.0519e-10	0.12154	3.2996	4.2254
1.1809	0.90202	2.7948	0.10369	0.035534	0.46104	4.2006
0.30009	3.5	4.2091	0.064789	0.16637	0.77069	0.95095
0.63628	1.2963	4.2146	1.4914e-09	0.13706	1.1447	1.6959
1.0486	0.9024	1.7166	8.1251e-10	0.22258	8.4185e-08	4.4537
1.4261	1.69	3.5351	0.049868	0.049146	2.6337	1.3056
1.2171	0.03515	2.9156	0.22396	9.1823e-07	3.7995	1.2919e-08
1.2621	1.3066	2.0343	6.378e-10	0.18613	2.0787	3.8575
0.52866	3.5	4.0893	0.1302	3.2615e-09	1.5299	0.66346
0.73672	0.93888	3.3232	0.072573	0.17054	2.135	4.1087
1.2547	0.34476	2.8509	0.22461	0.061472	1.1356	4.7871
0.89888	0.66169	2.6586	0.022485	0.12974	2.4412	1.7056
0.96527	0.95017	3.9651	4.4078e-10	0.087406	3.1209	0.9392
0.21826	1.0177	3.2368	0.24626	0.030781	1.3365	5
1.1529	0.54021	2.7146	0.40129	0.024082	3.938	5
1.3742	0.94385	2.9511	0.17806	0.044153	2.7183	4.6737
1.4886	1.5546	1.8702	2.6576e-10	0.14622	2.8198	3.7788
0.1139	1.2133	1.8726	1.5737e-08	0.029271	0.042787	4.7255
0.13152	0.74468	2.1659	0.25963	0.068582	0.71686	1.8279
0.94731	0.77067	2.9968	1.6151e-09	0.10711	2.2058	1.6722
1.4237	0.85932	3.1185	0.040876	0.2972	1.7864	4.5921
1.4442	1.8313	3.7422	1.2522e-09	0.015816	1.6828	1.8767
0.94177	0.86598	2.4816	0.063513	0.090596	7.2236e-07	1.6176
0.96057	2.6181	5.1063	8.7841e-10	0.10315	2.1091	3.2156
1.7441	1.4777	2.7505	0.092538	0.11774	3.8968	4.7155
1.1673	1.2796	4.0896	0.13385	0.10444	2.7585	2.2029
0.19778	1.3602	2.7112	0.018368	0.23594	2.6601	3.3205
1.342	0.7793	3.3934	9.8985e-10	0.10445	4.6321	4.5182
1.6252	1.4496	2.2206	0.22528	2.7316e-10	2.9919	4.8846
1.3913	2.2164	3.8348	5.3954e-10	0.1103	2.3349	4.0457
1.5493	1.0484	2.4003	0.17315	0.059432	0.1836	3.8623
1.0681	1.3405	2.7795	0.33473	0.10067	4.1255	3.7792
0.877	1.3414	2.3143	0.2126	5.0596e-09	0.18477	1.9629
0.91811	1.4189	4.1528	0.0063992	0.11076	2.0529	2.6911
1.0295	0.91474	4.3383	0.1229	0.051126	2.9255	3.6208
0.72124	0.80217	4.18	0.039627	0.11078	2.2539	4.5955
1.2613	1.9354	4.3179	0.23806	0.13039	2.6505	5
0.94046	1.3521	2.9131	3.2291e-10	0.13108	1.6837	0.99872
1.4248	1.3961	3.693	1.4107e-09	0.031974	2.0883	1.9028
1.2832	1.2511	3.5364	0.077794	0.11232	0.78199	3.0834
1.5067	1.0823	2.47	0.18116	0.041878	3.0909	2.5756
1.5434	1.4783	3.1512	0.040456	0.060792	3.1282	4.3001
1.1539	0.63179	3.0442	9.0738e-10	0.12463	4.0739	1.9191
0.77901	1.1068	2.9271	0.19783	0.10157	2.8084	1.9132
0.82519	1.4853	3.0904	0.10506	0.09322	1.8577	2.2261
1.4961	1.3923	3.2802	2.9143e-09	0.10099	2.9176	3.5058e-06
1.2269	1.2093	3.7724	0.12873	0.16291	2.6991	3.4635
1.2138	0.041555	3.4269	1.5894e-09	0.40807	1.1523	4.4674
1.0697	1.6516	2.1906	3.4099e-10	0.07778	2.4897	4.2503
1.1858	1.2714	3.1058	0.10036	0.077389	2.1371	4.1976
0.11951	1.202	1.6147	7.8865e-10	0.04723	3.9962	3.091
0.76545	3.4551	3.7391	3.134e-10	0.30116	1.0854	2.1433
1.3034	1.1657	3.2124	1.3159e-09	0.10589	2.2777	2.1175
1.0179	1.3004	1.7381	0.13318	0.057459	1.3714	4.4611
1.0213	1.0082	2.0883	1.0932e-09	0.02875	0.97225	3.5631
1.0275	1.8986	3.9947	0.090494	0.087059	1.6195	2.6611
1.3076	0.99348	2.9147	6.8166e-10	0.029944	1.7325	4.8983
1.612	2.6385	3.1737	2.6869e-10	8.6956e-10	1.4724	1.795
0.80538	1.2409	2.9194	0.043064	0.043708	0.44166	5
1.7557	1.3163	2.2195	1.2995e-09	0.10183	2.3212	4.9037
0.6463	1.0727	3.3049	0.18794	0.13521	1.5928	1.7611
0.63922	1.2194	3.4397	0.21193	0.0949	1.2729	3.8024e-06
0.71479	1.1512	2.759	9.5821e-10	0.13087	2.7583	2.8098
1.5503	1.3275	2.865	0.065054	0.087124	1.3594	3.1663
1.3229	0.8992	4.0911	0.030028	0.40695	1.9619	4.1455
0.99666	1.5356	3.6875	9.3766e-10	0.098714	2.7675	3.1808
1.2151	0.031068	2.2748	0.19517	3.891e-06	2.3293	0.0011827
0.87542	1.138	1.6621	0.1371	0.098527	1.8664	3.4314
1.498	1.7997	3.7435	0.01801	0.099395	0.39643	3.6728
0.80832	0.87959	2.3125	0.16628	0.11779	1.759	4.8913
0.9697	1.197	2.1532	1.7667e-09	0.069651	2.6297	6.2105e-08
0.98997	1.1236	1.6715	0.11728	0.17881	0.80512	3.4856
0.93744	1.1058	1.8278	8.7372e-10	0.0593	1.1203	2.5268
1.5654	1.3954	2.8205	1.2547e-09	0.069819	1.444	3.564
1.411	1.211	2.2494	1.7042e-09	0.28267	2.0369	4.2401
0.80844	1.074	2.7885	9.9788e-09	0.12621	1.5385	1.8411
1.1121	0.83361	3.2507	4.7221e-09	0.068953	3.2127	1.3755
0.88575	1.7284	4.2638	9.3726e-10	0.063914	2.1731	1.4973
1.4369	1.3683	2.7784	0.40852	0.038	2.4755	3.5641
0.83006	1.2466	2.4443	0.14176	0.10182	0.49533	2.8332
0.56447	0.94735	3.3442	1.8402e-09	0.088323	1.2465	0.98628
1.4427	1.2317	2.4362	1.6278e-09	0.093997	2.8208	2.8533
1.1267	1.0878	3.7927	9.2004e-10	0.34194	2.6675	5.5565e-08
0.84422	1.1479	1.76	0.10905	0.11554	2.2389	1.7412
1.4901	1.0376	2.7964	2.5032e-10	0.06121	2.0965	4.9573
1.1667	0.73911	2.5969	0.0079663	0.028468	3.4197	4.4499
0.29235	1.0644	2.095	0.011039	0.15435	1.5199	1.712
1.0427	1.1363	3.4383	0.089439	0.19493	2.5675	3.1689
0.94507	0.80185	1.4598	2.12e-09	0.036573	1.0491e-07	2.418
1.0807	1.5473	2.8005	2.7077e-10	0.10153	3.2005	3.4588
1.505	1.323	2.735	0.089956	0.11778	3.5204	3.4924
1.3392	0.90305	3.5614	0.040824	0.12736	1.3168	5
0.88703	1.0219	3.3633	9.7531e-10	0.11882	2.8259	0.98327
0.26396	2.2882	4.2562	0.019576	0.26674	3.253	1.9551
1.1722	1.1703	3.5294	0.069779	0.12117	2.7253	3.2916
0.053137	0.937	2.7266	0.25835	0.10138	2.5006	1.49
1.4294	0.88728	2.419	0.41114	0.017828	2.498	5
1.3942	2.7427	3.59	0.087357	0.018819	1.0033	0.58601
0.88259	1.4307	2.6152	1.6998e-09	0.30401	1.9819	2.7079
1.0082	1.2984	2.1976	0.054904	0.15434	1.9739	2.0473
0.96911	0.73939	2.0917	6.4791e-10	0.10315	2.2559	2.1824
1.0166	0.034626	3.0142	1.2061e-09	0.30871	0.02005	3.9569
0.85903	1.1522	4.1933	0.054624	0.10538	2.2866	2.4249
1.4282	1.2758	3.085	0.10054	0.038468	3.0848	3.3229
0.74183	0.60429	2.411	0.13076	0.4199	1.7165	0.24266
1.0379	1.5191	3.7227	0.19324	0.098923	2.2956	2.5969
1.1456	0.80006	4.0415	0.076963	0.024335	1.5265	4.511
0.96406	1.5937	3.7953	0.10379	0.31196	0.086494	2.3837
0.054054	0.89099	2.2667	0.0099204	0.16079	2.5004	4.8426
1.3275	1.1013	2.8947	6.7602e-10	0.13215	2.7473	6.9903e-08
0.56149	1.8135	1.3889	0.082686	0.22791	0.96539	4.6213
1.7539	1.0404	2.817	0.024264	0.056683	2.8748	2.0403
1.4014	1.4997	2.6232	0.087212	0.11051	1.8594	4.8896
0.96212	0.9798	4.9445	0.11896	0.49999	1.8467	2.7393
0.88404	1.3475	2.7175	1.3387e-09	0.13293	1.4632	4.2232
1.1609	2.1377	4.5699	0.26253	0.014567	5	3.4826
0.91452	0.62207	3.4208	1.5218e-09	0.095709	1.8898	4.0805
1.3352	1.3754	3.7014	0.059777	0.1112	0.34131	3.7527
0.86243	1.1254	4.0526	0.11084	0.092238	1.9749	1.2158
1.1674	0.96992	3.6568	9.2786e-10	0.16904	2.9412	1.4613
1.8632	2.541	3.1541	1.4196e-09	0.025818	2.1125	3.449
1.5636	1.4779	2.6488	0.12459	0.085295	2.2894	4.8927
0.87256	1.1196	2.3655	1.2386e-09	0.030734	3.6209	1.3116e-07
1.1801	0.91205	3.8661	0.14562	0.12801	3.1388	4.9234
0.68761	3.153	3.0015	0.15461	0.015043	1.0948	3.5202
0.93073	1.1095	1.7784	0.13078	0.012907	0.10261	3.3313
1.0413	1.5482	4.3883	0.12507	0.31875	2.093	2.3691
0.99506	1.121	2.1683	0.040875	0.13483	0.99928	5
1.4073	1.3931	2.9117	0.17339	0.048995	2.9095	5
0.7596	3.5	3.9481	0.11979	0.24449	0.35956	3.4137
0.86528	0.86934	4.7142	1.2569e-09	0.058367	2.2581	4.0673
1.4876	1.0307	3.9052	1.351e-09	0.10892	1.6622	4.1677e-07
0.39263	0.97973	2.8904	1.8431e-09	0.11105	0.93819	0.67831
0.25253	1.2442	1	0.070091	0.13361	0.5057	2.8496
0.54498	1.3382	3.4541	1.0741e-09	0.063521	1.9167	1.0194
1.3808	1.1995	2.8377	0.058675	0.082714	3.1892	3.7541
1.5011	1.5398	2.3183	2.76e-10	0.1872	2.6639	4.6026
1.4733	1.3794	3.0763	0.076309	0.13147	1.1702	4.6848
1.2446	0.039773	4.5332	0.15483	0.069685	1.4653	2.4951
0.85488	1.3621	1.9462	0.11673	0.24454	1.9199	0.73016
0.81901	1.0043	2.9183	1.6827e-09	0.32185	1.0316	3.3591
1.2745	2.4056	4.7959	0.36188	0.34467	4.5891	3.7073
1.6418	0.27382	2.6686	1.3024e-09	0.063054	1.8274	4.6596
1.1468	1.1566	2.1921	3.9066e-10	0.1155	2.8378	2.2198
1.3697	1.2906	2.6479	0.09324	0.20875	3.3008	1.3066e-05
0.67397	1.4223	2.705	0.096698	0.35706	2.0323	1.4535
1.4349	1.3207	3.2899	0.075003	0.1887	2.951	4.3199
1.442	1.344	3.6935	1.1717e-09	0.099699	0.15835	2.0058
1.2641	1.0517	2.9479	0.1359	0.12458	0.91851	1.8088
0.80027	1.0464	2.5736	9.3748e-10	0.14048	2.6516	0.57464
1.2499	0.69484	3.4323	0.15696	0.060642	3.7547	4.1338
0.97772	1.1361	1.4796	4.8073e-09	0.066563	1.8677	5.4769e-07
1.1134	2.2911	3.5548	0.18705	0.081871	2.6472	0.91788
1.3883	1.3842	2.4727	0.18452	0.1134	3.5837	3.6424
0.79553	1.1616	1.9118	0.14219	0.14454	1.7681	2.4679
0.86579	0.52301	2.789	1.6066e-09	0.041343	2.0338	1.077
1.1888	1.1228	1.3722	0.20159	0.040414	3.2485	2.6074
1.1875	0.61594	2.9856	0.13298	0.1534	2.0386	4.5037
1.3595	3.0802	4.2908	0.20324	0.15683	2.3742	2.0622
1.2049	1.4903	3.9774	0.24886	0.054319	3.1227	2.5061
1.2592	1.1105	3.108	0.057912	0.053468	2.4523	4.5072
1.5432	1.0074	3.6668	1.344e-09	0.3113	2.0675	2.2949
1.37	0.96637	3.977	0.39597	0.11342	2.0373	0.078407
0.91935	3.5	5.3802	0.046701	0.064029	1.4429	0.88445
0.76019	0.84387	2.6544	0.20196	0.036404	2.1083	4.0603
1.3848	1.5389	3.1187	0.084087	0.056413	1.3242	3.6859
1.5191	1.2869	1.8098	0.11603	0.064011	2.2643	3.5574
1.0241	0.93879	3.9146	8.9877e-10	0.15345	3.0233	3.8609
0.88151	1.4047	1.8328	0.13447	0.12176	0.66517	2.4594
0.89236	1.4794	2.1418	1.2725e-09	0.15259	1.7833	0.59375
1.4071	1.2854	3.3065	0.14025	0.031709	3.5876	3.8514
1.3639	0.62731	3.1413	0.14746	0.044384	3.8759	3.6508
1.4286	1.3725	2.3438	0.059129	0.12776	2.3578	4.2898
0.043547	0.30586	2.119	0.029818	0.03623	2.5	4.5194
1.0204	2.9988	3.2883	3.7217e-10	0.10694	2.1984	0.10003
1.1329	1.3915	3.2455	3.6471e-10	0.098075	2.8503	2.2783
1.3418	1.4792	3.0198	0.059897	0.10526	2.2649	2.6219
1.5078	0.32352	2.6027	1.4244e-09	0.018021	1.0498	4.5141
1.2454	1.1535	3.0718	0.20298	0.13382	3.456	0.62867
1.3197	1.1797	3.3512	0.22819	0.021217	3.8596	1.1932
0.97445	0.56394	3.2196	0.1231	0.088582	3.0677	0.97709
0.79031	0.042821	5.0542	0.094967	0.089628	1.2575	2.4985
1.6772	1.7133	3.6067	0.3938	0.23098	3.1729	2.5922
0.87282	1.6492	2.2997	0.22481	1.4261e-09	1.8432e-07	3.1145
1.0829	2.5961	2.0798	0.1996	0.023046	2.3354	1.1628
1.3899	1.3251	3.4479	1.2683e-09	0.0565	1.4898	5
1.3381	1.2589	3.2485	0.068163	0.12055	3.8658	3.0032
1.455	1.0205	3.197	0.074886	0.45285	3.0466	2.4002
0.84753	0.78459	3.535	0.068725	0.11086	2.5273	2.8137
0.83939	0.85549	2.5503	0.041823	0.45213	2.421	2.6245
1.6775	1.1285	1.6737	0.065264	0.037545	2.3127	3.5623
0.01	0.67659	2.9342	0.010047	0.18105	2.4986	0.19941
1.2172	0.68954	4.0906	1.2798e-09	0.069834	1.395	5
0.63303	0.85386	4.8246	2.0267e-09	0.01623	0.19005	5
0.47231	1.1338	4.1809	5.1102e-10	0.070677	0.86816	1.8009
0.7444	1.8853	4.278	8.7407e-10	0.14033	2.1686	3.5149
1.1313	0.74141	4.4747	8.9527e-10	0.11912	2.5953	5
1.1667	1.3497	3.7796	0.010051	5.7201e-10	0.2134	2.0968
0.75479	1.5157	4.1308	0.1707	0.18377	2.1612	3.4365
1.2842	2.2192	3.0132	0.08637	0.025298	1.6107	4.6741
1.8084	3.5	5.2308	2.2884e-10	0.062495	0.82485	0.1146
0.5827	2.2896	3.574	0.011072	0.2679	2.3632	3.9864
1.4341	1.3929	3.3003	1.7032e-09	0.11481	2.5665	1.0136
2.1601	1.2632	4.1819	0.083368	0.078552	3.3182	1.9057
0.8238	1.9862	2.6401	0.093255	0.1038	1.2737	3.8571
0.69155	3.1615	5.8418	0.24893	0.43407	3.0912	1.7143
1.1731	2.8897	4.428	1.2225e-09	0.23506	1.0403	1.8261
1.4045	2.1491	3.3434	6.3147e-10	0.17845	2.3702	5.8884e-08
0.79588	0.82987	2.8523	0.13748	0.13703	4.321	3.7102
0.82124	2.0622	3.9546	6.3795e-09	0.099085	1.0409	3.4727
1.4428	0.57183	2.1667	0.23789	0.21331	0.99134	4.167
1.0516	1.0678	2.0652	2.6893e-09	0.10549	1.8002	3.2851
1.0649	0.95539	3.627	1.2045e-09	0.043879	1.4812	3.8541
0.76078	0.94731	2.4025	0.20377	0.25055	1.9319	2.0722
1.0188	0.65305	3.6752	9.1537e-10	0.078813	3.5435	0.81935
1.0055	0.88911	5.1807	1.2946e-09	0.5	0.20115	5
1.0739	1.5699	3.8213	0.03749	0.12119	2.2511	4.012
0.01	1.4669	3.0163	8.0407e-10	0.088929	4.7153	2.4728
1.358	1.2616	2.2278	0.41406	0.072285	2.9375	4.6928
1.6951	0.7494	3.3518	2.1566e-09	0.097282	3.0012	2.2319
1.299	0.85375	2.5378	0.092645	0.1523	7.7776e-06	4.5267
0.19069	1.2205	2.8938	0.21449	0.12843	0.18061	4.5585
1.6931	1.5039	2.4463	0.015009	0.040766	2.8044e-06	2.1103
0.7384	0.7066	4.705	0.029192	0.22944	2.2986	3.0788
0.93957	1.5412	4.1562	9.1373e-10	0.14373	2.208	0.090885
0.79178	0.6233	1.8672	0.13205	0.071336	0.62549	1.2258
0.48173	1.2744	2.3598	0.16391	0.076908	1.7407	3.8479
1.2883	1.2677	2.3695	0.024047	0.092946	3.0636	2.9764
1.4125	1.2129	3.1759	1.3002e-09	0.22822	1.5763	5
1.5319	1.1372	2.9329	0.064312	0.090226	1.8038	5
1.3471	0.89825	3.3996	0.22962	0.048833	3.6955	4.4725
1.1458	2.8582	4.3317	0.092205	0.030254	1.8881	2.2806
0.11528	1.5507	2.045	0.0097409	1.1182e-09	2.5761	4.6932
1.5489	1.3796	2.4529	1.2919e-09	0.13589	2.3056	4.1884
1.1044	0.99594	4.4269	8.9484e-10	0.07757	2.6786	0.048732
1.2285	0.7047	2.7955	1.3884e-09	0.20032	2.6163	4.2781
1.0211	0.74858	2.0691	8.2036e-10	0.065964	0.41639	2.8293
1.3783	1.2251	2.3431	0.31847	0.1323	2.8676	2.2281
0.99165	0.77816	1.9322	2.2834e-10	0.083783	1.1234	2.3782
1.1702	1.1729	2.6358	0.22019	0.10399	2.5339	5
1.2346	1.7551	3.8174	0.23354	0.18906	1.6153	1.4159e-05
0.22148	2.0565	2.6683	0.20114	0.27757	0.83563	3.7018
1.2404	1.0374	1.4501	1.284e-09	0.32944	2.9266	1.6286
0.95903	0.78433	3.8059	0.03028	0.12252	3.0923	2.4323
0.7325	0.25111	2.39	0.14098	0.072005	0.47828	3.5381
0.87129	1.0896	4.2044	0.0098852	0.10632	2.7017	3.6253
1.0782	1.4518	3.2363	1.1538e-09	0.054127	1.7018e-07	3.59
1.4145	0.83299	4.023	0.0095178	0.0081075	2.1762	5
1.0038	0.89316	4.2173	6.6825e-10	0.042745	5	2.3684
0.80844	0.69161	2.5776	1.1035e-09	0.024674	2.6674	2.2959
0.95355	2.0658	4.4499	0.054681	0.21219	2.3982	2.9128
1.3936	1.3276	3.071	9.2136e-10	0.12222	1.8062e-07	0.14448
0.39637	1.4578	3.0746	0.090279	0.12438	2.6613	3.6907
0.63617	0.9145	2.87	4.3678e-09	0.38128	1.3642	3.2984
1.2022	3.4153	4.3123	5.8187e-09	0.092632	0.10333	2.058
1.1182	0.69039	2.8738	0.23825	0.12683	3.9662	4.2021
1.0693	0.97909	2.1131	0.15763	0.039437	1.0993	2.3259
1.3353	1.0119	3.5806	0.057829	0.093525	2.1598	4.3909
1.2373	1.1167	3.4336	0.065579	0.22985	1.9331	4.7684
0.05923	1.5662	3.5719	0.019833	0.11294	2.5004	3.4776
0.83413	0.83103	1.7475	0.20679	0.05447	0.25157	3.0742
1.1794	2.3481	4.5824	9.1141e-09	8.6039e-09	1.325	5
0.94297	0.041622	4.8676	0.0017346	0.069697	1.4661	2.5015
1.0452	1.5886	2.3463	0.15396	0.079539	0.089137	3.9701
0.77199	1.3466	2.548	0.1242	0.11688	1.4936	3.6733
0.14338	2.4243	3.1796	0.082333	0.13239	0.097173	3.2066
0.85209	1.307	4.4648	9.8297e-10	0.16171	2.4406	3.0899
0.9537	0.028833	3.0405	1.6319e-09	0.069742	1.4765	4.3744
1.517	0.59957	2.2667	0.016232	0.18087	2.1494	4.2269
0.86473	1.1526	1.8211	0.096801	1.269e-09	2.699	4.1903
1.4139	0.83036	2.9278	0.40236	0.12077	1.7195	5
1.5071	1.4127	3.4168	2.0908e-10	0.12038	0.06014	0.0090172
1.2063	0.72616	4.2005	0.11429	0.036248	0.44636	5
1.2718	0.90051	2.6715	0.12165	0.1504	2.7382	4.3652
1.4034	2.654	3.7282	0.19476	0.16196	0.83586	2.7138
1.4977	0.6315	2.4922	0.21151	0.22752	2.852	1.3133
1.1756	1.8397	3.0612	0.43897	0.043081	4.3937	4.3381
0.92799	0.94723	3.0435	0.023303	0.052645	0.30916	4.6488
0.71794	1.2152	3.4306	0.11379	0.46589	1.5448	2.9332
1.5042	2.4127	3.2069	1.296e-09	0.20789	1.646	2.9139
1.3272	0.73987	2.5229	0.0755	0.078978	0.98395	4.5232
1.1882	0.27985	2.5804	0.20011	0.080877	3.5667	3.9326
1.2931	1.5122	2.8667	4.444e-10	0.0682	6.5987e-08	4.0577
0.66098	1.5283	3.6746	2.8872e-09	0.09018	1.5103	1.9796
1.2234	1.3146	3.7764	0.09137	0.090144	3.2733	4.3023
0.53917	0.7508	2.9254	1.1955e-08	0.29847	0.98807	3.1091
1.532	1.1995	4.0133	4.2686e-10	0.12127	2.2811	7.7597e-08
1.5313	0.89609	2.85	0.17928	0.069992	3.0993	1.7161
1.0976	0.05805	3.818	4.5236e-10	0.079244	1.9048	2.4971
1.3411	1.054	3.0151	0.037085	0.1524	2.2109	5
0.90932	1.0833	3.7843	4.2472e-10	0.1473	3.1881	4.0819
1.2306	1.0869	3.4438	0.09364	0.025215	1.9711	2.0622
0.72913	1.4286	2.839	0.13481	0.093576	1.1297	2.8449
0.78628	1.3554	4.086	0.027444	0.093028	1.9662	1.5542
0.80345	1.3835	3.0324	0.19539	0.10338	1.3785	3.2521
1.3334	1.252	2.9921	1.2274e-09	0.06394	1.3495	4.1773
1.5897	0.68262	2.7729	0.012895	0.45584	5.9404e-07	2.0847
1.811	1.5225	3.1485	2.6492e-10	0.017307	0.72057	2.2536
0.97283	1.0621	1.8765	0.088383	0.35921	2.3096	4.1374
0.13303	0.01	3.1815	0.0097202	0.10062	1.6557	2.6939e-11
1.4573	1.6194	3.7419	0.10169	0.35094	2.5097	4.0277
1.3014	1.4284	2.5431	0.12681	0.029659	1.6274e-06	1.4964
1.121	1.182	3.9098	0.1309	0.012355	2.7344	2.0773
0.01	1.1319	2.6242	0.020112	0.024715	2.9561	5
0.96058	1.0732	3.0722	1.0249e-09	0.038555	0.22478	2.9166
1.5742	1.1768	3.2484	0.049427	0.11987	2.1221	4.8087
1.101	1.0118	3.6194	0.048066	0.10275	2.4504	1.2709
1.3497	0.69661	2.9236	1.3312e-09	0.14538	2.4155	4.7382
1.1402	1.2953	3.1101	0.067148	0.085333	1.4537	3.3033
1.0524	1.4464	4.183	4.6829e-10	0.1271	2.4175	2.7874
0.69179	1.6694	3.1274	0.30918	0.12334	1.6463	1.5819
0.56271	1.2089	3.4211	0.12342	0.027261	1.4391	2.4526
1.3629	1.3569	3.8658	1.1485e-09	0.023753	0.65996	2.763
1.0904	1.0723	5.1953	0.22586	0.12785	1.6972	0.067604
1.1602	0.95327	3.9236	9.2237e-10	0.075198	2.723	3.9679
0.6515	0.71935	3.2979	0.057937	0.36443	1.6845	3.6367
1.2808	1.093	3.0414	0.097486	0.061402	3.097	1.7641
1.1993	0.30051	1.6724	0.097467	0.19952	3.7566	4.4362
1.2869	1.0783	2.5841	0.09913	0.12837	2.8968	4.2157
0.90244	1.4953	2.6595	4.6663e-10	0.11064	0.096467	4.8531
0.69259	2.0541	3.056	0.21956	0.47398	0.81251	2.5358
1.0117	1.2829	2.7549	0.44101	0.14096	2.1309	5
1.3223	1.6099	2.3031	0.10943	0.10157	2.5517	3.9901
0.01	1.7669	3.1489	0.040183	0.013702	2.518	3.8356
0.85811	1.1499	2.8185	0.097483	0.16769	1.1812	0.1894
1.0671	0.62264	3.429	4.7208e-09	0.18014	2.9698	3.8661
0.82354	0.029543	2.8595	2.4191e-09	0.15941	1.5555	2.4957
1.7722	0.84449	2.8347	0.053708	0.028044	2.7146	2.7377
1.5744	0.74797	2.2148	0.045959	0.3265	2.7693	2.9392
0.78947	0.27273	3.462	7.1787e-09	0.079719	1.7868	3.6663
1.1218	1.3877	2.1482	0.10465	1.108e-09	1.8616	3.6567
0.93441	2.1721	2.5848	4.577e-10	3.992e-10	1.456	1.5961
1.3507	1.0645	2.4196	0.21282	0.12228	0.71711	1.1663
0.85729	0.97428	3.075	0.028893	0.3343	2.1689	2.9862
2.0982	1.454	3.9236	5.8962e-09	0.062725	2.2216	3.5727
1.0721	3.3891	3.561	0.12275	0.059797	0.63861	3.3122
1.151	1.3887	4.0742	0.15413	0.1253	2.7666	3.5967
0.6686	1.155	3.6219	0.083517	0.10089	2.4656	2.2244
0.87287	1.2397	2.5441	0.20618	0.070133	3.4005	3.3043
0.86978	1.1041	2.3965	1.0291e-09	0.069237	2.7785	3.2745
1.4309	1.3375	3.0667	1.4807e-09	0.056099	1.3833	3.5125
1.3691	0.80009	2.5845	0.16702	0.076943	2.2385	2.3969
1.4302	0.74617	2.5558	1.3251e-09	0.03805	2.6667	4.5285
1.0717	1.0635	2.7612	2.0826e-10	0.23155	1.0229	1.1589
0.59933	1.1781	3.9961	1.0333e-09	0.11071	1.899	2.5921
1.3046	1.1289	2.1988	0.08188	0.11606	2.5143	3.9624
1.013	1.4672	4.6114	0.089451	0.13109	2.3391	5.5858e-06
2.1342	1.222	3.0946	6.0451e-10	0.034005	3.3102	5
0.65979	1.44	3.4311	0.11279	0.19046	2.0176	1.7327
0.64056	1.7141	4.0712	1.5063e-09	0.20923	1.0171	3.049
1.1893	0.91451	3.779	0.16931	0.21687	2.3774	0.23888
1.619	0.75649	2.1214	1.4232e-09	0.11689	3.7556	2.5172
1.3076	1.0917	2.649	0.11426	0.0066634	1.5966	2.3356
0.01	1.4704	3.2046	0.23081	0.14896	2.5013	3.1271
1.2614	1.2995	3.0401	0.025005	0.064649	1.5684	2.9602
1.3921	1.6175	3.5811	0.18055	0.040269	2.078	2.8816
1.1192	1.5272	3.0508	0.099745	0.081338	1.5132	2.704
0.82947	0.044553	4.57	0.24481	0.22891	2.412	2.4939
1.5356	1.024	3.0046	0.15228	0.03307	2.9693	4.7059
1.6409	1.2455	2.7945	1.3157e-09	0.0418	1.8415	5
1.4995	1.1082	2.8325	1.3221e-09	0.091213	1.8953	1.4524
0.92897	1.0824	1.9187	0.23098	0.15498	0.52683	3.226
0.52371	1.1829	3.3555	0.023595	0.10077	1.8708	2.9402
1.3413	1.1279	1.7713	0.12652	0.33191	1.6898	0.89253
1.2477	1.5009	4.1501	0.048143	0.058817	2.3141	2.0428
0.95706	0.34011	2.1736	0.010554	0.13574	3.2898	4.8181
1.5396	1.3544	2.4822	0.20521	0.037516	2.5524	0.33921
1.2831	1.0388	3.0761	0.018266	0.46404	0.22165	1.974
1.088	0.060168	2.8301	3.791e-10	0.088995	2.1048	2.4801
1.3364	0.91094	5.0857	0.089017	0.13758	2.7187	5
0.69604	1.3753	4.3435	1.0132e-09	0.14018	1.9551	3.2794
0.18965	0.8826	3.1992	0.089823	0.068441	0.45045	4.9999
1.314	0.61464	3.33	1.2202e-09	0.095607	1.8936	5
1.5335	0.32238	2.4006	1.2744e-09	0.20006	2.3835	4.7218
1.206	1.0065	2.851	1.3439e-09	0.087034	1.111	1.7263
1.6632	1.0787	2.2304	0.31817	0.11686	0.75721	3.1561
1.3657	0.72272	2.1133	0.061241	0.098821	3.3652	2.0225
1.1246	0.89333	3.8711	9.2507e-10	0.096769	2.7171	3.797
1.2383	0.062837	2.4061	6.4733e-10	0.069125	2.809	3.6348
1.0016	0.32155	3.7106	9.3085e-10	0.13207	2.5537	4.3345
1.2775	0.80856	3.2058	0.099061	0.32188	4.2605	0.15685
1.296	0.59746	3.3349	1.5714e-09	0.062368	1.1821	5
0.85251	1.3261	2.8998	0.041469	0.10155	0.62693	3.5898
1.3716	0.3311	2.4683	0.082985	0.28595	2.1765	4.6378
0.92364	1.4819	3.1276	1.7897e-09	0.11942	1.4589	3.1523
1.1535	1.2925	1.3902	0.18281	0.23012	2.8218	3.9754
1.4569	1.1897	3.3489	2.5822e-10	0.044005	1.5171	0.88473
1.3298	0.98267	2.2527	1.4411e-09	0.05248	2.628	5
0.77596	1.3867	3.9588	5.1714e-09	0.041463	0.93589	2.7336
1.3042	0.039375	4.586	0.21779	0.039822	2.347	2.5
0.040597	0.95545	2.3367	3.8896e-08	0.10328	0.15674	4.7572
1.0186	1.7948	4.2597	0.078914	0.079436	2.6462	2.3257
0.91494	1.6003	2.5136	1.6233e-09	1.1729e-09	2.0153	4.3437
0.055174	1.5876	2.9274	0.24835	0.076846	2.5007	3.4161
0.95723	0.97038	5.163	1.5999e-09	0.053195	0.58557	2.1398
0.80965	3.5	3.9998	3.0939e-10	0.12814	0.78472	3.8975
0.98293	1.0853	1.4206	0.052537	8.4757e-10	1.0889	2.3858e-07
1.3701	1.0713	2.9148	1.3204e-09	0.092094	2.5002	1.4379
1.2869	1.0078	2.6186	1.0352e-09	0.13626	0.10248	1.6221
0.75688	1.1827	3.944	0.12081	0.053545	1.8909	2.1273
1.7016	1.3906	2.6748	0.024529	0.077227	2.8598	4.6728
0.90717	1.0847	4.1917	1.0068e-09	0.11879	2.738	4.3911e-08
1.308	0.93598	2.7183	0.20671	0.19956	1.8769	5
1.1581	0.53133	3.2499	4.8696e-10	0.11136	3.5692	5
0.73518	1.3889	4.7212	0.023852	0.014552	2.0456	1.0135
1.1145	0.98072	4.3788	8.9568e-10	0.31421	2.7299	3.0434e-07
1.1956	0.70719	3.2175	0.24465	0.057487	4.2625	1.8189
1.3324	1.5832	2.2291	0.097449	4.3381e-10	3.6133	2.1696
1.4927	1.3543	2.8633	0.075247	0.013889	3.4056	3.7575
1.3617	0.32562	2.0525	0.18367	0.062194	3.4093	4.6842
0.9622	1.294	3.7983	1.1501e-09	0.056697	0.63681	2.1624
1.4404	0.64009	3.1365	1.2666e-09	0.11009	2.2574	2.6278
1.3197	1.1961	2.4563	0.067285	0.017806	2.6616	1.914
1.2735	1.0173	3.0897	0.024586	0.10077	3.9284	3.2499
1.4274	0.64989	2.6978	1.3269e-09	0.0081614	1.9493	4.7189
1.221	1.3266	1.7312	0.19885	0.14091	2.5693	4.7303
1.2187	0.75718	2.4439	1.4706e-09	0.23356	1.7323	1.5874
1.8251	1.3777	2.5308	0.050146	0.10788	3.2658	3.5431
0.15668	1.2522	2.4487	3.6039e-09	0.069945	0.48539	3.3961
1.4716	1.2732	3.4749	3.0467e-09	0.10095	2.7692	2.1769
1.0605	1.279	2.4669	0.30378	0.054381	1.846	1.8977
1.3988	1.9035	3.1481	0.29481	0.045529	1.6636	2.4673
1.0036	0.95654	3.604	1.4322e-09	0.19592	1.8055	4.4688
0.5081	1.8094	4.4372	0.023249	0.09926	0.70065	2.9977
1.2231	0.96319	2.4116	0.064989	0.14982	1.7284	1.2157
0.74608	1.7828	3.454	0.036079	0.09665	1.6345	3.5403
1.2743	1.3369	3.4174	1.2458e-09	0.091277	1.5016	2.3835
1.3328	1.3526	2.8532	0.025897	0.042325	2.4312	2.8404
1.8151	1.1562	2.8356	1.3218e-09	0.1354	3.0522	0.75896
1.3116	0.99114	2.9534	0.11508	0.1267	2.4831	1.7201
1.144	0.83602	1.3675	1.9649e-09	0.10573	9.7616e-08	2.4122
0.63702	1.2824	3.4848	0.11456	0.046972	3.5681	2.0845
1.2581	0.77045	3.7102	9.044e-10	0.18791	3.4631	4.5421
1.5781	1.2219	2.9745	0.2177	0.10375	0.75883	2.9273
1.4645	0.6196	4.291	2.3331e-09	0.5	2.0727	3.209
1.5009	1.5068	3.2423	1.4193e-09	0.1706	2.9275	2.5338
1.2128	1.0583	2.0097	0.044455	0.13631	7.5864e-08	1.8126
1.3249	1.1531	3.1632	1.0907e-09	0.13145	0.93564	1.5333
0.75584	1.2518	3.8166	0.0537	0.094591	1.0151	1.3934
0.96843	2.8105	5.0976	0.23738	0.11156	2.1552	5
1.2201	1.2433	1.7164	0.08186	1.7698e-09	3.5489	2.6487
[truncated: 18,000 more rows]
