# Supplementary material for: Value-free random exploration is linked to impulsivity
Source: Nat Commun. 2022 Aug 4;13:4542. doi: 10.1038/s41467-022-31918-9 (PMC9352791; doi:10.1038/s41467-022-31918-9)
Supplement: Supplementary file 4 — Source Data [file 41467_2022_31918_MOESM4_ESM.zip › SourceDataCSV/FigS10/pickedB_LH.csv]

15.5
26
27.5
17.5
24
12
25.5
26
15
11
23
17
18.5
30
19.5
22.5
20.5
26
28
23
30
24.5
28.5
28.5
16.5
19
25
14.5
18.5
16.5
24
18.5
28
17.5
15
26
19
29
19
24
18
21.5
21.5
25
28
25.5
15.5
21.5
11
22
19.5
26.5
22
18.5
15.5
20.5
15.5
23.5
20
26.5
24
25.5
15
25
9.5
20.5
29
29
15.5
29
22
17
23.5
20.5
35.5
11
20.5
27.5
30
16.5
15
31.5
20.5
21
28
22
26.5
28.5
11
25.5
27.5
14.5
22
25
16
19
19.5
21.5
22
13.5
23
23.5
28
28.5
19.5
28.5
11
25
34.5
20.5
20.5
21
20.5
28.5
21.5
24.5
20.5
12
27
14.5
24.5
25
11
22.5
25.5
25.5
24
24.5
23.5
23.5
11.5
28.5
23.5
20.5
25
25.5
17
23.5
12.5
24
10
24
22.5
24.5
31
16.5
19.5
22
19.5
24
33.5
23.5
15.5
12
29
24.5
26.5
13
25
15.5
17.5
14
20.5
24
17.5
25.5
18
20
26
24.5
21
33.5
31
15
22
25.5
12.5
26
24.5
27
29.5
21.5
16.5
21.5
25.5
32
24.5
23.5
19.5
19
24.5
9.5
22.5
22
17.5
15.5
31
16.5
10.5
22
21
14
10.5
20
22
22
23.5
13
20.5
26
14.5
24.5
23.5
12
28
21.5
20
11
19.5
14.5
9.5
7.5
20.5
24
14.5
9
20
10.5
24.5
19
19.5
18.5
13.5
19.5
26.5
20.5
27
11
23
24.5
22.5
8.5
23
29
23
16.5
14.5
14.5
22.5
12.5
18
27
19.5
20.5
15
21
24
18
24
30.5
19
27
23.5
33
15
18
24.5
19.5
16.5
26.5
26
10.5
16.5
31.5
23
10.5
25.5
13
22
14
24
22.5
17.5
29.5
14
19.5
15
23.5
22.5
21.5
31.5
18.5
16
14
10.5
29
14
19.5
22.5
19
18.5
20.5
21.5
33
21
19.5
34.5
22
23.5
16.5
27
23.5
33.5
17
27.5
23.5
25
25
29.5
18
23
32.5
33
29.5
27.5
37.5
21
18.5
25
18.5
24.5
20.5
23.5
33
25.5
11.5
17
15
30.5
21
21.5
18
35
15
26.5
21
22
18.5
18
11.5
22
20
15
21
16.5
14
22.5
26.5
21
28.5
24
31
16
16
19
16
19.5
20
23.5
19.5
19
10
25
20.5
13
31
20.5
17
18.5
16
21.5
22
16
21
9.5
18
23.5
16.5
40
23
19
27
23
15
13
19
17.5
24.5
16.5
35
19
17
14.5
20
19.5
17
24
19.5
27
36.5
12
11
28
20.5
14
13
14
14.5
24
19
19
22.5
20
26
19
26
28.5
24
23
23
14.5
21
16.5
22
16.5
24
12.5
19.5
10
19.5
44
38.5
24.5
13.5
22.5
25.5
25.5
14.5
29.5
21
31
25
24
24.5
18
36
27
13
16.5
15.5
27
21.5
15.5
43
26
11.5
12.5
24
12
20
24
16
23
24.5
19.5
18
28.5
15.5
20
23.5
37.5
32
16
20
15
26
24
19
28.5
24.5
24
32.5
15.5
11
26.5
26
32
14.5
36.5
16
23
17.5
43.5
16.5
15.5
24.5
12.5
18.5
23.5
20
24.5
18
17
23
14
24.5
23
26
22.5
15
15.5
24.5
27.5
34
24
13
17.5
23.5
30.5
19.5
15.5
19.5
17.5
33.5
20.5
20.5
12
18.5
23
26.5
20
28
29.5
31.5
19
21
17
29
32
15
29.5
25.5
16.5
27.5
36.5
15
20
31
24.5
16.5
19
19
19
30.5
19.5
20
31.5
20
15
40.5
13
36.5
20.5
21.5
21
24.5
29
25
22.5
24.5
25.5
25.5
32
25
11.5
24.5
17.5
13
37
30
13.5
25
19.5
32.5
27
18.5
19
16
17
17.5
23
34
11.5
18.5
9.5
21.5
11.5
21
15
16.5
31.5
6.5
20
25
16
24
21
20
24
19.5
22.5
16
17
14
19.5
18
25
16.5
18.5
17
25.5
25.5
26
31
23.5
31.5
30
17.5
14
28.5
17
30
27.5
12
27.5
22.5
26
15.5
18.5
20.5
14
15
22
25
23.5
20
20.5
