# Supplementary material for: Value-free random exploration is linked to impulsivity
Source: Nat Commun. 2022 Aug 4;13:4542. doi: 10.1038/s41467-022-31918-9 (PMC9352791; doi:10.1038/s41467-022-31918-9)
Supplement: Supplementary file 4 — Source Data [file 41467_2022_31918_MOESM4_ESM.zip › SourceDataCSV/FigS10/pickedB_SH.csv]

28.5
33.5
26.5
23.5
20
16.5
24.5
27
19
17.5
27
15.5
17
23.5
32
32.5
20.5
29
29
27.5
31.5
27
31
27
20
23
28
18.5
21.5
16
28
23.5
25.5
19
13.5
31.5
24
27.5
29.5
20.5
20.5
27
22
26
25.5
31.5
16.5
27
13.5
24.5
24.5
25
20.5
23
23
31
11.5
23.5
19.5
21.5
25
25
25
29
17.5
31
28.5
27
21
30
25.5
26
26.5
28.5
37.5
17
24.5
29
33
20
16
31
24
22.5
29
25.5
24
25.5
15
26
27.5
18.5
26.5
20
18.5
17.5
35
26
35.5
20
28
22
27.5
25
22.5
28
19.5
30
34
22
20.5
21.5
34
30
26
30
22
11
18.5
13.5
22
24.5
16.5
21.5
25
23
27.5
18.5
24.5
23
13
28
26.5
26
34.5
32.5
24
28.5
16
32
13.5
24
35.5
23
26
21
26.5
23.5
21
28.5
31.5
26.5
14.5
22.5
32.5
27.5
28
11.5
29
20
23.5
19
19
25.5
19.5
25.5
26
20.5
37
26.5
23.5
32.5
35
17.5
24
20.5
16.5
22.5
25.5
29
36
20.5
24.5
22
27
29.5
35.5
22.5
20.5
25
26
20.5
25.5
29
20
20
32.5
27
18
24
29.5
17.5
17.5
20
23.5
32
25
17
18.5
21.5
18
20
27.5
27.5
35.5
22
13.5
16
18.5
19
8
4.5
32
18.5
15
11.5
22
14
21.5
25.5
27.5
25.5
13.5
22.5
31
22.5
37
17.5
23
29.5
17.5
14
27.5
35.5
22
26
27.5
19.5
25
23.5
22
30.5
17.5
17
19
40
21.5
23
30.5
32.5
32.5
27.5
20.5
35
11
27
27.5
20
20
26.5
22.5
11.5
21
30.5
26
12
27
20
20
14.5
27
21
26
29.5
12.5
21
18
22.5
28
22.5
30.5
15
19.5
17
15
28.5
15
22
19
21
29.5
18
22
36
20
28
28.5
24.5
23.5
23
29
28
24
19
37.5
24.5
23.5
24
32
25
20
30
34.5
39.5
27.5
42
27
19.5
21
16.5
30.5
25.5
23
32
24.5
17.5
12.5
23.5
25
30.5
19.5
19.5
29
25.5
31.5
27.5
20.5
24
20
24.5
18.5
29.5
17.5
29.5
15.5
22.5
21.5
27.5
29
29.5
31
21.5
21.5
18.5
25.5
25
21
17.5
26.5
21.5
28.5
19
30.5
28.5
16.5
28
22.5
19.5
23.5
29
28.5
21.5
30.5
27.5
15
19.5
26
16.5
37.5
26.5
21
28
18.5
17
24.5
15.5
20.5
25
18
35
19
25.5
25
21
19
20.5
32
12
25
34
20
19.5
35.5
30
15
23
21
19.5
25
19.5
18
17.5
24
30.5
26.5
25
26.5
23
33
33
20.5
17.5
19.5
31.5
27.5
32.5
20
20.5
15
27
39
38
23
11.5
24
28
26.5
22.5
26
29
32.5
29
23
27
17.5
32.5
27.5
25.5
18
17
26.5
25
28
44.5
24.5
20
22.5
25.5
24
24
26.5
20
25
27
27
17
27.5
18
23
26.5
37
28.5
16.5
19.5
14.5
18
27.5
29.5
26
28
22
35.5
13
12.5
23
26
33
26.5
40.5
33
20.5
22
44
17.5
17.5
29
16.5
27
26
23.5
29.5
30.5
24.5
22.5
18.5
30.5
31.5
26.5
24
14.5
18.5
28.5
23.5
32
23.5
10.5
23.5
19
29
21.5
21.5
22.5
32.5
42
35.5
22.5
14
20
26.5
28.5
21
32
28.5
32
21.5
18.5
16.5
26.5
31.5
27
26.5
25.5
16
25
43
21
24.5
27.5
23
19.5
17
20
21
23
21.5
19
33.5
16
15.5
36.5
27.5
25.5
27.5
20.5
40
22.5
36
23
28
19
28.5
20
31
27.5
17.5
29.5
20
13
36
34
25
23.5
17
31.5
30
20
22.5
18
25.5
21
22.5
30.5
18
26
7
18
9.5
27
17
24
40
15.5
25.5
25
13
27.5
19
22.5
23.5
19.5
21
15.5
21
25
18
19
32
23.5
15.5
17.5
22
24.5
29
31.5
27.5
28.5
35
16
21.5
32.5
18.5
27.5
29.5
17.5
29
20
27.5
19.5
27
20
16.5
16
28
31.5
28
26.5
19.5
