# Supplementary material for: Value-free random exploration is linked to impulsivity
Source: Nat Commun. 2022 Aug 4;13:4542. doi: 10.1038/s41467-022-31918-9 (PMC9352791; doi:10.1038/s41467-022-31918-9)
Supplement: Supplementary file 4 — Source Data [file 41467_2022_31918_MOESM4_ESM.zip › SourceDataCSV/FigS10/pickedA_SH.csv]

36.5
40
42
26.5
26
38
49.5
38.5
37.5
30
33.5
26.5
34
32
16.5
35
28
49
58
48.5
50.5
33.5
21.5
25.5
28
29
50.5
26
28
24
47.5
30.5
46.5
23
28.5
31
23.5
53
40
37
21.5
23.5
46
38.5
57
51.5
30.5
36
29
31.5
24
44.5
37
31
30
44.5
31
59.5
27.5
30.5
40.5
39
25
36.5
28.5
29.5
35.5
44
39.5
42
42.5
33.5
41.5
35.5
40
36
23.5
36
36.5
36
27.5
40
36.5
37.5
36.5
31
40.5
31.5
16.5
51
36
50
32
44.5
24
25
41
21.5
44.5
31.5
35.5
32
43
42
30
45
51
50.5
48.5
31.5
25.5
26
36
32.5
40
34.5
19.5
51
29.5
35.5
37.5
34
34
45
28
29.5
35.5
38
34
56
35.5
43.5
39.5
42.5
33.5
32.5
53.5
26
20.5
45.5
26.5
54
46
37
35
33
35.5
27.5
37.5
57.5
42
29
18
30
31
25
49
19
41
67.5
29
27
25.5
44
29
31
51.5
22
36.5
37
46
50.5
52.5
39
35
34
45
22
57
37.5
40.5
34
32
29
20.5
54.5
56
33
32
39.5
37.5
27
26.5
34.5
42
32
44.5
23.5
27.5
25
42.5
32.5
32.5
24
41.5
27.5
30.5
44
29
28.5
22.5
31.5
49
55
50.5
29.5
22
29
37.5
39
21
39
37.5
51
25
17
20.5
23
33
34
35.5
35
18.5
24.5
38
40
39
30
38.5
38.5
50
28
46
43.5
27
32
38
31.5
26.5
41
30
44
40
35.5
33
46
30
25
34.5
56
58.5
38
30.5
43
33.5
37.5
33
35
24
36
33
15.5
35.5
42
25.5
25
27.5
25.5
25
20
46
32.5
38.5
54
19
28
24
32.5
49.5
39
47
26.5
26
22.5
29
30
18
45.5
25
23.5
46.5
36
38
59
43.5
25.5
38.5
31
30.5
38
37
26
56.5
20
30.5
49.5
30
32
40
43
28.5
44
50
57
31.5
52
36.5
40
21.5
22
34.5
38
25.5
48.5
46
37
50.5
31.5
37.5
36.5
31
29.5
46.5
28
48.5
37
30
27
30.5
30.5
29
33
31.5
49
22.5
26.5
36
42
37.5
34.5
21.5
43
28.5
32
15
21.5
27
31.5
18
34
51.5
33
52.5
33
19.5
46.5
33
26.5
31.5
43.5
40
33
37.5
31.5
27.5
30.5
53
22
47.5
41.5
30
45.5
40.5
33
34.5
18.5
36
28
20
49.5
33
22.5
32
41
29.5
17
34.5
24.5
36
35
49.5
29.5
50.5
42
32
37.5
25.5
32
49.5
42.5
43
42.5
46.5
37
44.5
54
35.5
27.5
40
40
33
31.5
23.5
37
32
23.5
46.5
23
27
43.5
58
58
30.5
31
30
47
30.5
39
46.5
43
45
40
32.5
43.5
31
27
40.5
35.5
23.5
29
57.5
35.5
35
50.5
43.5
25
31.5
31.5
31
34
27.5
33
39.5
37.5
48.5
40.5
51.5
21.5
25
17.5
59
47.5
32
34.5
29.5
26
31
24
46
36
42
30
30
21
17.5
32.5
33
47.5
43.5
49
38.5
36
36.5
29
34
21.5
33
41.5
32.5
31
33
50.5
26.5
39
33.5
26.5
48
33.5
38
19.5
15.5
34
43
40.5
28
18
27.5
48
44.5
28.5
29
17.5
45
40
37.5
33
24.5
17.5
40
29
29
35.5
37
37.5
36.5
18.5
35
28
47.5
37.5
72
25.5
26
13.5
47
29.5
52.5
41.5
24.5
25.5
31
21
52.5
29.5
27.5
24.5
37.5
36.5
18
49.5
49
50
50.5
38
39.5
26.5
52
40.5
39
23
27.5
41.5
45
48
31
46
25
17
59
29
44
26
44
36
33.5
30.5
29.5
34.5
44
27.5
32
31.5
21.5
39.5
27
19
25.5
27.5
29
29
36.5
33
17.5
46.5
29
37
39.5
41
36.5
32
51
20
46
35
45.5
32.5
40.5
40
28
27.5
25
61.5
28
34
24.5
42
53.5
25.5
35
28.5
34.5
44.5
33.5
31
36.5
36.5
54
34.5
36
34
24.5
35
49
45.5
30
40.5
28
