# Supplementary material for: Value-free random exploration is linked to impulsivity
Source: Nat Commun. 2022 Aug 4;13:4542. doi: 10.1038/s41467-022-31918-9 (PMC9352791; doi:10.1038/s41467-022-31918-9)
Supplement: Supplementary file 4 — Source Data [file 41467_2022_31918_MOESM4_ESM.zip › SourceDataCSV/FigS10/pickedA_LH.csv]

21
31.5
41.5
26.5
32
23
48
31.5
30.5
16.5
28
15.5
25
25
31.5
24
20.5
35.5
57.5
33.5
47.5
24
18.5
32.5
23
20.5
55.5
22
24
22
43.5
18.5
50
14.5
28
25
22
48.5
20
23
20
16.5
39
32.5
61
48.5
18
27
26
28.5
13.5
31
35.5
17.5
19.5
25.5
25.5
52.5
33
11.5
29
40.5
21
31.5
17
14
35
44
23
36.5
26
24.5
35
21
26
22
18.5
32.5
40
21
23
33.5
38.5
33
29
30
39
31.5
16.5
44.5
31
23
18
46
15.5
23
22
14
19.5
27.5
20.5
33
47
38
21.5
40
27
43.5
48
28.5
20
28
25
22
39
27.5
16
20
25
23.5
34.5
30
21
30
24.5
31
30
31.5
26
50
28
34.5
34
22.5
27
24.5
21
24.5
21
28.5
18.5
58
34.5
40
32
35.5
24.5
26.5
32
60
43.5
30
16
19.5
35
23
42
15.5
38.5
47.5
24.5
20
25.5
39
27.5
23
28
19.5
15
31.5
29
54.5
43.5
34
33.5
22.5
30.5
26.5
47
29.5
28.5
30.5
28.5
24
25
47.5
35
31.5
31
26.5
31.5
21.5
19.5
20.5
38.5
29
40
13.5
18.5
25
40
16.5
18
20.5
26.5
25.5
20
37.5
18.5
23
19.5
29
48.5
23
50
25
15
19.5
30
27.5
22
18.5
26
46.5
17
22
16
15.5
41
25
30.5
19
4.5
22
38.5
33.5
23.5
19
41
43
52
26
37.5
24.5
26
19
21.5
27.5
23.5
20
22.5
28.5
36
33
15.5
7.5
27.5
20
29
55
19
32.5
25
43.5
27.5
36.5
22
23.5
18.5
39
15
20
21.5
38
23
26.5
27
21
16
16.5
37.5
34
22
52.5
14.5
23
21.5
27
34
25.5
32
14.5
20
18
21.5
28.5
14.5
37
25
20
17.5
22.5
34.5
60.5
38.5
16.5
31.5
21.5
28.5
24.5
31.5
19.5
50
19
21.5
51
25.5
24.5
31
20.5
21
29
41.5
37
27
43.5
32.5
29
23
27
29.5
26
24
50.5
37.5
24
48
24.5
35.5
12.5
27
21
37
19
33.5
23.5
25.5
20.5
23.5
10
25.5
25
20.5
26.5
18.5
21
35
37.5
21.5
32
12
29.5
25
29
12.5
13
26
29
12.5
32
38.5
27.5
31.5
23.5
16
38.5
33
17
32.5
21
29.5
29
21.5
26.5
17
19
50
14.5
44.5
39
22.5
29
30.5
21
20
15
31.5
23
14
46
24
24
19.5
37
22.5
13
44
27.5
27.5
34.5
31
28.5
50
40.5
24
26.5
11.5
26
34.5
16.5
39.5
40
37.5
28.5
36
49
27
36.5
17.5
17.5
30
19
11.5
24.5
23
11
26.5
17
29.5
22.5
55.5
57.5
22.5
19
31.5
23
22.5
25
43
29
41
33
24.5
39.5
28.5
32
28.5
15.5
19
23.5
46
24.5
25
55
39.5
14.5
18
21.5
16.5
20.5
22.5
20
26.5
29
38
30.5
52
15
19
15.5
56.5
43.5
30
25
23.5
31
27
13.5
33
28
42.5
25.5
26
25
19.5
38
22.5
20
44
40.5
31
27.5
35.5
17
26
23
27.5
26.5
31.5
26.5
22.5
23
17
33
15
18.5
37.5
32
18.5
23.5
13.5
25
39
43
28.5
20
22
39
45
21
20.5
20.5
26
42.5
19
31
22.5
14
26.5
13.5
34
31
29.5
39.5
24
16
19.5
28.5
46
18.5
68
22
18.5
20
38
18
37
32
10
18.5
17.5
25.5
47.5
27.5
19.5
19
38.5
28.5
16
42.5
17.5
40.5
41
17
17.5
23
39.5
41
34.5
17
32
26.5
39
44.5
21
16.5
20
17.5
58
28.5
27.5
13
39.5
32
31
25
32
29
38.5
18
24
27
15
19.5
20.5
18
19
23.5
24
27.5
37.5
25.5
14.5
44
20
30.5
32
37.5
32
29
51.5
19.5
26.5
19.5
35
27
32
26.5
18.5
21
22
45.5
24.5
25.5
27.5
35.5
46.5
18
20
22.5
22
35.5
32
21.5
35.5
25
44.5
31.5
26.5
29
14.5
26.5
31.5
45
28.5
28
21
