# Supplementary material for: Value-free random exploration is linked to impulsivity
Source: Nat Commun. 2022 Aug 4;13:4542. doi: 10.1038/s41467-022-31918-9 (PMC9352791; doi:10.1038/s41467-022-31918-9)
Supplement: Supplementary file 4 — Source Data [file 41467_2022_31918_MOESM4_ESM.zip › SourceDataCSV/Fig4/loadingsplot.csv]

	loadings...1.	loadings...2.	loadings...3.
BIS_item_1	0.377020154440132	-0.493235294989754	0.283241824143167
BIS_item_2	0.074377464510138	-0.21383035796311	0.50944471282956
BIS_item_3	-0.303819619549792	-0.156593800599986	0.135191700159925
BIS_item_4	-0.456379646224701	-0.120268719840569	0.179912570804147
BIS_item_5	0.186102831921004	-0.0812633557411111	0.412060595977629
BIS_item_6	0.0596653876055435	0.23663355590278	0.464141853799979
BIS_item_7	0.161353526403835	-0.448666905723537	0.295010486062181
BIS_item_8	0.422633495504881	-0.217172443325949	0.327859197145042
BIS_item_9	0.500714353279426	-0.122721771537869	0.329467012139302
BIS_item_10	0.302004166051528	-0.247498577459038	0.225283241713968
BIS_item_11	0.0755813755141795	0.24778182093847	0.212705077127283
BIS_item_12	0.389190618252458	-0.36764251281788	0.30869226786407
BIS_item_13	0.487011984542138	-0.313093292710743	0.108036513256583
BIS_item_14	-0.00708708140683656	-0.050966592225447	0.503083067852264
BIS_item_15	0.3061782653694	-0.0720789533144879	-0.0731767418267436
BIS_item_16	0.0736276270226301	-0.00541108535948291	0.259512218258817
BIS_item_17	-0.140624743644065	-0.127920147477253	0.618218421494249
BIS_item_18	0.11545657032256	0.0940683053408677	0.324074759441202
BIS_item_19	-0.200252578096169	-0.133386887578729	0.598683847539074
BIS_item_20	0.361491966867223	-0.243496592201945	0.347364072045949
BIS_item_21	-0.00313276808164334	0.0118387892200039	0.169354386799995
BIS_item_22	-0.0779135960633278	-0.00426976456716932	0.446969025409257
BIS_item_23	0.113089500287065	0.146113400070371	0.0704500734111342
BIS_item_24	0.0273778020633359	0.0106577417067145	0.308195790872807
BIS_item_25	0.0740712009450831	-0.0454573304749265	0.484753945948028
BIS_item_26	0.0876582148283008	0.138799015304419	0.456244681631487
BIS_item_27	0.000806327425074346	-0.0646661038066471	0.149538725377848
BIS_item_28	0.0991489022526952	0.216482906097573	0.306358936197479
BIS_item_29	0.19505590165499	-0.0767673355761135	-0.00891985529442328
BIS_item_30	0.471292870316683	-0.274663325816855	0.00470559143127081
ASRS_item_1	0.18092678148299	0.0950922798286097	0.415516473373504
ASRS_item_2	0.260958992084821	0.018438816169497	0.445894826982228
ASRS_item_3	0.143316418181243	-0.0167056678272278	0.436983614315073
ASRS_item_4	0.394664056077278	0.0362503556234218	0.2612706562116
ASRS_item_5	0.0806994472531894	0.124578627389604	0.436108593433715
ASRS_item_6	-0.229566384197514	0.237602062765506	0.484073592966988
ASRS_item_7	0.183297737439475	-0.0218833822693068	0.467589081061234
ASRS_item_8	0.184908179655512	0.0212486571859743	0.475602781385386
ASRS_item_9	0.199639469860116	0.129995247494599	0.4128422775692
ASRS_item_10	0.0666448111424804	0.0217992709011942	0.476700971794755
ASRS_item_11	0.173074095822417	0.0965626128956261	0.47024625385548
ASRS_item_12	-0.0386110174095664	0.0943239497656707	0.532568925647339
ASRS_item_13	0.0728378928854993	0.19035671424933	0.496728773974609
ASRS_item_14	0.0989573177366743	0.334670933387277	0.348673123594216
ASRS_item_15	-0.0891278101528322	0.0859081767875084	0.469611913303989
ASRS_item_16	-0.12760651814788	0.176269208266545	0.397564429152601
ASRS_item_17	-0.0693409530127341	0.180718448379893	0.506099829777576
ASRS_item_18	-0.0795909727555688	0.111602821478452	0.461352723617917
AQ10_item_1	0.0295322689848636	-0.151970822202093	-0.189027767615724
AQ10_item_2	0.24397924057166	0.0349427846415271	-0.0437618340316046
AQ10_item_3	0.34491094180371	0.0220654010574052	-0.0261975439425225
AQ10_item_4	0.421712127038673	0.0726100429976666	0.153612099755328
AQ10_item_5	0.208328734840816	0.0300987556128324	0.0932679578566834
AQ10_item_6	0.0645858285095422	0.133609201814837	0.0793373310932411
AQ10_item_7	-0.0746517154652949	-0.109005264029789	-0.155218632043885
AQ10_item_8	0.0928484987374167	-0.200834821657287	-0.17870797175631
AQ10_item_9	0.206555432602256	-0.0347378178788361	0.0080232030407419
AQ10_item_10	-0.242949085677427	-0.0749029116447161	-0.095435530357133
CFS_item_1	-0.512357318945341	-0.0128158678206922	0.0790376290054181
CFS_item_2	-0.44124290545969	-0.390806021495715	0.114461450710801
CFS_item_3	-0.304697364706783	-0.245969784228725	-0.195334141442722
CFS_item_4	-0.446172578686248	0.126228474560623	0.119275550745408
CFS_item_5	-0.086914237935861	-0.241251460464827	-0.193679153227605
CFS_item_6	-0.324757901775637	-0.00124856304589162	0.0993021567025216
CFS_item_7	-0.379831046151045	0.0530192410505983	-0.217584393844465
CFS_item_8	-0.303809116245363	0.102953969069076	-0.23096274637247
CFS_item_9	-0.25712268776926	-0.0297443237348732	0.0934359183055681
CFS_item_10	-0.396130031351131	-0.178818267699843	-0.0812479000813994
CFS_item_11	-0.261799272991305	0.067779446484259	-0.165055912971596
CFS_item_12	-0.679781316364999	-0.0135927132217444	0.0976843668476118
OCIR_item_1	0.147042037288606	0.165472988361129	0.382635397486562
OCIR_item_2	0.000594413693340623	0.346588647893667	0.40934595807932
OCIR_item_3	-0.156783365419292	0.469565264335741	0.304229227642413
OCIR_item_4	-0.112970612430231	0.348001811031321	0.309977106718217
OCIR_item_5	-0.0588902691202886	0.298403545875758	0.201029028411888
OCIR_item_6	0.207464654263283	0.247578637439193	0.516893621629968
OCIR_item_7	0.108662933371614	0.12403741588172	0.419048757596299
OCIR_item_8	-0.147535738535688	0.359515942995491	0.286825600744291
OCIR_item_9	-0.0323883607280215	0.455275309952506	0.253734772066415
OCIR_item_10	-0.0713036581596061	0.243605507441615	0.31407157213699
OCIR_item_11	-0.0843291363259282	0.276602579799644	0.283074949452179
OCIR_item_12	0.153463256100338	0.222313409861111	0.508423296425001
OCIR_item_13	0.0531342721325401	0.225802303076773	0.3569462634271
OCIR_item_14	-0.167493752934289	0.396504263904379	0.267135367659003
OCIR_item_15	-0.187932147763247	0.530327307636084	0.238047308220567
OCIR_item_16	-0.0457426368086548	0.279767867291127	0.255278336443329
OCIR_item_17	-0.191007582710303	0.304809777408196	0.319467941794242
OCIR_item_18	0.19699721072245	0.178974634115302	0.53034865471346
SDS_item_1	0.495688011304576	0.115892532402567	0.263157246211861
SDS_item_2	0.282839040709425	-0.118804239245397	0.00692068036059772
SDS_item_3	0.274941962933711	0.166591239447772	0.262571937354957
SDS_item_4	0.172772442847666	0.130446963555585	0.275592433227507
SDS_item_5	0.0774100968151808	0.0460367079621687	0.0743903392170472
SDS_item_6	0.38110714884256	0.0579099578748836	-0.0151223161394329
SDS_item_7	-0.150074844450595	0.0980156622127266	0.15474860087974
SDS_item_8	0.0323795784244912	0.0919080196788746	0.252697513342445
SDS_item_9	0.114650794522569	0.230123021694598	0.268031828154898
SDS_item_10	0.347872187131338	0.139951486445793	0.290188820114167
SDS_item_11	0.56320050486533	-0.0178154038293753	0.191212993366539
SDS_item_12	0.587095667866962	-0.0528289465119754	0.181340153843083
SDS_item_13	-0.0413663439402526	0.219740274863427	0.499862823873766
SDS_item_14	0.656004798012301	0.0154255662991474	-0.0425753678198648
SDS_item_15	0.188304908972543	0.233427574140617	0.326917532245425
SDS_item_16	0.570550191795287	0.0863401726756127	0.0925985129405963
SDS_item_17	0.711242771411587	-0.00432509285026196	0.0616753342843119
SDS_item_18	0.619165869763919	0.0399349740385167	-0.0733997493649198
SDS_item_19	0.246816808126144	0.102093318127989	0.24730941234865
SDS_item_20	0.572188754765729	0.070196025934187	0.132891976178954
STAI_item_1	0.677916801061268	-0.0296574348868595	0.0655647921145248
STAI_item_2	0.436055281492064	0.180979586515146	0.294715472625385
STAI_item_3	0.7235468584624	-0.0302855697921639	0.0450488233221516
STAI_item_4	0.461310991498577	0.161841542347671	0.184717061943381
STAI_item_5	0.608405124451902	0.0796675260622499	0.181345358125859
STAI_item_6	0.447993085641991	0.0709216647270149	0.169197668032739
STAI_item_7	0.553830671527134	0.0174373168631162	0.19545166589083
STAI_item_8	0.41144046751306	0.180264370489881	0.306078533833014
STAI_item_9	0.277725658736493	0.271842885253798	0.26262665101452
STAI_item_10	0.691107944115103	-0.00574909658966299	0.0652930826727937
STAI_item_11	0.232447180528733	0.131556876618319	0.448814259718908
STAI_item_12	0.634646888312326	0.134738396635219	-0.00039344024255436
STAI_item_13	0.632319868830301	-0.0011379326249266	0.145928644516501
STAI_item_14	0.55275330600914	0.0241250421915131	0.0735558056412725
STAI_item_15	0.625678092148596	0.033239043069689	0.139520409741734
STAI_item_16	0.672486477150397	-0.0336536039140689	0.104500359495514
STAI_item_17	0.200690654106466	0.232090674263704	0.428960794160215
STAI_item_18	0.316346815339901	0.291868139602337	0.264863456439719
STAI_item_19	0.577008349337596	-0.0841507921617755	0.276058028401162
STAI_item_20	0.286910173295799	0.247633562101684	0.385913271246036
IUS_item_1	0.289113672223678	0.304614156306955	0.163839651085378
IUS_item_2	-0.059211271181511	0.3468410364817	0.112972014180871
IUS_item_3	0.00378672309045752	0.547390704583173	0.112783626531305
IUS_item_4	0.0753135331300246	0.447415604865152	0.165419387880123
IUS_item_5	0.000642231146495753	0.706332224321237	0.0719411309882732
IUS_item_6	0.18312826912776	0.688350448347342	0.0519430771956667
IUS_item_7	0.0923761302058889	0.754965564108574	0.0597236860102388
IUS_item_8	0.0458809823743869	0.638621420919756	0.0174447018953868
IUS_item_9	0.21321436320032	0.644968071808137	0.0340644575902085
IUS_item_10	-0.102127336693854	0.59071577840933	-0.198988241093253
IUS_item_11	0.0701171333807087	0.505189349924311	-0.042513910847729
IUS_item_12	0.208805097952907	0.57266744167237	0.121863155577122
IUS_item_13	0.107508585121663	0.600975233747941	0.0927426410696442
IUS_item_14	0.174772109604646	0.635726743427452	0.0456654070740964
IUS_item_15	0.180472795540006	0.641534403405262	0.111380054188825
IUS_item_16	0.405284344242278	0.37548060635841	0.038356207309966
IUS_item_17	0.237945320440564	0.662002128297967	0.0816622816204926
IUS_item_18	-0.0551134152608155	0.661268964193721	-0.0135992462206687
IUS_item_19	0.132177763503517	0.627531717665944	-0.0921028605670199
IUS_item_20	0.264136088341545	0.572735197819578	0.0511293271612139
IUS_item_21	-0.126184508705732	0.75354774399509	-0.116527676053378
IUS_item_22	0.302992980972175	0.511981428423815	-0.000954119612352998
IUS_item_23	0.186964527767385	0.484581118534452	0.0969440322717638
IUS_item_24	0.11559507305549	0.537496257486492	0.220063297965264
IUS_item_25	0.0301986154648981	0.721482383290521	0.0401117979940413
IUS_item_26	0.219795648046312	0.666394798808177	0.0947623790744455
IUS_item_27	0.112935386779807	0.664233545922697	0.101682423415232
LSAS_item_1	0.473728113127241	0.219062715664535	-0.0762101377258875
LSAS_item_2	0.537621443824414	0.224671327378139	-0.08153283106115
LSAS_item_3	0.383259216833683	0.144203269317609	-0.0678331803768538
LSAS_item_4	0.352332383757107	0.196134742432971	-0.073820213451444
LSAS_item_5	0.483259117699167	0.181240107610462	0.00167276735486072
LSAS_item_6	0.571017060885555	0.169972670664109	-0.231587641488768
LSAS_item_7	0.538045941802191	0.222366417537936	-0.2195921884558
LSAS_item_8	0.418121470942087	0.165257599404866	0.0240649704081017
LSAS_item_9	0.287085516467827	0.14564484038129	0.0865990663596598
LSAS_item_10	0.577479990434709	0.134135010570355	-0.0171696547521388
LSAS_item_11	0.595393184530528	0.193987369360634	-0.126933027564339
LSAS_item_12	0.563956639497465	0.236225958630531	-0.178843105599833
LSAS_item_13	0.177422948440502	0.111656869360109	-0.0806898313548042
LSAS_item_14	0.403473447004903	0.222762823971556	-0.0774641373095373
LSAS_item_15	0.577387420217659	0.213324831307063	-0.25710805146675
LSAS_item_16	0.581545605003743	0.175605352754947	-0.160766519393894
LSAS_item_17	0.323336993127022	0.205157567237624	0.0288098462506939
LSAS_item_18	0.47030905329213	0.175857891259446	-0.043730630397298
LSAS_item_19	0.44328449626973	0.152896086502595	0.049574622685628
LSAS_item_20	0.556581813198625	0.174057513152016	-0.109038151612447
LSAS_item_21	0.47714264244852	0.0550235631437588	-0.132410902671941
LSAS_item_22	0.464227478268341	0.0895574814520846	-0.0212120634791738
LSAS_item_23	0.531985325189046	0.136085407824873	-0.143062434014619
LSAS_item_24	0.300268844284221	0.106222419616398	0.0505538582851153
