# Supplementary material for: Value-free random exploration is linked to impulsivity
Source: Nat Commun. 2022 Aug 4;13:4542. doi: 10.1038/s41467-022-31918-9 (PMC9352791; doi:10.1038/s41467-022-31918-9)
Supplement: Supplementary file 4 — Source Data [file 41467_2022_31918_MOESM4_ESM.zip › SourceDataCSV/Fig2/pickedhigh_SH.csv]

61.5
70
58.5
37.5
42
42.5
68
60
49
39
50
38.5
48.5
49
30.5
63
43.5
68.5
73.5
70
70
54.5
49.5
37
42.5
47.5
69
34
43
34.5
67
52.5
66
37.5
37.5
59.5
44.5
59
66
47
37
48.5
61.5
57.5
62
73.5
42
59
35.5
53
46
58
52
43
47
67.5
37.5
69.5
40.5
44.5
59.5
51
39
53
42
54.5
57.5
59.5
57
64
61
54.5
60
58
73
45.5
42
56.5
61.5
48
42.5
64
51.5
51
61
54.5
49.5
48.5
29
66
60.5
58
55.5
51.5
34
38
71.5
44.5
76
44
57.5
44.5
65.5
52
49
61
51.5
71.5
75
51.5
38
42.5
66
56.5
60.5
59.5
32.5
44.5
38.5
39.5
48.5
52.5
44
51.5
35
36
60
41.5
52.5
65
39.5
67
55.5
60.5
67.5
61.5
63.5
40
32.5
68.5
35
59
77.5
54.5
56
41.5
56.5
34
52.5
76
64
47.5
29.5
46
46.5
48
70
25.5
62
70.5
48.5
40.5
37.5
56.5
39
55
69.5
31.5
68
56
60
70.5
81.5
46
53.5
44.5
52.5
33
66.5
58.5
65
47
50
46.5
39
75.5
81
41.5
47.5
55.5
59.5
43
46
59.5
54.5
45
68.5
48
41
42
61.5
44
45.5
38.5
57
43
52
53
42
38
33
39.5
61.5
70.5
78.5
36.5
30
43
46.5
53
24.5
30.5
65.5
56.5
39
26.5
35
34
41.5
53
56.5
58
26.5
39.5
60
58
74
42.5
48.5
56.5
51
35
64
75
40.5
54.5
61.5
47
41
59
44
68.5
48.5
47.5
46.5
82
35.5
41
60
78
83
61.5
43
67
37
55
51
50
38
59
47
21.5
49.5
64.5
48
32
46.5
41
33.5
29
64
36
55
73.5
27.5
45.5
36
48
66
51.5
71
36
39.5
37.5
39.5
55
30
61
36.5
39
71.5
47.5
52
83.5
55
44
63
48
42.5
56
61
48.5
63
37
66.5
62.5
47.5
50
69.5
62.5
44
65.5
79
86
53.5
91
56
53
35
32.5
62
54
38.5
74.5
56.5
45.5
48
50.5
56.5
61.5
42
44
63
52.5
71.5
54.5
39.5
48.5
44.5
45.5
40.5
60
42.5
74
32.5
45.5
50.5
56
61.5
53
46.5
51.5
41.5
45.5
36.5
41.5
44.5
43.5
39
49
68.5
41
74.5
57
31
63
47
42
42.5
66
65
43.5
61
55.5
37.5
45.5
65
33
79.5
58
46.5
59.5
49
44
53
25.5
47
47.5
30.5
73.5
41.5
35.5
50.5
58
43
32
57
32.5
50
63.5
55.5
42.5
78.5
65.5
42.5
52.5
42.5
45.5
63
51.5
52.5
52
57.5
62.5
60
68.5
47
43
70
70
50
39
38
62.5
55.5
53
58
40
33.5
62
88
83.5
49.5
37
42.5
69
54
59
63.5
65
62
63.5
42
60.5
43
54
59.5
53.5
39
41.5
70
56
57.5
90.5
59.5
42
46
53
50
52.5
48.5
47
56.5
59
66
49
65.5
37.5
43.5
39.5
89
70
44
46.5
37.5
32.5
48.5
47.5
58.5
54
53
63
34.5
29.5
37.5
52
64
66.5
80.5
73.5
50.5
54.5
74.5
36.5
46.5
45
43.5
62
52.5
46.5
59.5
75
43.5
54.5
47
49.5
71.5
46
52.5
29.5
29.5
55.5
48.5
63.5
44.5
24
46.5
55
66
47.5
44
38
70
70
70.5
50.5
33
30.5
56
52
34
61
59.5
60.5
50
29
40.5
43
72
59
74.5
33.5
37
29.5
87.5
47
68.5
55
42
39.5
40
31
60
38
44
37.5
64
43.5
30.5
77
64
59
71
48
78
33
82
53.5
60.5
35.5
44
52.5
64.5
68
39.5
68
44
25
87.5
59
62
42.5
51.5
65.5
48.5
43.5
44.5
45
61.5
42
46.5
56.5
37.5
60.5
27
28
31
52.5
39
44.5
62
36
37
55
36
58.5
52.5
55
54
45
48
32
57.5
52.5
51
44.5
66.5
55
36
40
38.5
65
52.5
60
43.5
64
74.5
34.5
53.5
56.5
47
63
56.5
44
53
50.5
63
46.5
59
45.5
39.5
39.5
69
69.5
54
58
39.5
