# Supplementary material for: Value-free random exploration is linked to impulsivity
Source: Nat Commun. 2022 Aug 4;13:4542. doi: 10.1038/s41467-022-31918-9 (PMC9352791; doi:10.1038/s41467-022-31918-9)
Supplement: Supplementary file 4 — Source Data [file 41467_2022_31918_MOESM4_ESM.zip › SourceDataCSV/Fig2/pickedhigh_LH.csv]

31.5
53.5
61.5
28
48.5
29
68
52
39
21.5
41.5
25.5
34
50.5
33.5
42
35.5
54.5
73
51.5
67
45.5
42
46
33
34
70.5
33
39
33
56
34.5
66.5
28
38
47
37.5
58.5
35
38
32
35.5
54.5
49.5
71.5
62.5
29.5
44.5
30
46.5
29
50.5
49.5
28.5
29
40.5
38
62
43
33
47.5
53.5
26
45.5
23
31
56
62.5
33.5
59.5
44.5
35
53.5
35.5
52
25.5
35
51.5
60.5
31.5
35
59.5
49
47
50
46
49
48
24.5
58
56.5
29
36.5
56
28.5
37
37
33
38
34.5
40
49
63
51.5
32.5
55
28.5
58.5
74.5
46
33
40.5
42.5
44
52.5
46
30
28.5
37.5
30
48.5
47.5
27.5
43
34
42
51
40.5
42
60
32.5
57.5
45
36
51
46
33
31
28
42
24
67.5
51.5
55.5
56.5
44.5
36
33
46.5
68
60.5
42
26.5
25
46
42.5
60
23.5
56.5
49.5
39
28
37.5
51
35.5
45
42
34.5
35
48.5
43.5
72
70.5
41
48.5
38
36.5
40
60
50
49
41.5
36.5
43
42.5
74
51
40.5
47
38
53
25.5
38
40
45.5
40.5
62.5
26.5
26.5
39
48.5
28
25
38
42.5
34
42
43
35
35
30.5
41
57
28
72
32
28
29
40
39
27
18
41
58
27
25
28
23
54.5
40
45.5
35
9
32
53
48.5
50
28
51
52.5
58.5
26
52
51
39.5
32
32
38.5
32
28
36.5
51
46
48
28
19
35.5
29.5
46.5
77.5
28
55
41.5
65.5
33
41.5
38.5
39.5
31.5
58.5
35
23
32.5
62
41.5
31
44
29.5
29.5
26
52.5
39
34.5
72
24.5
39.5
29
42.5
46.5
39.5
55.5
28.5
32
27
26
54.5
23.5
50
41.5
35.5
30.5
38.5
48.5
80.5
47
33
60.5
38
45
32.5
54.5
36.5
67
32
45
65.5
44.5
44.5
58
33.5
39.5
56
70.5
60
48.5
73.5
48
42.5
42.5
38
50.5
36.5
36.5
74.5
53.5
30.5
51.5
34
58.5
24
38.5
32
60
32.5
54.5
40
37
34.5
35.5
16
36.5
40
30
41.5
28.5
31
53.5
49
38.5
48.5
31
51.5
27.5
39
28.5
25
38.5
42.5
31
43
45.5
30.5
49.5
42
23
58
47.5
28
41
32.5
46.5
41.5
29.5
41
22
33.5
60
29.5
80
50
38
50.5
43
29.5
30
27
41.5
40
23
70
37
30.5
28
53
34.5
25
58
43
37
63.5
34.5
31.5
72
54
34
31.5
18.5
34
52
30
46
52.5
46.5
48.5
46
63
43.5
52.5
38.5
38.5
40
28.5
24
43.5
32
30
32.5
31.5
35
37
94
86
43.5
27.5
40.5
45
46
36
67.5
43
59
50.5
38.5
53
39
61
47.5
26.5
31
33
61.5
38.5
34.5
90.5
56.5
24
24
44
21.5
37.5
39.5
33.5
41.5
48
48.5
36
67
28.5
34
34
86.5
67.5
42.5
36
32.5
41.5
42.5
29
52
44.5
52
52.5
30.5
31
40.5
52
51
29.5
78.5
45.5
47
39
68.5
29
38.5
39
34
38.5
48.5
39.5
45
37
29.5
47
23
36
53.5
46.5
32
35.5
22.5
43.5
51
66
46
26
36
54.5
66.5
36.5
33
37.5
38.5
59
37.5
44.5
27
25.5
41
37
37.5
49.5
55
61.5
35
29
23
38
67.5
24.5
76
32.5
28
34.5
70
28
51
53.5
27
28.5
32.5
30.5
56.5
45
35
32
60.5
40
28
75
26.5
65.5
55.5
30.5
35.5
33.5
63.5
57
51
34
40
44.5
59
62.5
27
34
36
23.5
87
49.5
36
31
50
60
45.5
37.5
46
40
49
27.5
42
54.5
23.5
33.5
26
35
24.5
41
34
34.5
58.5
26.5
28
51.5
30
46
46
51
46
41
57
31.5
33.5
28
45.5
35.5
50.5
38
32.5
34
42.5
58.5
48
51.5
37.5
61.5
63
28
30
48
32.5
55
49.5
27.5
50
42
53
40
42
43.5
25
34
48
61.5
49
40.5
36
