# Supplementary material for: Value-free random exploration is linked to impulsivity
Source: Nat Commun. 2022 Aug 4;13:4542. doi: 10.1038/s41467-022-31918-9 (PMC9352791; doi:10.1038/s41467-022-31918-9)
Supplement: Supplementary file 4 — Source Data [file 41467_2022_31918_MOESM4_ESM.zip › SourceDataCSV/Fig2/pickedC_SH.csv]

33.5
25.5
26
38.5
47
42.5
22
33.5
38.5
47
32
54.5
40.5
37.5
25
31.5
50
22
9
21.5
15
36.5
47.5
23.5
51
44.5
12.5
52.5
47
44.5
20
43
21
55
56.5
33.5
49.5
9.5
28.5
33
51
44.5
28
28
9.5
15
50.5
35
55
42
47
21
39.5
32.5
45.5
23
54.5
14.5
45
43
33.5
15.5
43
26.5
53
39.5
32
21
37.5
25.5
29
39.5
29.5
36
19.5
43.5
50
26
26
42.5
54.5
28.5
33.5
37
29
41
27
29
66.5
13
35.5
31
40
30.5
53
55
23.5
51
15.5
45
35
43.5
23
29.5
44.5
17.5
22.5
15.5
16.5
45.5
47.5
46
29
34
32
34.5
51.5
35.5
38
50
26.5
36.5
47
28.5
23.5
28.5
36
26
39.5
18.5
45.5
27.5
29
31.5
29
32
21.5
25
61
21
57
16
14.5
28
36
38.5
33.5
30.5
40
9.5
17.5
41
62
45.5
17.5
45.5
18.5
67.5
25.5
12.5
45.5
49
48.5
25
43.5
43
21
47.5
24.5
35
28
8.5
12
39
39
28.5
37.5
33.5
15
32
22.5
39
41.5
48
34.5
15
8
35.5
45
33
32
50
45.5
34
33
43.5
21
47.5
52.5
46
19.5
49.5
49.5
54.5
34
19
43
38.5
49
37.5
52.5
37
13.5
16.5
13
24.5
60
51.5
37
40.5
66
53.5
28.5
25.5
59
70.5
51.5
62.5
31
39
32
38
65.5
48
23
34.5
22.5
50.5
27
17
21
55.5
23.5
17
35.5
37.5
31.5
47.5
37
33.5
46
25.5
36.5
43
48
13.5
31.5
46
32.5
7.5
6
33
38
13
52
33.5
36.5
43.5
52.5
34
41.5
66
40
22
47.5
62
41
52
45.5
60.5
20.5
24.5
34.5
11
67.5
48.5
54
42
17
35
20
52
53
57.5
51.5
38.5
62.5
32
49.5
54
22.5
42
37
3
34.5
44.5
26
36.5
36
35
32
43
8.5
57
31
19.5
38
42.5
27
30.5
50
21
13.5
2
38
5.5
33.5
40.5
51
57
33.5
23.5
47.5
15
22.5
44
30
44
26.5
30.5
43.5
48.5
11
43.5
15.5
33
38.5
47.5
47
41.5
47.5
36
49.5
19.5
58
50
38.5
19
32
30
46
30
45.5
45
56.5
47.5
48.5
47
54
36.5
19
44.5
16.5
35
59.5
19
40
52
25.5
27.5
31
39.5
30
40
56.5
49
16
59.5
12.5
26
48
24.5
35
46.5
39
59
39.5
38
61
9
45
36
41.5
36.5
47
61
20.5
60
27
26.5
29
39.5
13
26
53
36
51
43.5
22.5
37.5
35
33
27.5
31
24
18.5
21.5
39.5
26
26
42.5
50.5
55.5
26
39.5
41.5
32
54.5
50.5
29
2
2
43
56
33
21.5
42
36.5
22
24.5
11.5
29
34
24.5
50
36.5
30
37.5
57
49.5
12
38
36
1.5
25
54.5
42.5
41.5
42.5
41
43.5
45
32.5
31.5
23
40.5
11.5
60.5
50.5
55.5
3
20
47
40
53
48
33
43.5
24.5
33
19.5
29.5
51
64.5
53.5
31.5
32.5
25.5
14
16.5
38.5
40
16
49
46.5
45
45.5
30
39.5
41.5
36.5
18.5
49
33
45.5
37.5
19.5
26
34
64.5
62.5
33
19.5
20.5
45.5
68.5
48
25
23.5
49
45.5
57.5
20
7.5
26
42
58
56
27
41.5
26.5
20.5
31.5
27
39.5
58.5
40.5
26
16
33.5
1
33.5
56.5
41.5
9
48
21.5
21.5
52
47
49
41
22
25
49
49
27.5
40.5
65.5
9
22.5
14
21.5
30
19
22.5
11
34
27
50
21.5
33.5
15
23.5
47
22.5
53
63.5
2
30.5
28.5
49.5
35
29.5
20
45.5
42
42.5
28.5
48.5
42.5
34.5
60.5
33.5
61
54
64
43.5
54
44.5
15
46.5
52
18.5
51.5
30.5
36.5
30
29.5
45
15
62.5
32
33.5
36
46
26
35
55.5
51
46
12
41
34
38
27
6.5
55.5
43
29.5
41.5
19.5
28.5
45.5
15
41.5
8
43.5
36.5
39
56
46
21
17
39.5
29.5
47
