# Supplementary material for: Value-free random exploration is linked to impulsivity
Source: Nat Commun. 2022 Aug 4;13:4542. doi: 10.1038/s41467-022-31918-9 (PMC9352791; doi:10.1038/s41467-022-31918-9)
Supplement: Supplementary file 4 — Source Data [file 41467_2022_31918_MOESM4_ESM.zip › SourceDataCSV/Fig2/pickedD_SH.csv]

1.5
1
5.5
11.5
7
3
4
1
5
5.5
7.5
3.5
8.5
7
26.5
1
1.5
0
4
2.5
3
3
0
24
1
3.5
9
3
3.5
15.5
4.5
3
7
3
1.5
4
3
10
2
9.5
7
5
4
7.5
8
2
2.5
2
2.5
2
4.5
9.5
3
13.5
1.5
1.5
3
2.5
8
5
1
20.5
7
8
1
0
4
8
2
2.5
3
1
2.5
0
3
3.5
2
9
4.5
1.5
2
0.5
6
3
5.5
2.5
8.5
14
2
10
1
0.5
1.5
5
4.5
2.5
0.5
1.5
4.5
3.5
1.5
2.5
6.5
3.5
3
9.5
7
4
1
1
6.5
6.5
1
3.5
2
1
7
2.5
14
1
14
5
2.5
5
23.5
19
1
17.5
2
2.5
6
1
5
0
3
3
1
20.5
2.5
1.5
3
6
4
12
3
7.5
4.5
18.5
1.5
4.5
9
3.5
5.5
2
19
2
4.5
2
4.5
0
2
5
7
5.5
8
0.5
1.5
10
2
1.5
2.5
8.5
0.5
4.5
2
17
1
22
2.5
1.5
1
6.5
2
1
18
1
0.5
9
2.5
2.5
4.5
2.5
2.5
2.5
5
4.5
2
2
2
5
8.5
0.5
0.5
1.5
1
21.5
1.5
0.5
3.5
12.5
7
11.5
10
1
1
24
4.5
3.5
7
1.5
5
3
2
5
1
1
6
0.5
14.5
1.5
5
1.5
2.5
5
8
3
1.5
2
11.5
15
11.5
2.5
3
4
15.5
4.5
3
1.5
11.5
2
2
0
6
4.5
0
0.5
17
6
2.5
4
3
1.5
11
9
3.5
2
3
1.5
3.5
3.5
3
7
3.5
5.5
1
1
4.5
2.5
9.5
5
6.5
22
1
5.5
1
2.5
4
3
5.5
3.5
2.5
6.5
1.5
3
4.5
3
4.5
0.5
6.5
1.5
1.5
4
3
2
2
2
7
8
10
4
2
3
11
4
1
6.5
8.5
1.5
1
1.5
1.5
5
2
1.5
3
0.5
3
0
6.5
4.5
1.5
13
4
4.5
7
1.5
7
1
11
2.5
6
2.5
13.5
3
4.5
2.5
11
1.5
2.5
3.5
5
1.5
1.5
2
4
1
4
11.5
1.5
6
1.5
5.5
4.5
4.5
3
6
3.5
4
1.5
8
1
3.5
0.5
3.5
4.5
6.5
4.5
2
19.5
0
0.5
6
2
1
1
1
5
2
2.5
6
1
2
6
3.5
2
7
4
9
1
6.5
3
16
1.5
1.5
4.5
1.5
13
3.5
12
4.5
1.5
11.5
1
2
0
3.5
2.5
5
3
0.5
4
7
2
1.5
5
2.5
16.5
10
1
1
4
0.5
1.5
5.5
1
2.5
1.5
2
7.5
0.5
1
2
3.5
1.5
13
3.5
1
2
5.5
3.5
11
2
10.5
5
1.5
4
2
1.5
1.5
4.5
4
1.5
1
3.5
7
0.5
3.5
1.5
2.5
1
2.5
2
3
4
1.5
2
9.5
0
1.5
0.5
1
4
4.5
6
3
8
8.5
3
3.5
3
16.5
5
6
2
6
10
1.5
0.5
2
1.5
2.5
2
3.5
4.5
2
4.5
5
1.5
2
4
1
0.5
0
5.5
2.5
5.5
1
14
4
1.5
3.5
4.5
14
7
3
3
1
8
3
1
4
2.5
2.5
10.5
1
2.5
3.5
6.5
6.5
1
23.5
12
3
3.5
2.5
4.5
8
19.5
5
2
0.5
15.5
1.5
20
1
1.5
1.5
9.5
0.5
8
3
18
4.5
22.5
2
7.5
1.5
7
1
5
1
10.5
0.5
11.5
1.5
28.5
1
2.5
6
8
22.5
5
9
1
4.5
2
2
6.5
3
6.5
2.5
1
4
3
16.5
4
6
5
2
3
3
3.5
0
1
5
9
1
2
0
2.5
8.5
5
5
10
6.5
5
5
6.5
10.5
3.5
13
2
1
6.5
0.5
2.5
1.5
1.5
1
4
7
2
2
0.5
10
2.5
5
3
0.5
9.5
5.5
8.5
8.5
6
19.5
2
10.5
2.5
0.5
7
3
3
2
6
2.5
3.5
5.5
