# Supplementary material for: Value-free random exploration is linked to impulsivity
Source: Nat Commun. 2022 Aug 4;13:4542. doi: 10.1038/s41467-022-31918-9 (PMC9352791; doi:10.1038/s41467-022-31918-9)
Supplement: Supplementary file 4 — Source Data [file 41467_2022_31918_MOESM4_ESM.zip › SourceDataCSV/Fig2/mod12_sgm0_LH.csv]

1.2341
1.0878
1.2038
0.090881
1.0603
1.1147
1.0647
1.4235
1.2438
1.0744
1.1941
1.5499
1.0448
1.4598
0.01
1.1946
1.3517
1.0083
0.73051
1.5932
1.0546
1.2863
0.93787
0.75349
1.5074
0.7913
0.83909
1.63
1.2395
0.90904
0.89151
1.3497
0.5776
1.5687
1.3337
1.1757
1.2073
0.18607
1.6929
1.4696
1.2749
2.1761
0.89547
0.66125
0.68242
1.0458
1.5184
2.3583
1.2055
1.1857
1.4257
2.2265
1.2922
1.8762
1.4776
1.5213
1.4527
0.86981
1.1274
2.3424
1.0194
0.26395
0.67223
0.78342
0.89429
1.2436
0.71244
0.50133
1.4365
1.276
1.2332
1.0751
0.88995
1.3653
0.8744
1.0192
1.156
1.1144
0.84223
1.2271
1.3807
1.3881
0.80866
0.98276
1.166
1.327
0.4869
0.44037
1.6898
0.64524
1.2221
1.1359
1.3722
0.87041
0.91633
1.2197
1.2891
1.4173
1.1555
0.97263
1.2561
1.3984
1.0269
0.37497
1.7849
0.15039
0.13408
1.2132
1.5216
1.0964
1.0565
1.0492
1.3945
3.72
1.2989
0.96938
1.2396
1.2499
0.062886
1.3742
0.1877
1.2808
1.2729
0.84948
0.024143
0.033979
1.0222
0.063075
1.0132
0.76034
0.87158
1.5729
0.73792
0.97103
1.0234
1.2554
1.2918
0.12096
1.1208
1.2444
1.2926
0.7304
1.1613
0.94074
0.73701
0.83553
1.4073
0.059642
1.2113
0.77027
0.71619
0.47707
1.1629
1.1828
0.33284
1.0526
0.95839
1.3287
0.9205
0.75893
0.96153
1.1448
0.95733
1.1743
0.9606
1.2505
1.2153
0.73673
1.8757
0.90244
1.4147
0.754
1.4077
1.0602
1.3337
1.3447
0.95319
0.13807
1.3337
1.2912
1.2678
0.89696
0.78411
1.3469
1.0265
1.5082
1.2182
0.57191
1.215
1.894
1.2834
0.94239
1.2005
2.8841
0.99881
0.87672
0.86503
1.6272
1.1756
1.0538
0.77172
1.4174
1.478
0.99387
2.2057
0.01
1.5103
1.1922
0.96802
0.13066
1.4104
0.89002
0.43067
1.1031
1.6606
0.054962
0.89
1.2182
0.60617
1.5685
1.0068
0.11611
1.4771
0.67156
1.5175
0.9662
0.74641
1.0584
0.74717
1.1211
0.94113
1.3908
0.098475
0.85348
0.98823
1.2747
1.83
1.5501
0.60936
0.30729
0.59037
1.0091
0.95858
1.251
1.2254
1.3171
1.2345
1.4026
0.57811
1.3331
1.5052
1.3605
1.0572
1.4003
1.6348
1.3039
0.088186
1.0393
0.68693
1.1357
1.6453
1.6973
1.3975
0.58751
0.94073
0.64067
0.74144
1.1976
1.0552
1.4835
1.8788
0.75104
1.5993
1.559
1.3454
1.136
1.0753
1.2147
1.4918
1.2796
1.1552
0.13171
1.014
0.86397
2.6228
1.247
0.71813
1.0374
0.90741
1.6158
1.4535
1.8997
1.468
1.5801
1.0722
1.2824
1.1289
1.1868
1.0676
2.6634
1.8986
1.3038
0.99247
0.77492
1.0564
1.3303
0.99327
1.4871
0.81227
1.3261
1.2868
1.6839
0.81882
1.0498
1.5549
1.1079
1.8843
2.0504
1.1273
1.6668
1.3218
0.95549
1.3658
6
0.8778
2.1502
1.3619
1.4405
1.6495
0.90596
0.99687
0.93102
0.78088
1.4469
0.70096
1.2782
0.53255
1.3283
0.73113
1.3844
1.1784
1.6736
1.1774
1.237
1.6895
1.4303
0.5635
1.4998
1.2415
0.01
0.90889
1.172
1.4671
1.4202
1.5592
0.91864
1.2639
0.40402
1.298
0.53211
1.0208
2.0832
1.2966
0.96218
1.8023
1.2184
0.86764
1.1258
1.1847
0.94615
0.92281
0.87128
1.6129
1.3033
1.2102
0.70833
1.09
1.8995
0.05108
1.5122
1.504
1.2579
1.2763
1.2942
0.64746
1.7088
0.55778
1.5826
1.3889
0.83012
1.3251
1.2634
0.65635
1.2613
1.1986
1.2923
0.84911
0.83398
1.1793
0.95663
1.3391
6
1.1933
0.91227
0.95425
1.7011
0.95135
1.3675
0.055946
1.2709
0.74959
1.17
1.6606
1.0071
1.3179
0.42721
0.69286
1.2141
1.2078
1.6983
1.1865
1.198
0.84394
1.14
0.81793
0.65759
0.19807
0.23327
1.2874
1.2874
0.74464
1.3364
1.5698
1.1183
1.1062
1.3372
1.1572
1.9499
0.73066
1.4123
1.6653
1.3633
1.4688
1.2407
0.80648
1.4586
1.3253
1.3142
1.3557
1.5082
0.78724
1.2579
1.5455
0.63324
0.98834
1.4534
0.82423
1.4261
1.305
0.97768
1.0273
1.6119
1.1964
1.2271
1.0507
1.0897
1.141
1.5274
1.0202
1.2887
1.0314
1.1417
1.5892
1.0714
0.81726
1.4137
0.56856
1.6857
1.6238
1.5951
1.2484
1.1267
1.3354
1.2106
1.1152
0.069362
1.3341
1.3308
1.3176
0.89624
0.35167
1.0618
0.72116
1.215
1.1281
0.89336
0.87146
1.571
1.2982
0.95862
0.84155
1.1476
1.5988
1.1787
1.5316
0.93512
1.2488
1.2276
0.91244
1.0205
1.4389
1.2802
1.3427
1.5252
1.4139
1.3237
0.88229
0.68319
0.98741
1.7894
0.95043
1.2625
0.77481
0.98661
1.7784
1.0838
1.3328
0.86625
0.81527
1.1766
1.0143
1.2541
1.311
0.8835
1.4188
0.5407
0.79248
1.2103
0.99912
1.5776
0.040474
0.57554
1.089
0.87705
0.97968
0.92028
0.76193
0.096794
0.93553
1.0324
0.58299
0.053886
0.6823
0.032507
1.3455
1.7252
1.0346
1.1489
1.4783
1.4978
1.3225
0.019233
1.0069
0.22369
1.6233
1.2625
0.86277
1.3091
1.1155
1.3534
1.3301
1.0096
1.1019
1.3142
1.3968
0.026114
1.2518
1.2088
0.98812
0.97892
0.043042
0.96006
0.71018
1.1653
1.0737
1.2878
0.95581
0.83224
1.408
1.1591
1.161
0.9295
0.85824
1.2713
0.14931
1.0793
1.1347
1.1068
0.96417
2.1075
1.1396
0.9852
1.3523
1.7668
1.2444
4.8836
0.99834
1.2238
1.2501
0.60169
1.3741
1.0724
1.2637
0.20027
1.3176
1.098
1.2947
1.012
0.75298
1.0376
0.28074
1.4357
1.2078
0.93845
0.84739
1.2479
1.1498
1.105
1.4423
1.5991
1.2788
0.91568
1.258
1.3195
0.88177
1.256
0.85407
0.73708
1.3375
1.1963
0.9839
0.8985
0.62575
1.2798
0.84242
1.7658
0.73868
0.91495
1.1145
2.1419
1.4852
1.2974
1.0605
1.1367
1.2497
1.1309
2.0819
