# Supplementary material for: Value-free random exploration is linked to impulsivity
Source: Nat Commun. 2022 Aug 4;13:4542. doi: 10.1038/s41467-022-31918-9 (PMC9352791; doi:10.1038/s41467-022-31918-9)
Supplement: Supplementary file 4 — Source Data [file 41467_2022_31918_MOESM4_ESM.zip › SourceDataCSV/Fig2/pickedC_LH.csv]

60.5
40
20.5
39.5
38
59.5
23
35.5
49.5
67
40.5
61.5
46
38.5
25
50.5
57
36
12
39.5
20.5
48.5
52
17.5
59
51.5
12
55
55.5
51
26.5
60.5
14
62.5
53
42
57.5
12
58
41
56.5
61.5
35
36
5.5
22.5
64.5
49.5
61
46.5
60
35.5
36
49
59.5
53
51.5
19.5
38
48
46
16
56
38.5
70.5
64.5
29.5
16.5
59
30
46
55
39.5
56
35.5
64
58.5
32.5
25.5
60.5
61.5
33.5
37.5
45.5
36.5
45.5
31
23.5
71
16.5
40.5
59
55.5
18.5
59.5
53
54.5
60.5
54
58
56.5
39
21
24.5
47.5
17
54.5
24.5
17.5
48.5
55
49.5
50.5
47.5
34.5
45.5
57
64.5
34.5
59
30.5
40
65
43
23.5
27.5
46
21
49
22
54.5
34.5
35.5
56
47
48
58.5
32
63
45
67
14.5
40
26
35.5
37
49
30.5
44.5
11.5
14
40
60.5
64.5
21.5
49
24
70.5
33
30.5
54
61
49
31
49.5
49.5
53.5
48
55
41
45
4.5
24.5
45.5
41.5
34
53.5
32.5
23.5
38.5
40.5
43
47.5
51
33
18
37.5
35
47
51.5
42
66.5
54
53.5
38.5
52.5
21.5
66.5
69
48
30.5
65.5
70.5
56.5
50.5
28.5
54.5
48
59.5
28
62.5
35
20
60.5
18.5
29.5
59.5
67
43.5
56.5
66.5
69
52
26
64.5
68
55
74
23.5
54
43
60.5
60
49
22.5
42
47.5
69.5
25.5
20
17
63.5
38
44.5
40.5
60.5
61.5
58
40
64.5
52.5
43
36.5
44.5
65.5
68
27.5
53
42
11
56
37.5
39
17
52.5
29.5
50
55
61
31
54.5
61.5
55.5
22
53.5
61.5
41
63.5
51.5
68
28.5
27
59.5
11
71.5
54.5
55.5
48.5
35
48
33.5
63.5
63.5
65
62.5
40.5
65.5
41
41.5
55.5
64
53.5
41
3
37
62.5
30
52.5
37
57.5
39.5
46
7
60
50.5
22
38.5
48
39
60
53
32.5
22.5
32.5
41
18.5
44
50.5
44
48
44.5
38.5
42
14.5
25.5
62.5
32.5
58.5
25.5
65
46
56
12
64
39
52
38
59
56
68
42
54.5
62
50
57
61
39.5
22
55.5
26
58.5
28.5
54
50.5
63.5
67.5
52
45.5
62
39.5
38
58.5
41
50
62.5
20.5
43
63
27
61
47
46.5
58.5
49.5
68.5
59
16
66
13.5
29
54.5
38.5
36
59.5
63
57.5
43
43.5
68
11
53
42
59
41
52.5
65
25
50.5
26.5
24
53.5
55
18.5
35.5
61
52
68.5
55.5
38
63
37.5
26
36.5
42
37
20
23
27
59
59
51
58
70
49.5
59.5
59
57
61
52.5
56
0.5
2.5
49
58.5
32.5
46.5
50
60.5
23
46
15
35.5
43.5
30.5
50.5
30.5
34
67.5
61
56
18
52.5
58
1
28.5
73.5
63
53.5
66.5
56
50.5
61.5
46
45.5
39.5
49
8
67
58
57.5
3.5
19.5
51
48.5
56
20
40
65.5
37
44.5
20.5
36
51
61.5
48.5
29
42.5
61.5
17
39.5
42
53
15.5
61
54.5
49.5
53.5
51.5
41
48.5
53
56.5
58.5
40.5
69
51
38.5
24
57.5
59
65
48.5
20.5
17
44
64.5
57.5
25
18
59
60
60
55
14.5
58.5
44
54
64.5
40
58.5
20.5
31.5
35
22
50.5
56
50
18
14.5
61
1.5
34.5
58
33
23.5
61.5
41.5
28.5
65
58
55.5
34
28
25
60.5
51
28
42.5
66.5
15
66.5
17
36.5
51.5
58
24.5
29.5
29.5
36.5
48.5
21
43
14
28.5
61.5
53
61.5
63.5
3
37.5
57
59
39
32.5
22.5
50
46
50.5
41
62
49
34.5
71
60
63
52
64
50.5
58
48
14
66.5
59.5
14.5
54.5
39
41.5
37
32
47
12
58.5
51.5
59
43
52.5
36.5
54
60
57
46
27.5
46
42.5
34
29
14
59.5
63
39.5
54.5
27.5
31.5
60.5
21
47
16
49
50
44.5
70
53.5
42.5
27.5
43
46.5
54.5
