# Supplementary material for: Value-free random exploration is linked to impulsivity
Source: Nat Commun. 2022 Aug 4;13:4542. doi: 10.1038/s41467-022-31918-9 (PMC9352791; doi:10.1038/s41467-022-31918-9)
Supplement: Supplementary file 4 — Source Data [file 41467_2022_31918_MOESM4_ESM.zip › SourceDataCSV/Fig2/pickedD_LH.csv]

3
2.5
10.5
16.5
6
5.5
3.5
7
5
5.5
8.5
6
10.5
6.5
24
3
2
2.5
2.5
4
2
3
1
21.5
1.5
9
7.5
8.5
2
10.5
6
2.5
8
5.5
4
7
1.5
10.5
3
12
5.5
0.5
4.5
6.5
5.5
3.5
2
2
2
3
7
7
6.5
15
5.5
1
7.5
4.5
9
14
1
18
8
5
3
1
6.5
10.5
2.5
4.5
6
3.5
2
2.5
3
3
2.5
7.5
4.5
2
0.5
1.5
3.5
0.5
6.5
2.5
3.5
16.5
1.5
13.5
1
3.5
4.5
10.5
9
5
4
4
4.5
1
0
4.5
4
9
11.5
14.5
7.5
7
0
2.5
4.5
1.5
4
2
5
2.5
6.5
3.5
13.5
3
10.5
5
3
4.5
26.5
16
0
23
1.5
4.5
6
2.5
7
1
1
2
3.5
20
3.5
2.5
4.5
3.5
3
9.5
1.5
11
7
21
4
4.5
9
6.5
8
4
14.5
3.5
7.5
1
3.5
6.5
4
5
5
6
5.5
2
0.5
12.5
4
3
5
7.5
1
5.5
3
18
3.5
15
5
5
1.5
5
7.5
3.5
16.5
2.5
3
10
2.5
3
2
2.5
4
4
5.5
3
7.5
3.5
2
5
8.5
4
1
3
1
24
2
1.5
1.5
23
3.5
11.5
8
4.5
3.5
24
5.5
2.5
7
1.5
2
5
1.5
3.5
4
1
9
0
11
2
7
2
22
9.5
12.5
4
2
0.5
10.5
12.5
8.5
2
1.5
2
10.5
4
2.5
0
14
3
7
1.5
8
2
4
3.5
21
9
5
3.5
6
3
12.5
6.5
5
16
3.5
2
4
3.5
4.5
8
6.5
8.5
0.5
1.5
6.5
2.5
10.5
1.5
10
16.5
1
7
0
3
8
1
8.5
5
3
3.5
0.5
3
5.5
2
6
2.5
11
5.5
0
3.5
3
3.5
3.5
1.5
4
4
11
1.5
2
11
9.5
4
0.5
3.5
11
2.5
0.5
1.5
3
6
3
1
4.5
0.5
2.5
2
8
6.5
1.5
15
10.5
2
11.5
2
2.5
2
8.5
1.5
5.5
5
16
2
1
3.5
14.5
2
2.5
10.5
10.5
0.5
2.5
2.5
8
4
3
14
2
13.5
5.5
11
5
4.5
5
3.5
2.5
5.5
2
9
4.5
4
2.5
6
8.5
10
3.5
3
22
2
2
2.5
4
3
5
4
10.5
3
2
9
4
5.5
10.5
4.5
4
8.5
8
9
1.5
8
4
17
7
2
5.5
5
7
2.5
19
5
3.5
5.5
3.5
3.5
1
8.5
6
4
3.5
1.5
4
11.5
6
3.5
8
5
21.5
12.5
0.5
0.5
4.5
2
2
4
1
6
4
2.5
8
2
0
1.5
4
9
13.5
5
2
0
4.5
4
13
6.5
8
5.5
3
1.5
10.5
4
3.5
5
9
1.5
1.5
1
6
0.5
6.5
1
5
3.5
3
2.5
4.5
1
3
2.5
11.5
2.5
3
3.5
2.5
5
3
6.5
5.5
23
9
2
1.5
3
13
6
7.5
2.5
5.5
7
3
4
2.5
4
4
2
5.5
5.5
4
3
6.5
3.5
4
5
0
2.5
7.5
3.5
2
6
1
18
1.5
2.5
6
2
13
6
3.5
2.5
3
12.5
6.5
0.5
4
0
1.5
9.5
2
4.5
11.5
3
10.5
1.5
25.5
9.5
6
7
6.5
7
13.5
24.5
7.5
5.5
1
18
7
19.5
2
5.5
1.5
8.5
0.5
7
8
21.5
5.5
17
0.5
10
2
9
2.5
2
3
6
2
10
3.5
28
2
4.5
6.5
10
21.5
5
15
2
6
6
1
6
2
4
2
3
2
3
19.5
6.5
3
4.5
3.5
2.5
4
4.5
2.5
2
7
8.5
5.5
5
3
8
17
1.5
6
16.5
9.5
6.5
5.5
5.5
12
4.5
14
6
5
7.5
2.5
2.5
6.5
3
3
5
6.5
1.5
3.5
1
15
4
9.5
5
3
9.5
6.5
7
9
6
16
5.5
13.5
4
5
6
1.5
5
4
2.5
5
5.5
4
