# Supplementary material for: Value-free random exploration is linked to impulsivity
Source: Nat Commun. 2022 Aug 4;13:4542. doi: 10.1038/s41467-022-31918-9 (PMC9352791; doi:10.1038/s41467-022-31918-9)
Supplement: Supplementary file 4 — Source Data [file 41467_2022_31918_MOESM4_ESM.zip › SourceDataCSV/Fig2/mod12_sgm0_SH.csv]

1.2714
1.0644
1.11
0.79756
1.3107
0.8708
1.0148
1.461
1.2094
0.87748
1.1991
0.97845
1.194
1.0956
0.029707
1.2816
1.2592
0.91961
0.71041
1.3382
1.0441
0.93337
1.0528
0.010015
1.4226
1.0118
0.99809
1.4225
1.1008
0.65095
1.1247
1.2933
0.7882
0.9719
1.0676
1.1377
1.4576
0.16941
1.3818
0.96201
1.1155
1.501
0.82084
0.58483
0.53461
1.2727
1.0179
1.638
1.182
1.3629
0.92
0.64858
1.4919
0.69668
1.4223
1.1951
1.0793
0.83688
1.2262
0.73413
0.95604
0.42577
1.3044
0.75273
1.0665
0.97164
0.89362
0.60638
1.1597
1.1907
0.85418
1.162
0.79108
1.3853
1.0745
1.1488
1.0337
1.1272
1.1822
0.99823
1.2214
1.13
0.89663
0.94171
1.4063
1.5151
0.43814
0.81445
1.9054
0.78779
1.2257
0.95527
1.0862
0.87107
0.50288
0.95156
1.3639
0.9515
1.2283
1.0244
0.87211
1.2462
1.4181
0.4399
1.4225
0.32267
0.67633
1.228
1.4914
1.1097
0.89526
0.99501
1.182
1.7557
1.468
0.90667
1.0873
0.24541
3.7708
1.0419
0.24071
1.2162
1.1939
0.56661
0.024996
0.03629
0.93189
0.19159
1.0256
0.62493
0.86493
1.1181
0.64642
0.87311
1.0388
1.2769
0.84346
0.07859
1.5148
1.0597
1.2079
0.7198
1.221
1.3728
0.7262
0.65555
1.3262
0.010811
1.2457
1.1761
1.0841
0.57429
1.3834
1.2782
0.5454
1.0569
0.91283
1.2728
0.95534
0.53476
1.1548
1.5129
0.99917
1.024
1.1259
0.98014
0.76901
0.47482
1.1462
0.87223
1.095
1.1361
1.3236
1.1403
1.2332
0.62191
0.8542
0.54557
1.2332
1.0778
1.1759
0.28971
1.0159
1.233
1.1522
1.0965
1.0937
0.56954
0.96314
1.3004
0.86969
1.3283
1.0444
1.1986
1.038
0.8558
0.97111
1.2003
1.8197
1.3416
0.89405
1.0835
1.0546
0.80082
1.1885
0.034682
1.2853
1.1123
0.9144
0.57821
1.2417
0.65182
0.59196
0.85029
1.6481
0.081227
1.7191
1.0937
0.46573
1.2697
0.91912
0.2181
0.95167
0.51518
1.2925
1.2676
0.95778
3.9006
0.20884
1.1223
0.94738
1.2875
6
0.92016
1.242
1.2459
1.158
1.2383
0.11548
1.1028
0.11247
1.3268
1.0114
1.0433
0.82469
1.2013
1.225
1.2819
1.0025
1.1537
1.2037
1.0975
0.88074
1.2264
1.0211
1.372
0.055598
1.4292
0.73019
1.2092
1.026
1.4199
0.97563
0.68846
0.74056
1.161
0.98756
0.80297
1.0286
1.4482
0.96206
0.93308
1.6172
1.2074
1.0509
1.1693
1.0185
1.2468
0.99063
1.1745
1.029
0.047281
0.85691
0.93441
1.6029
1.2153
1.022
0.95206
0.83255
0.83238
1.0966
1.1451
1.2967
1.3564
1.2984
1.1846
1.3284
1.1653
1.1171
2.133
1.3741
1.0084
0.88361
0.89969
1.1448
1.1041
0.65365
1.3511
0.5917
1.2945
1.2695
1.9697
0.52043
1.0077
1.4191
1.0389
1.2186
1.1999
0.98124
0.9908
1.0193
0.51591
1.2052
1.4012
0.9379
2.2327
1.377
1.0296
1.2397
1.0531
1.0887
0.98929
0.70806
1.4114
0.48634
1.0196
0.38109
1.2452
0.33798
1.1289
1.0481
1.1853
0.746
1.2674
1.3948
1.1225
0.31744
0.95708
1.0312
0.65195
2.8736
1.2011
1.106
1.336
1.4789
0.9068
1.0814
0.32526
1.0565
0.75855
1.0936
0.92057
1.5285
1.0948
1.7143
0.76647
0.95367
1.054
1.2924
1.0709
0.89976
1.0079
1.1832
0.92799
1.3359
0.53499
1.0471
1.4811
0.029127
1.0614
1.2711
0.9643
1.3173
1.691
1.0276
1.1818
0.69932
1.1625
1.3476
0.96786
1.187
0.80046
0.37159
1.0171
1.1511
0.95854
0.83169
0.82231
1.2787
0.78392
0.93783
1.0502
1.2178
0.88502
0.94047
1.2131
1.7441
1.4354
0.86022
1.6388
0.61701
1.4489
1.6481
1.2485
1.2825
0.7933
1.2274
1.3366
0.70422
0.77442
1.1449
0.97886
0.79872
1.2128
0.86731
0.69052
0.19537
0.49384
1.2882
1.2882
0.98339
0.82579
0.97625
1.0294
1.3736
0.81575
0.94935
1.5397
0.97623
1.0662
1.3204
1.2714
0.95861
0.98898
1.1458
0.9369
1.0178
1.1893
1.1301
1.3483
0.48952
1.3886
0.87838
0.36035
1.0791
1.15
0.67699
0.74314
1.5584
0.92427
0.71721
1.5105
1.329
1.5842
0.93941
1.1707
1.0385
1.0486
1.1539
1.0073
1.0517
0.93267
0.93749
0.94928
0.88866
1.3453
0.61419
1.5173
1.5019
2.3575
1.1883
0.98616
1.1769
0.98554
0.9406
0.71427
2.7593
1.1283
0.951
0.89616
0.39989
1.5091
0.76667
1.2646
1.4145
1.3558
0.85314
1.1071
1.4643
1.6329
0.67041
1.1922
1.5314
0.83369
1.3101
1.1828
1.5097
1.1136
1.0319
1.1019
1.0847
0.84309
1.1343
1.3146
0.97215
1.0367
0.93245
0.75937
0.66857
1.4153
0.96813
0.96357
0.615
1.3363
1.757
1.0999
1.3246
0.17087
0.88954
0.93567
0.70262
1.6356
1.3431
1.2655
1.299
0.75237
0.86982
1.4188
0.80855
1.1141
0.01
0.73325
0.88178
1.033
0.75566
1.0205
0.11113
6
1.1476
1.2392
0.46266
2.7707
1.2347
0.21844
1.6615
1.3825
0.8569
0.90714
0.9913
1.6385
0.8887
4.8081
0.91152
0.097435
1.2949
1.2033
1.1872
1.0892
1.137
1.0236
0.903
0.19024
1.2146
0.81653
1.2226
0.01
1.2237
1.2681
0.9793
1.0689
0.1294
0.60381
1.0559
1.2122
0.96424
0.87702
0.95635
0.95433
1.2823
1.5332
1.2388
1.7836
0.69904
1.1891
0.067619
1.0061
1.1118
0.94117
1.0606
1.5643
0.91944
0.86949
1.9263
1.2026
0.68604
2.8255
1.8721
1.2044
1.0961
1.026
2.3207
0.75183
1.0112
0.57543
0.87771
1.0975
1.1597
0.93175
1.0704
0.94732
0.17796
1.0479
1.0037
1.0075
0.69704
1.085
1.3217
0.90562
1.0796
1.3223
1.5709
0.47033
1.2151
1.0141
1.1141
0.95117
0.83539
0.85013
1.1491
0.89134
0.8625
0.77736
0.7042
1.1738
0.95739
1.0033
0.46658
1.0082
1.4176
1.1084
1.5616
0.97206
0.90987
1.3584
1.2151
1.1529
1.1726
